# Supplementary material for: Stunned Silence: Gene Expression Programs in Human Cells Infected with Monkeypox or Vaccinia Virus
Source: PLoS One. 2011 Jan 18;6(1):e15615. doi: 10.1371/journal.pone.0015615 (PMC3022624; doi:10.1371/journal.pone.0015615)
Supplement: Figure S1a — Cytopathic effect (CPE) in Fibroblasts and HeLa cells infected with MPV and VAC. Primary human dermal fibroblasts (A) or HeLa cells (B) were infected in parallel with Vaccinia Western Reserve (VAC-WR) or Monkeypox Zaire (MPV-ZAI) with 10 PFU/cell, or mock infected (Mock). Cell cultures were visualized using phase-contrast microscopy at times indicated postinfection (hrs p.i., hours post infection). Figure S1a contains complete data corresponding to Figure 1 (as calculated Data are provided as tab-delimited text in a “.cdt” format. Each row (except row 1) represents a gene and each column (except columns 1–4) represents an experimental sample. Each cell represents a quantitative measurement (on a log scale) of the ratio of the abundance of transcripts from the specified gene in the specified sample, to the same gene's abundance in the “time zero” sample (prior to infection or chemical treatment). The samples are identified by the headers in row 1. The genes are identified by name in Column 3. To open, display and browse these data with the Treeview visualization program (eg., Java Treeview [44]), rename this file as “Figure 1.cdt”, and rename Figure S1b as “Figure 1.gtr” and store them in the same folder. (CDT) [file pone.0015615.s001.cdt]

GID	CLID	NAME	GWEIGHT	0 hr macrophage donor 2 - repl.1||lc48n067     	0 hr macrophage donor 2 - repl.2||lc48n068     	0 hr macrophage donor 2 - repl.3||lc48n069     	0 hr macrophage donor 2 - repl.4||lc48n070     	0 hr macrophage donor 2 - repl.5||lc48n071     	Mock 0.5 hr macrophage donor 2||lc48n072     	Mock 1 hr macrophage donor 2||lc48n073     	Mock 1.5 hr macrophage donor 2||lc48n074     	Mock 2 hr macrophage donor 2||lc48n075     	Mock 4 hr macrophage donor 2||lc48n076     	Mock 9 hr macrophage donor 2||lc48n077     	Mock 12 hr macrophage donor 2||lc48n078     	Mock 24 hr macrophage donor 2||lc48n079     	Mock 48 hr macrophage donor 2||lc48n080     	Killed MPV 0.5 hr macrophage donor 2||lc48n100     	Killed MPV 1 hr macrophage donor 2||lc48n101     	Killed MPV 1.5 hr macrophage donor 2||lc48n102     	Killed MPV 2 hr macrophage donor 2||lc48n103     	Killed MPV 4 hr macrophage donor 2||lc48n104     	Killed MPV 9 hr macrophage donor 2||lc48n105     	Killed MPV 12 hr macrophage donor 2||lc48n106     	Killed MPV 24 hr macrophage donor 2||lc48n107     	Killed MPV 48 hr macrophage donor 2||lc48n108     	MPV 0.5 hr macrophage donor 2||lc48n109     	MPV 1 hr macrophage donor 2||lc48n110     	MPV 1.5 hr macrophage donor 2||lc48n111     	MPV 2 hr macrophage donor 2||lc48n112     	MPV 4 hr macrophage donor 2||lc48n113     	MPV 9 hr macrophage donor 2||lc48n114     	MPV 12 hr macrophage donor 2||lc48n115     	MPV 24 hr macrophage donor 2||lc48n116     	MPV 48 hr macrophage donor 2||lc48n117     	VACWR 0.5 hr macrophage donor 2||lc48n081     	VACWR 1 hr macrophage donor 2||lc48n082     	VACWR 1.5 hr macrophage donor 2||lc48n083     	VACWR 2 hr macrophage donor 2||lc48n084     	VACWR 9 hr macrophage donor 2||lc48n086     	VACWR 24 hr macrophage donor 2||lc48n089     	VACNY 0.5 hr macrophage donor 2||lc48n091     	VACNY 1 hr macrophage donor 2||lc48n092     	VACNY 1.5 hr macrophage donor 2e||lc48n093     	VACNY 2 hr macrophage donor 2||lc48n094     	VACNY 4 hr macrophage donor 2||lc48n095     	VACNY 9 hr macrophage donor 2e||lc48n096     	VACNY 12 hr macrophage donor 2||lc48n097     	VACNY 24 hr macrophage donor 2||lc48n098     	VACNY 48 hr macrophage donor 2||lc48n099     	0 hr macrophage donor 1 repl. 1||lc48n148     	0 hr macrophage donor 1 repl. 2||lc48n149     	0 hr macrophage donor 1 repl. 3||lc48n155     	0 hr macrophage donor 1 repl. 4||lc48n156     	0 hr macrophage donor 1 repl. 5||lc48n162     	0 hr macrophage donor 1 repl. 6||lc48n163     	0 hr macrophage donor 1 repl. 7||lc48n170     	0 hr macrophage donor 1 repl. 8||lc48n171     	0 hr macrophage donor 1 repl. 9||lc48n177     	0 hr macrophage donor 1 repl. 10||lc48n178     	Mock 2 hr macrophage donor 1||lc48n150     	Mock 4 hr macrophage donor 1||lc48n151     	Mock 12 hr macrophage donor 1||lc48n153     	Mock 24 hr macrophage donor 1||lc48n154     	Killed MPV 2 hr macrophage donor 1||lc48n157     	Killed MPV 4 hr macrophage donor 1||lc48n158     	Killed MPV 8 hr macrophage donor 1||lc48n159     	Killed MPV 12 hr macrophage donor 1||lc48n169     	Killed MPV 24 hr macrophage donor 1||lc48n161     	MPV 2 hr macrophage donor 1||lc48n172     	MPV 4 hr macrophage donor 1||lc48n173     	MPV 8 hr macrophage donor 1||lc48n174     	MPV 12 hr macrophage donor 1||lc48n175     	MPV 24 hr macrophage donor 1||lc48n176     	VACWR 2 hr macrophage donor 1||lc48n164     	VACWR 4 hr macrophage donor 1||lc48n165     	VACWR 8 hr macrophage donor 1||lc48n166     	VACWR 12 hr macrophage donor 1||lc48n167     	VACWR 24 hr macrophage donor 1||lc48n160     	EBOV 2 hr macrophage donor 1||lc48n179     	EBOV 4 hr macrophage donor 1||lc48n180     	EBOV 8 hr macrophage donor 1||lc48n181     	EBOV 12 hr macrophage donor 1||lc48n182     	EBOV 24 hr macrophage donor 1||lc48n168     	0 hr fibroblasts repl. 1||lc48n183     	0 hr fibroblasts repl. 2||lc48n184     	0 hr fibroblasts repl. 3||lc48n199     	0 hr fibroblasts repl. 4||lc48n200     	0 hr fibroblasts repl. 5||lc48n191     	0 hr fibroblasts repl. 6||lc48n192     	0 hr fibroblasts repl. 7||lc48n207     	0 hr fibroblasts repl. 8||lc48n208     	0 hr fibroblasts repl. 9||lc48n215     	0 hr fibroblasts repl. 10||lc48n216     	Mock 1 hr fibroblasts||lc48n185     	Mock 2 hr fibroblasts||lc48n186     	Mock 4 hr fibroblasts||lc48n187     	Mock 8 hr fibroblasts||lc48n188     	Mock 12 hr fibroblasts||lc48n189     	Mock 24 hr fibroblasts||lc48n190     	Killed MPV 1 hr fibroblasts||lc48n193     	Killed MPV 2 hr fibroblasts||lc48n194     	Killed MPV 4 hr fibroblasts||lc48n195     	Killed MPV 8 hr fibroblasts||lc48n196     	Killed MPV 12 hr fibroblasts||lc48n197     	Killed MPV 24 hr fibroblasts||lc48n198     	 MPV 1 hr fibroblasts||lc48n209     	 MPV 2 hr fibroblasts||lc48n210     	 MPV 4 hr fibroblasts||lc48n211     	 MPV 8 hr fibroblasts||lc48n212     	 MPV 12 hr fibroblasts||lc48n213     	 MPV 24 hr fibroblasts||lc48n214     	 VACWR 1 hr fibroblasts||lc48n201     	 VACWR 2 hr fibroblasts||lc48n202     	 VACWR 4 hr fibroblasts||lc48n203     	 VACWR 8 hr fibroblasts||lc48n204     	 VACWR 24 hr fibroblasts||lc48n206     	 EBOV 1 hr fibroblasts||lc48n217     	 EBOV 2 hr fibroblasts||lc48n218     	 EBOV 4 hr fibroblasts||lc48n219     	 EBOV 8 hr fibroblasts||lc48n220     	 EBOV 12 hr fibroblasts||lc48n221     	 EBOV 24 hr fibroblasts||lc48n222     	 0 hr HeLa repl. 1||LC49_CPDn209 	0 hr HeLa repl. 2||LC49_CPDn220 	Mock 1 hr HeLa||LC49_CPDn210 	Mock 2 hr HeLa||LC49_CPDn211 	Mock 12 hr HeLa||LC49_CPDn213 	Killed MPV 1 hr HeLa||LC49_CPDn215 	Killed MPV 2 hr HeLa||LC49_CPDn216 	Killed MPV 6 hr HeLa||LC49_CPDn217 	Killed MPV 12 hr HeLa||LC49_CPDn218 	Killed MPV 24 hr HeLa||LC49_CPDn219 	MPV 2 hr HeLa||LC49_CPDn222 	MPV 6 hr HeLa||LC49_CPDn223 	MPV 12 hr HeLa||LC49_CPDn224 	MPV 24 hr HeLa||LC49_CPDn225 
GENE2674X	10392 || (1)	 NOD1: Nucleotide-binding oligomerization domain containing 1	1	-0.05	-0.08		0	0.13	-0.42	-0.09		0.03	-0.49	-0.15	1.24	-0.26	0.01	0.31	0.38	0.63	-0.11	-0.29	-0.39	0.78	0.06	-0.02	0.79		-0.22	0.17	0.04	0.02	0.19	-0.17	-0.02	-0.01	-0.65	1.34	-0.05	-1.11	0.12	-0.04	-0.54	0		-0.09	-0.2	0.27	-0.22	0	0.37	0.18	-0.34	-0.01	-0.01	0.05	-0.15	0.12	-0.17	0	0.14	-0.07	0.13	-0.06	-0.19	-0.15	0.3	0.32		-0.41	-0.21	1.43	-0.23	-0.06	0.25	0.09		1.05	-0.08	0.48	-0.04	0.24	0.12	-0.27	-0.02	-0.13	0.08	0.53	0.13		-0.38	-0.18	-0.02		-0.19	-0.12	-0.25	0.01	-0.19	-0.43	-0.02	1.05	0.04	-0.31	0.21	0.08	-0.4	-0.09	-0.38	2.28	-0.43	0.06	-0.05	-0.19	1.9	-0.22	0.92	1.48		0.09	1.06	-0.53	-0.36	0.54	-0.54	-0.17	2.14	-0.84	-0.15	-0.62	-0.74	-0.21	-0.63	-0.15	0.16	-1.21	-0.95
GENE1656X	23035 || 23035 || 23035 || (3)	 PHLPP2: PH domain and leucine rich repeat protein phosphatase 2	1	0.03	0	-0.2	0.14	0.04	-0.08	0.09	0.32	0.53	0.35	0	0.31	0.08	0.06	0.09	0.17	0.11	0.39	0.51	0.16	0.48	-0.17	0.04	0.1	-0.28	0.11	-0.52	0.01	-0.17	0.2	-0.1	-0.16	0.11	-0.17	-0.13	0.43	0.14	-0.45	-0.44	-0.04	0.61	-0.01	0.52	0.13	0.09	-0.3	-0.21	0.27	-0.1	-0.08	-0.08	-0.08	0.19	0.01	-0.06	-0.13	0.05	0.04	0.3	0.17	0.19	0.3	0.55	-0.06	0.38	1.58	0.33	-0.12	-0.15	0.09	0.28	-0.12	0.36	-0.2	0.5	0.08	-0.02	0.19	0.28	0.45	-0.06	0.18	0.06	-0.08	-0.01	-0.38	-0.39	-0.3	0	0.57	0.33	-0.05	1.33	-0.35	-0.36	0.1	-0.45	0.06	0.46	-0.17	0.14	0.07	-0.04	-0.46	0.45	-0.33	-0.02	0.25	0.24	-0.31	-0.33	0	-0.01	-0.49	0.68	1.01	0.8	0.8	0.03	-0.06	0.13	-0.13	-0.64	-0.4	0.22	-0.08	-0.41	0.26	0.05	-0.21	-0.45	-0.55	-0.36	-0.31
GENE987X	2348 || (1)	 FOLR1: Folate receptor 1 (adult)	1	-0.01	-0.32	-0.01	0.02	0.3	-0.08	-0.21	-0.35	0.38	0.33	1.01	-0.16	-0.14	0.14	0.42	-0.27	-0.29	1.53	-0.7	-1.35	-0.43	-0.47	0.22	0.06	-0.2	-1.14	0.04	-0.4	-0.66	-0.22	-0.23	-0.91	0.06	0.95	-0.11	-0.91	-0.17	0.06	0.19	-0.19	0.54	0.27	0.38	-0.61	-0.32	0.34	-0.18	0.04	0.05	-0.46	0.04	0.15	0.11	0.33	-0.2	-0.09		-0.02	0.51	-0.09	0.05	0.02	-0.14	-0.36	-0.17	0.07	-0.17	-0.24	-0.77	-0.43		0.04	-0.15	-0.24	-0.11	-0.25	-0.44	0.04	-0.15	-0.36	-0.38	-0.45	-0.6	-0.13	-0.09	0.46	0.51	-0.01	0.11	0	0.17	-0.16	0.56	0.4	0.15	0.22	-0.3	-0.2	-0.37	0.42	-0.11	-0.09	0.27	-0.21	-0.1	0.01	0.04	0.28	0.57	-0.04	0.53		0.27		0.24	-0.05	-0.16	0.19	0.1	-0.63		0	-0.7	-0.37	-0.43	-0.15	-0.33	-0.36	-0.53	-0.26	-0.56	-0.23	-0.3	-0.93
GENE4679X	55791 || (1)	 C1orf103: Chromosome 1 open reading frame 103	1		-0.11	-0.06	0.18		-0.08	-0.57	-0.56	-0.65	-0.32	0.64	0.83	0.6	0.84	0.72	1.23	0.67	0.23		0.75	0.08	0.67	0.63	0.07	-0.43	-0.28	-0.26	-0.16		0	0.09	-0.11	0.57		-0.09	0.41	0.41	0.14	0.5	0.48	0.85		0.43	0.66	0.37		-0.05	-0.31	-0.09	-0.14	0.04	-0.26	0.09	0.27	-0.01	0.28	0.11	-0.2	0.2	0.02	0.25	0.16	0.43	0.65	0.8	-0.04	-0.13	0.51	-0.4	-0.32	-0.22	0.05	0.56	0.6	0.83	0	-0.6	0.64	0.8	0.1	0.14			0.13	0.28	0.09	0.16	-0.28	0.01	-0.18	-0.21	-0.01		0.8	0.09	-0.37	0.06	0.21	0.24	0.73	0.09	-0.02	0.41	0	-0.58	0.08	0.27	0	0.59		-0.1	0.45	0.19	0.65	-1.15	-0.33	0.26	0.25	-0.18	0.02	-0.39	0.39	0.44	0.05	0.45	-0.15	0.25	0.31	0.29	0.87	1.07	0.25	0.26	0.33
GENE722X	56850 || (1)	 GRIPAP1: GRIP1 associated protein 1	1	0.18	0.01	-0.41	0.52	-0.29	0.01	-0.1				0.05	-0.16	0.59	0.03	0.43	0.32	0.71	0.18	0.14	0.42	0.87	0.45	-0.03	0.25	-0.12	-0.25		0.24	0.06	0.24	0.79	0.21	0.07	-0.57	0.05	0.52	-0.45	-0.02		0.19	0.15	0.38	0.03	-0.1	-0.01	0.36	0.17	0.38		0.34	0.2	0.1	-0.31	-0.24	-0.14	-0.14	-0.16	0.82		0.81	0.94	0.64	0.62	1.43	1.33	-0.08	0.11	0.63	-1.27	0.26	-0.31	0.69	0.82	0.75	0.48	0.39	-0.17	0.87	0.94	0.58	0.98		-0.66	0.43	-0.02	0.13		0.05	0.09	-0.02		-0.45		0.28	0.21	0.2	0.7	-0.09	-0.37	0.55	0.27	0.44	0.33	-0.23	-0.57	0.16	0.1	-0.3	-0.46	-0.37	-0.27	0.12	-0.27	0.09	-1.58	-0.57	0.22	0.24	0.36		-0.25	0.25	-0.33	-0.17	0.39	-0.31	-0.06	0.24	0.02	1.03	0.08	0.28	-0.02	-0.64
GENE1733X	140890 || (1)	 SFRS12: Splicing factor - arginine/serine-rich 12	1	-0.01	-0.28	-0.07	0.16	0.18	-0.07	-0.47	-0.64	0.02	-1.09	-0.5	-0.51	-0.59	0.31	0.88	0	0.26	-0.23	-0.12	-0.05	-0.2	0.43	0.12	-0.07	-0.48	-0.8	0.5	-0.17	-0.39	-0.45	-0.29	-0.17	0.13	-0.75	-0.17	-0.35	-0.37	-0.18	0.06	-0.41	-0.35	0.06	-0.26	-0.06	-0.07	-0.01	-0.18	0.07	-0.23	0.45	-0.65	0.13	0.01	0.13	-0.12	0.14	0.04	-0.61	0.28	-0.28	0.54	-0.55	0.22	0.82	0.89	-0.84	-0.29	0.13	-0.06	0.06	-1.09	-0.11	0.14	0.52	0.35	-0.18	-0.05	0.41	0.89	0.63	0.22	0.11	-0.62	-0.05	-0.05	0.27	0.27	-0.06	0.13	-0.04		0.03	0.04	0.31	-0.14	-0.65	-0.02	0.22	-0.13	0.16	-0.57	-0.12	-0.15	-0.06	-0.42	0.4	-0.15	0.63	0.78	-0.52	0.03	0.33	-0.12	0.02	-0.7	-0.25	-0.2	-0.08	0.05	0.03	0.05	-0.05	-0.08	-0.18	-0.74	-0.24	-0.34	-0.36	0.22	-0.09	-0.48	-0.2	-0.4	-1.89
GENE2100X	942 || 942 || (2)	 CD86: CD86 molecule	1	0.13	0.01	-0.03	-0.19	0.1	0.12	0.22	0.15	0.12	-0.05	-0.14	-0.15	-0.24	-0.24	-0.06	0.2	0	-0.13	0.19	0.22	0.04	0.71	0.56	-0.15	-0.19	-0.97	-0.16	-0.07	-0.26	-0.32	-0.37	-0.63	-0.71	-0.26	-0.86	-0.3	-0.61	-0.67	-0.02	0.04	-0.54	-0.28	-0.25	-0.3	-0.17	-0.26	-0.41	0.21	-0.13	0.28	-0.55	0.13	-0.03	0.22	-0.14	-0.02	0.03	0.27	0.23	0.35	0.06	0.29	0.19	-0.02	0.21	0.85	-0.08	-0.38	-0.79	-0.81	-0.54	0.02	-0.07	-0.25	-0.29	-0.43	0.04	-0.11	-0.25	-0.17	0.29	0.41	-0.07	0.35	-0.33	0.26	0.24	-0.06	-0.13	-0.29	-0.34	-0.38	-0.22	-0.07	-0.86	-0.04	-0.03	-0.83	-0.68	-0.27	-0.34	0.02	0.15	-0.1	-0.52	-0.05	-0.53	0.57	0.54	-0.15	0.67	0.16	0.01	0.18	-0.74	-0.6	-0.9	-0.27	-0.09	-0.53	-0.13	0.13	-0.47	-0.19	-0.24	-0.02	0.37	0.02	-0.33	0.06	-0.32	-0.03	0.07	-0.5
GENE1118X	54504 || (1)	 CPVL: Carboxypeptidase - vitellogenic-like	1	-0.11	0.06	-0.16	-0.09	0.29	0.3	-0.06	-0.16	0.62	0.59	-0.31	-0.34	-0.07	1.41	-0.13	0.16	0.72	-0.29	-0.12	0	-0.02	0.85	1.26	0.15	-0.21	-0.54	0.16	0.12	-0.16	-0.62	-0.33	-0.03	-0.22	0.56	-0.62		-0.4	-0.3	0.29	0.45	-0.01	-0.06	0.08	0.12	0.5	-0.07	0.46	0.12	-0.23	0.05	-0.22	0.02	0.1	0.14	0.01	0.01	-0.01	0.29	0.59	0.24	0.07	0.2	-0.04	0.12	0.06	0.55	-0.22	-0.16	-0.65	-0.55	-0.37	0.07	-0.11	-0.28	-0.32	-0.01	-0.5	-0.03	0.06	0.13	-0.02	-0.25	-0.48	-0.25		0.46	0.39	0.28	-0.12	0		-0.46	-0.23	0.41	-0.52	-0.62	-0.22	-0.11		-0.05	-0.83	0.61	-0.01	0.19	-0.53	0.2	-0.81	0.58	0.7	-0.19		0.95	0.58	0.42	-0.71		-0.33	-0.13	0.17	-0.18	0.31	-0.31	-0.18	-0.24	-0.56	-0.23	0.29	-0.39	-0.08	-0.24	0.05	-0.31	-0.32	-0.83
GENE3126X	4069 || (1)	 LYZ: Lysozyme (renal amyloidosis)	1	0.08	0.04	-0.12	-0.22	0.21	0.2	0.29	0.21	0.44	-0.16	-0.34	-0.51	-0.3	0.47	-0.43	0.35	0.62	0.12	-0.08	0.55	-0.16	0.55	0.2	0.15	-0.17	-0.85	-0.36	0.1	0.18	-0.19	-0.39	-0.63	-0.01	0.19	-0.07	-0.11	-0.34	-0.41	0.74	0.6	0.06	0.06	0.3	-0.04	0.15	-0.15	-0.13	0.24	-0.2	0.14	-0.35	-0.16	0.3	0.18	0.06	-0.15	-0.07	-0.35	0.37	0.01	-0.01	0.26		0.33	0.05	0.36	-0.61	-0.49	-0.87	-0.4	-0.3	-0.33	-0.08	-0.26		-0.27	0.02	0.05	-0.21	-0.29	-0.07	-0.25			-0.19	-0.26	-0.07	0.3	0.21	-0.08	0.36	-0.07	0.06	-0.09	-0.38	-0.61		-0.4	-0.87		-0.7	-1.02		0.52	0.26	0.27		0.54	0.59	-0.18	1.01	0.25	-0.29	-0.01	-0.09	0.09	0.06	0.22	0.82	0.31	0.32	-0.32	0.18	-0.91	-0.71	-1.24	-0.09	-0.41	0.34		0.27	-0.59	-0.41	-1.75
GENE2541X	7855 || (1)	 FZD5: frizzled homolog 5 (Drosophila)	1	-0.05	0.11	-0.09	0.02	0.01	0	-0.75	-0.69	0.06	0.05	-0.03	0.1	0.02	0.7	0.67	1.06	0.29	0.64	0.46	0.89	1	1.04	0.97	0	-0.63	-0.31	-0.05	-0.07	0.11	-0.16	-0.2	-0.33	0.17	-0.13	-0.2	-0.58	-0.71	0.12	0.26	0.43	-0.05	0.17	0.43	0.43	0.55	-0.06	0.9	-0.07	0.09	0.08	-0.1	0.23	0.08	0	-0.15	-0.15	0	-0.04	0.04	0.34	0.09	-0.23	0.06	0.71	0.29	0.82	-0.14	-0.43	-0.5	-0.21	-0.06	-0.3	-0.16		-0.2	-0.2	0.12	0.1	0.25	0.12	0.04			-0.3	-0.22	0.23	0.04	0.24	-0.23	-0.19	0.42	-0.38	-0.3	-0.03	-0.35	-0.17	0.06	-0.02	-0.32	0.07	-0.28	0.05	0.03	-0.03	-0.21	0.19	-0.35	0.64	0.58	0	0.21	0.68	0.24	0.8	-0.03	-0.06	0.04	-0.24	-0.1	0.12	0.38	-0.38	0.42	-0.33	0.27	-0.59	-0.26	0.1	0.4	0.68	-0.24	-0.28	-0.23	-0.9
GENE2097X	114908 || 114908 || (2)	 TMEM123: Transmembrane protein 123	1	0.16	0.1	0	0.24	-0.49	-0.11	0.54	0.48	-0.09	0.41	0.76	0.24	0.3	0.26	0.04	0.11	0.26	-0.12	0.68	0.6	0.33	0.88	1.51	-0.04	-0.19	0.54	-0.28	0.01	0.15	0.55	-0.21	-0.29	0.09	-0.3	-0.56	-0.2	0.31	-0.33	0.26	0.06	-0.44	0.2	0.13	0.55	0.17	-0.05	-0.22	-0.03	0.12	-0.11	-0.22	0.32	0.29	0.1	-0.37	-0.21	0.09	0.16	-0.08	-0.19	-0.29	0.15	0.29	0.47	1.66	0.39	-0.14	0.37	-0.7	-0.11	-0.17	-0.16	-0.06	-0.22	-0.02	-0.65	-0.75	-0.13	-0.21	-0.09	0.35	-0.4	0.54	-0.09	-0.13	-0.29	-0.05	0.15	0.09	-0.02	0.19	-0.28	-0.25	-0.34	-0.31	-0.44	-0.02	0.13	0.03	0.5	-0.09	-0.29	-0.03	0.34	0.27	0.16	0	-0.05	-0.59	0.32	0.09	0.24	0.18	0.08	0.25	0.31	0.2	0.28	-0.05	0.16	-0.16	0.16	-1.02	-0.99	-0.28	-0.97	-0.32	-1.18	-0.97	-0.88	-1	-1.68	-1.01	-0.49
GENE597X	7098 || (1)	 TLR3: toll-like receptor 3	1	-0.04	0.01	-0.22	0.3	-0.03	-0.03	0.06	-0.06	0.02	0.25	0.38	0.58	0.18	0.48	0.64	0.4	0.52	-0.33	0.09	2.32	-0.14	1.36	0.92	0.06	0.26	0.52		0.21	0.34	0.08	0.33	0.49	0.4	-0.34	0.03	0.24	-0.77	-0.37	0.24	0.5	0.2	1	0.48	0.95	0.38	0.48	0.04	-0.15	0.05	0.14	-0.15	0.19	0.16	-0.05	0.05	-0.18	-0.09	0.22	0.05	0.27	0.43	-0.15	0.46	1.36	1.73	1.33	0.03	-0.44	-0.46	0.07	0.28	0.28	-0.2	-0.24	-0.07	0.11	0.14	-0.04	0.17	0.15	1.14	0.81	-0.6	0.11	0.23	0.22	0.06	-0.16	-0.03	-0.32	-0.28	-0.03	-0.39	0.35	0.55	-0.06	0.15	0.1	0.04	0.15	-0.48	0.55	0.24	0.02	-0.5	0.95	-0.04	-0.09	2.42	-0.08	0	0.95	0.49	1.46	-0.53	0.03	0.01	0.12	0.04	0.24	-0.13	0.13	0.04	-0.19	-0.03	-0.46	-0.2	0.18	0.27	0.49	-0.32	-0.01	0.05	-0.11
GENE1458X	9111 || (1)	 NMI: N-myc (and STAT) interactor	1	0.12	0.38	-0.17	-0.11	-0.21	0.13	-0.04	-0.32	0.23	-0.16	0.03	0.1	-0.25	0.47	0.23	0.5	0.52	-0.44	0.08	0.84	0.05	1.2	0.82	0.2	-0.92	-0.36	-0.49	-0.91	-0.27	-0.33	-0.24	-1.16	-0.39	-0.21	0.43	-0.81	0.19	0.22	0.02	0.3	-0.32	-0.08	-0.06	-0.04	0.34	0.05	-0.28	-0.01	-0.13	0.08	0.24	-0.01	0.01	0.11	-0.24	-0.06	0.02	0.17	0.11	0.2	0.26	0.21	0.46	0.98	0.6	0.65	-0.2	-0.27	-0.55	-0.45	-0.42	-0.27	-0.33	-0.21	0.48	0.34	0.44	-0.32	-0.21	-0.18	0.51	-0.39	-0.62	0.15	0.25	0.39	0.28	-0.02	-0.21	0.14	0.04	-0.02	1.01	-0.12	-0.21	-0.29	0.5	-0.03	-0.12	0.36	-0.23	-0.2	0.47	0.61	0.41	0.36	-0.64	-0.8	-0.07	0.36	0.18	-0.35	-0.75	-0.64	1.13	0.57	0.26	-0.01	-0.17	0.11	-0.1	0.1	-0.48	-0.73	-0.36	-0.63	-0.65	-0.7	-0.27	0.05	-0.02	-0.53	-0.56	-0.17
GENE2350X	8548 || 8548 || 8548 || (3)	 BLZF1: Basic leucine zipper nuclear factor 1	1	-0.1	0.11	-0.1	0.22	-0.11	0.09	-0.09	-0.09	0.13	0.42	0.22	0.21	0.25	0.2	-0.15	0.22	-0.19	0	0.63	0.89	0.42	0.82	0.22	0.24	0.16	-0.06	-0.23	-0.2	-0.13	-0.26	-0.22	-0.2	0.11	-0.35	-0.14	-0.07	0.26	-0.25	0.32	-0.18	-0.51	-0.42	-0.3	-0.19	-0.08	-0.03	-0.35	-0.16	0.02	-0.18	0.13	-0.29	-0.15	-0.02	0.06	0.25	0.34	-0.29	0.11	-0.08	-0.12	-0.25	0.52	1.2	1.79	-0.18	-0.03	0.37	-0.44	0.15	-0.13	0.45	0.19	0.16	0.12	-0.3	0.08	0.34	0.73	0.61	1.47	0.33	-0.29	-0.2	-0.23	-0.27	-0.26	0.26	0.4	0.09	0.19	-0.33	0.23	-0.27	-0.5	-0.12	-0.32	-0.15	-0.25	-0.35	-0.24	0.53	-0.13	-0.12	0.33	-0.56	-0.03	-0.15	-0.56	0.54	-0.27	0.28	0.26	-0.43	0.26	0.64	0.45	0.68	0.53	0.32	0.09	-0.09	-0.02	0.17	-0.47	0.28	0.21	0.2	-0.02	-0.1	-0.28	-0.39	-0.35	-0.16
GENE2321X	84251 || (1)	 SGIP1: SH3-domain GRB2-like (endophilin) interacting protein 1	1	-0.3	0.08	0.06	0.4	-0.23	0.1		-0.27	-0.62	0	-0.1	0.63	0.25	-0.27	-0.2	0.2		0.11	0.27	1.03	0.3	1.26		-0.06	0.37	0.93	0.02	0.1	-0.04	0.21	0.06	0.03	-0.11	0.05	-0.09	-0.23	0.23	-0.44	-0.12	-0.09		0.26	-0.29	-0.28	-0.21	-0.06	0.45	0.18		-0.23	0.45	0.29	-0.18	-0.14	-0.06	-0.22	-0.11	-0.14	-0.24	-0.22	-0.32	0.03	0.14	1.18	1.23	0.06	-0.16		-0.54	-0.4	-0.46	-0.22	-0.18	-0.7	-1	-0.63	0.03	-0.1	-0.36	-0.34	0.42	0.02	-0.29	-0.18	-0.1	0.06	0.12	0.1	0.25	0.22	-0.18	0.02	0.14	-0.33	0.28	-0.44	-0.46		1.01	0.09	0.03	0.08	-0.4	0.02	-0.37	-0.59	-0.48	-0.32	-0.72	0.64	0.06	-0.03	-0.21	-0.51	-0.18	0.38	0.21		-0.43	0.05	-0.09	0.09	0.6	-0.29	0.04	0.47	-0.01	-0.16	-0.4	-0.96	-0.29	-0.45	-0.51	-0.22
GENE547X	9628 || 9628 || (2)	 RGS6: Regulator of G-protein signaling 6	1	-0.38	-0.2	-0.26	0.35	0.49	0.5	-0.13	-0.18	-0.2	-0.65	0.06	-0.33	0.36	0.17	0.2	-0.14	-0.17	-0.24	-0.25	0.9	2.63	1.05	0.95	-0.14	-0.15	-0.05	-0.44	-0.25	0.3	0.06	-0.29	-0.37	-0.08	0.43	0.48	-0.44	-0.27	-0.22	-0.39	-0.41	-0.28	-0.3	0.16	-1.78	0.08	0.06	0.81	0.23	-0.55	0.05	0.06	0.23	0.25	0.19	0.21	0.1	-0.75	0.02	-0.45	0.15	-0.02	-0.19	0.33	0.78	1.37	1.42	-0.21	-0.17	0.36	0.1	0.46	-0.13	0.62	-0.02	-0.62	-0.52	0.52	0.17	0.33	-0.2	0.42	-0.17	0.19	-0.12	-0.19	0.01	-0.16	0.23	0.08	-0.13	0.24	-0.19	0.1	0.03	-0.23	-0.16	-0.44	-0.19	-0.28	0.1	-0.46	-0.58	-0.33	-0.04	0.05	0.75	0.09	0.07	-1.62	-0.03	0.19	-0.47	-0.65	-0.69	0.26	0.45	0.04	-0.24	0.15	-0.2	0.08	-0.08	-0.16	-1.61	-0.45	-0.64	-0.42	-0.24	-0.39	0.05	-0.8	-0.62	-1.24	-0.63
GENE2657X	10507 || 10507 || 10507 || 10507 || (4)	 SEMA4D: Sema domain - immunoglobulin domain (Ig) - transmembrane domain (TM) and short cytoplasmic domain - (semaphorin) 4D	1	-0.06	-0.03	-0.01	-0.12	0.21	-0.03	0.1	-0.43	-0.25	0.56	-0.19	-0.13	-0.2	0	0.07	-0.07	0.34	0.25	0.14	0.84	0.43	0.67	0.56	-0.15	-0.3	0.05	0.07	-0.08	0	0.01	-0.06	-0.21	-0.09	-0.12	-0.41	-0.01	-0.5	-0.1	-0.06	-0.26	-0.01	-0.16	0.43	0.07	0.1	-0.04	0.23	0.08	0.01	-0.05	0.17	-0.12	-0.15	0.03	-0.1	0.27	-0.13	0.12	0.03	0.05	0.01	0.05	-0.02	0.56	0.06	0.68	-0.39	-0.23	-0.72	-0.26	-0.3	0.15	-0.29	-0.33	-0.4	-0.2	0.36	-0.18	-0.07	0.15	-0.16	-0.11	-0.11	0.26	-0.01	0.34	0.23	-0.06	0.17	-0.16	-0.57	-0.12	-0.03	0.05	-0.28	-0.27	-0.09	0.2	0.05	0.33	0.4	0.09	0.22	0.25	-0.18	0.13	-0.29	-0.52	-0.1	0.11	0.68	0.04	-0.24	-0.35	-0.25	0.03	-0.08	-0.28	-0.27	-0.23	0.05	-0.05	-0.21	-0.33	-0.35	0.15	-0.09	-0.01	-0.42	-0.39	0.13	-0.28	-0.34	-0.41
GENE1638X	440068 || (1)	 CARD17: Caspase recruitment domain family - member 17	1	0.08	0.19	-0.14	-0.13	0.01	-0.16	-0.38	-0.24	-0.34		-0.29	-0.56	-0.46	-0.08	-0.1	0.2	0.49	-0.36	-1.05	0.31	0.81	0.86	0.13	-0.34	-0.32	-0.64	-0.09	-0.47	-0.65	-0.28	-0.56	-0.08	-0.48	0.28	-0.71	-0.46	-0.22	0.34	-0.02	0.31	-0.39	0.31	0.26	-0.14	0.41	0.04	-0.36	-0.15	-0.24	0.51	-0.28	-0.1	0.54	-0.03	0.07	-0.27	-0.01	-0.35	-0.39	-0.33	0.02	-0.19	0.04	0.64	0.82	0.43	-0.22	-0.55	-0.66	-0.8	-0.75	-0.25	-0.45	-0.51	-0.1	-0.48	-0.16		-0.16	-0.38	0.29			-0.41	0.04	0.22	0.09		-0.06	0.14		0.14	0.23	0.11	-0.4	-0.19	0.08	-0.4	-0.54	-0.32	0.08	-0.63		0.18	-0.51	0.03	-0.3	0.32			-0.04	-0.02	0.1	-0.48				0.15	-0.01	0.12	-0.38	0.38	-0.58	-0.66	-0.2	-0.09	-0.06	-0.22	-0.36	0.29	-0.03	-0.12		-0.7
GENE1839X	8528 || (1)	 DDO: D-aspartate oxidase	1	0.11	0.19	0.03	-0.17	-0.17	0.49	-0.38	-0.33	0.08	-0.03	-0.03	0.26	0.33	0.71	0.19	0.98	0.53	-0.11	0.04	1.19	0.44	1.73	0.53	-0.13	-0.07	-0.13	-0.32	-0.36	0.05	-0.28	0.06	0.05	-0.31	-0.15	-0.36	-0.07	-0.03	0.55	0.48	0.42	-0.09	0.19	0.06	0.35	0.54	0.4	0.1	0.4	-0.12	0.38	-0.24	0.02	-0.2	-0.19	-0.24	0.14	0.07	-0.07	-0.15	-0.07	0.26	-0.16	0.16	0.55	0.49	-0.06	-0.33	-0.67	-0.87	-0.89	-1.1	-0.12	-0.39	-0.38	-0.3	-0.55	0.31	-0.13	-0.01	-0.21	0.38	-0.58		-0.29	0.16	0.34	-0.05	0.38	0.07	-0.08	0.01	-0.23	-0.13	-0.09	0.1	-0.07	0.27	-0.26	-0.68	-0.37	-0.33	-0.19	0.2	0.25	-0.19	0.11	-1.03	-0.27	-0.26	-0.15	0.11	0.37	-0.06	-0.25	-0.57	-0.25	-0.35	-0.3	0.28	-0.21	-0.09	0.09	0.09	-0.31	-0.13	-0.14	0.43	0.52	-0.37	0.29	0.55	-0.22	-0.29	-1.13
GENE2297X	952 || 952 || 952 || 952 || (4)	 CD38: CD38 molecule	1	-0.29	0.13	0.33	0.01	-0.2	0.4	0.48	1.6	0.63	1.16	-0.12	0.11	0.17	0.1	0.29	-0.05	0.17	0.32	0	0.54	0.66	1.75	1.76	-0.23	0.45	0.17	1.5	-0.21	-0.22	0.2	0.25	-0.2	-0.01	0.25	-0.18	-0.1	-0.52	0.19	-0.07	0.57	0.14	-0.17	0.38	0.15	-0.08	0.08	0.62	0.07	0.09	0.11	-0.02	0.03	0	0.13	-0.19	-0.13	-0.09	0.09	-0.13	-0.15	-0.4	-0.08	0.85	1.94	1.06	1.4	-0.32	-0.59	-0.77	-0.83	-1.1	-0.35	0.09	-0.28	-0.88	-0.8	-0.58	-0.37	-0.66	-0.64	0.26	-0.29	0.31	-0.58	-0.22	0.1	-0.01	0.12	0.22	0.11	0.24	-0.09	-0.12	0.01	-0.72	-0.39	-0.35	-0.35	-0.67	-0.22	-0.74	-0.65	-0.31	-0.33	0.15	-0.23	-0.6	-0.66	-0.41	-0.68	-0.1	-0.08	-0.12	-0.63	1.28	-0.03	-0.02	-0.52	-0.32	-0.48	-0.29	0.29	-0.23	-0.35	-0.21	-0.1	0.09	-0.26	-0.4	-0.19	-0.13	-0.62	-0.67	-0.59
GENE1810X	2643 || 2643 || (2)	 GCH1: GTP cyclohydrolase 1	1	-0.05	-0.38	0.18	-0.16	0.4	-0.02	-0.34	0.04	1	0.91	0.29	-0.04	-0.13	0.38	0.4	0.41	0.39	0.33	0.26	1.77	0.22	1.73	0.54	0.74	-0.13	0.14	0.47	0.82	0.17	0.3	0.12	0.23	0.42	0.17	0.9	0.22	-0.12	0.06	0.29	0.08	-0.05	0.37	0.64	0.62	0.37	0.36	0.4	0.28	0.02	-0.08	-0.32	0.11	-0.05	0.08	-0.05	-0.12	0.11	-0.28	-0.15	-0.01	-0.49	0.5	1.63	2.85	1.57	0.19	-0.05	-0.62	-0.69	-0.67	-1.16	-0.21	-0.26	-0.57	-0.8	-0.6	0.15	-0.11	-0.42	-0.72	0.72	-0.1	0.04	0.11	0.03	0.12	0.12	-0.01	0.12	-0.09	-0.34	-0.01	0.1	-0.37	-0.27	-0.59	-0.43	0.02	-0.13	-0.1	-0.44	-0.43	-0.39	-0.01	-0.09	-0.07	-0.26	0.11	0.97	0.11	0.34	0.45	-0.43	0.24	0.19	0.08	0.08	-0.2	-0.27	-0.69	0.51	-0.51	-0.06	-0.83	-0.89	-0.37	-0.8	-0.35	0.51	-0.25	0.05	-0.45	-0.79	-1.03
GENE2167X	5607 || 5607 || 5607 || (3)	 MAP2K5: Mitogen-activated protein kinase kinase 5	1	-0.41	0.25	0.05	-0.16	0.26	-0.21	-0.49	-0.12	0.39	1.02	0.38	0.38	0.82	0.1	0.11	0.25	0.33	0.19	0.04	1.04	0.82	1.47	0.59	0.18	-0.05	0.17	-0.62	-0.26	0.22	0.3	0.01	0.26	0.14	0.68	0.7	0.18	-0.19	0.49	-0.19	-0.36	0.52	0.1	-0.23	0.16	0.41	-0.14	0.33	0.07	-0.05	0.33	0.21	0.06	-0.07	-0.26	0.24	-0.28	-0.23	0.18	-0.07	0.43	0.04	-0.21	0.35	1.15	1.58	1.14	-0.11	-0.24	0.13	-0.29	-0.32	-0.2	-0.35	-0.36	-0.32	-0.08	0.11	-0.44	-0.14	0.09	0.63	-0.17	-0.09	0.05	0.12	0.19	0.13	0.2	-0.07	-0.27	-0.09	0.02	0.22	-0.32	0.13	-0.13	0	0.14	0.35	-0.35	0.06	-0.37	0.01	0.05	-0.21	-0.13	-0.39	-0.37	-0.47	-0.13	0.1	0.21	-0.15	-0.2	-0.18	0	-0.43	-0.06	0.03	-0.27	0.59	-0.59	-0.55	-0.85	-0.65	-1.34	-0.7	-0.77	-0.67	0.7	-1.1	-1.18	-1.06	1
GENE2075X	941 || 941 || (2)	 CD80: CD80 molecule	1	-0.13	0.24	-0.45	0.15	0.19	-0.03	0.31	-0.36	0.33	0.89	0.02	0.33	0.24	0.17	-0.13	0.31	0.06	0.3	0.48	0.46	0.65	1.55	0.9	0.31	-0.02	-0.23	0.09	0.25	0.31	0.26	-0.14	0.14	0.04	-0.66	-0.07	0.01	-0.2	-0.29	-0.64	-0.08	-0.04	0.18	0.38	0.02	0.02	0.32	0.15	0	0.03	0.06	-0.24	-0.02	-0.05	-0.03	0.53	-0.17	-0.12	-0.31	-0.21	-0.2	-0.02	-0.09	0.67	1.81	0.77	1.01	-0.17	-0.22	-0.52	-0.83	-0.3	0.14	-0.23	-0.43	-0.31	-0.28	0.02	-0.27	0.16	-0.03	0.65	0.05	0.03	-0.04	-0.03	-0.07	-0.11	0.2	0.34	-0.35	-0.01	0.05	0.03	0.13	-0.28	0.05	-0.16	0.21	-0.06	-0.03	-0.09	-0.29	-0.11	0.17	-0.46	0.02	-0.48	0.3	0.6	0.02	-0.02	0.31	-0.11	0.39	-0.26	-0.3	-0.05	0.08	0.31	0.23	0.39	-0.39	-1.16	-1.25	-0.7	-0.89	-1.39	-0.99	-1.23	-0.77	-0.6	-0.93	-2.4	0.09
GENE5164X	23347 || 23347 || (2)	 SMCHD1: Structural maintenance of chromosomes flexible hinge domain containing 1	1	0.22	-0.03	-0.28	0.04	0.05	0.21	0.06	-0.13	-0.33	-0.54	-0.12	-0.16	-0.02	0.15	0.53	0.27	0.49	-0.02	-0.14	0.7	0.19	0.53	0.46	0.15	-0.67	-0.33	-0.22	-0.5	-0.26	-0.16	-0.24	-0.44	-0.27	0.06	-0.41	-0.08	-0.33	-0.5	0.18	0.06	-0.31	-0.16	-0.35	-0.21	-0.02	-0.06	-0.3	0.15	-0.22	0	0.05	-0.02	-0.17	0.22	-0.22	0.07	0.14	-0.2	-0.18	-0.18	-0.22	-0.19	0.83	1.16	0.73	0.81	-0.34	-0.61	-0.48	-0.54	-0.25	-0.51	-0.15	-0.35	-0.27	-0.15	-0.34	0.16	-0.26	-0.1	-0.04	0.04	-0.11	0.22	0.19	0.01	0.14	-0.14	-0.07	-0.1	-0.16	0.06	-0.01	0.07	0.43	-0.15	0.29	0.11	0.19	0.04	0.22	0.05	0.41	-0.1	0.02	-0.41	-0.26	-0.45	-0.33	0.31	0.06	-0.1	-0.13	-0.26	-0.12	0.05	-0.07	0.18	0.21	0.29	0.11	-0.11	-0.41	-0.71	-0.89	-0.38	-0.29	-0.72	-0.52	-0.54	-0.27	-0.37	-0.73	-1.39
GENE5249X	57168 || 57168 || (2)	 ASPHD2: Aspartate beta-hydroxylase domain containing 2	1	-0.05	-0.09	-0.06	0.05	0.16	-0.09	-0.02	-0.48	-0.51	-0.21	0.26	-0.28	-0.11	0.41	0.2	-0.07	0.08	0.24	0.34	0.86	0.13	0.84	0.86	-0.02	-0.19	-0.02	0.03	0.18	-0.16	-0.13	0.23	-0.02	-0.08	0.2	-0.29	0.45	0.04	-0.47	0.08	-0.1	-0.16	-0.15	0.06	-0.19	0.17	0.07	-0.01	0.04	-0.14	-0.08	0.3	0.2	-0.14	-0.21	0.15	-0.1	-0.01	-0.01	-0.28	-0.02	0.19	-0.35	0.16	1.57	0.78	1.13	-0.63	-0.29	-0.8	-0.4	0.01	-0.73	-0.91	-0.67	-0.27	-0.16	-0.04	-0.56	-0.33	-0.45	0.08	0.05	0.01	-0.12	0.12	0.1	0.07	-0.02	-0.01	0.07	-0.26	0.13	-0.07	-0.03	-0.02	-0.28	0.23	0.31	0.07	0.37	-0.02	-0.31	-0.11	-0.15	-0.12	-0.07	-0.38	-0.97	-0.85	-0.06	-0.15	0.11	-0.39	-0.51	0.12	0.22	0.3	-0.04	-0.26	0.14	0.04	-0.04	-0.32	-0.47	-0.55	-0.29	-0.25	-0.59	-0.31	-0.12	0.93	-0.17	-0.2	-0.85
GENE706X	643977 || (1)	 FLJ32255: Hypothetical protein LOC643977	1	-0.17	-0.11	0.65	-0.04	-0.31	-0.18	0.01	0.18	0.27	0	-0.49	-0.03	-0.23	-0.19	-0.18	0.06	0.01	0.17	-0.17	1.08	1.2	1.02	0.65	-0.3	-0.48	0.08		-0.4	-0.37	-0.49	-0.23	-0.24	-0.45	-0.21	-0.65	-0.58	-0.75	-0.17	-0.14	-0.3	0.07	-0.06	0.4	0.16	-0.02	-0.23	-0.24	0	-0.12	0.16	-0.12	0.32	-0.06	0.08	-0.11	-0.1	-0.03	0.01	-0.36	-0.13	0.29	-0.36	0.47	1.74	1.52	0.44	-0.23	-0.81	-0.4	-0.62	-0.74	-0.23	-0.76	-0.55	-0.17	-0.22	-0.01	-0.72	-0.31	0.06	0.98	0.19		0.11	0.22	-0.15	-0.09	0.06		0.07	-0.42	-0.2	-0.05	-0.64	-0.19	-0.26	0.23	-0.26	0.04	-0.35	0.1	-0.16	-0.17	0	-0.21	-0.77	-0.34	-0.43	-0.63	0.06	-0.11	-0.39	-0.3	-0.53	0.17		-0.45	0.12	-0.3		-0.79	0.79	-0.09	0.69	-0.15	0.29	0.11	0.99	0.03	-1.16	0.67	0.52	-0.75	-1.1
GENE3292X	26228 || 26228 || 26228 || 26228 || (4)	 STAP1: Signal transducing adaptor family member 1	1	0.05	-0.12	-0.28	0.21	0.13	0.3	0.52	0.52	0.04	0.29	0.12	0.88	0.31	0.46	0.21	0.29	-0.15	0	0.1	1.37	0.87	1.75	0.87	0.07	0.34	0.42	0.09	0.16	0.04	-0.08	0.09	0.33	0.44	0.83	0.55	0.5	0.38	0.33	-0.27	0.29	-0.13	0.01	0.23	0.65	0.71	0.43	0.42	0.01	0.04	-0.06	-0.03	0.1	0.16	-0.11	0.18	-0.17	-0.11	-0.13	-0.05	-0.15	-0.02	-0.12	0.51	1.29	1.05	0.25	-0.19	-0.38	-0.23	-0.45	-0.51	-0.21	-0.28	-0.27	-0.49	-0.34	0.12	-0.11	-0.12	-0.38	0.69	-0.31	0.04	0.34	0	0.07	0.04	0.35	0.01	-0.09	-0.44	0.17	0.07	0.01	0.29	-0.13	0.15	0.14	0.48	0.34	0.37	0.64	0.21	0.11	0.11	0.17	-0.49	0.2	0.59	0.48	0.11	0.01	0.11	0.44		0.22	-0.12	-0.11	0	0.22	0.21	-0.21	0.42	-0.26	-0.39	0.2	-0.19	0.05	0.06	-0.08	0.32	-0.13	-0.63	-0.39
GENE2076X	9447 || 9447 || 9447 || 9447 || 9447 || (5)	 AIM2: Absent in melanoma 2	1	0.23	0.03	-0.08	0.27	-0.45	0.12	-0.03	0.08	-0.1	-0.15	0.34	0.25	0.21	0.37	-0.03	0.18	0.33	0.2	0.11	0.7	0.34	1.65	0.87	0.11	-0.05	0.27	-0.08	-0.09	-0.22	-0.08	-0.18	-0.32	0.16	0.01	-0.06	-0.12	-0.25	0.06	0.22	0.17	0.1	-0.37	-0.29	0.08	-0.09	-0.34	-0.18	-0.35	-0.09	0.07	0.27	0.11	0.07	0.15	-0.2	-0.06	0.04	-0.04	-0.01	-0.15	-0.08	-0.09	0.49	1.53	1.06	0.49	-0.04	-0.15	-0.26	-0.44	-0.64	0	-0.14	-0.28	-0.4	-0.41	0	-0.14	-0.22	0.01	0.82	0.01	0.07	0.14	0.08	0.09	-0.01	0.1	-0.58	-0.13	0.23	0.12	0.24	0.17	0.18	-0.16	0.19	0.03	-0.05	0.16	0.22	0.27	0.22	0.21	-0.53	0.07	-0.17	-0.13	0.21	0.08	0.36	0.24	0.08	0.13	-0.03	-0.16	0.04	0.33	-0.01	0.38	0.05	-0.05	0.27	0.69	0.27	-0.14	0.25	-0.27	-0.02	0.22	-0.54	0.2	-0.08	-0.69
GENE1409X	10207 || 10207 || 10207 || (3)	 INADL: InaD-like (Drosophila)	1	-0.43	-0.12	0.3	0.34	-0.1	0.1	0	-0.21	-0.25		-0.1	0.67	0.21	0.33	0.81	0.03	0.65	0.45	0.15	1.47	1.38	1.61	1.08	0.19	1.02	0.07		-0.08	-0.13	0.35	0.76	0.58	0.18	-0.03	0.21	0.17	0.76	0.26	0.21	0.76	0.26	0.23	0.5	0.99	0.84	0.89	0.78	-0.05	0.14	0.1	0.47	0.16	-0.25	-0.06	-0.26	0.12	-0.38	0.04	0.46	0.18	-0.16	-0.25	0.94	1.15	0.75	0.95	0.12	0.65	-0.77	-0.19	-0.47	-0.39	-0.18	-0.24	-0.97	-0.46	-0.3	-0.48	-0.3	-0.52	2.14	-0.04	0.01	-0.15	0.16	0.13	0.08	0.14	-0.25	0.13	-0.22	0.2	0.1	-0.12	0.35	0	0.09	-0.54	-0.39	-0.01	-0.39	-0.23	-0.01	-0.32	-0.11	-0.22	-0.42	-0.79	-0.93	-0.23	-0.11	-0.58	0.04	-0.44	-0.34	0	-0.41	-0.24	-0.24	-0.12	-0.55	0.55	0.46	0.55	0.31	-0.06	0.28	-0.26	-0.28	0.16	0.04	-0.33	-0.21	-0.58
GENE1055X	834 || 834 || 834 || 834 || (4)	 CASP1: Caspase 1 - apoptosis-related cysteine peptidase (interleukin 1 - beta - convertase)	1	0.16	-0.36	0.12	-0.01	0.09	-0.04	0.35	-0.35	0.06	0.07	-0.14	-0.16	0.03	0.71	-0.14	0.18	0.43	-0.06	0.14	0.9	0.59	1.75	1.23	0.01	-0.29	-0.09	-0.32	-0.42	-0.35	-0.47	-0.4	0.23	-0.33	-0.5	-0.24	-0.49	-0.8	-0.31	0.08	1.25	-0.26	-0.22	0.05	-0.44	0.03	0.05	0.23	0.18	0.82	0.15	-0.18	-0.29	-0.31	-0.07	-0.19	-0.09	0	0.03	-0.07	-0.08	0.06	-0.41	0.14	0.76	0.89	0.76	-0.23	-0.63	-0.94	-0.99	-0.64	-0.04	-0.07	-0.74	-0.55	-0.28	-0.55	-0.34	-0.46	-0.39	0.65	-0.17	-0.19	0.13	0.14	0.11	0.14	0.09	-0.02	-0.2	-0.01	-0.25	0.02	-0.02	-0.35	-0.16	0.26	0	-0.21	-0.25	-0.69	-0.33	-0.09	-0.05	-0.15	-0.2	-0.89	-0.85	-0.87	-0.03	-0.01	-0.05	-0.77	-0.78	-0.11	-0.12	-0.31	-0.51	-0.46	-0.35	0.11	-0.11	-0.47	-0.62	0.01	-0.11	-0.1	-0.31	-0.58	-0.46	-0.15	-0.42	-0.55	0.03
GENE1073X	57674 || 57674 || 57674 || (3)	 RNF213: Ring finger protein 213	1	-0.03	-0.13	-0.15	0.16	0.15	-0.16	0.12	-0.15	0.2	-0.01	0.13	0.2	0.16	-0.04	-0.34	-0.01	-0.29	-0.14	-0.08	0.85	0.82	1.19	0.68	-0.09	-0.34	0	-0.45	-0.18	-0.13	-0.05	-0.05	-0.25	-0.3	-0.13	-0.43	-0.33	-0.34	-0.17	0.03	-0.36	0.15	-0.09	-0.31	-0.05	0.34	0.53	0.28	-0.09	-0.06	-0.35	-0.19	-0.15	0.12	0.39	0.71	-0.05	-0.3	-0.5	-0.32	-0.63	-0.03	-0.39	0.44	1.89	2.98	0.85	-0.59	0.31	-0.64	0.08	0.56	-0.08	-0.16	-0.58	-0.25	-0.42	-0.26	-0.4	0.96	-0.06	0.84	0.24	0.11	0.04	-0.2	-0.2	-0.13	-0.22	0.3	0.16	-0.09	-0.09	-0.03	0.01	0.21	0.11	0.52	-0.06	0.24	0.13	0.11	-0.15	0.09	-0.15	-0.05	-0.24	-0.41	-0.47	-0.17	-0.23	-0.2	-0.04	0.01	-0.16	-0.09	-0.18	-0.02	0.03	-0.03	0.16	-0.07	0.07	-0.43	-0.22	0.24	-0.02	0.04	-0.68	-0.04	-0.22	-0.63	-0.94	0.17	0
GENE4247X	375346 || (1)	 TMEM110: transmembrane protein 110	1	-0.02	-0.09	0.19	-0.13	0.04	0.07	-0.33	-0.19	0.1	-0.08	-0.5	-0.24	-0.02	-0.13	0.21		-0.39	-0.19	-0.36	1.13	1.21	1.41	0.68	0.02	-0.35	0.05	-0.3	-0.13	-0.23	-0.1	-0.16	-0.14	0.13	-0.29	-0.72	-0.49	-0.62	-0.26	-0.34	-0.47	-0.02	-0.32	-0.24	-0.15	0.04	-0.16	-0.11	0.1	-0.03	0.2	-0.29	0.13	-0.05	0.07	0.02	-0.1	-0.06	0	-0.06	-0.06	-0.23	-0.14	0.65	1.96	2.16	-0.23	-0.18	-0.13	-0.45	-0.39	-1.18	0.17	0.17	-0.45	-0.44	-0.59	0.48	-0.05	0	0.01	1	0.43	0.07	0.09	0.19	-0.09	-0.05	-0.11	0.04	-0.26	-0.31	0.24	0.01	0.08	0.2	0.93	-0.13	0.41	0.24	-0.01	0.22	0.08	-0.19	-0.08	-0.01	-0.17	-0.37	-0.63	-1.39	0.13	-0.2	-0.17	-0.43	-0.82	-0.09	0.03	0.07	0.21	0.33	0.03		0	0.14	-0.46	0.93	-0.45	0.13	-0.56	-0.06	-0.5	-0.78	-1.09	-0.54	-0.96
GENE2045X	80128 || (1)	 TRIM46: Tripartite motif-containing 46	1	-0.02	0.15	0.03	-0.43	0.27	0.13	0.19	-0.01	-0.06	-0.44	0.21	0.08	-0.04	0.28	0.52	0.34	0.24	-0.19		1.34	1.06	1.88	1.6	0.44	-0.21	1.19	-0.28	0.48	0.28	0.5	0.09	0.28	0.14	-0.52	0	-0.6	-0.89	-0.09	-0.23	-0.29	0.39	0.15		0.04	0.17	0.02	0.28	0.28	-0.01	-0.31	-0.18	-0.06	0.18	-0.23	0.28	0.04	0.01	-0.06	-0.44	0.39	0.04	-0.29	1.49	2.82	1.86	1.71	-0.73	-0.36	-0.88		0.01	0.16	0.24	-0.39	-0.33	0.12	0.31	-0.28	0.51	-0.02	0.47	-0.01	-0.41	0.43	-0.25	0.01	0.19	-0.3	0.37	-0.01		0.35		0	-0.04	0.19	0.11	0.1	-0.42	0.25	-0.02	0.07	0.51	0.34	-0.1		-0.25	-0.15	0.24	0.12	0.4		-0.16	-0.33	0.05			0.29	0.16	0.21	0.06	-0.06	0.36	1	-0.4	0.12	0.16	-0.98	-0.21	0.27	0.76	-0.06	-0.18	-1.36
GENE511X	3620 || (1)	 IDO1: Indoleamine 2 -3-dioxygenase 1	1	-0.57	-0.05	0.38	0.38	-0.12	-0.18	0.05	-0.25		-0.67	-0.51	-0.51	0.17	0.34	0.23	0.71	-0.33	0.24	0.2	1.6	1.49	2.69	0.73		-0.01	-0.13	-0.3	0.12	-0.48	0.01	0.55	0.42	-0.06	0.87	-0.2	0.12	0.2	-0.63	-0.74	-0.32	-0.1	0.18	0.69	0.03	0.18	0.29	0.97	-0.08		-0.16	0.18	0.34	-0.23	-0.12		0.06	0.01	0.12	-0.22	-0.17	0.09	-0.36	2.43	4.17	2.38	1.45	-0.47	-0.75	-0.65	-0.77	-1.2	-0.03	-0.34	-0.19	-0.77	-0.75	-0.57	-0.84	-0.39	-0.39	1.18	-0.25		0.2	0.13	0.16	0.16	0.11	-0.13	-0.18	-0.21	-0.03	-0.08	0.02	0.58	0.67	1.47	0.05	-0.21	0.09	0.43	0.75	1.36	0.03	-0.15	0.11	-0.02	0.56	0.46	-0.23	0.21	-0.05	0.25	0.75	-1.7	0.07	-0.31	0.64	0.83	1.4	-0.18	0.18	0.11	-0.14	0.33	0.02	-0.2	-0.2	-0.2	-0.51	0.01	-0.71	0.04	-0.71
GENE2914X	84875 || 84875 || 84875 || 84875 || 84875 || (5)	 PARP10: Poly (ADP-ribose) polymerase family - member 10	1	-0.32	-0.03	0.16	-0.15	0.34	-0.37	-0.31	-0.1	-0.04	-0.02	0.27	-0.08	0.14	0.04	-0.16	0.02	-0.06	-0.28	-0.25	0.55	0.49	0.88	0.7	-0.15	0.19	0	-0.09	0.16	-0.05	0.03	-0.01	-0.13	-0.01	-0.04	-0.02	-0.15	-0.03	-0.28	0.04	-0.44	-0.13	-0.18	0.09	0.3	0.48	0.34	-0.09	0.16	-0.07	0.12	-0.32	0.24	-0.06	0.06	-0.18	-0.02	0.06	0.22	0.19	0.5	0.56	0.09	0.79	1.29	1.73	1.81	-0.24	-0.28	-0.47	-0.1	0.12	-0.02	0.05	0.11	0.08	0.21	0.15	0.19	0.44	0.39	1.31	0.12	-0.19	0.03	0.14	0.28	0.22	-0.13	0.02	-0.36	-0.14	-0.09	-0.05	0.38	0.11	0.38	0.6	0.06	0.01	0.39	0.18	0.21	0.49	-0.02	-0.3	0.13	-0.11	-0.09	0.12	0.11	0.24	0.17	0.06	0.45	-0.23	-0.09	0.1	0.39	0.26	0.54	0.07	-0.07	-0.06	-0.02	0.06	0.01	-0.22	-0.14	0.21	0.3	0.07	-0.27	-0.07	-0.64
GENE5339X	6890 || 6890 || 6890 || (3)	 TAP1: Transporter 1 - ATP-binding cassette - sub-family B (MDR/TAP)	1	0.03	0.09	-0.12	-0.02	0.02	-0.04	-0.09	-0.31	-0.1	0.01	-0.02	0.04	-0.02	0.12	-0.22	0.14	-0.05	-0.36	-0.13	1.06	0.71	1.67	0.57	-0.32	-0.6	-0.7	-0.3	-0.26	-0.01	0.09	-0.33	-0.14	-0.45	-0.6	-0.31	-0.33	-0.36	-0.25	-0.14	-0.37	-0.36	-0.32	-0.16	0.07	0.18	-0.49	0.17	0.21	-0.29	0.2	-0.04	0.12	-0.04	-0.01	-0.03	-0.09	-0.03	-0.05	0.01	0.6	0.47	-0.05	0.75	1.64	2.4	1.81	-0.4	-0.26	-0.55	-0.22	0.11	-0.12	0.11	-0.07	0.02	0.12	-0.33	0.1	0.41	0.41	1.07	0.08	-0.21	0.12	-0.03	0.24	0.19	-0.11	0.13	-0.15	-0.24	-0.03	0.15	0.1	-0.07	0.13	0.2	0	0	0.17	-0.04	-0.13	0.42	0.16	-0.2	-0.06	-0.36	-0.48	-0.72	-0.03	0.18	-0.03	-0.25	-0.47	-0.17	-0.06	-0.01	-0.07	-0.1	0.1	0.09	-0.09	-0.36	-0.35	-0.04	-0.07	0.1	-0.36	0.13	0.18	-0.43	-0.66	-0.2	-0.58
GENE3671X	6773 || 6773 || 6773 || 6773 || (4)	 STAT2: Signal transducer and activator of transcription 2 - 113kDa	1	-0.09	-0.2	-0.06	0.19	0.17	-0.13	-0.22	-0.14	0.24	-0.3	0	0.01	0.03	-0.03	-0.12	0.01	-0.11	-0.24	-0.15	0.38	0.68	1.01	0.71	0.09	-0.15	0.01	-0.18	-0.26	-0.27	-0.15	-0.28	-0.28	-0.25	-0.09	-0.21	-0.49	-0.21	-0.61	0.09	-0.36	-0.18	-0.06	-0.32	0.05	-0.05	0.2	-0.17	0	0	0.33	-0.51	0.2	0.06	-0.06	-0.04	-0.07	0.13	-0.31	-0.22	0.22	0.16	-0.17	0.9	1.84	2.04	1	-0.23	-0.59	-1.12	-0.56	0	-0.25	-0.03	-0.33	-0.19	-0.35	-0.82	0.04	0.35	-0.12	1.47	-0.26	0.16	-0.09	0.27	0.18	0.2	-0.09	-0.16	-0.07	-0.15	0.32	-0.18	0.15	0.41	0.16	0.11	0.16	0.2	0.07	0.17	0.2	-0.05	-0.1	-0.16	-0.35	-0.29	-0.42	-0.5	0.08	-0.27	0	-0.25	-0.47	0.08	-0.03	0	0.29	-0.01	0.1	0.02	-0.02	-0.12	0.43	-0.36	-0.18	-0.27	-0.53	-0.37	-0.16	-0.1	-0.43	-0.39	-0.49
GENE584X	91624 || 91624 || (2)	 NEXN: nexilin (F actin binding protein)	1	0.01	-0.27	0.19	0.5	-0.42	-0.3	-0.74	-0.38	0.11	-0.16	-0.43	-0.54	-0.01	-0.55	-0.29	-0.54	-0.08	-0.06	-0.21	2.51	2.63	3.56	1.43	0.11	-0.38	-0.49	-0.57	-0.03	-0.2	0.48	0.01	0.12	0.13	-0.44	-0.87	-0.03	-0.05	-0.74	-0.93	-0.7	0.33	-0.23	0.2	0.47	0.18	0.75	1.02	-0.05	0.26	-0.12	0.91	-0.01	-0.26	-0.19	-0.25	0.08	-0.34	0.42	0.1	0.09	0.16	-0.19	0.87	2.42	2.45	1.34	-0.36	0.33	-0.55	-0.54	-0.55	-0.53	-0.14	-0.36	-1.03	-0.22	-0.04	-0.59	-0.65	-0.62	1.99	0.15	0.08	-0.41	0	0.05	0.01	0	0.15	0.11	-0.15	-0.22	0	-0.34	0.5	0.54	0.1	0.29	0.26	-0.38	0.39	0.29	-0.29	-0.27	-0.71	-0.75	-0.37	-0.86	-1.88	0.17	-0.72	-1.11	-0.2	-0.98	-0.12	0.09	0.07	0.57	0.44	0.19	-0.08	0.08	0.53	0.79	-0.66	0.46	0.44	0.08	-0.82	-1.4	0.65	0.3	-1.19	-1.07
GENE1430X	54739 || (1)	 XAF1: XIAP associated factor 1	1	-0.02	0.22	-0.32	0.1	0	0.2	-0.12	-0.06	-0.01	-0.07	0.37	0.29	-0.05	0.32	-0.18	0.32	0.01	-0.36	0.03	2.36	1.21	2.48	1.49	-0.65	-0.43	-0.43	-0.34	-0.57	0.01	-0.34	0.03	-0.12	-0.5	-0.33	-0.31	-0.19	-0.58	-0.47	0.2	0.1	-0.46	-0.33	-0.02	0.58	1.06	0.83	-0.01	0.17	-0.05	0.54	-0.54	-0.21	0.25	-0.2	0.01	-0.19	0.24	-0.04	-0.26	-0.14	0.23	-0.33	1.25	2.45	2.82	2.17	-0.26	-0.56	-1.82	-1.75	-0.93	-0.7	0.44	-0.82	-0.88	-1.22	-1.51	-0.13	0.57	-0.37	2.88	-0.03	0.05	-0.13	0.3	-0.03	0.1	-0.21	-0.04	0.03	-0.05	0.15	-0.01	-0.4	-0.13	-0.29	0.19	0.18	0.48	0.03	0.26	0.02	-0.02	-0.05	0.12	-0.39	0.6	-0.55	-0.34	0.26	-0.21	-0.6	-0.01	-0.36	0.35	0.21	0.2	0.69	-0.44	1.1	-0.26	0.26	0.47	0.01	0.16	0.1	0.66	1.27	0.07	0.19	0.22	0.22	0.26	-0.9
GENE4397X	11262 || 11262 || 11262 || 11262 || 11262 || 11262 || (6)	 SP140: SP140 nuclear body protein	1	-0.14	0.01	-0.1	0.1	0.12	0.29	0.05	-0.15	-0.35	0.17	-0.12	0.17	-0.07	0.07	0.01	0.06	0.02	-0.37	0.03	1.05	1.25	1.96	0.75	-0.13	-0.24	-0.28	-0.24	-0.22	-0.45	-0.38	-0.13	-0.17	0.01	-0.25	-0.21	-0.15	-0.42	-0.2	0	-0.09	-0.36	-0.34	-0.24	-0.14	0.09	0.18	-0.12	0.11	0.06	0.24	-0.13	-0.04	0.02	-0.18	-0.02	-0.05	-0.01	-0.14	-0.18	0	0.24	-0.19	0.09	1.07	1.06	1.1	-0.49	-0.63	-1.06	-0.77	-0.53	-0.18	-0.41	-0.46	-0.3	-0.24	-0.4	-0.23	-0.1	-0.33	1.27	0.12	0.18	-0.09	-0.03	0.17	-0.13	0.37	-0.07	-0.37	-0.15	-0.12	0.02	-0.3	-0.1	-0.2	0.15	0.3	-0.09	-0.11	-0.21	-0.19	-0.13	-0.08	-0.02	-0.25	-0.39	-0.49	-0.75	-0.1	-0.07	-0.1	-0.35	-0.38	-0.32	-0.13	0.14	-0.19	-0.1	-0.21	-0.02	0.02	0.62	0.18	0.21	0.37	0.24	0.1	-0.25	-0.01	0.2	0.19	0.01	-0.19
GENE3878X	55337 || (1)	 C19orf66: chromosome 19 open reading frame 66	1	0.05	0.19	-0.06	-0.16	-0.03	-0.18		-0.15	-0.39	0.09	-0.7	-0.56	-0.46	-0.68	-0.56	-0.52	-0.53	-0.19	-0.07	1.84	0.96	1.54	1.2	-0.26	-0.81	-0.51	-0.3	-0.11	-0.14	-0.24	-0.13	-0.19	-0.5	-0.42	-0.47	-0.78	-0.5	-0.43	-0.36	-0.21	-0.39	-0.22	0.04	-0.11	0.02	-0.04	0.19	0.44		0.31	0.02	0.2	-0.09	-0.12	-0.32	-0.15	-0.33	0.04	0.15	0.4	0.22	-0.15	0.49	1.31	1.3	0.99	-0.22	0.03	-0.4	-0.53	-0.52	0.08	0.02	-0.12	-0.62	-0.26	0.52	-0.26	-0.05	0.03	0.82	-0.1	-0.23	0.2	0.1	0.12	0.13	0.02	-0.04	-0.09	-0.07	0.06	0.1	0.02	0	-0.06	0.24	0.03	0.06	0.18	0.16	-0.17	-0.23	-0.08	0.01	-0.16	-0.65	-0.81	-2.06	0.05	0.1	-0.01	-0.43	-0.74	-0.19	-0.14	-0.03	-0.01	-0.19	0.24	0.05	-0.05	0.68	0.02	0.41	0.73	-0.02	0.03	-0.05	0.17	0.16	0.08	-0.51	-0.03
GENE900X	151636 || (1)	 DTX3L: Deltex 3-like (Drosophila)	1	0.11	-0.07	-0.01	0.18	-0.19	-0.11	-0.15	-0.11	0.04	0.14	-0.48	-0.64	-0.34	-0.17	-0.2	0.01	0.44	-0.31	0.09	2.26	1.69	1.86	1.2	-0.71	-0.73	-0.65		-0.54	0	-0.81	-0.41	-0.52	-0.47	-0.36	-0.55	-0.54	-0.47	0.41	0.08	-0.04	-0.54	-0.21	-0.22	0.72	0.79	0.47	0.35	0.36	-0.05	0.22	-0.07	0.15	-0.53	-0.25	0.04	0.07	0.07	0.15	0.4	0.35	0.51	-0.3	1.2	2.1	1.81	1.19	-0.18	-0.18	-0.4	-0.54	-1.04	0.01	0.08	-0.29	-0.24	-0.33	0.33	0.31	0.43	0.25	1.64	-0.33	-0.77	-0.12	0.2	0.59	0.07	0.13	0.11	0.1	0.01	-0.41	-0.18		-0.29	-0.16	0.56	-0.19	-0.18	-0.07	-0.2	-0.05	0.14	0.17	-0.13	-0.17	-0.7	-1.33	-1.17	0.12	0.18	-0.08	-0.4	-0.73	0.03	0.06	0.05	-0.37	0.05	0.4	-0.49	0.49	0.53	-0.23	0.21	0.07	0.08	-0.05	0.36	0.43	0.34	1.15	0.34	-0.74
GENE5516X	51667 || 51667 || (2)	 NUB1: negative regulator of ubiquitin-like proteins 1	1	-0.01	-0.1	-0.03	0.17	-0.04	0.24	-0.08	-0.19	0.07	0.35	-0.13	-0.01	-0.14	0	0.19	-0.12	-0.08	-0.21	0.23	1.43	0.71	1.69	0.54	-0.34	-0.55	-0.71	-0.37	-0.19	-0.21	-0.52	-0.3	-0.46	-0.43	-0.33	-0.27	-0.11	-0.35	-0.24	-0.03	-0.14	-0.2	-0.18	0.12	0.09	0.18	-0.17	-0.03	-0.03	0.05	0.38	0.04	0.05	-0.1	-0.09	-0.09	-0.14	-0.08	0.11	0.38	0.29	0.1	0.17	0.82	2.43	1.6	1	-0.33	-0.48	-0.74	-0.5	-0.49	-0.23	-0.04	-0.14	-0.37	-0.31	-0.7	-0.32	-0.07	-0.03	0.66	-0.09	-0.19	-0.01	0.13	0.23	0.22	-0.02	0	-0.07	-0.18	-0.09	-0.02	0.01	-0.1	0.14	0.25	0.06	0.07	-0.02	-0.13	0.14	0.11	-0.08	-0.07	-0.27	-0.51	-0.86	-1.66	-0.01	0.07	-0.42	-0.42	-0.89	-0.12	-0.09	-0.01	-0.05	0.03	0.1	-0.51	0.51	0.37	0.36	0.58	0.37	0.53	0.04	-0.11	0.55	0.09	-0.33	-0.2	-0.16
GENE3108X	5610 || 5610 || 5610 || (3)	 EIF2AK2: Eukaryotic translation initiation factor 2-alpha kinase 2	1	0.18	-0.22	-0.25	-0.03	0.33	0.03	0.25	0.24	0.09	0.15	-0.31	-0.28	-0.07	-0.41	-0.58	-0.49	-0.47	-0.21	0.09	1.75	1.99	2.41	1.19	-0.45	-0.48	-0.51	-0.72	-0.65	-0.69	-0.6	-0.48	-0.35	-0.61	-0.2	-0.5	-0.29	-0.53	-0.73	-0.31	-0.42	-0.93	-0.77	-0.71	0.21	0.42	0.55	0.38	0.14	0	0.28	0.02	0.01	0.02	-0.05	-0.24	-0.2	0.01	-0.33	0.26	0.16	0.01	-0.11	1.05	1.94	2.07	1.5	-0.26	-0.13	-0.89	-0.73	-0.97	-0.11	0.56	-0.5	-0.49	-0.82	-0.65	-0.06	0.15	-0.22	1.59	-0.22	0.15	0.04	0.25	0.09	-0.03	-0.16	0.04	0	-0.18	0.11	0.25	0.07	0.14	0.1	0.24	0.35	0.46	0.33	0.04	0.12	0.27	0.02	-0.05	-0.11	-0.35	-0.59	-1.23	0.1	-0.12	-0.25	-0.3	-0.62	-0.12	0.07	0.48	0.05	-0.08	0.4	-0.02	0.02	0.72	0.54	0.88	0.44	0.17	0.69	0.46	0.99	0.05	0.1	0.16	0.35
GENE1480X	219285 || (1)	 SAMD9L: Sterile alpha motif domain containing 9-like	1	0.31	-0.11	-0.24	0.09	-0.05	0.06	0.31	0.25	0.19	0.26	-0.67	-0.38	-0.64	-0.78	-0.63	-0.18	0.37	0.24	1.19	2.75	2.73	3.02	0.12	0.37	0.15	-0.53	-0.14	-0.24	-0.07	-0.64	-0.25	-0.5	-0.86	-0.33	-0.7	-0.66	-0.75	-0.58	-0.35	0.03	-1.5	-0.97	-0.54	0.1	0.19	0.31	-0.03	0.33	-0.1	0.07	0.2	0	0.02	0.28	-0.4	-0.32	-0.12	-0.3	0.2	0.9	0.48	0.48	1.77	3.51	2.94	1.84	-0.29	-0.56	0.02	-0.31	-0.39	0.07	0.85	0.17	-0.17	-0.48	-1.07	0.41	0.75	0.4	2.73	-0.55	0.07		0.26		0.27	0.34	-0.33	0.09	-0.17	0.24	0.28	-0.21	0.24	0.5	0.53	0.53	0.51	0	0.3	-0.25	0.73	0.2	-0.46	-0.38	-0.39	-0.78	-0.84	0.24	0.2	-0.12	0.03	-0.21	-0.55	0.3	-0.3	0.3	0.09	0.63	-0.05	0.05	0.41	0.57	0.54		0.27	0.34	0.87	1.21	0.42	0.2	0.04	0.58
GENE3853X	51056 || (1)	 LAP3: Leucine aminopeptidase 3	1	0.07	-0.09	0.13	-0.01	-0.11	0.03	0.29	-0.1	0.54	0.92	-0.48	-0.46	-0.22	-0.23	-0.7	-0.17	-0.22	-0.34	0.1	1.91	2.69	2.15	0.88	-0.01		-0.55	-0.45	-0.08	0.2	-0.18	-0.32	-0.2	-0.21	-0.56	-0.32	-0.65	-1	-0.34	-0.24	-0.78	-0.22	-0.38	0.18	0.32	0.74	0.64	1.29	0.28	0.15	0.11	-0.33	0.13	-0.1	-0.22	0.09	0.02	-0.13	0.02	-0.01	0.1	0.2	-0.05	0.64	1.82	1.64	1.47	-0.17	-0.2	-0.79	-0.31	-0.73	0.09	0.24	-0.35	-0.47	-0.36	-0.09	0.18	-0.12	0.62	1.04	0.15	0.21	0.21	-0.1	0.05	0.25	-0.41	0.11	-0.27	-0.18	-0.18	-0.03	0.03	0.26	-0.06	0.3	0.24	0.18	0.29	0.12	0.01	0.41		-0.15	-0.31	-0.59	-0.47	-1.63	0.11	0.15	-0.54	-0.22	-0.97	-0.18	0.16	0.12	0.17	0	0.01	0.2	-0.2	-0.33	-0.24	0.17	-0.84	-0.79	0.47	-0.21	-0.49	-0.78	-0.75	-0.21	0.86
GENE5723X	6772 || 6772 || 6772 || (4)	 STAT1 : signal transducer and activator of transcription 1 - 91kDa	1	0.13	-0.06	0.07	-0.16	0.03	0.07	0.29	0.37	0.34	0.68	-0.37	-0.23	-0.02	-0.09	-0.44	-0.34	0.1	-0.05	0.02	1.39	1.48	1.92	1.35	-0.1	-0.22	-0.39	-0.2	-0.08	-0.24	-0.38	-0.27	-0.26	-0.55	-0.57	-0.43	-0.38	-0.89	-0.6	-0.45	-0.32	-0.65	-0.5	-0.21	-0.01	0.39	0.55	0.45	0.14	0.16	0.18	-0.17	0	-0.18	0.05	-0.1	-0.06	-0.01	0.07	0.1	0.44	0.17	-0.06	0.87	1.71	1.64	1.92	-0.22	-0.2	-0.47	-0.37	-0.6	0.12	0.29	-0.38	-0.38	-0.21	-0.09	0.03	0.14	0.21	1.5	0.13	-0.15	0.25	0.08	-0.02	0.07	-0.18	-0.09	-0.05	-0.02	-0.3	-0.09	-0.44	0.05	-0.3	-0.07	0.11	0.16	0.03	-0.11	-0.34	0	-0.08	-0.18	-0.38	-0.62	-0.8	-1.77	0.09	0.11	-0.39	-0.56	-1.04	0.09	0.21	-0.22	-0.09	-0.26	-0.08	0.29	-0.29	0.02	-0.02	-0.22	-0.43	-0.33	0.14	0.04	-0.15	-0.18	-0.19	-0.65	-0.2
GENE5722X	6772 || (4)	 STAT1 : signal transducer and activator of transcription 1 - 91kDa 	1	0.13	-0.06	0.07	-0.16	0.03	0.07	0.29	0.37	0.34	0.68	-0.37	-0.23	-0.02	-0.09	-0.44	-0.34	0.1	-0.05	0.02	1.39	1.48	1.92	1.35	-0.1	-0.22	-0.39	-0.2	-0.08	-0.24	-0.38	-0.27	-0.26	-0.55	-0.57	-0.43	-0.38	-0.89	-0.6	-0.45	-0.32	-0.65	-0.5	-0.21	-0.01	0.39	0.55	0.45	0.14	0.16	0.18	-0.17	0	-0.18	0.05	-0.1	-0.06	-0.01	0.07	0.1	0.44	0.17	-0.06	0.87	1.71	1.64	1.92	-0.22	-0.2	-0.47	-0.37	-0.6	0.12	0.29	-0.38	-0.38	-0.21	-0.09	0.03	0.14	0.21	1.5	0.13	-0.15	0.25	0.08	-0.02	0.07	-0.18	-0.09	-0.05	-0.02	-0.3	-0.09	-0.44	0.05	-0.3	-0.07	0.11	0.16	0.03	-0.11	-0.34	0	-0.08	-0.18	-0.38	-0.62	-0.8	-1.77	0.09	0.11	-0.39	-0.56	-1.04	0.09	0.21	-0.22	-0.09	-0.26	-0.08	0.29	-0.29	0.02	-0.02	-0.22	-0.43	-0.33	0.14	0.04	-0.15	-0.18	-0.19	-0.65	-0.2
GENE2309X	3669 || 3669 || 3669 || 3669 || 3669 || 3669 || 3669 || 3669 || (8)	 ISG20: Interferon stimulated exonuclease gene 20kDa	1	-0.38	-0.08	0.14	0.35	-0.02	-0.1	-0.26	-0.28	-0.19	-0.02	1.12	0.65	0.57	0.5	0.75	0.25	0.63	0.45	0.55	2.4	2.39	3.9	2.25	0	0	-0.03	0.18	0.13	-0.35	0.26	0.22	0.4	0.84	0.16	0.15	0.13	0.2	0.3	0.26	-0.13	0.8	0.46	0.65	0.58	0.84	0.86	0.89	-0.08	0.13	-0.38	0.56	0.25	0.09	-0.11	-0.14	-0.16	-0.16	0.06	0.03	-0.14	-0.42	-0.56	2.02	3.94	3.91	2.85	-0.06	-0.69	-0.62	-0.61	-0.65	-0.51	-0.04	-0.38	-1	-0.7	-0.17	-0.63	-0.37	-0.6	2.27	-0.09	-0.08	0.15	0.05	0.29	0.18	-0.11	0.08	-0.31	-0.15	0.12	-0.08	0.05	-0.59	-0.45	-0.64	-0.02	-0.32	-0.27	-0.86	-0.54	-0.37	0.12	-0.14	-0.25	-0.9	-1.02	-0.84	-0.23	0.12	-0.09	-0.8	-0.72	-0.33	-0.41	-0.43	-0.68	-0.53	-0.9	0.2	-0.2	0.09	-0.02	-0.1	-0.21	-0.18	-0.16	-0.38	0.82	-0.22	-0.38	-0.76	-0.46
GENE2169X	4600 || 4600 || 4600 || (3)	 MX2: Myxovirus (influenza virus) resistance 2 (mouse)	1	0.1	-0.17	-0.06	0.19	-0.07	-0.22	-0.05	0.2	0.34	0.47	-0.27	-0.45	0.08	-0.12	-0.15	-0.3	0.01	-0.29	0.34	3.09	3.4	3.83	2.83	-0.04	-0.36	-0.39	-0.53	-0.25	0.05	-0.11	0.29	0.46	-0.18	-0.39	-0.35	0.04	-0.8	0.01	-0.36	-0.23	-0.08	-0.14	0	1.35	1.52	1.88	1.82	0.03	-0.05	0.3	-0.21	0.18	0.04	-0.01	0	-0.23	-0.07	-0.35	-0.26	0.2	0.17	-0.56	1.56	2.74	3.02	2.3	-0.41	-0.85	-1.39	-1.42	-0.6	-0.26	0.01	-1.07	-1.31	-0.45	-0.42	-0.59	-0.12	-0.43	2.46	0.35	0.06	-0.02	-0.16	-0.21	-0.34	0.26	-0.43	0.04	0.41	-0.28	-0.24	-0.29	0.04	-0.39	0.01	-0.24	-0.64	-0.66	-1.68	-1.52	0.2	0.23	0.16	-0.62	-0.13	1.48	-0.05	-0.37	0.16	-0.5	0.31	0.03	1.78	-0.14	-0.22	-0.29	-0.66	0.92	0.33	-0.33	-0.52	-0.31	-0.36	-0.53	-0.01	-0.46	-0.64	-0.89	-0.49	-0.64	-0.84	-0.35
GENE4517X	3627 || 3627 || 3627 || 3627 || (4)	 CXCL10: Chemokine (C-X-C motif) ligand 10	1	-0.04	-0.07	-0.17	0.36	-0.08	-0.03	0.15	0.55	0.37	0.41	0.64	0.57	0.89	0.5	0.13	0.53	0.17	0.55	3.75	5.99	4.53	5.86	3.9	0.24	0.83	0.67	-0.05	0.58	1.8	0.98	1.58	2.09	0.46	0.34	-0.03	0.2	0.87	1.08	0.17	0.41	-0.02	0.12	2.18	2.16	2.7	2.59	2.68	-0.13	0.03	0.11	-0.25	-0.12	0.15	0.32	0	-0.26	0.15	-0.65	0.35	0.23	-0.03	0.06	3.89	4.76	5.11	2.81	-0.28	0.04	-0.38	-0.51	-1.39	0.67	1.4	0.04	-0.37	-1.12	-0.61	-0.01	0.75	-0.69	3.25	-0.05	-0.07	-0.04	-0.32	-0.12	-0.04	0.03	0.09	0.2	0.31	-0.14	-0.06	0.13	-0.23	-0.18	-0.28	-0.4	-0.43	-0.18	-0.39	-0.39	0.04	0	0.21	-0.15	-0.22	0.12	1.03	0.23	0.01	0.8	0.39	0.86	0.43	0.3	0.31	0	-0.13	-0.16	-0.19	0.19	0.66	-0.03	0.1	0.39	0.05	0.34	-0.25	-0.35	0.27	0.25	-0.41	-0.5
GENE988X	64108 || (1)	 RTP4: Receptor (chemosensory) transporter protein 4	1	-0.06	-0.03	0.18	-0.32	0.23	0.57		0.43	0.31	0.22	-0.29	-0.17	-0.05	-0.15	-0.22	0.45		0.83	1.1	3.2	3.09	3.52	2.87	-0.4	-0.38	0.11	0.33	0.08	0.06	0.21	0.18	0.04	-0.43	-0.09	0.05	0.42	-0.37	0.05	0.74	0.74	-0.02	0.15	0.79	1.45	1.51	1.18	0.63	0.42	-0.16	0.28	-0.29	0.03		-0.02	-0.39	-0.07	0.16	0.11	0.22	0.32	0.35	-0.07	2.23	3.36	3.18	1.75	-0.12	-0.32	-0.58	-0.59	-0.65	0.02	0.35	-0.07		-0.01	-0.07	-0.06	0.34	-0.07	2.52	-0.42	-0.53	0.15	0.23			0.46	-0.16	-0.04	0.29	0.22	0.15	0.38	0.75	-0.08	0.88	-0.25	-0.48		-0.1	0.2	0.46	0.1	0.27	0.53	-0.03	-0.25	0.45	-0.24	0.14	0.23	-0.01	0.37		-0.82	-0.17	-0.72	0.41	0.41	-0.35	0.35	0.72	0.44	0.61	-0.24	0.45	0.58		-0.18	-0.35	-0.14	-0.19	-0.92
GENE1185X	6373 || (1)	 CXCL11: chemokine (C-X-C motif) ligand 11	1	-0.06	0.41	-0.15	0.24	-0.45	-0.04	0.08	-0.14	-1.27	-0.37	0.05	0	-0.22	-0.35	-0.18	0.4	-0.14	0.31	0.98	4.65	2.23	5.68	2.78	-0.18	0.21	0.26	-0.04	-0.15	0.21	0.12	0.4	0.63	-0.18	-0.65	-0.34	0.09	0.07	-0.17	-0.02	0.11	-0.3	0.24	0.17	0.42	0.57	1.5	1.43	0.2		0.22	0.04	-0.09	-0.36	0.2	-0.28	0.05	0.05	-0.15	-0.13	0.02	0.02	0.02	3.08	4.64	3.55	1.74	-0.09	-0.38	-0.8	-0.48	-0.64	-0.04	0.49	-0.26	-0.49	-0.49	0.26	-0.43	0.02	-0.41	2.31	-0.02	-0.08	0.27	0.11	0.19	0.26	0.16	-0.01	-0.2	-0.64	0.29	0.12	0.1	-0.26	0.15	0.01	-0.24	0.05	0.1	0.03	0.26	0.04	0.03	0.1	-0.19	-0.12	-0.25	0.3	-0.02	-0.1	-0.29	-0.5	-0.37	-0.99	-0.12	-0.35	-0.45	-0.17	0.03	-0.2	0.2	-0.25	-0.01	-0.05	1.14	0.64	0.16	-0.33	0.67	-0.17	0.33	0.02	0.32
GENE1869X	8743 || 8743 || (2)	 TNFSF10: Tumor necrosis factor (ligand) superfamily - member 10	1	-0.06	0	-0.04	0.26	-0.17	0.15	-0.32	-0.09	-0.29	-0.92	-0.03	-0.13	0.38	0.74	0.17	0.15	0.61	-0.31	0.75	5.18	3.8	5.44	3.65	-0.27	-0.96	-0.51	-0.5	-0.47	0.08	-0.09	0.66	0.62	0.12	0.06	0.12	0.23	-0.39	0.14	0.42	0.13	0.31	0.03	0.56	2.04	1.87	1.96	1.65	-0.02	-0.07	0.21	0.28	0.03	-0.3	-0.05	-0.14	0.07	0.01	0.02	-0.21	0.19	0.38	-0.46	4.25	6.2	5.14	3.87	-0.41	-1.03	-1.75	-1.16	-0.71	-0.19	-0.14	-0.66	-0.71	-0.34	-0.66	-1.13	-0.18	-0.79	3.65	0.16	-0.49	-0.04	-0.08	0.48	0.22	0.12	0.18	-0.1	-0.44	0.05	0.1	0.07	0.15	-0.02	0.36	-0.28	-0.68	-0.06	-0.55	-0.09	0.51	0.28	-0.18	-0.09	-0.72	-0.61	-0.77	-0.19	0.07	-0.37	-0.18	-0.56	-0.85	-0.53	-0.54	-0.92	-0.16	-0.85	-0.34	0.34	0.08	0.17	0.34	0.18	0.23	-0.18	0.44	0.76	-0.05	-0.32	-0.05	-0.25
GENE2216X	4939 || 4939 || 4939 || 4939 || 4939 || (5)	 OAS2: 2'-5'-oligoadenylate synthetase 2 - 69/71kDa	1	-0.04	-0.18	-0.21	0.49	-0.06	-0.1	0.05	0.19	-0.1	0.04	-0.24	-0.11	0.04	-0.16	-0.12	-0.03	0.14	0.02	0.81	2.28	2.1	3.39	1.45	-0.22	-0.36	-0.19	-0.11	-1.11	0.77	-0.13	0.11	-0.01	-0.25	-0.33	-0.34	-0.16	0.08	-0.56	-0.12	-0.22	-0.34	-0.15	0.17	0.84	1.09	2.05	0.91	0.32	0	0.15	-0.32	0.25	0.1	-0.1	-0.12	-0.26	0.01	-0.43	-0.4	0.18	0	-0.49	0.51	1.84	1.89	1.01	-0.33	-0.24	-0.94	-1.09	-1.55	-0.09	0.33	-0.49	-0.71	-1.1	-0.02	-0.22	0.2	-0.07	1.79	-0.45	-0.16	0.07	0.09	0.38	0.33	0	-0.14	-0.21	0.09	0.03	0.09	0.01	0.1	0.04	0.2	0.19	-0.11	-0.16	-0.18	-0.04	0.11	0.21	-0.35	-0.17	-0.4	-0.58	-0.14	-0.15	0.09	0.01	-0.44	-0.31	-0.6	-0.47	-0.37	-0.42	-0.27	0.1	-0.12	0.12	0.28	0.29	0.25	0.24	0.03	0.27	-0.15	0.2	0.12	-0.02	-0.23	-0.05
GENE2331X	4599 || 4599 || 4599 || (3)	 MX1: Myxovirus (influenza virus) resistance 1 - interferon-inducible protein p78 (mouse)	1	0.02	0	-0.12	0.01	0.07	-0.23	-0.31	-0.1	-0.27	0.05	-0.83	-0.59	-0.3	-0.23	-0.14	-0.03	-0.01	-0.01	0.24	2.68	2.21	2.72	2.5	-0.36	-0.66	-0.39	-0.38	-0.32	0	-0.06	0.49	0.41	-0.62	-0.21	-0.43	-0.3	-0.5	0.03	-0.29	-0.08	-0.19	-0.33	0.35	1.32	1.44	3.12	1.41	0.24	0.46	0.26	-0.27	-0.05	0	-0.13	-0.31	-0.23	0.03	-0.11	-0.18	0.01	-0.02	-0.46	0.97	1.7	1.92	1.17	-0.13	-0.42	-0.86	-1.27	-0.81	-0.55	0.33	-0.68	-0.8	-0.81	0.16	-0.01	0.12	-0.24	1.61	-0.57	-0.2	0.13	0.19	0.4	0.19	0.09	0.12	-0.17	-0.19	0.08	0.06	0.06	-0.15	0.2	0.29	-0.25	-0.18	0	-0.22	0.08	0.34	0.08	-0.04	-0.08	-0.41	-0.63	-0.32	0	0.11	-0.2	-0.31	-0.29	-0.43	-0.32	-0.37	-0.37	-0.07	0.84	-0.27	0.27	-0.11	0.07	0.03	-0.01	0.08	-0.17	-0.25	0.6	-0.2	0.03	-0.17	-0.24
GENE3046X	11274 || (1)	 USP18: Ubiquitin specific peptidase 18	1	0.08	0.04	-0.09	0.05	-0.09	0.12	-0.22	0.02	-0.3	-0.16	-0.88	-0.8	-0.36	-0.42	-0.08	0.2	-0.03	-0.26	0.29	4.08	2.95	4.01	2.86	0.17	-0.58	-0.16	-0.17	-0.29	-0.08	-0.26	0.47	-0.06	-0.32	-0.72	-0.16	0	-0.57	-0.05	-0.21	-0.11	0.14	-0.1	0.01	1.22	1.74	2.25	1.52	0.4		0.22	0.01	-0.01	-0.29	-0.26	0.09	-0.1	-0.07	0.23	-0.12	0.14	0.38	-0.24	1.83	2.58	2.34	1.17	-0.3	-0.34	-1.04	-0.76	-0.66	-0.24	0.03	-0.41	-0.6	-0.61	0.25	-0.14	-0.06	-0.37	2.1	-0.37		0.31	0.17	0.16	0.08	0.07		-0.01	-0.39	0.13	-0.37	-0.25	-0.56	0.03	0.18	0.01	-0.05	-0.15	-0.12	0.07	-0.04	0.04	0.17	-0.39	-0.42	-1.19	-1.02	0.08	0.02	-0.12	-0.49	-0.76	-0.59	-0.33	-0.3	-0.78	-0.18	-0.3	-0.41	0.41	-0.37	-0.08	0.13	0.04	0.06	-0.37	-0.55	0.09	0.03	0.14	0.49	0.63
GENE5652X	51251 || 51251 || (2)	 NT5C3: 5'-nucleotidase - cytosolic III	1	0.2	-0.06	-0.08	-0.16	0.09	0.11	0.17	0.25	0.23	-0.2	-0.71	-0.51	-0.25	-0.21	-0.25	-0.16	0.07	-0.05	-0.09	3.44	3.15	4.42	3.29	-0.16	-0.38	-0.72	0.31	-0.08	-0.24	-0.85	0.02	-0.14	-0.21	-0.23	-0.42	-0.14	-0.78	-0.21	-0.1	-0.04	0.09	-0.01	0.17	0.74	1.36	1.07	1.63	0.21	-0.03	0.1	-0.09	-0.02	-0.14	0.15	-0.31	0.07	0.06	0.15	0.1	0.5	0.22	-0.13	2.01	3.82	3.3	2.37	-0.3	-0.27	-0.43	-0.2	-0.59	0.04	0.04	-0.14	-0.38	-0.37	-0.4	-0.29	0.19	0.28	2.61	0.15	-0.26	0.06	0.05	0.1	0.15	-0.01	0.01	-0.17	-0.07	-0.1	-0.04	-0.02	-0.12	-0.46	0.03	0.05	0.23	0.09	-0.23	-0.03	-0.39	-0.08	0.09	-0.06	-0.5	-0.71	-1.49	-0.05	0.15	-0.14	-0.48	-1.09	-0.05	0.1	-0.06	-0.02	0.01	-0.15	0.34	-0.34	-0.03	-0.28	-0.43	-0.48	-0.68	0.1	0.16	-0.05	-0.13	-0.14	-0.51	-0.37
GENE2467X	2766 || 2766 || (2)	 GMPR: Guanosine monophosphate reductase	1	-0.17	-0.14	-0.26	0.38	0.2	-0.24	0.1	-0.1	0.17	0.25	-0.56	0.57	0.67	0.08	-0.2	0.17	0.23	-0.24	-0.04	3.19	3.05	3.91	2.62	-0.31	-0.32	0.05	-0.06	-0.01	-0.13	0.09	-0.23	0.03	-0.32	-0.05	-0.17	-0.2	-0.5	-0.04	0.01	-0.33	0.17	-0.03	0.22	0.68	1.24	1.36	1.94	0.24	0.09	0.19	-0.04	0.17	0.02	-0.24	-0.08	-0.13	-0.2	-0.12	-0.11	0.43	0.4	-0.05	1.05	3.06	3.45	3.63	-0.34	-0.58	-0.66	-0.92	-0.17	0.16	-0.11	-0.77	-0.85	-0.22	0.26	-0.52	-0.17	-0.29	2.7	0.07	-0.34	-0.11	0	0.39	0.27	0.01	-0.12	-0.33	0.16	-0.17	-0.23	-0.03	0.01	-0.06	0.69	0.07	-0.37	-0.11	0.25	-0.26	0.12	-0.25	-0.17	-0.2	-0.7	-0.66	-2.29	-0.39	0.06	-0.15	-0.72	-0.66	-0.42	-0.5	-0.28	0.45	-0.06	0.27	0.22	-0.22	-0.43	-0.59	-0.38	-0.77	-0.51	-0.11	-0.31	-0.68	-0.94	-0.84	-0.96	-1.27
GENE1112X	129607 || (1)	 CMPK2: Cytidine monophosphate (UMP-CMP) kinase 2 - mitochondrial	1	0.08	-0.5	-0.16	0.36	0.23	-0.31	-0.01	0.26	0.12	0.13	0.51	-0.18	0.47	0.13	-0.31	0.01	0.77	0.25	1.6	5.42	4.97	5.02	4.39	0.16	0.75	-0.32	-0.21	0.1	0.38	0.12	0.77	0.84	0.22	0.85	0.12	0.93	-0.11	0.4	-0.05	-0.34	0.33	-0.33	1.88	2.28	2.8	2.97	2.52	0.2	0.03	-0.14	-0.07	0.31	0.04	0.16	-0.05	-0.49	0.03	-0.46	-0.12	0.29	-0.06	-0.56	2.77	4.42	4.78	3.72	-0.04	0.03	-1.32	-1.76	-1.05	-0.16	0.81	-0.95	-1.17	-1.11	-1.03	-0.26	0.53	-0.75	3.59	-0.29		0.27	-0.11	0.23	0.17	0.19	-0.49			-0.09	-0.03	0.41		0.02	-0.19	0.11	-0.21	0.26	0.05	-0.25	0.16			0.27	-0.62		0.17	-0.34	0.24	0.27				-0.89	-0.06	0.01	-0.06	0.28	-0.19	0.19	-0.56	-0.76	-0.19	0.17	-0.21	-0.07	-0.8	-0.5	-0.72	-0.87	-1.23	-0.98
GENE3998X	10964 || 10964 || (2)	 IFI44L: Transcribed locus	1	-0.18	-0.06	0.15	-0.07	0.15	-0.19	0.23	0.24	0.29	0.3	0.62	0.61	0.63	0.86	0.43	0.47	0.72	0.68	1.2	4.8	5.07	5.72	5.46	-0.78	-0.01	0.88	0.61	0.64	1.02	0.73	1.18	1.35	0.99	0.65	0.53	0.78	0.66	0.67	0.47	0.17	0.79	0.74	0.86	2.43	2.98	3.61	3.09	0.18	0.07	0.25	-0.28	0.27	0.1	-0.21	0.05	-0.35	-0.09	-0.5	-0.23	0.13	-0.16	-0.71	2.7	4.45	4.89	3.68	-0.13	-0.25	-0.79	-1.1	-1.49	-0.47	0.5	-0.48	-0.75	-1.25	-0.48	-0.46	0.61	-0.6	4.23	-0.02	-0.03	0.05	0.1	-0.16	0.15	0	0.01	0.09	-0.22	-0.02	0.02	0.18	0.02	-0.01	-0.23	0.11	0.09	0.23	0.44	0	-0.02	-0.12	0.32	0	0.53	-0.26	0.27	0.16	-0.08	0.38	-0.02	-0.77	-0.01	0.17	0.4	0.24	-0.04	0.53	0.45	-0.45	-0.14	-0.67	-0.33	-0.58	-0.87	-0.3	-1.03	-1.07	-0.48	-1.19	-1.17	-1.65
GENE3092X	9636 || 9636 || (2)	 ISG15: ISG15 ubiquitin-like modifier	1	0.11	-0.02	-0.09	-0.14	0.13	-0.08	0.34	0.43	0.27	0.35	-0.52	-0.56	-0.48	-0.62	-0.05	-0.42	-0.1	-0.62	0.41	4.26	3.83	4.71	4.74	-0.19	-0.24	-0.04	-0.13	0.06	0.26	0.51	0.51	1.13	-0.26	-0.69	-0.37	0.05	-0.01	-0.04	-0.1	-0.49	-0.36	-0.37	0.73	2.09	2.19	3.21	2.66	0.28	0.07	0.24	-0.07	0.19	-0.01	-0.34	-0.06	-0.34	0.05	-0.67	0.02	-0.16	-0.03	-1.2	2.25	3.97	4.17	3.16	-0.5	-0.51	-0.82	-1.4	-1.84	-0.55	0.39	-0.63	-0.77	-1.26	-0.35	-0.26	0.21	-0.67	3.3	0.55	0.06	0.07	-0.07	0.08	0.14	-0.37	-0.05	-0.15	-0.26	-0.01	0.5	0.39	0.45	0.77	0.63	0.16	-0.43	0.25	0.9	0.96	1.55	-0.22	-0.38	-0.27	-0.64	-0.61	0.06	-0.11	0.15	-0.14	-0.29	-0.5	-0.56	-0.5	0.09	0.08	0.08	1.24	0.68	-0.68	-0.7	-0.21	0.07	-0.85	-0.5	-0.53	-0.42	-1.23	-1.47	-1.11	-1.31	-0.85
GENE2662X	4940 || 4940 || (2)	 OAS3: 2'-5'-oligoadenylate synthetase 3 - 100kDa	1	-0.06	-0.02	-0.02	-0.09	0.19	0.07	0.24	0.62	0.5	0.29	-0.14	-0.37	-0.15	0.04	0.27	0.29	0.35	0.11	1.22	4.19	3.95	4.69	4.42	0.58	-0.01	0.65	0.43	0.66	0.58	0.77	0.73	0.87	0.05	-0.42	0.38	-0.3	-1.19	0.13	0.03	0.17	0.16	0.09	0.55	1.69	2.41	3.07	2.63	0.33	-0.04	-0.02	-0.23	0.14	0	0.04	0.11	-0.31	-0.01	-0.28	0.09	0.4	0.31	-0.93	1.43	3.08	3.2	3.33	-0.21	-0.05	-0.58	-1.11	-1.5	-0.04	0.75	-0.72	-0.8	-0.89	0.28	0.34	0.56	0.23	2.99	0.12	-0.23	0.37	-0.23	0.3	0.2	-0.38	0.19	-0.23	-0.15	0.22	0.29	0.25	0.47	0.57	0.83	0.18	0.17	0.55	0.08	0.2	1.44	-0.03	-0.4	0	-0.18	0.08	0.79	0.09	0.94	-0.06	0.02	0.02	-0.19	0.02	0.07	0.14	0.16	1.13	0.41	-0.41	-0.26	-0.64	-0.69	-1.45	-0.85	-0.99	-0.62	-1.17	-1.43	-1.14	-1.33	-2.07
GENE5310X	5359 || 5359 || 5359 || 5359 || (4)	 PLSCR1: Phospholipid scramblase 1	1	-0.12	0.09	-0.21	0.1	0.15	0.06	0.1	0.38	0.25	0.47	-0.13	0.12	0.11	0.19	-0.01	0.29	0.23	0.08	0.39	2.41	1.9	2.6	1.86	0.27	0.14	0.28	0.08	0.41	-0.08	-0.06	0.01	-0.09	0.21	0.01	-0.08	-0.3	-0.23	-0.29	0.39	0.01	0.22	-0.06	0.53	0.72	0.99	0.98	0.6	0.09	-0.05	0.05	-0.09	0.1	0.01	0.05	-0.02	-0.17	0.03	-0.18	0.06	-0.01	-0.07	-0.25	1.07	2.42	2.44	1.84	-0.26	-0.35	-1.24	-1.18	-0.83	-0.21	0.16	-0.67	-0.87	-0.74	-1.03	-0.2	0.04	-0.45	1.58	-0.25	-0.05	0.08	0.07	0.19	0.15	-0.09	0.25	-0.14	-0.22	0.05	0.15	0.14	0.57	0.45	0.44	0.07	-0.15	0.04	0.59	0.49	0.44	-0.01	0.11	-0.08	0.05	0	-0.27	-0.07	0.15	0.02	0.13	-0.32	-0.22	0.04	-0.02	0.6	0.56	0.55	0.3	-0.3	0.21	-0.11	0.34	-0.15	-0.46	-0.27	0.89	0.27	-0.02	-0.28	0.28	-0.15
GENE5252X	54625 || 54625 || 54625 || 54625 || 54625 || (5)	 PARP14: poly (ADP-ribose) polymerase family - member 14	1	0.1	-0.05	-0.07	-0.02	0.04	0.04	0.09	0.14	-0.17	0.25	-0.28	-0.21	-0.19	-0.25	-0.03	-0.25	-0.21	-0.16	0.42	2.12	2.22	2.23	1.35	-0.2	-0.61	-0.16	-0.36	0.05	-0.04	-0.04	-0.02	-0.01	-0.34	-0.48	-0.38	-0.2	-0.42	0	-0.18	-0.23	-0.38	-0.18	-0.19	0.29	0.65	0.71	0.38	0.1	0.09	0.23	-0.17	0	0.02	-0.09	-0.05	-0.23	0.08	-0.14	0.22	0.66	0.35	-0.21	1.26	2.46	2.56	2.12	-0.26	-0.27	-0.58	-0.54	-0.38	-0.05	0.64	-0.21	-0.29	-0.17	-0.3	0.36	0.39	0.18	2	-0.14	-0.04	0.26	0.05	0.19	0.16	-0.1	0.09	-0.21	-0.26	0	0.09	0.14	-0.26	0.11	0.16	0.06	0.05	-0.02	-0.26	-0.29	0.17	-0.03	-0.34	-0.19	-0.61	-0.94	-0.76	0.02	0.12	-0.1	-0.41	-0.61	-0.45	-0.03	-0.08	-0.23	-0.38	0	0.1	-0.1	0.23	0.46	0.25	0.15	0.04	0.19	0.16	0.5	-0.04	-0.03	-0.12	-0.18
GENE4719X	3431 || 3431 || 3431 || (3)	 SP110: SP110 nuclear body protein	1	0.09	0.01	-0.02	-0.13	0.04	-0.07	0.17	0.12	-0.3	-0.24	-0.25	-0.4	-0.15	-0.31	-0.2	-0.06	-0.18	-0.14	0.21	2.12	1.61	2.17	1.3	-0.23	-0.18	0.1	-0.35	-0.42	-0.39	-0.25	-0.1	-0.27	-0.45	-0.23	-0.29	0.13	-0.56	-0.52	0	0.14	-0.21	-0.31	-0.18	0.16	0.9	0.92	0.33	0.31	-0.02	0.4	0.06	0.04	-0.23	-0.29	-0.08	-0.07	-0.14	-0.12	0.09	0.09	0.22	-0.06	1.03	2.05	2.16	0.69	-0.13	-0.38	-0.54	-0.74	-0.88	0.01	0.08	-0.48	-0.55	-0.56	0.02	-0.16	-0.12	0.08	1.62	-0.02	-0.15	0.06	0.02	0.15	0.26	-0.12	-0.16	-0.02	-0.02	0.12	0.21	-0.05	0.29	0.21	0.42	-0.11	-0.08	0.05	0.06	-0.02	0.36	-0.22	-0.1	-0.29	-0.38	-0.36	-0.87	-0.1	0.09	-0.09	-0.12	-0.04	-0.27	-0.17	-0.34	-0.02	0.02	0.36	-0.05	0.05	-0.05	0.5	0.82	0.6	0.14	0.11	0.07	-0.2	-0.17	-0.03	-0.12	-0.5
GENE4792X	3430 || 3430 || (2)	 IFI35: Interferon-induced protein 35	1	-0.03	0.17	-0.03	-0.15	0.04	0.13	0.09	-0.06	-0.2	-0.41	-0.19	-0.29	-0.35	-0.01	-0.18	-0.01	0.46	-0.5	-0.27	1.46	1.19	2.81	1.68	-0.46	0.26	-0.38	-0.77	-0.7	-0.35	-0.2	-0.29	-0.23	-0.72	-0.64	-0.48	-0.44	-0.62	-0.47	0.05	-0.24	-0.6	-0.45	-0.51	0.05	0.47	0.95	0.4	0.14	0.1	0.23	-0.29	0.04	0.14	-0.06	-0.23	-0.24	0.18	-0.33	-0.13	0.01	0.23	-0.35	0.34	1.16	1.66	0.83	-0.33	-0.46	-0.53	-0.89	-0.94	-0.49	0.22	-0.3	-0.35	-0.51	-0.37	0.06	0.25	0.03	1.54	-0.24	-0.16	0.19	0.15	0.1	0.07	-0.04	-0.03	-0.02	-0.03	-0.02	-0.15	-0.21	-0.06	0.05	0.31	-0.11	-0.26	-0.06	-0.25	-0.16	0.04	-0.09	-0.12	-0.23	-0.49	-0.71	-0.97	0.03	0.09	-0.29	-0.37	-0.57	-0.43	-0.26	-0.2	-0.1	-0.13	0.5	-0.35	0.35	-0.35	-0.32	-0.26	-0.05	-0.26	-0.09	-0.11	0.19	-0.35	-0.26	-0.19	-0.21
GENE4174X	10346 || 10346 || 10346 || 10346 || (4)	 TRIM22: Tripartite motif-containing 22	1	0.18	-0.22	-0.13	-0.03	0.18	0.02	0.07	0.29	0.11	0.14	-0.42	-0.22	-0.17	-0.12	-0.51	-0.1	-0.04	-0.28	0.2	1.69	1.54	2.13	1.53	0.13	0.15	-0.63	-0.16	-0.78	-0.12	-0.47	-0.13	-0.26	-0.58	-0.44	-0.37	-0.79	-0.89	-0.61	-0.37	0.06	-0.45	-0.44	-0.3	0.22	0.47	0.7	0.1	0.24	-0.21	0.45	-0.34	-0.01	-0.05	0.1	-0.1	-0.06	-0.02	-0.03	-0.13	0.39	0.26	-0.28	0.6	1.55	1.62	1.24	-0.04	-0.44	-0.81	-0.91	-0.49	0.08	0.09	-0.56	-0.56	-0.12	-0.39	-0.17	-0.08	-0.23	1.52	-0.25	-0.01	0.1	0.09	0.29	0.16	0.07	-0.04	-0.36	-0.05	0.04	-0.33	0.15	0.33	0.17	0.81	-0.08	-0.15	0.68	-0.07	0	0.43	-0.06	-0.16	0.02	-0.49	-0.59	-0.45	-0.09	0.47	-0.1	-0.18	-0.21	-0.53	-0.33	-0.14	-0.1	0.12	0.45	-0.03	0.03	-0.35	-0.14	-0.39	-0.03	-0.12	-0.33	-0.29	-0.21	-0.15	-0.18	-0.18	-0.77
GENE2482X	9246 || 9246 || (2)	 UBE2L6: Ubiquitin-conjugating enzyme E2L 6	1	0.09	0.15	-0.1	-0.14	0	0.14	0.21	0.19	0.48	0.39	0.02	0.14	-0.06	-0.05	-0.09	0.18	0.01	-0.25	0.41	2.38	2.38	3.18	2.6	0.11	-0.34	0.05	0.07	0.25	0.48	0.62	0.19	0.16	0.02	-0.08	-0.32	-0.01	-0.39	0.09	0.09	0.21	-0.2	-0.1	-0.03	0.59	1.33	1.38	0.78	0.54	-0.14	0.22	-0.34	0.06	0.07	-0.07	-0.2	-0.17	0.03	0.07	0.16	0.44	0.29	-0.29	0.65	1.64	1.88	2.24	-0.09	-0.53	-0.44	-0.36	-0.39	-0.25	0.17	-0.26	-0.18	-0.09	-0.68	0.11	0.46	0.13	1.99	0.1	-0.13	0.06	0.03	0.11	0.07	-0.34	0.61	-0.3	-0.22	-0.09	0.06	0.19	0.05	0.3	0.96	0.09	-0.15	0.08	-0.05	-0.22	0.37	-0.21	0.45	-0.34	-0.74	-0.87	-1.73	-0.1	0.07	-0.22	-0.6	-1.11	-0.2	-0.24	-0.02	-0.06	-0.2	0.47	0.29	-0.29	-0.59	-1.67	-0.77	-0.61	-0.42	-0.65	-1.04	-0.48	-0.86	-0.69	-0.91	-1.17
GENE4744X	87178 || (1)	 PNPT1: Polyribonucleotide nucleotidyltransferase 1	1	0.12	-0.2	-0.12	-0.04	0.26	0.03	0.06	-0.06	0.2	0.06	-0.23	-0.11	-0.11	-0.3	-0.27	-0.52	-0.15		1.07	2.36	2.43	2.37	0.99	0.21	-0.15	-0.68	-0.43	-0.18	-0.14	-0.18	-0.49	-0.59	-0.54	-0.02	-0.74	-0.72	-0.27	-0.53	-0.67	-0.38	-0.1	-0.22	-0.05	0.93	0.79	0.64	0.32	0.06	0.15	0.1	-0.23	0.08	-0.04	0.15	-0.1	-0.11	-0.09	0.12	0.15	-0.03	-0.07	-0.01	1.45	3.17	2.76	0.9	-0.17	-0.11	-0.57	-0.38	-0.94	0.11	0.54	-0.26	-0.41	-0.5	-0.22	0.1	0.24	0.13	1.91	-0.01	0.09	0.09	0.09	0.16	0.17	-0.14	0.14	-0.46	-0.17		0.09	-0.02	0.65	0.42	0.5	0.3	0.16	0.13	0.52	0.5	0.75	0.1	-0.2	-0.26	0	-0.09	-0.11	0.04	0.18	-0.57	0.21	-0.04	-0.39	0.07	-0.14	0.43	0.42	0.41	0.21	-0.21	-0.71	-0.53	-0.9	-0.42	-1.05	-0.59	-0.45	-0.73	-0.81	-0.84	-1.15	-0.53
GENE5162X	2633 || 2633 || 2633 || 2633 || (4)	 GBP1: Guanylate binding protein 1 - interferon-inducible - 67kDa	1	0.15	-0.05	-0.26	0.01	0.13	0.35	-0.16	-0.17	0.27	0.53	0.12	0.06	-0.13	0.55	-0.12	0.41	0.23	-0.25	0.62	2.82	2.34	3.25	1.33	-0.15	-0.6	-0.7	-0.32	-0.2	0.06	-0.85	-0.46	-0.63	-0.53	-0.35	-0.49	-0.59	-0.82	-0.32	0.14	0.2	-0.45	-0.42	0.46	0.88	1.3	1.1	0.62	0.02	-0.01	0.14	-0.09	-0.04	0.05	0.06	-0.17	-0.07	0.09	-0.13	-0.2	-0.5	-0.04	0.06	2.11	4.09	3.03	0.34	-0.31	-0.59	-0.71	-0.96	-2.25	-0.34	-0.02	-1.05	-0.49	-0.95	-0.13	-0.12	0.22	-0.29	1.76	-0.02	-0.1	0.12	0.27	0.13	0.17	-0.22	0	-0.05	-0.32	-0.04	0.17	-0.08	0.33	0.3	0.64	0	0.17	-0.11	0.27	0.16	0.8	-0.1	-0.1	-0.4	-0.17	-0.34	-1.05	-0.07	0.09	-0.35	-0.01	-0.38	0.04	0.15	-0.1	0.26	0.15	0.8	0.36	-0.36	0.1	-0.05	-0.28	-0.47	-0.32	0.05	-0.4	-1.62	0.02	-0.31	-0.5	-2.17
GENE4844X	60489 || 60489 || 60489 || 60489 || 60489 || (5)	 APOBEC3G: apolipoprotein B mRNA editing enzyme - catalytic polypeptide-like 3G	1	-0.06	-0.12	-0.11	-0.01	0.31	0.12	0.01	0.11	0.05	0.52	0.12	-0.21	0.25	0.17	-0.12	0.1	-0.16	-0.35	-0.17	2.08	1.82	2.56	0.94	0.46	-0.48	0.12	-0.02	0.07	0.14	0.1	0.06	0.25	-0.05	0.09	0.02	-0.02	-0.17	-0.2	0.09	-0.08	-0.04	-0.22	0.02	0.11	0.45	0.41	0.47	0.11	0.04	0.24	-0.12	0.13	-0.09	-0.15	0	-0.03	-0.12	0.06	-0.08	0.06	0.37	-0.25	0.55	2.04	1.95	1.12	-0.2	-0.47	-0.84	-0.65	-0.42	-0.09	-0.19	-0.39	-0.58	-0.29	-0.29	-0.23	-0.26	0.1	1.22	0.06	-0.11	0.1	0.08	0.24	0.31	-0.22	-0.05	-0.31	-0.1	-0.17	0.01	-0.02	-0.08	0.11	0.66	-0.16	-0.14	0.05	-0.14	0.09	0.76	-0.15	-0.26	-0.21	-0.43	-0.39	-0.74	-0.15	0.21	-0.25	-0.22	-0.02	-0.5	-0.33	-0.28	0.02	-0.01	0.53	-0.05	0.05	0.4	0.65	0.29	0.38	0.41	0.33	0.21	-0.24	0.62	0.22	-0.19	-0.23
GENE1210X	3434 || 3434 || (2)	 IFIT1: Interferon-induced protein with tetratricopeptide repeats 1	1	-0.02	-0.32	-0.09	0.06	0.38	-0.18	0.24	0.62	0.16	0.54	-0.42	-1.02	0.12	-0.03	-0.17	-0.43	0.18	0.08	2.17	6.45	5.95	6.19	5.82	-0.1	-0.25	-0.9	-0.15	0.34	1.4	0.73	2.02	2.17	-0.33	0.02	-0.29	0.47	0.34	0.92	-0.06	-0.19	0.32	-0.19	2.13	3.68	3.79	4.22	3.84	0.15	0.07	0.2	-0.07	0.23	-0.04	0.07	-0.04	-0.3	-0.26	-0.43	0.27	0.17	0.4	-1.09	3.98	4.81	5.39	3.29	-0.24	-0.06	-1.68	-1.92	-2.37	-0.39	0.93	-0.44	-1.24	-1.43	-0.88	-0.33	1.05	-0.1	4.71	0.16	0.15	0.52	0.23	0.07	0.08	-0.14	0.03	-0.57	-0.53	0.38	0.42	0.76	0.93	0.99	3.01	0.25	-0.06	1.77	3.69	4.09	4.74	0.33	-0.27	0.44	0.54	0.61	2.84	-0.01	0.74	0.45	0.68	1.91	-0.84	-0.22	0.43	0.76	0.77	3.55	0.17	-0.17	0.54	0.42	-0.01	-0.01	-0.14	-0.03	-0.61	-0.82	-0.33	-0.38	-1.54	-2.64
GENE2099X	10561 || (1)	 IFI44: Interferon-induced protein 44	1	0.17	-0.14	-0.28	-0.1	0.33	0.18	0.4	0.42	0.54	-0.26	-0.54	0.38	-0.1	0.37		-0.23	0.52		1.63	4.83	3.82	2.35	4.07	0.38	-0.07	-0.01	0.4	0.53	-0.01	0.13		0.47	-0.05	-0.27	0.06	0.24	-1.08	-0.02	0.18	-0.01	-0.04	0.39	0.61	1.86	2.51	2.48	2.53	0.01	0.02	0.21	-0.17	-0.67	0.1	0.14	0.29	-0.07	0.16	-0.16	0.18	0.13		-0.46	2.47	3.61	3.66	2.37	-0.01	-0.25	-1.05	-1.67	-0.93	0.06	0.63	-0.64	-1.03	-1.12	0.2	0.15	0.65	-0.31	1.59	0.05	-0.1	0.22	0.02	0.08	0.11	-0.12	0.14	-0.04	-0.38	-0.16	-0.15	0.42	0.75	0.57	0.41	0.1	1.34	0.81	1.27	1.3	1.56	-0.05	0.67	0.41	1.32	-0.14	0.43	0.01	0.08	0.41	0.4	-0.14	1.04	-0.12	0.58	0.73	0.63	0.84	0		-1.24		-1.53	-0.69	-1.42	-0.95	-0.44	-0.07	-0.43	0.22	-1.97	-2.79
GENE3916X	3660 || 3660 || 3660 || (3)	 IRF2: interferon regulatory factor 2	1	0.11	-0.13	0.08	-0.1	0.04	0.07	-0.1	-0.13	-0.43	-0.09	-0.67	-0.69	-0.2	-0.32	-0.81	-0.18	-0.09	0.14	0.84	2.29	1.77	1.93	1.62	0.11	-0.23	-0.39	-0.3	-0.22	0.23	0.13	0.63	0.72	-0.57	-0.44	-0.44	-0.01	-0.67	0.01	-0.38	0.01	-0.52	-0.47	-0.27	0.76	0.72	0.87	0.62	0.05	0.13	0.26	-0.12	0.09	-0.11	0.04	-0.01	-0.16	-0.15	-0.13	0.17	0.56	0.52	-0.32	1.47	1.9	0.39	1.43	-0.21	0.02	-0.69	-0.71	-0.59	-0.1	0.74	-0.07	-0.38	-0.36	-0.08	-0.04	0.43	-0.06	1.63	-0.43	0.16	0.23	0.04	0.01	-0.1	-0.07	-0.16	0.39	-0.08	-0.04	-0.3	-0.02	0.16	0.32	0.88	-0.21	0.05	0.31	0.93	1.12	1.2	-0.05	-0.31	0.05	-0.23	-0.32	-0.32	-0.15	-0.15	0	0.06	0.02	-0.14	0.03	0.13	-0.07	0.09	0.84	-0.1	0.1	0.24	0.5	0.37	0.22	-0.03	-0.03	-0.08	0.34	0.25	-0.14	0.06	-0.24
GENE4533X	24138 || (1)	 IFIT5: Interferon-induced protein with tetratricopeptide repeats 5	1	-0.2	-0.12	0.07	0	0.26	-0.12	0.03	-0.15	0.38	1.07	0.12	-0.21	0.06	0.59	0.46	-0.06	0.38	0.85	0.79	2.28	2.38	2.6	1.58	-0.27	-0.01	-0.28	-0.17	0.69	0.08	-0.03	0.04	-0.02	0.76	0.28	0.06	0.37	-0.09	0.16	0.03	0.47	0.55	0.21	1.42	0.92	1.34	0.98	0.6	0.06	-0.05	-0.11	-0.11	0.09	0.02	0.1	0.05	0	-0.05	0.18	0.16	-0.26	0.04	0.08	1.02	2.1	1.62	0.29	-0.1	-0.29	-0.56	-0.63	-1.16	-0.02	0.2	-0.25	-0.74	-0.57	0.43	-0.18	0.31	-0.07	1.39	0.36	-0.04	0.19	0.12	-0.15	-0.17	-0.31	0.11	0.1	-0.18	-0.3	0.01	-0.25	-0.06	-0.13	-0.05	0.3	0.22	-0.01	0.09	-0.46	-0.66	-0.26	-0.09	-0.5	-0.54	-0.83	-1.01	-0.26	-0.65	-0.31	-0.68	-0.96	0.28	0.36	0.22	-0.07	-0.14	0	0.45	-0.45	0.18	-0.01	-0.45	-0.13	-0.29	0.27	-0.63	-0.81	0.29	-0.14	-0.95	-1.48
GENE2287X	873 || (1)	 CBR1: Carbonyl reductase 1	1	-0.05	0.21	-0.15	-0.22	0.23	0.22	-0.47	-0.37	0.6	0.14	0.09	-0.07	-0.01	0.65	0.09	0.79	0.4	0.39	-0.19	1.71	1.98	2.81	1.61	0.02	0.06	-0.57	0.01	0	0.22	0.41	-0.16	-0.24	0	-0.11	-0.03	0.16	-0.16	0.01	0.4	0.42	-0.16	0.01	0.62	0.51	0.88	0.36	1.01	-0.07	-0.04	0.09	-0.47	0.2	0.06	-0.02	-0.04	0.12	0.15	0.06	0.04	-0.36	0.14	-0.28	0.08	0.54	1.17	0.96	-0.32	-0.73	-0.81	-0.76	-0.68	-0.48	-0.47	-0.56	-0.3	-0.16	0	0.11	-0.06	-0.16	1	0.37		0.07	0.28	-0.04	-0.11	-0.56	0.04		-0.05	-0.09	0.09	-0.2	0.16	-0.07	-0.08	-0.01	0.32	-0.04	0.05	-0.07		-0.18	-0.18	-0.24	-0.24	-0.44	-1.36	-0.04	-0.08	0.01	-0.45	-0.89	0.01	0.19	0.31	0.31	0.12		0.6	-0.6	0.15	-0.96	-0.22	-0.79	-1.21	-0.49	-0.57	-0.8	-0.41	-0.32	-0.95	-1.99
GENE1764X	8519 || 8519 || 8519 || 8519 || (4)	 IFITM1: Interferon induced transmembrane protein 1 (9-27)	1	-0.26	0.02	0.08	0.31	-0.15	0	-0.09	0.07	-0.07	0.25	0.07	0.32	0.51	0.01	0.34	-0.06	0.25	0.08	0.13	2.26	2.01	4.45	4.98	-0.28	0.53	0.15	-0.33	-0.08	0.15	0.33	0.3	0.5	0.59	0.68	0.04	-0.25	0.38	-0.07	-0.09	-0.19	0.27	0.39	0.38	0.52	0.41	1.24	1.77	0.37	0.13	-0.15	0.48	0.35	-0.2	-0.32	-0.26	0.01	-0.39	0.35	0.38	-0.13	-0.09	-0.25	1.24	3.11	2.65	2.51	-0.18	-0.42	-0.42	-0.71	-0.9	-0.54	-0.15	-0.4	-1.01	-0.88	-0.21	-0.66	-0.64	-0.34	1.78	0.01	-0.16	0.14	0.15	0.19	0.12	-0.22	-0.06	-0.04	-0.13	-0.04	0.05	-0.12	-0.53	-0.43	-0.2	-0.13	-0.26	-0.01	-0.65	-0.42	-0.32	-0.19	-0.11	-0.34	-1.13	-1.14	-2.85	0.06	0.09	-0.1	-0.83	-1.67	-0.58	-0.59	-0.26	-0.65	-0.53	-0.07	-0.04	0.04	0.36	0.4	0.65	0.1	0.1	0.11	0.06	0.12	0.05	-0.2	-0.01	-0.51
GENE703X	629 || (1)	 CFB: Complement factor B	1	-0.38	0.1	0.41	0.03	-0.14	0.12	0.1	-0.09	-0.16	-0.37	0.29	-0.12	-0.13	0.25	0.41	-0.19	-0.23	0.28	0.21	0.67	1.06	2.47	2.78	-0.31	-0.32	0.2	-0.03	0.08	-0.29	0.03	0.18	0.24	0.06	0.54	-0.03	0.12	-0.22	0.12	0.18	-0.18	0.35	0.11	0.22	-0.09	0.1	0.51	0.76	-0.05	0.48	-0.01	0.56	0.15	-0.21	-0.07	-0.5	0.05	-0.42	0.25	0.2	0.02	-0.03	-0.07	0.86	2.3	0.87	1.58	-0.3	-0.86	-0.51	-0.62	-0.57	-0.02	-0.39	-0.68	-0.74	-0.61	0	-0.57	-0.71	-0.34	0.99	-0.25	-0.34	0.7	0.6	0.01	0.14	-0.23	-0.26	-0.13	-0.28	-0.15	-0.08	-0.02	-0.34	-0.32	-0.12	0.02	-0.03	-0.2	-0.44	0.18	0.38	-0.38	-0.32	-0.27	-0.82	-1.08	-1.41	0.37	0.31	-0.24	-0.96	-0.85	-0.46	-0.42	-0.48	-2.15	-0.5	-0.39	-0.22	0.22	0.76	0.61	0.63	0.32	0.78	0.41	0.3	0.27	0.6	0.87	0.06	-0.51
GENE2997X	710 || 710 || (2)	 SERPING1: Serpin peptidase inhibitor - clade G (C1 inhibitor) - member 1	1	0.14	0.07	-0.24	0.13	-0.11	-0.18	0.72	0.11	0.06	0.31	0.33	0.14	0.42	0.2	-0.04	0.16	0.04	0.22	1	1.6	1.29	2.97	3.16	0.02	-0.09	-0.15	0.32	-0.02	0.3	0.54	0.19	0.69	-0.31	-0.21	0.07	0.44	-0.4	-0.47	0.25	-0.09	-0.02	0.05	-0.05	0.09	0.26	0.64	1.13	0.13	-0.08	-0.19	0.52	0.29	-0.24	-0.17	0	-0.07	-0.19	0.23	0.38	0.36	0.42	0.12	0.76	2.18	1.5	2.46	-0.45	-0.1	-0.47	-0.19	-0.35	-0.02	0.14	-0.21	-0.14	-0.17	0.31	-0.22	-0.13	0.12	1.12	0.06	-0.02	-0.01	-0.12	0.15	0.23	-0.21	0.05	-0.06	-0.07	0.02	0.03	-0.3	-0.28	-0.12	-0.22	0.24	0.46	0	-0.17	-0.34	-0.38	-0.27	-0.08	-0.57	-0.91	-1.13	-2.68	0.12	-0.06	-0.31	-0.92	-1.68	0.22	0.2	-0.26	-0.34	-0.37	-0.66	0.21	-0.21	-0.92	-0.59	-0.55	-0.71	-0.17	-0.59	-0.82	-0.79	-0.75	-0.74	-1.1	-0.47
GENE3781X	10791 || 10791 || (2)	 VAMP5: vesicle-associated membrane protein 5 (myobrevin)	1	-0.17	0.29	0.09	0.09	-0.29	-0.34	0.16	0.19	-0.1	0.74	0.15	0.33	0.22	0.4	0.08	0.35	-0.32	-0.02	0.79	0.38	1.35	2.08	1.69	-0.29	-0.17	0.04	0.34	-0.11	-0.36	0.15	0.14	-0.16	0.58	0.36	-0.21	0.18	0.25	-0.05	0.28	0.46	-0.33	-0.48	0.2	0.01	-0.13	-0.48	-0.09	0.04	-0.12	0.09	-0.07	0.19	0.08	-0.11	-0.12	-0.1	0.11	-0.02	0.03	0.29	0.17	-0.33	0.37	1.55	1.25	2.02	-0.25	-0.7	-0.39	-0.86	-0.14	-0.36	0.16	-0.27	-0.28	-0.08	-0.37	-0.38	-0.34	-0.1	0.93	0.01	0.02	0.09	0.14	-0.04	0.06	-0.21	0.04	-0.01	-0.1	0.23	0.3	-0.02	0.02	0.5	0.75	0.23	0.07	0.27	0.24	-0.11	0.21	-0.28	-0.01	-0.37	-0.79	-0.98	-2.46	-0.01	0.06	-0.01	-0.28	-1.18	0	-0.4	0.16	-0.04	-0.03	0.39	0.19	-0.19	-0.22	-0.45	-0.28	-0.67	-0.02	0.01	-0.5	-0.07	-0.13	-0.59	-0.68	-0.78
GENE1967X	6993 || (1)	 DYNLT1: Dynein - light chain - Tctex-type 1	1	0.14	0.35	-0.1	-0.21	-0.17	0.25	0.58	0.27	0.13	-0.33	-0.27	0.24	0.19	0.08	-0.47	0.61	0.1	-0.21	0.19	1.52	1.2	2.35	1.12	-0.03	-0.54	-0.28	-0.35	0.06	-0.03	0.61	0.07	-0.3	0.05	0.02	-0.4	-0.23	0.09	0.14	0.62	0.9	-0.52	-0.37	1.14	0.04	0.74	0.56	0.22	0.06	-0.32	0.03	-0.42	-0.01	0.54	0.11	-0.12	-0.13	0.28	0.16	0.32	0.36	0.31	0.03	1.08	2.41	1.84	1.55	-0.24	-0.32	-0.32	-0.42	-0.29	-0.33	0.32	0.14	0.16	0.26	-0.17	0.07	0.22	0.14	1.53	0.28	-0.18	0.07	0.21	0.1	0.16	-0.15	-0.27	-0.11	-0.1	0.04	0.46	-0.1	-0.08	-0.13	0.39	-0.08	0.07	-0.07	-0.14	-0.08	0.17	-0.42	-0.05	-0.4	-0.67	-0.87	-2.12	-0.4	0.09	-0.1	-0.44	-0.97	0.35	-0.29	-0.31	-0.08	0.06	0.24	0.1	-0.1	-0.21	-0.49	-0.76	-0.65	-0.8	-0.01	-0.45	-0.76	-0.4	-0.55	-0.94	-1.83
GENE1499X	2634 || 2634 || 2634 || (3)	 GBP2: Guanylate binding protein 2 - interferon-inducible	1	0.23	0.09	-0.15	-0.15	-0.01	0.45	0.41	0.26	0.47	0.24	-0.36	-0.13	0.06	0.43	0.22	0.16	-0.22	-0.02	-0.04	1.43	1.09	1.69	0.54	-0.03	-0.08	-0.15	-0.25	0.14	-0.17	-0.75	-0.33	0.25	-0.39	-0.45	-0.35	-0.29	-0.61	-0.03	-0.35	0.05	-0.19	-0.13	-0.23	-0.36	0.1	-0.11	0.02	0.09	0.07	0.23	-0.26	-0.01	0.05	0.18	-0.08	-0.16	-0.11	-0.18	-0.28	-0.25	0.3	0.21	0.71	2.31	1.53	0.43	-0.18	-0.31	-0.98	-0.92	-1.07	0.03	-0.07	-0.65	-0.44	-0.43	-0.42	-0.2	-0.25	-0.21	0.81	0.09	0.07	0.27	-0.03	0.41	0.28	-0.24	0.14	-0.55	-0.44	-0.06	0.15	0.24	-0.34	-0.06	0.36	-0.06	-0.16	-0.05	-0.5	-0.34	0.39	0.08	-0.4	-0.07	-0.49	-0.79	-0.92	-0.09	0.32	-0.57	-0.71	-0.63	-0.55	-0.43	-0.51	-0.27	-0.73	0.31	0.06	-0.06	-0.15	0.06	-0.05	-0.21	0.05	-0.02	-0.44	-0.96	-0.14	0.26	-0.54	-1.05
GENE3782X	56829 || 56829 || (2)	 ZC3HAV1: Zinc finger CCCH-type - antiviral 1	1	-0.05	-0.19	0	-0.15	0.39	-0.02	-0.15	0.03	0.11	0.58	-0.34	-0.63	-0.19	-0.22	-0.21	-0.19	-0.22	0.05	0.23	1.7	1.47	1.04	0.34	-0.09	-0.17	-0.57	-0.29	-0.17	-0.36	-0.41	0.03	0.01	-0.13	-0.22	-0.61	-0.44	-0.21	-0.51	-0.4	-0.75	-0.42	-0.44	-0.17	0.41	0.29	0.17	0.17	0.15	0.13	0.32	-0.14	0.04	-0.04	0.09	-0.26	-0.1	-0.19	0.09	0.03	0.29	-0.03	-0.12	1.25	2.27	1.49	-0.12	-0.14	-0.47	-0.38	-0.57	-0.88	0.01	-0.06	-0.35	-0.65	-0.37	0.34	-0.26	0.15	0.19	0.67	-0.13	0.02	0.22	0.15	0.21	0.19	-0.06	-0.09	-0.28	-0.24	0.02	-0.09	0.18	0.21	0.35	0.15	-0.05	0.03	0.15	0.23	0.33	0.41	-0.14	-0.04	-0.03	-0.39	-0.38	-0.47	-0.14	0.1	-0.22	-0.27	-0.55	-0.31	-0.1	-0.12	0.17	0.08	0.22	-0.13	0.13	0.41	0.2	-0.64	0.01	-0.29	-0.05	-0.84	0.18	0.21	-0.44	-0.76	-0.69
GENE2754X	91351 || 91351 || (2)	 DDX60L: DEAD (Asp-Glu-Ala-Asp) box polypeptide 60-like	1	0.25	-0.11	-0.13	0.07	-0.08	0.23	0.1	0.82	0.03	0.24	-0.71	-0.06	-0.22	-0.29	-0.22	0.04	-0.26	-0.05	0.1	1.6	1.97	1.63	1.82	-0.06	0.57	0.15	0.41	-0.02	-0.04	-0.57	-0.58	-0.31	-0.28	-0.81	-0.77	-0.8	-0.29	-0.57	0.15	-0.1	-0.58	-0.14	-0.22	-0.23	0.24	-0.02	1.07	0.11	-0.12	0.33	-0.44	-0.09	0.1	0.03	-0.09	-0.09	0.25	-0.12	0.1	-0.2	0.2	0.07	0.84	2.06	1.88	0.65	-0.13	-0.02	-0.27	-0.43	-0.87	0.24	0.64	-0.19	0.23	-0.51	-0.02	0.05	1.61	0.2	1.43	-0.25	0.16	0.23	0.21	0.1	0.27	0.05	0.05	-0.53	-0.27	-0.05	0.04	0.21	0.55	0.34	0.59	0.01	0.16	0.17	0.76	0.4	0.56	0.02	0.08	-0.11	-0.08	-0.09	-0.67	0.1	-0.15	-0.1	0.05	-0.27	-0.37	-0.35	0.12	0.5	0.35	0.63	0.17	-0.17	0.14	0.39	0.44	-0.22	-0.14	-0.35	-0.25	-0.11	-0.38	-0.78	-0.13	-0.73
GENE114X	55008 || (1)	 HERC6: Hect domain and RLD 6	1	-0.06	-0.01	0.32	-0.18	-0.08	-0.14	-0.01	-0.04	-0.07	0.6	-1.1	-0.68	-0.42	-0.25	-0.45	-0.88	-0.46	-0.14	0.08	2.34	2.47	2.68	0.62	-1.03	-0.78	0.04	-0.7	0.11	-0.45	-0.48	-0.46	-0.04	-0.2	-1.17	-0.67	-0.35	-1.31	-0.47	-0.41	-0.52	-0.28	-0.24	-0.18	-0.2	0.49	0.4	0.53	0.36	0.16	0.07	-0.11	0.33	-0.09	-0.09	-0.23	-0.31	-0.12	-0.44	0.18	0.15	0.05	-0.43	0.53	2.28	2.49	1.49	-0.31	-0.3	-0.45	-0.56	-1.23	0.15	0.38	-0.7	-0.45	-0.67	0.55	-0.19	-0.01	0.01	1.84		-0.48	-0.02	0.21	0.44	0.7	0.02	-0.73		-0.14	0.23	-0.07	0.34	-0.17	0.27	0.39	-0.81	-1.06	0.06	0.05	0.01	0.67	0.13	-0.25	0.2	-0.42		0.26	-0.5	0.83	0.27	-0.32	0.35			-0.86	-0.47	-0.22	0.45	-0.09	0.09	2.12	0.42	0.48	0.58	0.06	-0.07	-0.68	-0.09	0.08	-0.67	-1.12	-1.24
GENE112X	5698 || 5698 || 5698 || (3)	 PSMB9: proteasome (prosome - macropain) subunit - beta type - 9 (large multifunctional peptidase 2)	1	0.01	0.28	0.05	-0.28	-0.07	0.33	0.23	0.16	0.25	0.18	0.1	0.23	0.34	0.7	0.46	0.39	0.42	0.21	0.18	1.89	1.51	2.41	2.1	-0.22	-0.13	0.15	0.4	0.12	0.24	0.45	0.35	0.4	-0.06	0.42	-0.14	0.12	0.02	0.42	0.41	0.49	-0.09	-0.25	0.13	0.73	0.91	0.7	0.54	0.22	-0.27	0.05	-0.2	-0.04	0.11	0.13	-0.08	-0.07	0.16	0.04	-0.12	0.45	0.33	-0.25	0.15	0.93	1.08	1.42	-0.22	-0.63	-0.56	-0.53	-0.16	-0.34	-0.13	-0.42	-0.28	0.36	-0.12	-0.57	-0.39	-0.1	1.3	-0.15	-0.38	0.01	0.09	0.92	0.65	-0.54	-0.23	-0.4	0.02	0.04	0.01	0.63	0.38	-0.55	0.9	-0.14	0.14	0.04	-1.12	-0.07	0.56	-0.33	-0.08	0.4	-0.35	-0.16	-0.24	-0.46	0.1	0.09	-0.28	-0.03	-0.35	-0.16	-0.42	-0.43	0.2	0.47	0.14	-0.14	-0.01	-0.27	-0.37	-0.27	-0.35	0.02	0.37	0.37	-0.2	-0.32	-0.24	-0.36
GENE2478X	5721 || 5721 || (2)	 PSME2: Proteasome (prosome - macropain) activator subunit 2 (PA28 beta)	1	0.26	0.33	-0.13	-0.21	-0.25	0.43	0.23	-0.04	0.05	0	-0.11	0.02	0.09	0.04	-0.05	0.63	0.47	0.18	0.08	1.74	0.75	2.46	1.4	-0.24	-0.81	0.09	0.17	-0.09	0.15	0.15	0.42	-0.01	-0.46	-0.11	-0.19	0.26	-0.09	-0.17	0.2	0.79	-0.44	-0.16	0.05	0.16	0.6	0.83	0.44	0.4	0.06	0.38	-0.09	-0.01	-0.36	-0.26	-0.2	0	0.09	0.12	0.21	0.04	0.24	0.03	0.41	1.16	0.79	0.68	-0.48	-0.3	-0.44	-0.57	-1.17	-0.26	0.02	0.07	-0.14	-0.5	-0.19	-0.02	0.08	0.14	0.91	-0.14	-0.21	0.19	0.07	0.26	0.14	-0.1	-0.06	0.05	-0.19	0.02	0.05	-0.07	0.02	-0.01	0.53	-0.1	0.01	0.16	0.08	0.06	0.08	-0.35	-0.31	-0.3	-0.42	-1.08	-1.83	0.09	-0.05	-0.04	-0.41	-0.87	-0.31	-0.26	-0.07	-0.17	0.2	-0.36	-0.61	0.61	0.04	0.27	0.1	-0.12	0.09	-0.08	0.01	0.36	-0.02	-0.06	0.34	-0.08
GENE865X	85441 || 85441 || (2)	 PRIC285: Peroxisomal proliferator-activated receptor A interacting complex 285	1	-0.05	0	-0.55	0.43	0.17	-0.31	0.04	0.39	0.21	0.77	0.97	0.75	1.1	1.03	0.84	0.82	0.35	0.32	0.63	2.7	2.67	2.77	1.85	0.25	0.17	0.98	0.55	0.58	0.14	0.18	0.45	0.6	1.27	1.21	0.48	0.81	0.44	0	0.36	0.47	0.2	1.23	0.96	1.39	1.5	1.42	1.37	0.04	0.3	-0.21	-0.16	0.32	0.1	0.09	-0.12	-0.35	-0.03	0.01	-0.05	-0.03	-0.26	-0.11	0.88	2.84	2.55	1.25	-0.14	-0.45	-0.36	-0.93	-0.32	0.1	0.03	-0.22	-0.44	-0.67	-0.6	-0.09	0.35	-0.06	1.61	-0.1	-0.07	0	0.07	0.08	0.13	0.2	-0.12	-0.24	0.04	0.02	0.11	0.07	-0.32	-0.29	-0.12	0.02	0.36	-0.26	0.02	-0.04	-0.01	0.11	-0.17	-0.01	-0.18	0.37	0.59	0.29	0.03	0.94	0.03	0.09	0.23	-0.37	-0.38	-0.22	0.01	-0.14	0.01	-0.01	0.33	0.23	0.3	0.27	-0.06	-0.12	0.76	0.66	0.12	-0.23	0.5	0.44
GENE1601X	4283 || 4283 || (2)	 CXCL9: Chemokine (C-X-C motif) ligand 9	1	0.32	-0.03	-0.28	-0.1	0.11	0.15	0.3	0.49	0.5	0.86	-0.07	0.47	0.17	0.33	0.35	0.17	0.28	0.1	0.9	1.63	1.07	1.64	0.78	0.31	0.13	0.31	0.02	0.6	0.24	0.26	0.04	0.25	0.4	0.07	0.21	-0.02	0.42	-0.14	0.37	0.48	-0.06	0.26	0.61	0.48	0.43	0.59	0.33	0.19	0.02	-0.05	-0.12	-0.23	0.15	-0.01	-0.01	0.06	0	-0.09	-0.17	0	0.77	-0.12	3.08	4.39	3.16	1.67	-0.42	-0.47	-0.46	0.34	-0.28	0.38	0.38	-0.05	-0.1	-0.3	-0.36	0.13	0.45	-0.27	1.49		0.08	0.07	-0.32	-0.23	-0.15	-0.31	0.04	0.14	0.69	-0.22	-0.16	0.16	0.07	-0.12	0.13	0	-0.2	-0.3	-0.45	-0.31	0.05	0.24	-0.43	0.02	-0.08	0.07	0.75	-0.09	0.14	0.53	-0.4	-0.26	0.45	-0.06	0.11	0.01	-0.06	-0.04	-0.23	0.23	0.06	-0.37	-0.93	-0.01	-0.32	-0.44	-0.29	-0.58	-0.73	-0.14	0.08	-0.3
GENE3133X	3600 || (3)	 IL15 : Transcribed locus	1	0.06	0	-0.26	0.38	-0.19	-0.04	0.45	0.19	-0.31	0.51	0.17	0.06	0.35	0.16	-0.36	0.29	-0.08	0.09	0.67	1.49	0.72	1.45	0.38	-0.22	-0.01	0.17	-0.42	0.39	0.19	0.08	-0.14	0.08	0.25	0.25	-0.11	0.19	0.06	-0.33	-0.09	-0.27	-0.08	0.16	0.39	-0.14	0.15	-0.17	-0.26	0.27	0.03	0.01	0.04	-0.03	0.26	0.08	-0.03	-0.29	-0.34	-0.18	-0.16	0.3	0.02	0.24	1.33	2.18	1.83	1.85	-0.07	-0.2	-0.09	-0.04	-0.03	-0.16	0.41	0.01	0.07	0.09	-0.07	0.07	0.11	0.04	1.05	-0.09	0.18	0.4	0.11	-0.21	-0.03	0	0.07	-0.39	-0.05	0.05	0.23	0.45	0.37	0.09	0.37	0.25	0.17	0.24	0.28	-0.11	0.17	0.38	-0.42	-0.27	-0.29	-0.26	0.21	0.15	0.23	-0.09	-0.09	-0.37	-0.33	0.22	0.05	0.32	0.01	0.08	0.24	-0.24	-0.34	-0.5	-0.19	-0.46	-0.89	-0.43	-0.16	-0.09	-0.63	0.03	-0.4	0.28
GENE3134X	3600 || 3600 || (3)	 IL15: interleukin 15	1	0.06	0	-0.26	0.38	-0.19	-0.04	0.45	0.19	-0.31	0.51	0.17	0.06	0.35	0.16	-0.36	0.29	-0.08	0.09	0.67	1.49	0.72	1.45	0.38	-0.22	-0.01	0.17	-0.42	0.39	0.19	0.08	-0.14	0.08	0.25	0.25	-0.11	0.19	0.06	-0.33	-0.09	-0.27	-0.08	0.16	0.39	-0.14	0.15	-0.17	-0.26	0.27	0.03	0.01	0.04	-0.03	0.26	0.08	-0.03	-0.29	-0.34	-0.18	-0.16	0.3	0.02	0.24	1.33	2.18	1.83	1.85	-0.07	-0.2	-0.09	-0.04	-0.03	-0.16	0.41	0.01	0.07	0.09	-0.07	0.07	0.11	0.04	1.05	-0.09	0.18	0.4	0.11	-0.21	-0.03	0	0.07	-0.39	-0.05	0.05	0.23	0.45	0.37	0.09	0.37	0.25	0.17	0.24	0.28	-0.11	0.17	0.38	-0.42	-0.27	-0.29	-0.26	0.21	0.15	0.23	-0.09	-0.09	-0.37	-0.33	0.22	0.05	0.32	0.01	0.08	0.24	-0.24	-0.34	-0.5	-0.19	-0.46	-0.89	-0.43	-0.16	-0.09	-0.63	0.03	-0.4	0.28
GENE501X	80833 || (1)	 APOL3: Apolipoprotein L - 3	1	0.05	0.14	-0.17	-0.15	0.11	0.14	-0.12	-0.31	-0.56	0.71	-0.27	-0.2	-0.08	0.03	-0.22	-0.33	-0.39	-0.05	0.05	1.55	1.27	2.36	1.7	-0.3	0.09	-0.12	-0.51	0.02	-0.06	0.04	0.12	0.05	-0.44	-0.34	0.12	0.08	0.05	-0.4	-0.12	-0.1	-0.27	-0.36	0.37	-0.22	0.71	0.39	0.23	0.17	0.14	0.19	0.05	0.13	-0.13	-0.29	0.03	-0.17	-0.16	-0.06	0.16	0.71	0.53	0.09	1.63	2.97	1.62	2.1	-0.42	-0.11	-0.69	-0.4	-0.02	-0.19	0.1	0.06	0.02	-0.09	0.11	0.02	0.24	0.1	1.3	-0.35	-0.15	0.21	0.05	0.14	-0.29	-0.07	0.07	0.93	-0.51	-0.03	-0.07	-0.28	-0.25	0.06	0.31	-0.02	0.93	-0.14	-0.28	0.32	0.29	0.5	-0.23	-0.4	-0.68	-0.17	0.52	0.16	0.69	0.71	0.35	-0.58	-0.7	0.77	-0.26	-0.56	-0.3	0.09	-0.17	0.17	0.31	0.2	0.44	0.87	0.46	0.89	0.24	0.3	0.28	0.92	-0.49	-0.39
GENE2244X	161145 || (1)	 TMEM229B: Transmembrane protein 229B	1	-0.18	0.12	-0.21	0.27		0.01	-0.21	-0.65	0.06	0.15	0.48	1.15	0.63	1.29	0.74	0.89	1.45	0.39	1.24	2.36	1.75	3.84	3.13	-0.12	-0.99	-0.09	-0.62	-0.21	0.36	0.37	0.44	0.19	0.41	0.15	0.12	-0.23	0.17	-0.04	0.7	0.73	0.59	0.48	1.12	0.71	1.12	0.89	0.68	-0.02	-0.18	0.14	0.5	0.15		-0.03	-0.44	-0.19	0.05	0.14	0.13	1.05	0.63	-0.97	0.92	2.5	2.37	2.22	0	-0.46	-0.24	-0.19	0.79	-0.42	-0.34	-0.54	-0.12	0.7	0.1	0.04	-0.01	-0.14	1.86			-0.57	-0.02	0.05	-0.17	0.39	0.16	0.03	0.14	-0.61		-0.13	-0.07	-0.19	0.37	-0.32	-0.63	-0.26	-0.77	-0.58	0.09	0.3	-0.46	-0.2	-0.94	-0.54	-0.65	0	0.08	0.53	-0.14	0.01	-0.42	-0.28	-0.41	-0.5	0.12	-0.28	-0.58	0.58	0.45	1.04	0.56	0.24	0.96	0.11	0.41	1.12	0.26	0.04	-0.27	-0.78
GENE1548X	3728 || 3728 || 3728 || (3)	 JUP: Junction plakoglobin	1	-0.26	0.07	0.16	-0.16	0.19	-0.07	-0.17	0.2	0.69	-0.2	-0.16	-0.41	0.31	0.14	0.31	0.02	0.03	0.23	0.25	1.02	0.86	2.03	1.69	0.18	-0.13	-0.01	-0.14	0.12	-0.17	0.36	-0.11	0.04	0.12	0.3	-0.09	0.22	-0.5	-0.52	0.14	-0.36	0.23	0.06	0.53	0.37	-0.16	0.47	0.59	0.22	0.05	-0.32	0.38	-0.17	0.03	0.18	-0.16	-0.05	-0.2	0.18	0.03	0.61	0.23	-0.14	0.3	1.45	1.88	1.82	-0.11	-0.18	-0.25	-0.32	0.39	0.05	-0.45	-0.33	-0.32	0.09	0.32	-0.2	-0.13	0.01	1.25	-0.04	-0.19	0.17	-0.14	0.54	0.4	-0.3	0.01	-0.51	0.06	0.08	0.15	0.3	-0.35	-0.03	-0.01	-0.21	-0.51	-0.18	-0.72	-0.59	0.3	0.37	-0.47	0	-0.36	-0.29	0.03	-0.24	0.95	-0.2	-0.65	-0.41	-0.31	-0.34	-0.45	-0.5	-0.37	-0.28	0.38	-0.38	-0.47	0.09	-0.05	-0.33	-0.29	-0.5	-0.22	-0.41	-0.43	0	-0.7	-1.09
GENE2829X	3601 || 3601 || (2)	 IL15RA: Interleukin 15 receptor - alpha	1	-0.1	0.08	0.02	-0.05	0.05	-0.26	-0.03	0.68	0.23	0.66	-0.15	0.11	0.11	0.5	0.23	0.03	0.46	0.08	0.11	2.33	1.63	1.77	0.47	0.29	0.07	-0.12	-0.58	0.47	0.19	0.14	0.01	0.24	0.45	-0.01	0.01	0.07	-0.34	0.03	-0.29	-0.24	0.28	0.89	0.46	0.09	0.33	0.12	1.35	0.34	0.04	0.1	-0.04	-0.15	-0.2	0.12	-0.02	-0.04	-0.17	0.1	0.25	0.11	0.19	0.41	1.06	2.01	1.14	1.07	-0.16	-0.3	-0.41	-0.16	-0.45	0.19	0.17	0	-0.21	-0.03	0.01	-0.93	-0.02	0.24	0.44	0.17	0.14	0.33	0.02	0.3	0.18	-0.35	-0.26	-0.34	-0.17	-0.25	-0.1	0.01	0.06	-0.23	-0.12	0.16	0.02	0.07	-0.08	-0.39	-0.05	-0.13	-0.42	-0.32	-0.43	-0.51	-0.18	-0.08	0.08	-0.29	-0.45	-0.68	-0.02	-0.01	-0.26	-0.09	-0.07	-0.1	0.53	-0.53	-0.14	-0.59	-0.09	-0.35	-0.52	-0.45	0.14	-0.14	-0.84	-0.7	-0.14	0.56
GENE4255X	23380 || 23380 || (2)	 SRGAP2: SLIT-ROBO Rho GTPase activating protein 2	1	-0.07	-0.19	0.14	-0.09	0.21	-0.14	-0.49	-0.14	-0.37	-0.21	-0.53	-0.4	0.05	0.05	0.05	-0.52	0.14	-0.43	-0.1	0.88	1.34	1.27	1.18	0.11	-0.14	-0.87	-0.04	-0.17	-0.22	-0.03	-0.2	-0.23	-0.32	0.08	-0.73	-0.94	-0.67	-0.06	-0.48	-0.52	0.34	-0.4	0.41	-0.21	-0.58	0.25	0.52	-0.02	-0.07	0.1	-0.19	0.09	0.16	0.18	-0.24	-0.01	0	0.14	-0.18	0.23	0.46	-0.37	0.4	1.93	1.85	1.48	-0.51	-0.44	-0.32	-0.65	-0.44	-0.05	0.02	-0.41	0.01	0.14	0.34	-0.27	0.16	0.06	0.9	0.08	-0.02	0.24	0.02	0.25	0.26	-0.14	-0.06	-0.36	-0.27	-0.01	0.21	0.03	0.19	0.03	0.51	-0.01	-0.27	-0.31	0.04	0.29	0.61	-0.03	-0.14	-0.51	-0.41	-0.31	-0.25	-0.16	0.26	-0.95	-0.48	-0.33	-0.13	-0.08	-0.92	0.14	-0.01	0.46	0.11	-0.11	-1.1	-1.06	-0.59	-0.44	-0.68	-1.03	0.1	-0.03	-1.24	-1.23	-0.2	-0.95
GENE5729X	3428 || 3428 || 3428 || (3)	 IFI16: Interferon - gamma-inducible protein 16	1	0.13	-0.07	-0.05	-0.05	0.05	0.08	-0.07	0.26	-0.1	-0.31	-0.23	-0.14	0.02	0.13	-0.22	0.1	0	-0.3	0.19	0.96	0.5	0.89	0.63	0.2	-0.31	-0.17	-0.42	-0.23	-0.05	-0.41	-0.39	-0.47	-0.33	-0.55	-0.35	-0.73	-0.35	-0.49	0.04	-0.38	-0.28	-0.63	-0.18	0.36	-0.05	0.15	-0.06	-0.09	-0.01	0.22	-0.15	-0.01	0.06	-0.03	-0.19	0.13	0.08	-0.06	-0.15	0.38	0.57	-0.35	1.06	1.61	1.48	1.06	-0.21	-0.71	-0.38	0.04	0.37	-0.1	-0.14	-0.09	0.14	0.3	-0.64	-0.21	0.29	0.17	1.4	0.17	0.15	-0.14	-0.02	-0.09	-0.1	0.06	-0.02	0.13	-0.14	-0.05	0.08	-0.26	0.35	-0.15	0.41	-0.09	-0.13	-0.36	-0.15	-0.33	0.17	-0.01	0.01	-0.49	-0.41	-0.53	-0.28	-0.24	-0.07	-0.77	-0.15	-0.44	0.19	0.03	-0.43	-0.04	-0.31	0.19	0.18	-0.18	-0.14	-0.92	-0.33	-0.34	-0.86	-0.28	-0.08	-0.06	-0.37	-0.25	-0.82	-0.46
GENE5643X	3429 || 3429 || (2)	 IFI27: Interferon - alpha-inducible protein 27	1	-0.16	0.13	0.09	0.04	-0.09	0.05	0.4	0.37	0.5	0.37	-0.14	0	0.34	-0.12	-0.01	0.13	0.21	-0.15	0.4	0.83	0.98	1.7	2.51	0.35	0.38	0.54	-0.02	0.4	0.22	0.1	0.2	0.39	0.06	0.17	-0.22	-0.46	0.43	-0.15	-0.07	0.19	0.3	0.32	0.14	0.21	-0.13	0.43	0.77	0.1	0.13	0.05	0.06	0.12	0.06	-0.07	-0.06	-0.09	-0.29	-0.05	-0.16	0.45	0.16	-0.3	0.32	1.21	1.26	2.07	-0.07	-0.55	-0.58	-0.47	-0.19	-0.15	0.22	-0.59	-0.53	-0.29	-0.17	-0.37	-0.18	-0.12	1.29	0.23	0.04	-0.11	-0.07	0.15	0.15	-0.14	-0.04	-0.23	0.03	0.18	0.18	0.12	0.08	0.15	0.15	0.15	-0.2	0.12	-0.14	-0.07	0.21	-0.19	0.08	0.12	-0.4	-0.04	-0.22	-0.1	0.09	-0.17	-0.28	-0.38	-0.07	-0.14	-0.18	0.08	0.15	0.65	-0.01	0.01	-0.45	-0.07	-1.45	-1	-0.49	-0.69	-1.5	-0.77	-0.31	-0.92	-0.77	-2.01
GENE3867X	54919 || (1)	 HEATR2: HEAT repeat containing 2	1	0.05	-0.03	0.01	-0.33	0.31		-0.08	0.1	0.11	-0.22	-0.62	-0.26	0.06	-0.23	0.14	0.01	0.01	-0.07	-0.59	1.11	0.92	1.12	0.95	0.46	-0.68	-0.53	0.31	-0.01	0.12	0.13	0	-0.24	-0.1	-0.32	-0.38	0.04	-0.66	0.08	-0.56	0	0.19	0.15	-0.03	0.16	0.73	1.09	0.79	0.35	-0.03	0.3	-0.28	0.1	-0.22	0	-0.18	0.12	-0.12	0.2	-0.02	0.15	0.13	-0.09	0.19	0.73	0.69	0.89	-0.39	-0.35	-0.26	-0.26	-0.96	-0.18	-0.08	0.2	-0.29	-0.18	-0.03	0.02	0.17	0.25	0.76	0.26	0.06	0.25	0.04	-0.08	-0.01	-0.11	-0.15	-0.28	-0.01	0.02	-0.18	0.04	-0.23	0.08	0.2	-0.01	-0.13	0.2	-0.19	-0.05	0.08	-0.35	-0.36	-0.2	-0.59	-0.73	-0.46	-0.11	0.13	0.12	-0.25	-0.58	-0.27	-0.41	-0.24	0.07	0.21	0.26		0	-1.03	-0.82	-0.77	-0.46	-0.9	-0.77	-0.6	-0.78	-1.32	-0.94	-0.88	-1.09
GENE324X	26292 || (1)	 MYCBP: Transcribed locus	1	0.17	-0.57		-0.03	0.42	-0.13	-0.4	-0.12	0.16	-1.17	-0.55	-0.34	0.09	-0.35	0.2	-0.37	0.02	-0.05	-0.73	0.6	1.34	0.67	1.14	-0.24	-0.19	-1.04	-0.12	-0.07	-0.19	-0.58	0.01	-0.77	-0.16	0.56	-0.63	-0.32	-1.11	0.17		-0.33	0.16	-0.28	0.13	0.5	0.32	0.88	0.41	0.19	0.01	-0.02	0.11	0.12	-0.34	0.3	-0.23	-0.03	-0.14	0.17	0.15	0.29	-0.08	-0.11	0.5	1.01	0.89	0.65	-0.22	-0.36	-0.23	-0.34	-1.05	-0.24	-0.26	-0.03	0.1	-0.38	-0.17	-0.26	0.06	0.21	0.74	-0.04	0.24	-0.01	0.11	0.08	0.1	-0.23	-0.11	0.03	-0.17	-0.07	-0.07	-0.04	0.21	-0.09	0.03	-0.09	-0.33	0.05	-0.01	0.14	0.03	-0.33	-0.04	-0.21	-0.41	-0.25	-1.08	-0.32	0.05	-0.17	-0.21	-0.62	-0.12	-0.33	-0.22	0.19	0.16	-0.02	0.27	-0.27	-0.61	-0.3	0.24		-0.7	-0.4	-0.42	0.22	-0.49	-0.94	-0.21	-0.75
GENE817X	26157 || (1)	 GIMAP2: GTPase - IMAP family member 2	1	0.02	0.02	-0.18	-0.16	0.29	0.03	-0.71	-0.58	-0.11	1.07	-0.09	-0.19	0.13	0.97	-0.3	-0.1	-0.32	-0.48	0.35	2.02	0.96	2.27	1.06	0.01	-0.84	-1.32	-0.63	0.36	0.35	-0.08	0.37	-0.21	-0.24	-0.05	-0.62	-0.38	-0.28	0.27	0.23	0.05	-0.59	-0.1	0.52	0.47	0.86	0.53	0.57	0.17	-0.12	-0.03	-0.4	0.13	-0.03	0.11	-0.04	0.17	0.05	-0.25	0.66	0.8	0.93	-0.42	0.93	1.98	1.91	1.95	-0.56	0.05	-0.04	0.29	0.57	-0.12	0.57	0.5	0.52	0.81	-0.26	0.47	0.99	0.75	1.54	-0.37	-0.6	0.1	0.05	0.57	0.47	0.22	-0.06	-0.24	-0.16	-0.17	0.08	0.06	-0.06	-0.07	0.15	0.13	-0.05	-0.06	-0.44	-0.29	0.29	-0.07	-0.33	0.09	-0.64	0.1	0.1	-0.44	0.62	0.29	-0.21	0.14	-0.28	-0.46	-0.52	-0.38	0.04	-0.11	0.37	-0.37	0.15	-0.17	-0.65	-0.3	-0.45	-0.66	-0.31	-0.71	0.2	0.15	-0.72	-2.31
GENE2341X	4343 || (1)	 MOV10: Mov10 - Moloney leukemia virus 10 - homolog (mouse)	1	-0.09	-0.06	0.15	0.07	-0.07	0.11	0.22	0.06	-0.09	0	-0.36	-0.03	-0.06	-0.24	0.07	-0.49	-0.19	-0.08	-0.23	0.82	0.41	1.29	1.09	-0.1	-0.88	-0.77	-0.06	0.15	-0.11	0	0.33	0.22	-0.26	-0.51	-0.45	0.19	-0.37	0.02	0.02	-0.23	0.86	-0.3	0.72	-0.03	0.2	-0.14	0.23	0.27	0.23	0.2	-0.16	0.15	-0.03	0.03	-0.38	-0.02	-0.29	0.47	0.19	0.28	0.15	0.05	0.36	0.95	0.86	1.12	-0.02	-0.49	0.03	-0.25	-0.25	0.04	-0.13	-0.05	-0.6	0.16	0.34	-0.15	0.07	0.2	0.57	0.06	0.21	0.09		0.4	0.24	-0.1	-0.22	-0.5	-0.2	0.07	0.05	0.32		0.01	0.34	0.17	-0.09	0.23	-0.13	-0.12	0.19	-0.12	-0.08	0.04	-0.35	-0.37	-0.99	-0.17	0.22	-0.42	-0.25	-0.43	-0.56	-0.39	-0.23	0.01	0.12	0.29	0.3	-0.3	0.3	-0.37	0.13	-0.3	0.69	-0.43	-0.36	-0.27	-0.68	-0.82	-0.3	-0.42
GENE3524X	6303 || (1)	 SAT1: Spermidine/spermine N1-acetyltransferase 1	1	0.06	-0.17	0.11		-0.01	0.26	0.57	0.29	0.84	0.72	0.44	0.2	0.25	-0.07	-0.25	-0.12	0.05		0.26	1.51	1.24	1.35	1.19	-0.05	-0.42	-0.48	0.25	0.34	0.64	1.17	0.27	0.24	-0.18	-0.36	-0.26	-0.27	0.65	-0.55	-0.48	0.02	-0.31	-0.58	0.56	0.63	0.96	0.26	0.42	0.1	-0.12	0.3	-0.22	0.07	0.26	-0.05	-0.06	-0.23	-0.02	0.2	0.5	0.39	0.11	0.17	0.53	1.5	1.3	1.68	-0.01	0.23	-0.33	-0.27	0.33	0.05	0.5	-0.07	-0.2	-0.02	-1.25	0.28	0.13	0.08	0.57	0.41		0.09	0.06	0.1	0.11	-0.05	-0.12	-0.46	-0.16	0.01	0.25	0	-0.59	-0.1	-0.53	0.09	-0.04	-0.17	-0.67	-0.58	-0.74	-0.4	-0.12	-0.06	-0.89	-0.82	-0.72	-0.03	0.1	-0.17	-0.9	-1.15	-0.23	-0.29	-0.16	-0.45	-0.51	-0.54	-0.3	0.3	-0.55	-0.2	0.43	0.21	-0.18	-0.4	0.34	0.46	0.18	-0.47	0.35	0.68
GENE2690X	80231 || 80231 || (2)	 CXorf21: chromosome X open reading frame 21	1	0.07	0.06	-0.18	-0.01	0.06	0.4	0.34	0.37	0.22	0.74	0.04	0.11	0.16	0.47	-0.24	0.11	-0.57	-0.52	0.28	1.34	1.21	1.47	1.08	-0.26	-0.51	-0.29	-0.5	-0.59	-0.46	-1.3	-0.66	-0.53	-0.57	-0.34	-0.67	-0.77	-0.47	-0.66	-0.04	0.03	-0.97	-0.49	-0.39	-0.37	0.33	-0.25	-0.45	0.09	-0.19	0.15	-0.57	0.05	0.28	-0.04	0.23	-0.15	0.16	-0.55	-0.11	0.91	0.5	-0.73	0.79	1.95	1.52	0.84	-0.39	-0.41	-1.34	-0.26	0.04	-0.64	-0.09	-0.34	0.38	-0.02	-2.91	-0.13	0.3	0.33	1.33		0.09	0.27	-0.06	-0.39	0.09					-0.24	-0.21	0.03	-0.55	0.13	-0.22	0.17	-0.27	0.08	0.15	-0.2	0.17									0.66						-0.14			-0.18	0.18			-0.01	0.01	-0.4	0.05	0.02	-0.38	0.16	0.89	0.36	-0.31
GENE1927X	55016 || 55016 || 55016 || 55016 || (4)	 MARCH1: membrane-associated ring finger (C3HC4) 1	1	0.19	-0.16	-0.34	0.05	0.28	0.28	-0.15	-0.26	-0.08	-0.26	-0.71	-0.4	-0.09	0.3	-0.65	-0.3	-0.75	-0.6	-0.82	0.24	0.35	1.27	0.9	-0.08	-0.96	-1.29	-1.01	-1.28	-0.54	-1.44	-0.69	-1.1	-0.74	-0.98	-0.72	-1.16	-0.99	-0.34	-0.29	-0.36	-1.19	-0.86	-1.29	-0.68	-0.34	-0.47	-0.31	0.21	-0.16	0.27	-0.66	-0.14	0.14	0.13	-0.17	0.18	0.23	-0.25	-0.42	0.23	0.33	-0.22	0.03	0.49	0.71	0.44	-0.73	-0.73	-1.1	-0.41	-0.6	-0.24	-0.2	-0.46	0.21	0.11	-1.79	-0.32	-0.03	0.17	0.43	-0.34	-0.15	-0.12	-0.05	0.41	0.28	-0.25	-0.11	0.1	0.21	-0.02	0.28	0.18	0.02	0.06	0.1	-0.18	-0.37	-0.08	-0.47	-0.16	0.15	0.21	-0.31	0.14	0.1	0	0.53	-0.43	0.29	0.04	-0.36	-0.11	-0.92	-0.49	-0.47	-0.31	0.1	0.05	0.02	-0.02	0.23	-0.06	-0.49	-0.07	-0.11	0.02	0.08	-0.24	-0.05	-0.16	-0.35	-0.24
GENE22X	55303 || (1)	 GIMAP4: GTPase - IMAP family member 4	1	0.33	-0.11	0.06	-0.1	-0.18	0.1	-0.03	-0.19	-0.05	0.64	-0.64	-0.22	0.35	0.21	-0.33	-0.47	-0.65	-0.36	0.14	1.04	2.24	1.3	1.17	-0.41	-0.84	-0.7	-0.47	-0.3	0.27	-0.89	-0.16	-0.37	-0.7	-1.1	-0.78	-0.82	-0.5	-0.23	-0.47	-0.46	-1.48	-0.66	-0.41	-0.44	-0.03	0.29	-0.3	0.44	0.15	0.39	-0.19	-0.14	-0.18	-0.07	-0.13	-0.24	0.01	-0.01	-0.45	0.56	0.67	-0.23	0.14	0.32	0.59	0.76	-0.46	-0.49	-0.55	-0.08	-0.35	-0.15	-0.23	-0.43	0.03	0.38	-0.36		0.02		1.16		-0.1	0.22	-0.3	0.8	0.57	-0.59	-0.14		-0.47	0.25	-0.1	0.06		0.57	0.78	-0.01	-0.01	0.33		-0.12	0.32	0.36	-1.07	-0.27	-0.33	-0.31	-0.04	-0.22	0.96	-0.53	-0.6	-0.46		-0.92	-0.62	-0.31	-0.6	-0.27	0.3	-0.3	-0.27	-0.21	0.44	0.21	-0.26	-0.65	-0.64	-0.25	-0.03	-0.39	-1.38	-0.24
GENE4528X	10875 || 10875 || (2)	 FGL2: Fibrinogen-like 2	1	-0.04	0.03	-0.17	-0.07	0.23	-0.16	-0.12	0.1	0.24	0.06	0.17	0.01	-0.13	-0.15	-0.24	0.39	-0.09	-0.38	0.26	1.01	1.21	1.67	1.74	0.24	-0.47	-0.29	0.13	0.29	0.07	-0.12	0.13	-0.35	-0.54	-0.85	-0.28	-0.14	-0.23	-0.24	0.32	-0.02	-0.1	1.59	-0.29	0	0.38	0.2	1.73	0.13	-0.05	0.03	-0.52	0.06	0.13	-0.07	0.17	0.02	0.12	-0.01	0.27	0.66	0.35	0.2	0.41	0.58	1.14	0.73	-0.1	-0.14	-0.18	0.44	0.18	0.08	0.24	0.22	0.57	0.25	-0.24	0.54	0.61	0.52	0.81	-0.19	-0.1	0.12	0.08	0.1	-0.36	0.09	0	0.01	0.24	-0.28	-0.15	-0.05	0.15	-0.27	-0.13	-0.02	-0.04	0.1	-0.25	0	-0.17	-0.19	-0.04	-0.11	-0.33	-0.7	-0.53	-0.02	-0.2	0.31	-0.3	-0.5	0.04	0.05	-0.1	-0.07	-0.27	-0.31	0.37	-0.37	-0.31	0.99	-0.55	-0.14	-0.58	-0.44	0.18	-0.36	0.22	-0.12	-0.5	-0.67
GENE5480X	51742 || 51742 || 51742 || (3)	 ARID4B: AT rich interactive domain 4B (RBP1-like)	1	-0.06	0.1	-0.07	0.12	-0.09	0.14	0.07	-0.12	0	-0.25	-0.06	-0.18	0.06	0.06	-0.01	0.23	0.28	-0.05	-0.25	0.14	-0.16	0.14	0.06	-0.45	-0.11	-0.32	-0.35	-0.28	-0.27	-0.28	-0.07	-0.29	-0.44	-0.31	-0.42	-0.15	-0.2	-0.12	0.51	0.18	-0.18	0.14	-0.18	-0.03	-0.22	-0.12	0	0.26	-0.12	0.21	-0.04	-0.08	-0.08	-0.14	-0.25	0.01	0.25	0.3	0.52	0.29	0.41	-0.08	0.46	0.83	0.36	0.46	-0.11	0.02	-0.42	-0.09	-0.12	0.01	0.26	-0.08	0.23	0.02	-0.49	0.23	-0.17	-0.01	0.2	0.03	-0.15	-0.13	0.29	0.07	0.09	-0.02	0.14	-0.07	-0.27	0.06	0.13	-0.25	0.15	-0.13	0.07	-0.04	0.5	0.08	0.01	0.07	-0.01	0.12	-0.03	-0.38	-0.3	-0.87	-0.75	-0.03	-0.27	0.16	-0.17	-0.78	-0.16	-0.08	0.02	0.01	-0.16	-0.04	-0.31	0.31	-0.11	-0.52	-0.17	-0.06	-0.08	-0.16	0.11	0.74	-0.33	-0.61	-0.11	-0.28
GENE2868X	2730 || (1)	 GCLM: Glutamate-cysteine ligase - modifier subunit	1	-0.05	0.25	-0.15	0.02	-0.08	0.24	0.1	0.1	-0.32		0.76	0.32	-0.2	-0.18	-0.7	0.46	-0.13	-0.38	0.71	0.48		0.35	-0.24	-0.27	-0.65	-0.34	0.13	0.08	0.07	0.1	-0.14	-0.4	-0.45	-0.27	-0.26	-0.45		-0.19	0.23	-0.44	-0.51	-0.47	-0.16	-0.14	0.13		-0.69	-0.03	-0.18	0.08	-0.09	-0.07	0.47	0.28	-0.4	-0.15	0.08	0.11	0.37	0.39	0.18	0.25	0.61	0.45	0.08	1.41	0.18	0.14	-0.56	-0.41	-0.03	-0.01	0.66	0.11	0.11	0.14	-0.73	0.04	-0.1	0.09	-0.1	-0.26	-0.23	0.25	0.2	0.27	0.21	-0.09	-0.02	-0.2	-0.12	0.07	0.19	0.2	0.26		0.35	0.43	0.36	0.22	0.22	0.09	0.06	0.03	-0.13	-0.27	-0.41	-0.76	-1.4	0.17	-0.01	-0.22	-0.45	-0.9	-0.35	0.02	0.33	-0.07	-0.02	-0.04	-0.28	0.28	-0.52	-0.28	-0.54	-0.03	-0.45	-0.36	-0.04	0.79	-0.08	-0.55	-0.38	-0.81
GENE3778X	9644 || 9644 || (2)	 NEURL: Neuralized homolog (Drosophila)	1	0.01	-0.08	0	0.08	-0.01	0.03	-0.04	-0.26	-0.2	0.1	-0.31	0.23	0.08	0.18	0.21	0.11	-0.02	-0.46	-0.11	0.88	0.03	0.14	-0.25	-0.05	-0.52	0.1	-0.6	-0.15	-0.05	-0.14	0.6	0.22	-0.15	0.08	-0.28	0.03	0.09	0.18	0.01	-0.59	-0.39	-0.01	-0.08	0.04	0.02	0.13	-0.43	0	0.4	0.2	-0.15	0.23	-0.01	-0.18	0	-0.17	-0.3	0	0.24	0.66	0.65	-0.07	0.14	0.55	0.47	0.93	-0.41	-0.21	-0.46	-0.04	0.19	-0.14	0.07	-0.11	0.07	0.14	-0.49	0.14	0.17	0.3	0.32	-0.06	-0.11	-0.01	0.16	0.27	0.17	-0.12	0.09	-0.15	-0.2	0.15	-0.12	-0.02	0.1	0.17	-0.05	0.06	0.32	0.29	-0.02	0.24	-0.46	-0.08	-0.11	-0.22	-0.23	-0.6	-1.21	-0.01	-0.06	-0.35	-0.25	-0.79	-0.2	-0.19	-0.09	-0.02	0.04	-0.31	0.03	-0.03	-0.41	-0.37	0.2	-0.11	-0.33	-0.44	-0.11	0.06	-0.02	-0.61	0.27	-0.82
GENE3565X	26205 || (1)	 GMEB2: Glucocorticoid modulatory element binding protein 2	1	0	0.37	-0.17	-0.24	0.05	0.1	0.19	0.01	0.2	1.22	0.75	0.56	-0.27	0.75	0.45	0.45	0.18	-0.27	0.16	0.67	-0.18	1.04	0.51	-0.25	-0.76	0.16	0.88	0.64	-0.3	0.57	0.35	0.09	-0.18	0.27	-0.01	-0.66	0.09	-0.26	0.26	0.51	-0.39	-0.42	0.09	0.54	0.62	0.14	-0.41	0.11	0	0.08	-0.15	0.16		-0.12	-0.16	-0.04	0.16	0.47		0.99	0.81	-0.13	0.77	0.71	0.56	1.23	0.07	-0.01	0.37	0.12	0.45	-0.32	0.24	0.51	0.54	0.68	-0.4	0.37	0.62	0.78	0.72	0	0.1	0.18		0.04	0.14	-0.22	-0.19	-0.08	0.01	0.04	0.31	0.18	0.36	0.37	0.46	0.07	-0.02	-0.02	0.21	0.26	0.08	-0.31	0.01	-0.24	-0.1	-0.37	-1.06	-0.08	0.06	-0.05	0.11	-0.42	-0.04	-0.27	0.15	0.31	0.02	0.33	-0.1	0.1	-0.48	-0.66	-0.38	-0.58	-0.48	-0.48	0.64	0.29	-0.57	-1.06	0.19	-0.95
GENE1018X	57658 || (1)	 CALCOCO1: Calcium binding and coiled-coil domain 1	1	0.04	-0.08	0.1	0.27	-0.35	0.1	0.17				0.43	0.11	-0.05	0.41	-0.23	0.27	0.5		0.26	0.59	0.02	0.68	0.07	-0.38	-0.35	0.01	-0.08	-0.17	-0.05	0.34	0.37	0.27	0.06	0.16	-0.04	0.42	0.28	-0.36	0.9	0.02		0.28	-0.2	-0.29	-0.19	-0.35	-0.22	0.02	-0.1	0.07	0.59	0.55	-0.21	-0.09	-0.4	-0.16	-0.25	0.7	0.62	1.27	0.83	0.45	0.96	1.13	1.51	1.36	-0.01	0.52	-0.5	0.57	0.61	0.09	0.4	0.7	1.07	0.73	-0.31	0.63	0.74	1.05	0.97	0.03		0.04	-0.03	0.2	-0.02	-0.1	0.08	-0.26	0.04	-0.22	-0.42	-0.18	0.41	0.13	0.29	-0.46	-0.52	-0.05	0.34	0.33	0.33		-0.1	-0.15	0.28	-0.66	-0.52	0.16	1.16	-0.23		-0.23	-0.1	-0.67	-0.36	0.14	0.1	0.08	-0.38	0.38	0.4	-0.05	0.51	-0.16	0.73	-0.35	0.41	0.59	-0.45	-0.46	0.14	-0.24
GENE2253X	166785 || (1)	 MMAA: Methylmalonic aciduria (cobalamin deficiency) cblA type	1	0.03	0.08	0.12	-0.23	0.01	0.33	-0.41	-0.39	-0.05	0.46	-0.03	0.29	0.09	0.6	-0.27	0.37	0.23	0.17	0.2	1.08	-0.16	0.88	0.31	-0.2	-0.71	-0.44	-0.64	-0.27	-0.2	-0.37	-0.09	-0.41	-0.03	-0.21	-0.5	-0.05	-0.38	-0.21	0.09	0.29	-0.26	-0.28	-0.06	-0.08	0.43	-0.34	-0.89	0.18	-0.23	0.26	-0.21	0.04	0.02	-0.02	-0.2	0.02	0.12	-0.3	0.38	0.68	0.55	0.04	0.48	1.29	0.92	0.67	-0.33	-0.12	-0.5	-0.05	-0.08	-0.15	0.05	0.3	0.64	0.23	-1.16	0.45	0.86	0.54	0.91	-0.15	-0.54	0.07	0.19	0.23	0.43	-0.15	0.11	0.12	-0.27	-0.2	0.04	0.24	0.39	0	0.11	0.31	0.2	0.48	0.39	0.09	0.28	0.08	-0.41	0.07	0.06	-0.4	-0.7	0.19	0.33	0.16	-0.06	-0.1	0.01	0.16	0.32	0.52	0.13	0.44	-0.39	0.39	0.74	-0.43	0.68	0.02	-0.19	0.61	0.39	0.36	0.25	0.2	0.38	-0.13
GENE5572X	6654 || 6654 || 6654 || 6654 || 6654 || (5)	 SOS1: son of sevenless homolog 1 (Drosophila)	1	-0.07	0.03	0.08	-0.08	0.03	-0.01	-0.28	-0.25	0.04	0.13	0.16	0.14	-0.05	0.41	-0.13	0.23	-0.15	-0.29	0.17	0.59	0.12	0.41	0.43	-0.13	-0.25	-0.34	-0.51	-0.05	0.08	-0.33	-0.49	-0.35	-0.02	0.02	-0.72	-0.57	-0.37	-0.35	0.18	-0.17	-0.39	-0.43	0.18	0.27	0.06	-0.18	-0.17	0.02	-0.22	0.21	-0.15	0.08	0.04	0.06	-0.19	0.1	0.05	0.11	0.83	0.73	0.58	0.18	1.07	1.51	1.34	1.04	0.07	-0.04	0.16	0.44	0.84	0.11	0.6	0.45	0.7	0.39	-0.28	0.64	0.81	0.68	0.82	0.08	-0.22	0.07	0.22	0.06	0.11	-0.23	-0.04	0.11	-0.16	0	0.09	0.17	-0.18	-0.17	0.06	0.34	0.17	-0.01	-0.13	-0.18	-0.21	0.15	0.02	-0.15	-0.36	-0.42	-0.07	0.01	-0.07	-0.11	-0.49	-0.36	0.54	0.3	0.07	0.1	-0.18	-0.01	-0.02	0.02	-0.33	-0.66	-0.02	-0.53	-0.29	-0.63	-0.03	0.61	-0.82	-0.7	-0.32	-0.14
GENE3637X	54464 || 54464 || (2)	 XRN1: 5'-3' exoribonuclease 1	1	0.27	-0.37	0.11	-0.01	0	0.01	-0.2	0.21	0.05	0.13	0.02	-0.25	0.09	-0.44	-0.18	-0.37	-0.77	-0.21	0.2	1.5	0.9	1.43	-0.33	-0.32	-0.22	-0.58	-0.77	-0.33	-0.1	-0.3	-0.25	-0.08	0.18	-0.41	-0.89	0.02	-0.21	-0.8		-0.6	-0.7	-0.62	-0.41	-0.22	-0.3	-0.09	-0.1	0.12	0.02	0.31	0.02	-0.13	0.11	-0.02	0.02	0.02	-0.48	-0.18	0.54	1.39	0.4	-0.13	1.67	3.27	3.02	2.03	-0.18	0.34	0.73	0.84	1.44	-0.1	0.75	0.46	0.95	0.44	-0.53	0.56	0.92	0.63	1.59	0.09	-0.23	-0.04	0.27	-0.04	-0.01	-0.17	0.12			0.2	-0.36	0.07	0.84	0.38	0.58	0.08	0.06	-0.02	0.59	0.41	0.39	0.08	-0.31	-0.2	0.16	-0.51	0.26	0.1	-0.33	-0.49	0.04	0.21		0.23	-0.04	0.32	0.12	0.41	-0.04	0.04	0	-0.27	0.92	-0.07	0.45	-0.1	0.57	0.9	-0.78	-0.65	-0.58	1.63
GENE4984X	843 || 843 || 843 || 843 || (4)	 CASP10: Caspase 10 - apoptosis-related cysteine peptidase	1	0.13	-0.06	-0.08	-0.13	0.14	0.16	0.26	0.42	-0.07	0.11	-0.17	0.35	-0.27	0.01	0.32	-0.01	-0.27	-0.23	1.01	0.38	0.53	0.56	0.61	0.1	-0.2	-0.03	0.05	0.17	-0.18	0.08	-0.08	-0.08	0.08	-0.27	-0.17	-0.28	0.28	-0.13	-0.1	-0.29	-0.45	-0.49	0.14	0.33	-0.1	-0.2	-0.41	0.2	-0.04	0.29	-0.02	-0.16	0.06	-0.14	-0.15	0.01	-0.05	-0.12	0.08	0.71	0.35	0.3	0.94	1.99	1.24	0.99	-0.17	-0.3	0.01	0.11	0.69	-0.16	0.03	0.06	0.02	0.18	-0.2	0.28	0.31	0.33	1.03	0.32	0.05	0.22	-0.04	-0.09	0.11	-0.21	0.05	-0.1	-0.3	0.19	-0.04	-0.05	0.09	0.08	0.31	0.25	0.11	-0.04	0	-0.21	0.17	0.29	-0.23	-0.21	-0.47	-0.25	0.23	0.02	0.26	-0.18	-0.18	-0.2	-0.01	0.18	-0.22	-0.29	-0.22	-0.03	0.24	-0.24	-0.07	-0.12	-0.18	-0.11	-0.32	-0.36	0.07	0.41	0.13	-0.19	0.25	0.75
GENE2017X	221472 || (1)	 FGD2: FYVE - RhoGEF and PH domain containing 2	1	-0.08	0.03	-0.28	0.48	-0.16	0.32		-0.04	-0.4	-0.16	0.07	0.37	-0.18	-0.12	-0.07	0.22	-0.31		0.06	1.53	0.46	1.79	0.37	-0.14	-0.46	0.13	-0.01	-0.41	-0.25	-0.21	0.27	-0.28	-0.2	0.08	0.05	-0.27	0.04	-0.85	-0.08	-0.46	-0.9	-0.64	-0.58	-0.27	-0.12	0.23	-0.15	0		0.11	0.12	-0.04	0.17	-0.04	0.15	-0.23	-0.25	-0.21	-0.13	0.95	0.85	0.35	1.22	2.69	2.84	1.4	0.09		0.17	-0.34	0.76	0.2	0.5	0.57	0.27	0.39	-0.28	0.68	0.84	0.55	2.22	-0.45		0.15	-0.11	-0.07	-0.2	0.34	-0.03	0.34			-0.09		-0.22	-0.08	-0.47		0.43	0.12	0.31	-0.08	0.42	0.37	0.59	0.2	-0.16	0.08	0.14	0.73	0.24	1.12	1.06	0.71		0.38		0.32		0.17	-0.15	0.15	0.61	-0.07	0.5	0.81	0.31	0.02	0.24	0.01	0.06	0.03	-0.22	-0.61
GENE735X	57823 || 57823 || (2)	 SLAMF7: SLAM family member 7	1	0.56	-0.06	-0.44	0.11	-0.17	-1.09	-0.46	-0.46	-1.81	-0.5	-0.81	-0.64	-0.72	-1.18	-0.7	-0.41	-1.97	-2.14	-0.85	0.1	0.3	1.22	-0.81	-0.19	-0.73	-0.68	-1.23	-0.86	-0.46	-1	-1.64	-1.05	-1.29	-1.29	-1.06	-0.2	-1.09	-0.61	-0.54	-0.59	-1.76	-1.18	-1.31	-1.23	-0.31	-0.96	-1.65	0.07	-0.29	0.24	-0.07	-0.07	0.32	-0.27	-0.17	-0.05	0.28	0.25	0.29	0.78	0.9	0.81	1.67	2.63	1.91	1.83	-0.22	-0.23	-0.09	0.59	0.89	-0.43	0.76	0.73	1.06	0.87	-1.38	1.05	1.05	0.88	1.28	-0.52	0.21	0.03	0.01	0.04	0.23	-0.15	-0.09	0.16	0.05	-0.11	-0.29	0.25	-0.13	-0.21	0.08	-0.56	-0.22	-0.16	-0.54	-0.32	0.03	-0.18	0.09	-0.02	-0.51	0.54	0.62	-0.06	-0.14	-0.18	-0.28	-0.09	0.28	0.06	-0.2	0.08	0.14	0.01	0.11	-0.11	0.24	-0.5	-0.02	-0.32	-0.2	0.47	0.01	-0.27	-0.06	-0.41	-0.15	-0.62
GENE2146X	55603 || 55603 || 55603 || (3)	 FAM46A: Family with sequence similarity 46 - member A	1	-0.13	-0.12	0.02	0.05	0.17	-0.29	-0.11	-0.36	-0.53	-0.42	-0.41	-0.29	-0.23	-0.43	-0.45	-0.82	-0.07	-0.55	-0.16	0.55	0.26	0.62	0.46	-0.42	-0.04	-0.44	-0.54	-0.43	-0.37	-0.46	-0.19	-0.54	-0.56	-0.17	-0.16	-0.55	-0.47	-0.54	-0.67	-0.81	-0.39	-0.39	-0.49	-0.53	-0.16	-0.32	-0.32	0	0.28	0.19	-0.2	0.01	-0.1	-0.08	-0.05	-0.13	0.06	-0.06	0.04	0.56	0.14	-0.55	0.55	0.82	0.92	0.76	-0.69	-0.36	-0.9	-0.21	0.24	-0.63	-0.29	-0.12	-0.26	-0.23	-1.67	-0.51	0.39	0.17	0.45	0.11	-0.02	0.26	0.29	0.14	0.11	-0.03	-0.04	-0.09	-0.73	0.13	-0.16	0.34	0.1	0.09	0.1	0.08	-0.02	0.23	-0.22	0.05	-0.06	-0.04	-0.03	0.02	-0.74	-0.98	-1.1	0.27	-0.09	0.03	-0.49	-1.13	-0.34	-0.11	0.36	-0.3	-0.23	-0.26	-0.31	0.31	-0.13	-0.17	-0.15	-0.32	-0.15	-0.4	-0.31	0.29	-0.5	-0.45	-0.38	-0.68
GENE2466X	84955 || (1)	 NUDCD1: NudC domain containing 1	1	0.18	-0.25	0.01	0.34	-0.3	0.13	0.04	-0.05	-0.1	0.72	1.15	0.37	1.09	0.33	-0.07		-0.46	-0.19	0.44	0.65	1.32	0.68	0.11	-0.25	0.08	0	-0.83	-0.18	0.08	-0.24	-0.13	-0.12	-0.03	0.67	-0.55	-0.26	-0.04	-0.38	-0.08	-0.4	-0.31	-0.34	0.54	-0.45	-0.47	-0.17		0.03	0.06	0.06	0.47	-0.2	0.24	-0.02	-0.08	-0.18	-0.39	0.26	0.47	0.69	0.55	-0.09	0.82	2.15	0.8	0.29	0.02		0.47	0.03	0.3	-0.49	0.45	0.65	0.03	0.25	-0.61	0.4	0.65	1.05	0.57	-0.2	0.08	0.24	0.2	0.03	0.22	-0.22	-0.06	-0.05	-0.27	-0.1	0.01	0.03	0.5	0.76	0.43	0.19	0.3	0.05	0.69	0.38	0.48	-0.13	-0.23		-0.22	-0.16	-0.95	-0.07	-0.07	-0.36	0.25	-0.31	-0.17	-0.01	0.14	0.39	0.39	0.47	0.21	-0.21	0.01	-0.04	0.11	0.36	-0.13	-0.69	-0.27	-0.52	0.06	-0.46	0.01	0.06
GENE4274X	81844 || 81844 || (2)	 TRIM56: Tripartite motif-containing 56	1	0.04	0.13	-0.02	0.08	-0.23	0.06	0.13	-0.9	0.18	0.46	-0.24	-0.06	-0.19	0.23	0.28	0.39	0.25	-0.18	0.35	0.82	0.3	0.95	0.51	0.54	-0.1	-0.32	0.2	0.08	0.15	0.16	-0.22	-0.22	-0.33	0.09	-0.18	-0.46	-0.27	-0.4	0.17	-0.09	-0.25	-0.11	0.23	0.21	0.31	-0.15	-0.35	0.29	-0.12	0.19	-0.29	0.03	-0.03	0.17	-0.21	-0.14	0.1	0.3	0.82	0.42	0.14	0.47	0.92	1.45	0.86	0.65	0.4	0	-0.31	-0.19	-0.55	0.27	0.44	0.32	-0.01	-0.02	0.09	0.47	0.58	-1.05	0.91	-0.11	-0.36	0.22	-0.01	0.24	0.04	-0.19	-0.04	0.33	-0.15	-0.2	0.13	0.3	0.59	0.3	0.45	0.31	0.25	0.16	1.09	-0.03	0.34	-0.03	-0.25	-0.08	-0.24	-0.61	-0.87	-0.18	0.09	-0.21	-0.45	-0.01	0.14	-0.02	0.03	0.07	-0.06	0.04	0.66	-0.66	-0.26	-0.32	0.06	-0.58	-0.46	-0.57	0.18	0.01	-0.49	-1.04	-0.51	-0.71
GENE5136X	220869 || (1)	 CBWD5: Transcribed locus - strongly similar to NP_060961.3 COBW domain-containing protein 1 isoform 1 [Homo sapiens]	1	0.15	0.19	-0.21	-0.17	0.05	0.31	-0.21	-0.32	0.56	-0.08	-0.34	-0.35	-0.04	0.55	0.03	0.11	0.48	-0.14	-0.07	1	0.09	1.45	0.69		-0.45	-0.1	-0.43	-0.17	-0.19	-0.62	-0.35	-0.48	0.16	-0.07	-0.52		-0.56	-0.03	0.65	0.72	-0.03	0.18	0.24	0.06	0.5	0.03	0.77	0.39	-0.23	0.14	-0.34	-0.07	-0.14	-0.08	0.05	0.05	0.19	-0.02	0.05	-0.08	-0.02	-0.43	0.42	0.93	0.45	0.14	-0.29	-0.56	-0.46	-0.35	-0.44	-0.18	0.04		0.11	-0.39	-0.12	0.02	0.05	-0.15	0.38	-0.08		0	0.11	0.16	-0.04	-0.1		-0.16	0.11	-0.43	0.28	0.22	0.28	-0.21	0.3	-0.28	0.1	0.08	-0.02	-0.19	0.07	-0.19	-0.39	-0.22	-0.39	-0.35	-0.89	-0.44	0.2	0.03	-0.43	-0.41	-0.16	-0.05	0.02	0.18	0.09	0.33	0.75	-0.75	0.41	0.22	0.31	0.04	0.06	0.26	0.33	-0.27	-0.07	-0.16	-0.23	0.42
GENE4282X	9674 || (1)	 KIAA0040: KIAA0040	1	-0.22	0.12	0.05	0.19	-0.14	-0.56	0.12	-0.24	0.31	0.51	-0.03	0.32	0.22	-0.29	-0.64	-0.04	-0.1	-0.37	-0.01	1.42	0.1	0.77	-0.24	-0.27	-0.63	-0.83	-0.59		0.09	-0.03	-0.72	0	-0.2	-1.45	-0.3	0.21	-0.72	-0.73	-0.41	-0.74	0.19	0.06	-0.12	-0.14	-0.24	-0.12	0.07	0.14	0.11	0.09	0.31	-0.18	-0.07	0.07	-0.27	0.14	-0.35	-0.23	-0.28	0.58	0.71	-0.29	0.74	2.33	1.2	1.03	-0.66	-0.4	0.2	-0.07	-0.28	0.01	-0.29	0.02		0.3	0.65	-0.09	0.2	0.21			-0.14	-0.04	0.13	0.11	-0.05					-0.6		-0.11	-0.12	-0.16		-0.48	-0.83	-0.85	-0.52	-0.58	-0.11	0.68						-0.47	0.78						-0.18				0.81	-0.81	-0.56	-0.36	0.07	-0.11	-0.34	-0.68	0.04	-1.18	-1.2	-1.14	-1.3	-0.78
GENE1209X	285598 || (1)	 ARL10: ADP-ribosylation factor-like 10	1	0.18	0.02	-0.23	0.23	-0.22	-0.05	-0.66	-1.06	-0.36	0.44	0.33	0.57	0.56	0.94	0.21	0.62	0.97	0.22	1.66	1.63	1.1	1.17	1.46	0.19	-0.08	-0.2	-0.18	0.01	0.69	0.3	0.15	-0.17	0.93	-0.55	-0.06	-0.16	-0.8	-0.09	0.63	0.61	0.17	0.18	0.52	0.85	0.66	0.3	0.58	0.17	0.06	0.08	0.32	0.26	-0.13	-0.12	-0.5	-0.11	0	0.5	1.06	1.15	0.68	0.06	1.03	1.71	1.31	1.2	0.35	0.16	-0.03	0.14	0.04	0.45	0.42	0.46		0.33	0.12	0.56	0.97	0.45	1.1	-0.18	-0.64	0.52	0.08	0.34	0.23	-0.2	-0.05	0.12	-0.26	-0.25	-0.25	0.38	0.03	0.13	0.3	0	0.14	0.23	0.1	0.15	0.17	-0.06	-0.66	-0.11	-0.35	-0.57	-0.91	-0.15	0.08	0.09	-0.14	-0.39	-0.32	-0.07	0.27	0.08	-0.04	0.36	-0.8	0.8	0.3	0.63	0.87	-0.07	0.15	0.31	1.78	2.13	0.12	-0.17	0.63	-0.59
GENE383X	23338 || (1)	 PHF15: PHD finger protein 15	1	-0.15	-0.27	0.55	-0.17	0.04	-0.44	-0.72	-0.51	-0.35	0.26	-0.59	-0.53	0.07	-0.4	0.12	-0.81	-0.65	-0.32	-0.33	0.73	0.75	1.41	1.45	-0.16	-0.55	-1.13	0.53	0.31	-0.35	0.27	1.13	-0.02	-0.39	0.36	-0.77	-0.56	-0.25	-0.47	-0.68	-0.84	-0.19	-0.29	0.67	0.08	0.09	0.13	0.32	-0.18	0.11	-0.86	0.3	0.24	0.16	0.51	-0.18	0.21	-0.33	0.57	0.31	1.32	0.34	0.34	0.52	0.99	1.1	2.37	0.24	-0.07	0.53	0.21	0.91	-0.32	-0.65	0.62	-0.21	0.76	0.35	-0.72	-0.34	0.2	0.85	0.11	0.05	0.18	0.13	0.14	0.21	-0.15	-0.13	-0.36	-0.21	0.02	0.02	-0.17	-0.35	0.43	0.41	0.02	-0.01	-0.28	-0.23	-0.1	0.48	-0.26	-0.05	-0.48	-0.78	-0.35	-1.14	-0.02	0.15	-0.54	-0.68	-0.14	-0.05	-0.28	-0.88	-0.24	-0.02		-0.76	0.76	-0.09	-0.3	0.27	-0.09	-0.22	-0.44	-0.07	0.76	-0.12	0.02	-0.44	-0.1
GENE1523X	23209 || (1)	 MLC1: Megalencephalic leukoencephalopathy with subcortical cysts 1	1	0	-0.07	-0.03	0.29	-0.18	-0.18	-0.15	0.08	0.16	0.76	-0.06	0.29	0.27	-0.2	-0.03	0.33	0.6	-0.1	0.33	1.31	2.14	1.08	0.89	0.35	0.14	1.06	0.19	0.99	0.76	0.28	0.07	0.08	0.28	0.07	-0.24	-0.4	0.17	-0.03	-0.45	0.07	-0.12	0.5	-0.01	0.12	0.28	0.26	0.18	0.11	0.01	0.32	-0.31	-0.14	0.28	-0.28	-0.06	0.01	0.03	-0.02	0.07	1.31	1.04	-0.01	0.3	0.86	1.25	1.41	-0.28	-0.24	-0.14	0.29	0.99	0	0.06	0.18	0.53	1.01	-0.07	0.31	0.59	0.57	1.3		0.01	0.15	0	0.3	0.24	-0.03	0.29	-0.67	-0.31	0.4	-0.47	0.28	-0.33	0.11	0.38	0.03	-0.1	-0.17	-0.36	-0.22	0.12	0.29	-0.31	-0.08	-0.22	0.52	1.21	0.12	0.39	0.06	-0.2	0.17	-0.43	0.08	-0.18	-0.29	-0.16	-0.1	0.27	-0.27	-0.39	-0.61	-0.44	-0.14	-0.6	-0.5	0.23	0.14	-0.58	-0.44	-0.51	0.49
GENE61X	684 || (1)	 BST2: Bone marrow stromal cell antigen 2	1	-0.03	0.23	-0.22	0.06	-0.06	0.18	-0.14	-0.16	0.16	-0.1	-0.58	-0.25	-0.1	0.13	-0.4	-0.27	-0.56	-0.92	-1.03	1.05	1.15	1.93	1.87	-0.49	-1.28	-0.29	-0.54	-0.06	-0.58	-0.04	-0.11	-0.11	-0.21	-0.46	-0.58	-0.7	-0.22	-0.64	-0.17	-0.47	-0.51	-0.67	-0.48	-0.08	-0.02	0.2	0.05	0.32	-0.14	0.29	-0.28	-0.01	0.12	-0.11	-0.31	-0.07	0.17	-0.46	-0.68	0.33	0.27	-0.43	-0.02	0.72	0.41	0.89	-0.14	-0.65	-1.3	-0.67	-0.55	-0.5	0.32	-0.24	-0.31	-0.25	-0.29	-0.15	-0.14	-0.02	1.15	-0.56	-0.21	-0.3	-0.11	0.3	0.21	-0.12	1.11	-0.48	0.14	0.05	0.09	1.49	0.2	-1.42	0.32	-0.58	-0.42	-0.37	0.24	-0.37	0.1	-0.02	-0.18	0.21	-0.2	-1.52	-1.13	1.03	1.72	1.27	1.16	0.92	0.1	-0.56	-0.27	-0.19	0.27	0.11	0.09	-0.09	0.31	0.24	0.82	0.1	-0.57	0.15	0.52	0.44	0.35	-0.17	0.31	-0.82
GENE4725X	644 || (1)	 BLVRA: Biliverdin reductase A	1	-0.23	0.27	-0.15	0.11	0	-0.04	-0.04	-0.08	0.26	-0.12	-1.04	-0.56	-0.38	-0.34	-0.04	-0.55	-0.32	-0.51	-1.01	0.77	0.97	0.55	0.23	-0.21	-0.23	-0.09	-0.49	0.11	-0.43	-0.06	-0.31	-0.43	-0.43	-0.65	-0.43	-0.38	-0.46	-0.51	-0.79	-0.1	-0.02	-0.5	0.06	-0.43	-0.34	0.11		0.02	-0.09	0.28	-0.18	0.05	0.15	0.1	-0.26	-0.03	-0.03	0.25	0.01	0.27	0.35	-0.03	0.08	0.7	0.74	0.44	0	-0.55	-0.47	-0.5	-0.11	0.04	-0.11	-0.08	-0.28	-0.1	0.24	-0.14	-0.33	-0.16	0.6	0.15	0.08	0.01	0.06	0.19	0.3	-0.15	-0.22	-0.3	-0.11	-0.2	0.21	0.4	0.3	0.38	0.61	-0.38	-0.18	0.41	0.34	0.09	0.42	-0.27	-0.11	0.04	-0.31	-0.42	-1.07	-0.16		0	-0.03	-0.31	-0.37	-0.14	0.13	0.19	0.32	0.6	0.2	-0.2	0.17	0.21	0.77	-0.32	-0.07	-0.01	0.02	-0.89	0.28	-0.32	0.17	-1.11
GENE2107X	55013 || 55013 || (2)	 CCDC109B: Coiled-coil domain containing 109B	1	-0.02	-0.23	0.16	-0.11	0.19	0.28	0.03	0.13	0.13	0.46	-0.49	-0.48	-0.85	-0.42	-0.3	-0.12	0.09	-0.25	0.31	0.89	0.08	1.03	0.16	-0.08	0.13	0.09	-0.13	0.19	-0.06	-0.25	-0.21	-0.42	-0.19	-0.33	-0.28	-0.24	-0.41	-0.9	-0.53	-0.06	0.06	-0.25	-0.12	-0.34	-0.37	-0.34	-0.03	0.09		0.29	0.11	-0.07	-0.08	0	-0.16	-0.03	-0.17	0.3	0.39	-0.04	-0.21	0.13	0.05	0.48	0.45	0.08	-0.29	0.04	-0.53	-0.75	-1.24	0.34	0.08	-0.26	-0.55	-0.86	0.05	-0.16	-0.4	-0.44	-0.19	0.14	-0.25	-0.39	-0.48	0.25	0.4	0.16	0.16	0.08	-0.05	0.08	0.19	0.21	0.33	0.4	0.72	0.13	0.23	0.35	0.17	-0.34	0.13	0.33	0.17	0.12	-0.21	-0.45	-1.34	-0.45	-0.37	0.18	-0.02	-0.22	-0.04	0.18	0.14	0.41	0.53	0.71	-0.22	0.22	0.45	0.27	0.35	-0.05	-0.02	0.09	-0.29	0.04	0.13	0.08	0.1	-0.34
GENE1990X	4615 || 4615 || 4615 || (3)	 MYD88: Myeloid differentiation primary response gene (88)	1	0.25	-0.31	0.1	-0.32	0.27	0.09	-0.05	-0.13	0.11	-0.47	-1.2	-0.97	-0.91	-0.79	-0.18	-0.7	0.08	-0.25	-0.71	0.92	0.92	0.57	-0.3	0	-0.05	-0.42	-0.51	-0.34	-0.22	0.23	-0.11	-0.02	-0.11	-0.33	-0.2	0.04	-0.82	0.43	-0.17	0.14	-0.1	-0.42	-0.59	-0.27	-0.15	0	0.24	0.11	0.14	0.18	-0.13	0.03	-0.04	0.15	0.01	-0.05	-0.41	-0.06	-0.08	-0.2	0.06	-0.26	-0.05	1.2	1.17	0.47	-0.37	0.04	-0.62	0.13	-0.42	0.16	-0.01	-0.5	-0.22	-0.13	0.3	-0.28	0.13	-0.03	1.24	0.15	0	0.04	-0.18	0.09	0.06	0.14	-0.02	0.03	-0.32	0.02	-0.06	0.27	0.37	0.06	-0.19	-0.11	0.55	0.61	0.47	-0.19	-0.17	-0.2	0.11	0.2	0.12	0.13	0.1	-0.4	0.1	0.59	-0.63	0.25	-0.01	-0.19	0.12	0.14	-0.14	-0.2	0.23	-0.23	-0.42	0.45	0.31	-0.04	-0.28	-0.03	0.06	0.08	0.28	-0.13	-0.75	-1.41
GENE3158X	3717 || 3717 || 3717 || (3)	 JAK2: Janus kinase 2	1	0.17	-0.41	-0.04	0.22	0.06	-0.36	0.12	-0.3	0.27	0.07	-0.1	-0.11	0.05	0.2	0.01	-0.45	0.38	-0.09	-0.33	-0.02	0.79	-0.05	0.09	0.36	0.19	-0.31	0.16	0.39	-0.05	0.01	-0.05	-0.34	0.08	-0.01	-0.19	-0.26	-0.52	0.54	-0.54	0.32	0.3	-0.08	0.17	-0.04	-0.41	-0.22	-0.2	0.16	-0.01	-0.06	-0.1	-0.03	-0.07	0.22	-0.18	-0.03	0.12	-0.1	-0.03	0.42	0.09	0.12	0.39	1.11	0.58	0.47	0.18	-0.13	-0.07	-0.01	-0.23	-0.04	-0.1	-0.02	-0.07	-0.25	-0.08	-0.05	0.11	0.14	0.39	-0.28	0.19	0.07	0.15	0.17	0.3	-0.15	-0.02	-0.28	-0.14	-0.1	0.12	0.08	0.16	-0.27	-0.15	0.27	0.17	0.01	0.16	-0.01	-0.06	0.1	0.03	-0.23	-0.15	-0.11	0.34	0.14	-0.05	-0.14	-0.2	-0.19	-0.16	0.13	-0.18	0.25	-0.16	0.04	0.24	-0.24	-0.75	-0.14	0.01	-0.44	-0.38	-0.23	-0.01	0.03	-0.61	-0.68	-0.42	-0.14
GENE4537X	64332 || (1)	 NFKBIZ: Nuclear factor of kappa light polypeptide gene enhancer in B-cells inhibitor - zeta	1	-0.22	-0.05	0.04	0.02	0.21	0	0.19	0.36	0.32	0.23	-0.26	-0.09	-0.05	0.38	-0.29	-0.2	-0.25	-0.51	-0.77	-0.29	0.22	-0.4	-0.28		0.32	-0.09	-0.2	-0.06	-0.32	0.02	-0.73	-0.2	-0.5	-0.63	-0.29	-0.84	-1.25	-0.64	-0.52	-0.58	-0.46	-0.2	-0.48	-0.42	-0.16	-0.8	0.08	0.21	0.1	0.04	-0.02	-0.05	0.11	-0.28	-0.07	0.01	-0.01	0.13	0.06	0.22	0.19	1.74	1.95	2.71	0.27	0.82	-0.06	-0.02	-0.09	0.03	0.21	-0.06	0.09	-0.16	-0.17	0.19	-0.01	0.49	0.43	0.2	0.16	-0.02	-0.07	0.13	0.12	0.02	0.21	0.25	0.02	-0.32	-0.37	-0.22	-0.4	-0.44	0.36	-0.33	-0.58	0.07	-0.3	-0.14	0.03	-0.05	-0.02	0.5	-0.12	-0.32	-0.08	-0.2	-0.02	0.14	-0.02	-0.55	-0.26	-0.71	0.7	0.56	0.01	-0.03	-0.38	-0.25	0.33	-0.33		0.37	-0.87	0.1	-0.47	-0.35	0.33	0.19	-0.27	-0.78	-1.17	-0.49
GENE3899X	6346 || (1)	 CCL1: Chemokine (C-C motif) ligand 1	1	-0.03	-0.1	0.15	0.04	-0.08	-0.41	-0.42	-0.13	0.09	-0.25	0.05	0.08	1.25	-0.28	-0.17	0.05	-0.5	-0.01	-0.2	0.69	0.31	0.82	-0.43	-0.55	-0.3	-0.67	-0.37	0.05	-0.24	-0.22	-0.38	-0.17	-0.28	-0.17	-0.51	-0.46	-0.58	0.41	-0.13	-0.6	-0.18	0.13	-0.18	-0.13	0.01	0.06	-0.15	0.43	-0.04	-0.44	0.14	-0.09	0.35	0.04	-0.16	-0.24	0.04	-0.01	-0.1	-0.29	-0.28	0.54	1.98	3.8	0.81	-0.24	-0.31	-0.26	-0.01	-0.35	-0.39	-0.56	-0.43	-0.22	-0.28	-0.37	0.14	-0.05	0.13	-0.51	0.21	-0.16	0.01	0.13	-0.11	-0.03	0.04	0.21	-0.12	-0.24	0.3	-0.05	-0.01	0.14	0.07	-0.41	-0.15	-0.36	-0.28	-0.14	0.03	0.07	-0.14	0.16	0.12	-0.14	-0.16		1.03	-0.04	0.09	0.56	-0.38	0.2	0.3	0.13	-0.25	0.46	-0.01	-0.32	0.19	-0.19	-0.31	-0.24	0.11	0.58		-0.12	0.1	-0.16	-0.09	0	0.02	-0.09
GENE958X	7130 || 7130 || (2)	 TNFAIP6: Tumor necrosis factor - alpha-induced protein 6	1	-0.25	-0.45	0.08	0.18	0.44	-0.48	-0.09	1.62	0.2	2.24	-0.02	0.32	-0.14	-0.19	0.85	0.07	1.77	0.67	0.56	0.67	2.4	0.57	0.53	0.06	1.54	-0.79	1.11	0.71	0.2	0.1	1.52	-0.07	-0.14	1.5	-0.32	-0.26	0.14	-0.01	1.03	1.23	0.56	1.59	0.55	0.11	0.15	0.04	0.24	0.43	-0.03	-0.22	0.1	-0.12	-0.26	0.4	0.04	-0.34	0.01	-0.39	0.06	-1.57	-0.17	1.43	1.92	3.01	0.85	1.89	0.06	-0.18	-0.59	-0.21	0.1	-0.15	-0.07	0.01	-0.37	0.13	-0.31	1.7	0.2	-0.02	0.52	0.26	-0.17	-0.01	0.1	0.08	0.17	-0.06	-0.02	-0.34	-0.03	0.1	0.16	0.61	0.1	-0.1	-2.44	-0.19	-0.42	0.03	-0.39	-0.34	0.52	0.02	-0.1	-1.6	-1.99	0.01	0.47	-0.4	-0.14	2.57	0.02	-0.21	0.01	-0.22	0.18	0.25	0.08	-0.05	0.06	-0.06	-0.99	-0.1	-0.08	-0.11	-0.48	-0.46	-0.27	-0.14	-0.67	-0.85	-1.91	-0.58
GENE3955X	2000 || 2000 || (2)	 ELF4: E74-like factor 4 (ets domain transcription factor)	1	0.08	-0.04	0.1	-0.15	0.02	-0.1	-0.01	0.49	0.43	0.56	-0.58	-0.25	-0.38	0.02	-0.35	-0.04	0.04	0.2	0.15	0.27	0.53	0.47	0.12	0.34	-0.3	0.09	-0.06	0.12	-0.16	0.04	-0.23	0.67	-0.35	-0.6	0.81	-0.09	-0.65	-0.75	-0.31	-0.08	-0.24	-0.02	0.05	-0.32	0.85	0.42	-0.63	0.6	0.09	-0.33	-0.18	0.11	0.12	0.29	-0.17	-0.19	-0.35	0.36	0.48	0.82	-0.3	0.44	0.55	1.79	0.86	1.05	1.04	0.04	1.33	1.09	-0.65	0.58	0.41	-0.11	-0.32	-0.54	0.75	0.31	0.27	0.55	0.09	0.1	0.03	0.29	-0.01	0.1	0.13	-0.47	0.15	-0.28	-0.06	0.06	0.03	0.21	-0.08	0	-0.09	0.31	0.13	-0.05	-0.27	0.73	-0.02	-0.08	0.5	0.07	-0.87	-0.03	0.85	0.21	0.25	-0.19	-0.86	-1.37	0.41	0.23	0	-0.27	-0.09	-0.32	0.52	-0.52	-0.64	-0.73	-0.5	-1.08	-1	0.59	-0.4	-0.1	-1.11	-0.21	-0.39	-0.02
GENE2948X	84261 || (1)	 FBXW9: F-box and WD repeat domain containing 9	1	0.03	-0.35	0.1	0.15	0.09	-0.23	-0.13	2.81	-0.1	0.59	0.66	0.34	0.26	0.07	-0.32	-0.17	-0.14	-0.24	-0.24	0.1	0.47	-0.91	0.52	0.67	0.11	1.43	-0.23	-0.11	-0.05	0.22		-0.06	0.61	0.96	0.26	-0.24	-0.43	-0.75	-0.57	-0.74	0.01	0.85	0.32	0.38	-0.16	-0.39	-0.28	0.06	0.04	-0.08	0.01	-0.14	-0.07	0.12	0.03	0.11	-0.11	0.29	0.12	0.15	0.24	0.07	0.23	0.06	0.01	-0.28	-0.11	-0.13	-0.37	-0.06	-0.52	-0.05	0.01	0.09	-0.56	-0.23	0.25	0.3	0.23	0.36	-0.16	-0.21	0.07	0.26	0.23	-0.03	0.29	0.05	0.13	-0.43	-0.37			-0.07	0.39	-0.05	-0.56	0.27	0.04	0.19	-0.05	-0.07	-0.23	0.07	-0.03	-0.14	-0.5	-0.27	-0.43	0.05	-0.25	-0.17	-0.28	-0.36	-0.32	0.08	-0.1	-0.09	-0.17	-0.3	0.23	-0.23	-0.6	-0.51	-0.54	-0.09	-0.41	-0.49	-0.52	-0.86	-0.4	-0.76		-0.62
GENE4519X	91694 || 91694 || (2)	 LONRF1: LON peptidase N-terminal domain and ring finger 1	1	0.06	-0.22	-0.05	-0.12	0.32	0.59	1.04	1.29	0.39	1.07	0.33	0.14	0.38	-0.14	0.14	-0.25	0.43	0.26	0.31	-0.29	0.02	-0.73	-0.16	0.87	0.82	0.2	-0.57	0.23	-0.18	0.02	-0.23	-0.22	-0.29	-0.17	0.45	0.01	-0.24	-0.4	-0.4	0.03	0.35	0.23	0.4	0.48	-0.02	0.08	-0.4	0.09	-0.04	-0.07	-0.31	0.14	-0.05	0.28	-0.19	0.05	0.07	0.11	0.39	0.24	-0.03	0.19	0.77	-0.53	0.15	-0.22	0.07	-0.24	0.05	0.09	-0.34	0.18	0.26	0.18	0.08	-0.12	-0.42	0.51	0.55	0.38	0.29	-0.23	0.28	0.03	0.24	-0.11	-0.04	-0.07	-0.02	0.11	-0.21	0.06	-0.05	0.11	0.53	-0.34	0	0.13	0.14	0.14	0.11	0.01	0.09	0.11	-0.08	-0.24	0.06	-0.48	-0.01	0.31	-0.1	0.03	0.06	-0.14	0.33	0.46	-0.12	0.44	0.1	0.18	-0.49	0.49	-0.16	-0.05	-0.07	-0.3	0.09	-0.06	0.61	0.37	0.05	-0.43	-0.01	-0.68
GENE1512X	113263 || 113263 || 113263 || (3)	 GLCCI1: Glucocorticoid induced transcript 1	1	-0.15	-0.43	0.29	-0.03	0.33	0.17	0.64	0.78	0.25	0.8	0.69	0.23	0.68	0.21	0.48	0.51	0.64	0.18	0.21	0.13	0.07	0.02	-0.03	0.82	0.74	1.39	0.74	0.41	0.4	0.35	0.07	0.1	0.64	0.56	0.49	0.07	0.06	-0.2	0.44	-0.12	0.18	0.07	0.66	0.36	-0.16	0.22	-0.39	0.21	-0.06	0.01	-0.13	0.09	-0.14	0.02	-0.14	0.28	-0.12	0.37	0.63	0.78	0.49	0.13	0.37	-0.07	0.44	0.43	-0.34	0.12	0.3	0.52	0.2	0.68	0.46	0.58	0.73	0.69	-0.57	0.37	0.63	0.75	0.3	0.25	-0.15	-0.02	-0.27	-0.11	-0.19	-0.1	0.16	0.03	0.4	-0.33	-0.19	-0.19	-0.31	-0.76	-0.08	0.22	-0.38	-0.17	-0.03	-0.43	-0.03	-0.33	-0.32	-0.12	-0.33	-0.1	-0.23	-0.17	0.23	0.02	0.58	-0.32	0.5	0.81	-0.23	0.09	-0.06	0	-0.08	0.08	-0.34	0.18	0.01	-0.37	-0.39	-0.38	0.5	0.54	-0.19	-0.08	-0.33	0.5
GENE4581X	93627 || 93627 || (2)	 TBCK: TBC1 domain containing kinase	1	-0.12	0.1	-0.15	0.13	0.05	0	0.25	0.24	0.14	0.42	0.95	0.42	0.5	0.59	0.51	0.61	0.55	0.04	0.95	0.49	0.12	0.3	0.58	0.44	0.26	0.92	0.13	0.14	0.29	0.38	0.25	0.24	0.56	0.12	-0.12	-0.07	0.37	-0.12	0.66	0.6	0.24	0.01	0.58	0.04	-0.03	0.54	-0.38	-0.03	-0.01	-0.09	0.13	0.07	0.08	0.15	-0.2	-0.14	0.05	0.09	-0.08	0.13	0.25	-0.07	-0.01	-0.46	-0.37	0.5	-0.07	-0.55	-0.34	-0.24	0.5	-0.18	-0.39	0.01	-0.12	0.21	-0.66	0.24	-0.08	0.13	0.41	0.12	-0.06	0.17	-0.13	-0.16	-0.12	-0.29	0.43	-0.02	0.07	-0.09	-0.28	-0.13	0.02	-0.06	0.62	0.11	-0.01	-0.33	-0.19	-0.38	0.45	-0.07	-0.2	-0.34	-0.37	-0.32	0.02	0.51	0.51	-0.17	-0.04	-0.07	0.34	0.12	-0.1	0.11	-0.38	0.41	-0.13	0.13	-0.41	-1.1	-0.06	-0.53	-0.18	-0.24	0.19	0.17	-0.5	0.72	0	0.01
GENE295X	6700 || (1)	 SPRR2A: Small proline-rich protein 2A	1	0.03	-0.05	-0.32	0.47	-0.11	-0.21	-0.01	-0.32	0.07	-1.16	1.53	0.59	0.02	0.67	0.27	0.76	-0.07	-0.43	1.72	-0.45	-0.54	-0.33	0.22	0.83	-0.05	0.91	0	0.7	1.12	0.63	0.09	-0.14	0.39	0.71	0.01	0.13	-0.33	-0.61	0.49	-0.11	0.02	0.35	0.38	-0.07	0.43	-0.2		-0.19	-0.07	-0.88	0.68	0.11	0.24	0.27	-0.26	0.05	0.06	0.32	0.2	-0.51	-0.49	0.3	-0.23	-0.12	-0.2	0.14	0.19	-0.24	0.23	-0.63	-0.35	-0.1	0.05	0.05	-0.33	0.06	0.4		-0.19	0.12	0.22			0.14	-0.45		0.24		0.35		-0.26	0.14		0.25	0.08	0.11	-0.09		-1.13	0.14	-0.77	-0.74	0.23	0.3						-0.08	0.45	1.47					0.14				0.27	-0.27	0.58	0.36	-0.29	0.04	-0.2	-0.55	-0.2	-0.48	-0.38	-0.68		-0.65
GENE791X	8908 || (1)	 GYG2: Glycogenin 2	1	0.26	0.11	-0.36	0.16	-0.18	0.57	0.4		0.3	0.22	0.72	1.03	-0.02	1.23	0.52	0.24	-0.21	-0.36	0.65	0.87	-0.38	-0.31	0.26	0.87	-0.29	0.56	-0.3	0.59	0.43	1.12	-0.01	0.26	0.32		-0.34	0.42	-0.2	-0.46	0.14	-0.4	-0.07	-0.52	0.82	0.04	0.15	-1.06		-0.17	0	-0.43	0.22	-0.12	0.32		-0.16		0.32	-0.15	0.18	-0.25	-0.34		-0.05	-0.27	-0.14	-0.13	0.5	-0.11	0.34	-0.38	0.07	0.45	0.24	0.37	-0.13	0.29	0.41	0.19	-0.11	0.39		0.26	0.23	0.38	-0.06	0.19	0.39	-0.64	0.07	-0.45	-0.36		0.3	0.48	0.5		0.59	0.43	0.11	0.29	-0.01	-0.19	0.29		-0.29	-0.44	-0.35	-0.48	0.02	-0.18	0.34	-0.35	-0.58	-1.14	-0.08	-0.32	-0.16	-0.38	-0.55	-0.19	0.32	-0.32	0.32	0.47	0.32	-0.13	-0.08	0.52	0.65	-0.39	0.02	0.59	0.03	-0.55
GENE563X	26017 || (1)	 FAM32A: Family with sequence similarity 32 - member A	1	0.65	-0.35	0.01	-0.25	-0.04	0.19	-0.29	0.28	0.56	0.1	0.33	-0.13	-0.43	-0.18	0.6	0	-0.48	-0.33	0.84	0.45	-0.26	-0.3	0.12	0.07	-0.66	0.14	-0.26	0.41	-0.05	0.35	-0.22	-0.51	0.44	-0.14	-0.01	-0.97	-0.15	-0.52	0.02	0.17	0.41	-0.7	-0.34	0.02	0.09	-0.61	-0.96	0.14	0.15	-0.09	-0.5	0.16		0.33	-0.11	-0.14	0.08	0.02	0.51	0.34	-0.29	-0.1	0.17	-0.56	-0.07	0.2	0.24	-0.3	0.43	-0.14	-0.94	0.24	0.26	0.39	0.21	-0.1	-0.14	0.87	0.45	0.28	0.3	0.23	0.07	0.5	0.04	0.28	0.26	-0.4	-0.06	-0.35	-0.57	0.32	-0.07	0.19	0.24	0.5	0.27	0.24	0.02	-0.03	0.02	-0.09	-0.12	-0.2	-0.07	-0.19	-1.01	-1.09	-0.24	0.1	0.26	-0.35	-0.7	-1.53	0.43	0.05	-0.27	-0.11	-0.22	-0.54	0.43	-0.43	-0.29		0.45	0.63	0.24	-1.18	-0.16	0.56	0.05	-0.78	-0.41	-0.76
GENE414X	8437 || (1)	 RASAL1: RAS protein activator like 1 (GAP1 like)	1	-0.2	0.1	0.3	-0.26	0.06	-0.36			0.33	0.9	0.21	-0.12	-0.11	0.33	0.18	-0.15	1.07	1.2	0.48	0.03	0.46	-0.72	0.75	-0.65		-0.64	0.07	0.52	0.63	-0.06	-0.35	-0.26	-0.26	-0.41		0.05	0.05	0.42	-0.42	0.09	0.4	0.59	0.82	0.31	0.01	0.45	0.37	0.71	-0.09	0.73	-0.4	-0.11	-0.02	-0.36	-0.18	-0.39	0.1	0.38	0.52	0.29	-0.56	0.35	0.72	-0.11	0.54	-0.6	0.39	0.56	0.51	-0.27	-0.71	0.28	1.03	0.44	0.34	-1	1.69	1	0.82	-0.06	-0.52		-0.68	-0.14	0.19	0.63	0.3	0.37	-0.09	-0.35	-0.26	-0.06	0	0.17	0.31	0.08	0.57	-0.22	-0.54	-0.23	-0.53	-0.11	0.08	0.08	0.01	0.19	-0.51	-0.22	-0.18	-0.42	0.24	0.33	-0.36	0.09	-1.15	-0.65	-0.35	-0.52	0.47	-0.19	0.21	-0.21	-0.08	-0.21	-0.61	-0.58	-0.24	-0.48	-0.82	-0.47	-0.51	-0.46	-0.9	
GENE5653X	6372 || 6372 || (2)	 CXCL6: Chemokine (C-X-C motif) ligand 6 (granulocyte chemotactic protein 2)	1	-0.03	0.06	-0.04	-0.16	0.18	0.05	-0.6	-0.53	0.3	-0.03	-0.08	0.12	-0.12	0.86	0.58	0.3	0.27	-0.17	-0.34	-0.09	-0.18	-0.36	-0.31	-0.29	-0.41	-0.18	-0.24	0.17	-0.17	-0.31	-0.23	-0.25	-0.07	-0.37	-0.28		-1.25	-0.22	-0.15	0.2	0.13	0.14	-0.1	0.06	0.4	-0.27	0.12	0.21	0.02	-0.3	-0.08	-0.06	0.05	0.01	0.05	0.03	0.05	0.47	0	0.11	0.46		-0.65	-0.47	-0.61	0.45	0.61	-0.29	1.11	-0.62	-0.23	0.02	-0.31	-0.58	-0.29	0.1	0.04	0.01	-0.04	-0.12	-0.75	-0.15	0.03	-0.25	0.17	-0.05	0.11	0.13	0.05	0.13	-0.15	-0.36	-0.57	-0.49	-0.94	-1.21	-0.66	0.24	-0.06	-0.26	-0.97	-1.1	-0.49	-0.55	-0.09	-0.3	-1.35	-1.3	0	0.03	-0.07	0.03	-0.11	-1.18	0.45	0.2	-0.21	-0.22	-0.54	-0.69	0.31	-0.31	-0.26	-0.66	-1.3	-0.79	-0.96	0.74	-0.45	-0.26	0.73	-0.15	-0.2	-1.93
GENE1579X	3766 || 3766 || (2)	 KCNJ10: Potassium inwardly-rectifying channel - subfamily J - member 10	1	0.11	-0.25	0.14	0.02	-0.02	-0.32	-0.33	-0.3	-0.11	0.08	0.02	0.08	-0.55	0.48	0.24	0.01	0.16	-0.27	-0.06	-0.01	0.32	-0.07	0.32	0.06	-0.56	0.12	0.11	0.2	-0.28	-0.12	-0.21	-0.33	0.12	-0.08	-0.04	0.05	0.08	-0.66	-0.03	-0.37	-0.14	-0.16	0.07	0.05	0.01	-0.32	-0.28	0.13	0.01	0.12	0.14	-0.2	0.39	-0.01	-0.02	-0.38	-0.16	-0.09	0.17	-0.43	-0.32	0.34	-0.26	0.33	-0.05	0.43	-1.03	-0.31	-0.62	-0.53	-0.42	0.53	-0.09	-0.52	-0.43	-0.22	-0.93	-0.54	-0.15	-0.09	-0.5	0.34	-0.26	0.16	0.22	-0.11	0.43	-0.03	-0.2	-0.54		-0.47	-0.23	-0.1	-0.55	-0.59	-0.55	0.79	0.56	-0.31	-0.3	-0.5	-0.52	-0.11	0.09	-0.3	-0.06	-0.51	0.14	-0.31	-0.02	0.03	-0.25	-0.57	-0.38	0.29	-0.07	-0.57	-0.59	-0.97	-0.17	0.17	-0.27	-0.12	-1.04	-0.48		-0.23	0.04	-0.61	0.11	-0.62	-0.25	-1.17
GENE2346X	8394 || 8394 || 8394 || 8394 || (4)	 PIP5K1A: phosphatidylinositol-4-phosphate 5-kinase - type I - alpha	1	0.04	-0.21	-0.35	0.2	0.32	-0.03	-0.1	-0.08	0.35	0.56	0.43	0.55	-0.08	0.78	-0.18	-0.2	-0.23	-0.4	-0.21	-0.62	-0.37	-0.23	0.32	-0.09	-0.31	-0.82	-0.06	0.02	-0.39	-0.42	-0.44	0.09	-0.09	0.11	-0.56	0.52	0.07	1.02	-0.89	-0.14	0.04	-0.12	0.06	0.08	-0.19	0.02	-0.06	0.21	0.08	-0.07	-0.21	0	-0.06	0.14	-0.05	0.09	-0.13	0.42	0.3	0.1	0.09	-0.16	-0.07	0.86	-0.01	-0.48	0.14	0.43	-0.94	0	-0.05	0.29	0.08	-0.18	-0.12	-0.18	-0.58	0.68	0.57	0.38	0.28	0.15	0.43	-0.33	0.04	-0.03	0.3	0.06	-0.42	-0.28	0.08	-0.05	0.08	-0.31	0.23	0.44	-0.6	0.11	0.45	-0.44	0	-0.12	-0.46	0.02	0.03	-0.71	-0.28	-0.51	-0.67	-0.05	-0.28	-0.65	-0.37	-0.68	0.05	0.4	-0.51	-0.01	-0.18	-0.53	0.35	-0.35	0.01	-0.28	-0.73	-0.27	-0.64	-0.61	-0.43	-0.88	-0.05	-0.02	-0.56	-0.49
GENE1858X	83990 || (1)	 BRIP1: BRCA1 interacting protein C-terminal helicase 1	1	0.12	-0.01	-0.1	-0.13	0.13	-0.44					0.51	-0.45	-0.06	-0.41	-0.02	0.41	0.2	-0.06	-0.73	-0.28	1.06	-0.18	0.04	-0.21	-0.23	-0.18	0.36	-0.33	-0.83	-0.04	0.12	-0.17	-0.53	0.59	-0.36	-0.06	-0.65			0.08	0.13	0.44	0.27	0.53			-0.36	-0.15	-0.04	0.46	0.02	0.39	-0.31	-0.04	-0.4	0.24	-0.19	0.33	0.28	0.53	0.3	0.05	-0.13	0.75	0.36	-0.2	-0.22	-0.47	-0.86	-0.44	-0.72	0.19	-0.45	0	-0.13	-0.23	0.04	-0.33	-0.47	-0.37	0.33	-0.24	-0.23	-0.16	-0.06	0.28	0.07	0.16	-0.25	0.1	0.3		-0.11	0.03	0.49	0.12	0.44	-0.02	-0.23	0.06	0.47	0.33		-0.01	-0.05	-0.26	0.17	0.02	0.15	-0.07	-0.05	-0.32	0.07	-0.09	0.03	-0.05	0.08	0.58	0.43	0.51	-0.54	0.54	-0.34	0.73	-0.39	0	-0.09	-0.03	-0.38	-0.15	0.27	-0.47	-0.58	-0.67
GENE1457X	6324 || (1)	 SCN1B: Sodium channel - voltage-gated - type I - beta	1	-0.05	-0.26	0.4	-0.29	0.19	-0.14		-0.35	-0.23			-0.42	0.38	-0.57	0.18	-0.23	0.4		-0.72	-0.88	0.6	-0.51	0.07	-0.5	-0.32	-0.1		-0.36	-0.47	-0.22		-0.07	-0.11	0.15	-0.42	-0.2		-0.48	-0.72	-0.04	0.54	0.08	0.67	-0.28	-0.11	0.01	0.04	-0.17	-0.09	-0.15	0.43	0.49	-0.2	0.09	-0.43	0.28	-0.23	0.31	-0.2	0.25	-0.29	0.43	0.04	0.95	-0.52	0.06	-0.26	-0.57	-0.17	-0.21	0.44	-0.21	-0.87	-0.15	-0.7	-0.05	0.19	-0.71	-0.44	-0.4	0.03	-0.07	-0.19	0.21	0.08	0.24	0.29	0.04	-0.08	-0.2	-0.3	0.41	-0.06	0.11	0.05	-0.08	0.17	-0.1	-0.35	0.06	-0.05	0.17		0.23	0.1	0.07	-0.17	-0.09	-0.16	-0.06	-0.01	0.17	-0.31	-0.57	0.37	-0.02	-0.01	0.27	0.1	0.17	-1.14	1.14	-1.4	-1.17	-0.86	-0.52	-0.27	-0.84	-0.9	-0.42	-0.62	-0.99	-1.78	-0.7
GENE3989X	10715 || 10715 || (2)	 LASS1: LAG1 homolog - ceramide synthase 1	1	-0.34	-0.08	0.24	0.09	0.08	-0.3	2.05	1.59	0.34	2.4	-0.26	0.01	0	0.15	0.18	-0.06	0.5	-0.02	-0.23	0.27	-0.22	-0.37	-0.43	-0.13	1.95	-0.46	-0.36	-0.54	-0.06	-0.35	-0.51	-0.29	-0.22	-0.41	-0.04	1.35	-0.58	-0.6	-0.2	-1.23	-0.05	0.01	0.61	-0.6	-0.29	-0.15	1.53	0.02	0.08	-0.1	0.23	0.15	-0.04	0.11	-0.27	-0.03	-0.15	0.47	0.38	2	0.48	1.32	0.3	0.1	-0.02	0.66	0.26	-0.23	0.08	0	0.13	-0.05	-0.63	-0.25	-0.44	0.4	0.3	-0.42	-0.28	-0.15	0.14	-0.36	0.26	-0.22	-0.09	0.27	0.14	0.18	-0.08	-0.22	0.14	-0.33	0.02	0.18	-0.02	0.02	0.29	-0.1	-0.34	-0.19	-0.33	-0.31	0.1	-0.12	-0.33	-0.18	-0.55	-0.31	-1.1	-0.26	0.24	-0.08	-0.36	-0.51	-0.16	-0.37	-0.14	-0.08	0.07	0.04	0.79	-0.79	-0.34	-0.32	0.28	-0.5	-0.87	-0.29	-0.21	-0.93	-0.72	-1	-1.17	-0.48
GENE281X	114882 || 114882 || 114882 || 114882 || 114882 || (5)	 OSBPL8: Oxysterol binding protein-like 8	1	0.47	0.19	-0.62	0.14	-0.19	0.2	0.17	-0.03	0.43	0.48	-0.16	-0.2	-0.5	0.04	-0.63	-0.42	-0.4	-0.7	-0.41	-0.32	-0.34	-0.4	-0.76	-0.12	-0.15	-0.61	-0.58	-0.16	-0.58	-0.89	-0.59	-0.41	-0.61	-0.57	-0.63	-0.37	-0.77	-0.18	-0.34	-0.66	-0.75	-0.4	-0.34	-0.74	0.03	-0.44	-0.6	-0.27	-0.39	-0.01	-0.58	0.3	0.4	0.53	0.27	-0.21	-0.03	0.05	-0.13	-0.47	-0.14	1.56	0.68	-0.3	0.04	0.42	0.39	0.17	-0.23	-0.03	-0.07	-0.22	-0.2	-0.03	-0.15	-0.38	-0.63	-0.17	0.29	-0.37	0.24	0.09	-0.22	0.16	0.32	-0.39	0.28	-0.16	-0.82	0.01	0.74	0.2	0.07	-0.16	0.15	0.5	-0.34	-0.31	0.25	0.41	0.13	0.32	0.21	0.22	-0.74	-0.18	0.2	0.4	-0.08	-0.13	-0.13	0.22	0.38	0.55	-0.17	-0.08	1.26	0.44	1.13	0.03	-0.1	0.1	-0.75	-0.83	-0.91	-0.67	-0.94	-0.97	-0.3	-0.57	-0.33	-0.97	-0.42	-1.02
GENE1452X	27336 || 27336 || 27336 || (3)	 HTATSF1: HIV-1 Tat specific factor 1	1	-0.21	0.25	-0.46	0.15	0.26	0.03	0.39	-0.09	0.19	0.45	0.31	0.35	-0.01	0.32	0.06	-0.01	-0.29	-0.33	-0.17	-0.37	-0.2	0.14	0.47	-0.06	-0.1	-0.72	-0.54	-0.44	-0.55	-1.09	-0.6	-0.7	-0.05	0.12	-0.37	0.36	-0.44	-0.25	-0.13	0.44	-0.16	-0.4	0.21	-0.31	-0.18	-0.33	-0.28	-0.15	-0.14	0.27	-0.3	0.24	0.26	0.18	0.06	0.21	-0.62	0.05	0.16	0.36	-0.06	0.06	0.15	-0.21	0.19	0.7	-0.04	-0.82	-0.46	-0.21	0.12	-0.18	-0.08	-0.33	0.85	0.2	-1.34	0.06	2.15	0.89	0.39	0.39	-0.26	-0.14	-0.13	-0.01	-0.44	0	0.04	0.03	0.52	0.18	0.53	0.12	-0.5	0.01	0.13	-0.18	0.15	-0.17	0.01	0.19	0.07	-0.06	0.14	0.1	0.04	-0.24	-0.14	-0.23	0.22	0.2	-0.18	0.25	-0.08	0.14	0.32	0.2	-0.12	-0.33	0.18	-0.18	-0.39	-0.61	-0.56	-0.74	-0.61	-0.31	-0.55	-0.36	-0.73	-0.9	-0.68	-0.69
GENE4403X	23505 || 23505 || 23505 || 23505 || 23505 || (5)	 TMEM131: Transmembrane protein 131	1	0.09	0.17	-0.2	-0.02	-0.04	-0.49	-0.08	-0.08	0.17	0.07	-0.09	0.3	-0.17	-0.01	-0.22	-0.31	-0.46	-0.59	-0.26	-0.36	-0.34	-0.14	-0.22	0	0.22	-0.03	-0.36	-0.39	-0.54	-0.6	-0.66	-0.57	0.08	-0.16	0.14	-0.78	0.03	-0.43	0.03	0.19	-0.57	-0.64	-0.22	-0.24	-0.2	-0.04	-0.4	0.06	0.09	0.27	-0.09	0.09	0.02	-0.15	0.11	-0.13	-0.26	-0.01	-0.11	0.1	0.15	0.11	-0.02	0.03	0.29	-0.1	-0.19	-0.43	0.06	-0.28	-0.39	0.01	-0.21	-0.39	0.13	-0.3	-0.14	-0.18	0.06	0.14	0.08	-0.09	0	0.04	0.07	-0.13	0.22	0.18	-0.47	-0.08	0.25	-0.09	0.12	-0.45	-0.04	-0.63	-0.34	0.16	0.27	-0.08	0.03	-0.13	-0.08	0.08	-0.38	-0.23	-0.18	-0.4	-0.48	0.32	0.06	0.24	0.07	-0.17	0.5	-0.09	-0.1	0.2	-0.14	-0.03	-0.18	0.18	-0.37	-0.28	-0.02	-0.15	-0.01	-0.49	-0.17	-0.4	-0.49	-0.35	-0.19	-0.47
GENE842X	9208 || 9208 || 9208 || (3)	 LRRFIP1: Leucine rich repeat (in FLII) interacting protein 1	1	0.57	-0.28	-0.19	-0.25	0.15	-0.07	0.11	-0.27	0.4	0.98	0.4	0.57	0.25	0.11	-0.33	-0.33	-0.4	-0.24	-0.68	0.12	-0.08	-0.34	-0.53	-0.29	-0.58	-0.49	-0.34	-0.33	-0.46	-0.27	-0.53	-1.13	0.64	-0.07	0.4	-0.22	-0.06	0.16	-0.5	0.2	-0.19	-0.5	-0.36	0.1	-0.09	-0.67	-0.44	-0.39	-0.09	-0.1	0.02	-0.05	0.26	0.05	0.36	-0.37	0.33	-0.21	-0.39	-0.62	-0.28	0.36	0.46	0.98	0.89	-0.53	0.06	0.24	0.12	-0.33	-0.68	-0.23	-0.42	0.2	0.18	-0.9	-1.08	0.42	-0.05	0.61	0.39	0.21	-0.14	-0.45	-0.05	-0.51	0.34	-0.2	0.15	0.09	0.55	-0.02	-1.15	0.36	-0.26	-0.6	-0.21	0.25	0.28	0.17	0.48	0.51	-0.2	-0.16	0.01	-0.16	-0.19	0.2	-1.12	0.67	-0.02	0.36	0.36	0.02	0.51	0.08	0.13	0.12	0.2	-0.13	0.11	-0.11	0.37	-0.21	-0.29	-0.65	-0.49	-0.09	-0.17	-0.42	0.15	-0.55	-0.73	-0.41
GENE1442X	8669 || 8669 || (2)	 EIF3J: Eukaryotic translation initiation factor 3 - subunit J	1	-0.17	-0.33	0.14	0.49	-0.11	0.13	1.16	0.46	0.25	0.39	0.07	1.03	0.55	0.7	-0.25	-0.22	-0.03	-0.36	-0.48	-0.23	0.34	0.08	-1.09	-0.24	0.23	-0.15	-0.52	-0.06	0.23	-0.41	-0.15	0.1	0.55	0.08	1.04	0.31	-1.16	1	-0.2	0.67	-0.91	-0.28	-0.32	-0.16	-0.21	-0.38	-0.25	-0.13	-0.08	-0.22	-0.18	0.07	0.04	0.12	0.02	0.13	0.23	0.08	0.34	-0.29	0.08	0.11	0.29	0.4	-0.08	-0.47	-0.04	0.05	0.18	-0.02	-1.04	0.15	0.18	-0.04	0.07	-0.41	-0.55	0.6	0.42	0.37	-0.2	0.08	-0.12	0.1	-0.35	0.24	0.27	0.02	-0.25	0.16	-0.13	-0.49	-0.19	0.05	-0.05	-0.36	-0.19	0.14	0.69	0.15	-0.01	0.16	-0.26	-0.15	-0.23	-0.54	-0.24	-0.13	-0.31	0.13	-0.09	0.32	0.15	-0.39	0.06	0.16	0.02	0.24	0.13	-1.02	0.3	-0.3	0.31		-0.39	0.03	-1.01	-0.83		0.15	0.17	-0.48	-0.41	-0.55
GENE929X	1783 || 1783 || (2)	 DYNC1LI2: Dynein - cytoplasmic 1 - light intermediate chain 2	1	-0.33	0.15	0.05	0.28	-0.14	0.54	-0.78	0.54	-0.28	0.47	-0.23	0.2	-0.29	0.52	-0.47	-0.78	-0.48	-0.64	-0.3	-0.11	-0.15	-0.38	-0.15	0.11	0.38	-0.37	-0.03	0.31	0.09	-0.51	-0.27	-0.2	-0.3	0.3	0.39	-1.03	0.04	-0.34	-0.19	1.04	-0.36	-0.36	-0.06	-0.47	-0.22	-0.4	-0.77	0.04	-0.18	-0.12	-0.44	-0.2	0.18	0.3	0.08	0.15	0.22	-0.04	0.63	0.09	0.08	0.07	-0.04	0.73	0.19	-0.07	0.33	-0.17	0.41	0.19	-0.13	0.23	0.44	0.15	0.34	0.43	-0.08	0.35	0.21	0.23	0.57	0.44	0.6	-0.13	-0.07	-0.15	-0.19	0.28	-0.58	0.08	-0.28	0.04	0.13	-0.21	0.13	-0.59	-0.28	-0.12	0.33	-0.12	0.41	0.23	-0.06	-0.04	0.15	0.15	0.32	0.35	0.69	-0.08	-0.14	0.23	0.2	0.43	0.09	0.08	0.51	0.3	0.31	0.17	0.85	-0.85		1.95	-1.26	-0.89	-1.23	-1.12	0.28	-0.02	-0.44	-0.83	-0.99	-1.46
GENE4539X	23063 || 23063 || (2)	 WAPAL: Wings apart-like homolog (Drosophila)	1	-0.08	0.23	-0.28	0.06	0.07	0.04	0.09	0.04	0.16	0.74	-0.39	0.18	0.44	-0.71	-0.97	-1.4	-0.96	-0.65	-0.47	-0.39	-0.85	-0.44	-1.34	-0.64	-0.51	-0.51	0.73	-0.1	-0.32	-0.38	-0.56	-0.34	-0.78	-0.5	-0.47	-0.79	-0.7	-0.62	-0.65	-0.92	-0.52	-1.27	-0.85	-1.16	-0.53	-0.49	-0.84	-0.05	0.16	0.09	-0.22	-0.2	0.24	-0.33	0.08	0.06	0.16	-0.3	-0.14	-0.08	0.01	-0.1	0.24	0.53	0.28	-0.12	-0.01	0.18	0.14	0.24	0.18	-0.12	0.71	0.11	-0.26	-0.08	0.63	0.05	0.43	-0.22	0.48	0.08	0	0.22	0.38	-0.29	-0.13	-0.07	0.13	-0.06	-0.24	-0.04	0.12	-0.09	0.19	-0.54	-0.12	-0.08	0.67	0	0.33	0.12	0.53	-0.2	-0.24	-0.26	-0.18	-0.11	-1.06	0.18	-0.14	0.44	0.3	0.67	-0.12	0.03	-0.01	0.04	0.01	0.3	1.24	-1.24	-0.54	-0.09	0.7	-0.56	-0.84	-1.03	0.38	-0.07	-1.08	-1.3	-0.92	0.52
GENE12X	6389 || (1)	 SDHA: Succinate dehydrogenase complex - subunit A - flavoprotein (Fp)	1	0.64	-0.48	0.41	-0.22	-0.35	-0.62	-0.33	0.9	-0.3	0.09	-0.58	0.08	0.64	0.68	-0.82	-0.62	0.26	-0.51	-0.55	0.01	-0.84	0.48	-0.42	-0.21	-0.4	-0.77	-0.42	-0.43	-0.16	-0.32	-0.73	-0.75	-0.13	0.04	0.54	0.16	-0.26	-0.44	-0.22	0.31	-0.4	-0.14	-0.14	-0.83	-0.02	-0.32	-0.26	0.09	0.13	-0.11	-0.24	-0.22	0.01	0.08	0.06	0.27	-0.08	0.09	0.09	0.22	0.18	0.05	-0.36	0.3	0.37	0.5	-0.65	-0.17	-0.41	-0.14	-0.14	0.18	-0.03	-0.23	-0.13	-0.06	0.34	0.13	0.36	0.26	-0.05	0.15	0.1	0.3	-0.06	0.27	0.26	-0.13	0	-0.31	-0.56	-0.12	-0.22	-0.16	-0.14	0.02	-0.35	0.24	0.21	0.05	0.89	-0.01	0.1	0.11	-0.28	-0.44	-0.49	0.92	-1.77	0.26	0.65	-0.19	-0.67	-1.25	0.16	-0.03	0.83	0.16	-0.1	-0.08	0.6	-0.6	-0.59	2.05	-0.48	-0.19	-0.82	-0.56	-0.44	-0.33	-2.38	-0.65	-0.43	-0.32
GENE151X	3912 || (1)	 LAMB1: laminin - beta 1	1	-0.4	-0.15	0.02	0.25	0.29	-0.35	-0.31	0.02	-0.13	-0.65	0.43	0.03	0.03	0.6	0.87	0.01	0.33	-0.29	0.01	-0.58	-0.18	-0.14	0.44	0.04	-0.13	-0.17	-0.07	0.2	-0.09	0.17		-0.06	0.08	0.15	0.01	-0.1	0.18	0.16	0.7	-0.56	0.44	-0.12	0.07	0.27	0.2	0.06	3.81	0.09	1	-0.74	0.14	-0.03	0	-0.07	-0.29	-0.05	-0.01	-0.01	0.24	-0.04	-0.1	-0.16	-0.04	0.39	-0.19	0.18	-0.51	-0.25	1.29	-0.36	-0.82	-0.12	-0.36	-0.2	-0.28	-0.17	-0.31	-0.4	-0.08	0.11	-0.24	0.03	0.02	0.21	-0.03	0.09	0.13	0.27	-0.17	-0.4	-0.12	-0.36	0.06	-0.09	-0.21	-0.35	-0.23	0.07	0.5	-0.13	0.14	-0.01	-0.58	-0.02	-0.02	-0.42	-0.06	-1.04	-1.68	0.37	-0.13	0.3	-0.03	-1.39	-0.09	-0.35	-0.44	-0.21	-0.5	-0.74	0.31	-0.31	-0.63	-0.26	-0.22	-0.85	-0.7	-0.2	-0.05	-0.42	0.05	-0.16	-0.94	-1.53
GENE52X	23616 || (1)	 SH3BP1: SH3-domain binding protein 1	1	-0.11	0.25	-0.28	0.21	-0.07	-0.09	-0.91	-0.99	0.13	0.15	-0.35	-0.07	0.29	0.6	0.29	0.53	0.16	-0.28	0.07	0.58	0.26	0.32	0.01	0.63	0.44	-0.78	0.35	-0.46	0.36	-0.22	-0.02	-0.55	-0.39	-0.44	0.73		-1.56	0.46		0.32	-0.47	-0.02	0.28	-0.16	-0.11	0.2	-0.1	0.15	-0.09	0.18	-0.17	0.04	0.15	-0.11	-0.22	-0.1	0.15	-0.24	-0.1	-0.48	-0.07	-0.41	-0.17	-0.01	-0.22	-0.28	0.06	0.2	0.52	-0.39	-0.35	-0.37	-0.17		-0.27		0.89	0.67	0.22	0.34	0.25	-0.58		-0.3	-0.13	0.15	0.23	-0.03	-0.22	-0.24	1.12	-0.44	0.88	-0.12	-0.28	-0.11	0.06	0.03	-0.33	0.76	-0.35	0.76	-0.06	-0.16	0.54	0.61	0.74	-0.37	0	0.98	-0.07	1.03	-0.54	-0.22	1.02	0.62	0.75	-0.14	0.72	0.87	1.39	-1.39	-0.27	-0.54	-0.24	-0.41	-0.12	-0.34		-0.86	-0.67	-0.32	-1.15	-1.65
GENE1584X	6539 || (1)	 SLC6A12: Solute carrier family 6 (neurotransmitter transporter - betaine/GABA) - member 12	1	0.06	-0.05	-0.22	-0.02	0.21	-0.34	-0.4	-0.5	0.18	0.62	-0.59	-0.07	-0.35	0.52	-0.01	0.53	-0.01	-0.41	-0.36	-0.13	0.43	1.04	-0.84	0.02	-0.78	-0.03	0.08	0.21	-0.3	-0.24		-0.94	-0.86		-0.41		-1.33	-0.09	-0.56	-0.59	-0.28	0.02	-0.07	-0.08	0.27	-0.16		0.14	-0.23	0.21	-0.53	-0.07	0.03	-0.05	0.05	0.37	0.06	-0.21	0.32	0.21	0.09		-0.06	-0.36	-0.1	1.15	0.13	-0.64	-0.08	0.38	0.79	-0.16	-0.53	-0.51	0.05	0.48	0.53	0.31	0.43	0.59	1.25	0.04	-0.33	0.45	-0.1	0.15	0.13	0.19		0.06	-0.62	-0.3	0.16	0.31	0.13	0.44		0.22	0.17	0.38	0.02	0.39	0.31	0.12	-0.35	-0.17	-0.47	-0.37	-0.1	-0.32	0.84	0.08	-0.08	-0.16	0.26	0.04	0.13	-0.24	-0.01	-0.61	0.61	-0.61	0.39	-0.57	-1.56	-1.07	-0.76	-0.14	-1.51	-0.34	0.97	0.39	-0.75	-1.68
GENE3914X	50809 || 50809 || 50809 || (3)	 HP1BP3: Heterochromatin protein 1 - binding protein 3	1	-0.19	-0.22	-0.08	0.25	0.23	-0.28	-0.16	-0.4	0.29	0.32	0.35	0.64	0.51	0.07	-0.21	0.17	0	-0.15	0.34	-0.42	-0.19	-0.22	-0.38	0.26	0.08	-0.37	-0.07	0.07	-0.54	-0.28	-0.43	-0.37	0.21	0.47	0.24	0.64	-0.41	-0.31	-0.5	-0.46	-0.25	0.18	0.21	0.26	-0.17	-0.14	0.61	0.18	0.1	0.13	0.1	0.04	-0.15	-0.05	-0.12	-0.16	-0.06	0.1	0.21	0.48	0.33	0.11	-0.01	-0.18	-0.15	0.5	-0.2	-0.25	-0.62	-0.06	0.06	0	-0.11	-0.13	-0.22	0.27	-0.31	-0.05	-0.01	0.3	0.11	0.52	-0.06	0.06	-0.11	0.04	-0.07	-0.2	-0.17	0.11	-0.1	-0.29	0.17	-0.13	0.16	-0.16	0.12	0.04	0.05	0.01	-0.04	-0.07	0.17	0.44	-0.43	-0.27	-0.49	-0.34	-0.41	-0.16	-0.09	-0.12	-0.36	-0.12	0.13	0.03	-0.18	0.1	0.16	0.21	0.3	-0.3	1.42	-0.08	-0.43	-0.33	-0.62	0.08	-0.54	-0.41	0.22	-0.3	-0.64	-0.84
GENE5693X	11335 || 11335 || 11335 || 11335 || (4)	 CBX3: Chromobox homolog 3 (HP1 gamma homolog - Drosophila)	1	0.05	-0.03	0.01	-0.06	0.03	0	0.21	0.01	0.28	-0.27	0.4	0.25	0.37	0.17	-0.35	-0.22	0	-0.24	-0.19	-0.2	-0.07	-0.09	-0.2	0.06	-0.08	0	0.03	-0.17	-0.05	-0.25	-0.29	-0.19	0.17	-0.12	0.39	-0.13	0.3	0.28	-0.28	-0.22	-0.28	0.1	-0.31	0.28	0.27	0.02	0.03	0.14	-0.2	0.15	-0.13	0.17	0.07	-0.18	0.03	-0.09	0.03	0.22	0.14	-0.06	0.1	-0.08	0.01	-0.12	-0.12	0.03	-0.28	-0.23	-0.01	-0.06	-0.11	0.04	0.02	-0.12	0.05	0.08	-0.19	0.16	0.11	-0.03	-0.01	0.12	-0.07	0.13	0.02	-0.2	-0.08	0.12	0	-0.07	0.02	-0.14	0.27	-0.02	0.04	-0.34	-0.16	0.08	0.27	0.04	-0.03	0.13	-0.06	0.04	0.06	-0.14	-0.18	-0.25	0.07	0.22	-0.01	0.25	0.08	-0.36	0.24	-0.06	-0.12	0.19	-0.05	-0.16	0.19	-0.19	-0.25	-0.34	-0.01	-0.21	-0.11	-0.11	0.09	-0.44	-0.06	-0.45	-0.09	-0.41
GENE4012X	900 || 900 || (2)	 CCNG1: Cyclin G1	1	0.25	-0.29	-0.17	0.12	0.1	0.25	0.33	0.04	0.6	0.3	0.14	1.31	0.01	0.28	-0.22	-0.2	0.42	-0.08	-0.06	-0.38	-0.34	-0.23	-0.18	0.1	0.12	-0.34	0.25	-0.21	0.02	-0.77	-0.22	0.32	-0.32	0.17	0.7	-0.15	0.05	0.31	-0.14	-0.05	0.28	-0.07	0.12	-0.53	0.03	0.37	0.17	0.15	0.06	-0.1	-0.21	-0.1	0.02	0.11	-0.09	0.1	0.06	0.33	0.22	0.45	0.24	-0.05	0.37	0.17	-0.02	1.39	-0.27	-0.16	-0.39	0.18	0.03	0.17	0	-0.08	0.22	0.2	-0.26	0.01	0.16	0.32	0.03	-0.1	-0.05	0.2	0.23	-0.14	-0.11	0.07	0.12	0.13	-0.35	-0.66	-0.27	-0.25	-0.27	-0.84	-0.21	-0.11	0.43	-0.15	0.02	-0.34	0.14	-0.17	0.12	-0.03	-1.38	-0.33	-0.48	0.29	-0.01	0.3	-0.27	-0.34	0.42	0.54	-0.46	0.21	-0.88	-0.03	0.18	-0.18	-0.49	-0.67	-0.35	-0.56	-0.8	-0.97	-0.44	-0.07	-0.76	-0.55	-0.86	-0.74
GENE4559X	8087 || (1)	 FXR1: Fragile X mental retardation - autosomal homolog 1	1	0.01	-0.29	-0.03	0.04	0.26	0.21	-0.04	0.03	0.31	-0.45	0.07	0.73	0.63	0.35	0.08	0.09	-0.03	-0.54	-0.26	-0.34	-0.05	0.09	-0.18	0.23	-0.17	-0.09	-0.29	0.25	0.72	-0.41	0.07	0.54	-0.26	-0.14	0.25	-0.57	-0.58	0.31	-0.7	0.08	-0.23	0.18	0.08	0.06	0.14	0.51	0.71	0.44	-0.1	0.03	-0.41	0.1	-0.12	0.03	-0.24	0.31	-0.08	0.55	0.18	0.36	0.14	0.26	0.18	-0.04	-0.05	0.77	-0.37	-0.28	-0.91	0.46	0.06	0.15	-0.09	0.02	0.2	0.31	-2.15	-0.18	0.16	0.61	0.22	0.16	-0.01	0.26	0.03	0.06	0.14	-0.15	-0.2	-0.35	0.04	-0.36	-0.26	-0.2	-0.12	-0.33	-0.01	0.12	0.2	0.03	-0.05	-0.02	0.11	0.19	0.18	-0.08	0.25	-0.07	0.84	0.3	0.08	0.12	0	0.07	-0.03	-0.05	-0.33	-0.04	-0.28	-0.18	0.04	-0.04	-1.11	-0.75	-0.84	-0.33	-0.39	-0.5	-0.21	-0.95	-1.07	-0.73	-0.27	-0.8
GENE5069X	9031 || 9031 || 9031 || 9031 || 9031 || 9031 || (6)	 BAZ1B : bromodomain adjacent to zinc finger domain - 1B	1	-0.11	0.26	-0.09	0.12	-0.19	0.01	-0.6	-0.25	-0.04	-0.16	0.28	0.17	0.37	0.38	-0.01	0.1	0.03	-0.33	-0.21	0.1	-0.19	0.11	0.37	0.01	0.32	0.06	-0.15	0.23	0	0.15	-0.03	-0.1	-0.12	-0.04	0.09	-0.57	-0.7	0.18	-0.09	-0.42	-0.22	0.09	0.1	0.29	0.44	0.16	0.25	0.09	-0.3	0.02	-0.01	-0.06	0.1	0.01	0.05	0.11	-0.01	0.09	0.3	0.26	0.44	-0.15	0.1	-0.08	0.18	0.33	-0.39	0.04	-0.17	-0.01	0.08	-0.07	0.17	-0.02	-0.03	0.02	-0.13	0.22	0.3	0.19	0.27	0.18	0.14	-0.31	-0.16	-0.12	-0.09	0.04	0.26	0.1	0	0	0.18	-0.22	0.12	-0.08	-0.15	0	0.24	-0.11	-0.06	-0.1	0.07	-0.14	0.21	0.01	-0.01	0.14	-0.26	0.06	-0.07	-0.26	0.05	-0.32	0.41	0.23	0.19	0.18	0.02	0.1	0.12	-0.12	-0.14	-0.36	-0.45	-0.22	-0.38	-0.59	0.29	0.16	-0.47	-0.57	-0.46	-0.47
GENE3105X	55299 || (1)	 BRIX1: BRX1 - biogenesis of ribosomes - homolog (S. cerevisiae)	1	0.05	-0.21	0.14	-0.12	0.14	0.11	0.4	-0.11	0.38	-0.22	-0.3	-0.35	-0.23	-0.16	-0.02	-0.03	0.23	-0.27	-0.4	-0.63	-0.34	-0.15	-0.1	-0.11	-0.23	-1.09	-0.1	-0.01	0.22	-0.27	-0.4	-0.8	-0.28	0.23	-0.39	-0.09	-0.79	-0.28	0.25	0.04	0.04	-0.06	-0.15	-0.29	1.91	-0.54	0.06	-0.03	-0.18	-0.09	-0.27	-0.15	0.39	0.16	-0.26	0.13	0.33	-0.1	0.5	-0.33	-0.19	-0.19		-0.45	-0.62	-0.49	-0.47	0.02	-0.21	-0.34	-0.66	0.12	0.14	0.06	0.23	-0.38	-0.5	0.18	0.1	0.17	-0.3	0.37	0.05	0.06	-0.11	0.01	0.21	-0.35	-0.06	-0.15	-0.02	-0.18	0.22	-0.06	0.14	0	-0.37	0.19	0.09	0.01	-0.19	0.01	-0.06	-0.15	-0.03	-0.26	-0.31	-0.53	-0.95	-0.15	0.05	-0.28	-0.31	-0.9	0.01	0.24	-0.07	0.19	0.26	-0.21	0.7	-0.7	-0.98	0.06	-0.88	-0.41	-0.81	0.31	0.37	-0.34	-0.32	-0.04	-0.6	-0.42
GENE4399X	7200 || 7200 || (2)	 TRH: Thyrotropin-releasing hormone	1	0.19	-0.07	-0.17	0.08	-0.02	-0.07	-0.1	-0.32	-0.58		-0.12	-0.4	-0.22	-0.21	0.23	0.01	0.11	0.32	0.38	0	0.14	0.06	0.07	0.69	-0.36	-0.31	-0.29	-0.18	-0.03	0.3	0.02	-0.08	0	-0.17	-0.11	-0.17	-0.24	-0.02		-0.01	0.09	0.17	-0.12	0.14	0.01	-0.23	-0.03	0	-0.12	0	0.19	0.28	-0.14	-0.03	0.05	-0.13	-0.11	0.02	0.02	-0.38	-0.12	0.03	-0.12	0.02	-0.06	-0.07	-0.04	-0.01	-0.28	-0.5	-0.36	-0.01	-0.34	-0.33	-0.67	-0.22	0.46	-0.41	-0.17	-0.37	-0.21	0.39	0.11	0.08	-0.06	0.06	0.1	-0.33	0.07	-0.15	-0.28	-0.05	-0.18	-0.03	-0.51	-0.03	-0.19	0.17	0.15	0.15	-0.27	-0.23	-0.29	-0.04	-0.14	-0.37	-0.35	-0.67	-0.57	0.07	0.01	-0.18	-0.48	-0.99	-0.1	0.21	0.03	-0.19	-0.07	-0.09	-0.04	0.04	-0.79	-0.58	-0.69	-0.47	0.05	-0.3	-0.62	-0.66	-1.15	0.01	0.14	-0.13
GENE250X	80328 || (1)	 ULBP2: UL16 binding protein 2	1	0.05	-0.09	-0.05	-0.16	0.27	0.05	0.22	0.64	0.34	-0.25	0.26	-0.29	-0.01	0.16	-0.09	0.13	-0.05	-0.38	0.58	-0.36	-0.17	-0.01	-0.01	0.11	-0.55	0.23	-0.27	0.28	-0.08	0.3	0.04	-0.15	0.25	-0.21	-0.08	-0.32	-0.3	-0.49	-0.08	-0.28	0.09	-0.07	-0.05	-0.29	0.2	-0.06	-0.37	0.26	0.16	-0.19	0.33	0.12	0.02	-0.39	-0.06	-0.29	0.08	-0.08	0.22	-0.19	-0.13	-0.25	-0.03	-0.09	0.18	-0.04	0.48	0.56	0.52	-0.28	0.02	0.02	-0.3	-0.3	-0.12	-0.16	0.17	0.08	0.12	0.13	-0.14	-0.13	0.13		0.62	-0.3	-0.05	-0.52	-0.18	-0.34	0.77	1.02	-0.4	-0.08	1.29	-0.14	-0.42	-0.11	1.08	-0.23	-0.21	0.62	-0.46	-0.51	0.47	-0.57	-0.71	0.04	-1.61	0.74	-0.19	0.84	-0.57	-1.53	-0.01	-0.18	-0.2	0.5	-0.2	-0.74	0.66	-0.66	-0.86	-0.43	-0.34	-0.16	-1.09	-0.66	-0.23	-0.35	0.15	-0.59	-1.37	-0.79
GENE5374X	6224 || 6224 || (2)	 RPS20: Ribosomal protein S20	1	0.05	-0.07	-0.06	-0.17	0.25	0.25	-0.13	0.52	0.38	-0.05	0.03	-0.2	0.06	0.28	-0.28	0.32	-0.38	-0.41	-0.3	0.1	-0.25	0.03	0.28	-0.99	-0.31	-0.12	0.07	0.09	0.09	0.06	-0.22	-0.06	0.02	-0.29	-0.61	0.18	-0.04	-0.16	0.32	0.18	-0.26	0.05	-0.03	0.06	0.04	0.02	-0.43	0.19	-0.01	0.25	-0.11	-0.07	-0.05	0.08	-0.34	-0.06	0.12	0.05	0.37	0.37	0.12	-0.33	0.03	-0.06	-0.08	0.09	-0.11	-0.28	-0.08	-0.02	-0.06	-0.04	0.02	0.16	0.05	0.01	0.17	-0.03	-0.32	-0.1	0.03	-0.03	-0.03	0.11	0.13	0.18	0.22	-0.23	0.07	-0.2	-0.23	-0.08	-0.11	0.23	0.47	0.11	-0.13	0.15	-0.11	0	0.02	0.04	0.19	-0.14	-0.49	-0.13	-0.95	-0.29	-1.97	-0.05	0.13	-0.04	-0.25	-0.75	-0.02	0	0.16	0.07	0.14	-0.02	0.35	-0.35	-0.19	-0.25	-0.66	-0.66	-0.41	-0.2	-0.37	0.29	-0.43	-0.95	-0.99	1.27
GENE3527X	2997 || (1)	 GYS1: Glycogen synthase 1 (muscle)	1	-0.05	0.1	0.21	-0.2	-0.05	0.07	0.22	1.05	0.18	0.31	-0.6	-0.22	0.13	-0.05	-0.07	-0.16	-0.25	-0.25	-0.44	-0.02	0.21	-0.24	0.06	-0.32	-0.51	0.91	0.06	-0.12	-0.23	0.29	-0.05	0	-0.21	0.61	-0.23	0.78	-0.52	-0.34	-0.22	-0.18	0.26	0.01	-0.29	-0.66	-0.36	-0.39	0.1	0.26	-0.02	0.05	0.15	0.02	-0.11	0.02	0.01	-0.11	-0.26	0.29	-0.09	-0.06	0.29	-0.05	-0.1	-0.33	-0.2	-0.14	-0.33	-0.12	0.62	-0.32	-0.68	-0.12	-0.3	-0.29	-0.39	0.02	0.36	-0.25	0.04	0.38	-0.25	0.15	-0.09	0.37	-0.09	0.23	0.24	-0.39	-0.02	-0.22	-0.16	-0.17	0.17	0.25	-0.09	0.28	0.04	0.29	0.04	0.1	-0.19	-0.14	-0.01	0.05	0.22	-0.48	-0.83	-0.17	-1.91	0.09	0.26	-0.32	0.01	-1.21	0.17	-0.03	0.76	-0.07	-0.11	-0.35	-0.02	0.02	-0.02	-0.11	-0.13	-0.28	-0.14	-0.51	-0.19	-0.37	-0.33	-0.41	-0.63	0.11
GENE2749X	3611 || 3611 || 3611 || (3)	 ILK: integrin-linked kinase	1	-0.13	0.06	-0.03	0.14	-0.03	-0.02	0.2	0.23	0.33	0.33	0.01	0.31	0.29	-0.36	-0.41	-0.13	-0.39	0.13	-0.07	0.11	0.14	0.09	-0.12	-0.27	-0.16	0.17	0.1	0.2	-0.04	-0.1	0.03	-0.05	-0.35	0.13	0.3	-0.77	-0.6	-0.71	-0.32	0.23	-0.28	-0.28	-0.04	-0.51	-0.29	-1.11	-0.6	-0.05	0.03	0.31	-0.39	-0.04	0.01	0.13	0.02	0.07	-0.09	0.32	-0.22	-0.06	0.01	-0.02	-0.29	-0.46	0.01	-0.11	-0.12	-0.24	-0.32	-0.3	-0.25	-0.21	-0.3	-0.12	0	-0.47	-0.34	-0.2	0.03	0.41	0.1	0.37	0.3	0.09	0.03	-0.47	-0.4	-0.03	-0.03	0.05	0.08	-0.31	0.58	0.47	0.66	-0.37	-0.49	0.05	-0.02	-0.2	-0.1	-0.13	-0.14	0.36	0.18	-0.08	-0.53	-0.41	-1.37	-0.02	-0.07	0.02	-0.11	-0.76	0.35	0.1	0.15	-0.05	0.47	0.28	-0.54	0.54	0.23	-0.06	-0.29	-0.32	0.13	-0.54	-0.71	-1.15	-0.14	-1	-0.85	-1.62
GENE1878X	6273 || (1)	 S100A2: S100 calcium binding protein A2	1	-0.32	0.09		-0.14	0.37	-0.02	-0.01	0.1	-0.15	-0.38	-0.05	1	0.33	1.17	0.59	-0.15	0.38	-0.13	-0.82	-0.86	-0.25	-0.19	0.62	0.73	0.92	0.48	-0.11	1.29	0.63	2.07	0.19	0.84	0.13	0.09	0.46	-0.22	-0.33	0.52	-0.21	-0.38	-0.25	-0.05	0.14	0.1	0.21	0.01	0.06	0.19	0.1	-0.16	0.14	-0.01	0.08	-0.33	-0.02	0.06	-0.01	0.14	-0.16	-0.5	-0.31	-0.36	-0.14	-0.46	-0.25	-0.65	-0.06	0.05	-0.66	-0.46	-0.33	0.28	0.13	0.07	-0.32	-0.49	0.51	0.32	0.27	-0.03	-0.87	0.1	0.27	0.23	0.15		0.18	-0.01	-0.37	-0.21	-0.35		-0.21	0.46	0.85		-0.22	0.24	0.19	0.74	0.6	0.62	0.05	-0.33		0.35	-0.21	-0.23	-0.81	0.26	0.04	0.74	0.22	-0.88	-0.05	0.16	0.69	0.48	0.39	0.05	0.17	-0.17	0.1	-0.28	-0.9	-0.73	-0.83	-0.6	-0.01	-0.3		-0.92	-0.3	-2.02
GENE5187X	9013 || 9013 || (2)	 TAF1C: TATA box binding protein (TBP)-associated factor - RNA polymerase I - C - 110kDa	1	0.03	-0.15	0.29	-0.15	-0.02	0.61	0.24	0.2	0.09	0.01	0.15	-0.13	-0.15	-0.17	0.19	-0.06	0.06	-0.08	0.18	-0.15	0.29	0	0.11	0.11	-0.32	-0.39	0.11	-0.23	-0.01	-0.22	0.04	-0.03	-0.32	0	0.61	0.16	-0.03	-0.69	-0.16	-0.19	0.19	0.13	-0.09	-0.76	-0.2	0.86	0.38	0.21	-0.13	0.22	0.06	0.17	-0.08	0.01	-0.2	-0.12	-0.16	0.13	0.16	0.14	0.01	0	0.18	0.02	-0.18	-0.19	-0.17	-0.16	-0.28	-0.16	-0.3	0.05	-0.09	-0.11	-0.43	-0.44	0.12	-0.17	0.05	-0.01	-0.12	-0.04	0.13	0.09	-0.08	0.3		-0.04	0.02	-0.21	-0.18	-0.15	0.01	0.06	0.12	-0.14	-0.12	0.04	0.07	0.22	0.01	-0.07	-0.12	0.19	0.06	0.01	-0.25	-0.44	-0.44	-0.01	0.05	0.24	-0.34	-0.17	0.15	-0.02	-0.16	0.08	0.16	-0.07	0.05	-0.05	-0.07	-0.23	-0.26	-0.28	0.13	-0.39	-0.54	-0.29	-0.15	-0.44	-0.4	-1.17
GENE3061X	5939 || 5939 || 5939 || (3)	 RBMS2: RNA binding motif - single stranded interacting protein 2	1	0.12	0.25	-0.06	-0.08	-0.23	-0.13	-0.17	-0.1	-0.15	-0.49	-0.22	0.27	-0.3	0.29	0.19	0.25	0.07	0.17	0.7	0.16	-0.52	0.22	0.36	0.2	-0.16	-0.86	-0.41	-0.03	-0.29	0.06	-0.14	-0.16	0.75	0.49	-0.32	-0.14	0.05	-0.67	-0.01	0.15	0.05	-0.24	0.48	0.64	-0.23	-0.05	-0.23	0.06	-0.24	-0.08	0	0.02	0.09	0.57	-0.33	-0.04	-0.07	0.09	0.18	0.1	-0.2	0.02	0.22	0.36	0.08	-0.02	0.2	-0.74	-0.18	-0.39	-0.6	-0.26	-0.13	-0.18	-0.43	-0.27	-0.02	-0.24	-0.27	-0.23	0.04	-0.07	-0.11	0.27	0.22	-0.01	0.14	0.13	-0.34	-0.17	-0.04	-0.03	-0.1	-0.06	0.2	0.21	0.06	0.29	0.34	-0.21	0.27	-0.22	0.02	0.09	-0.36	-0.4	-0.26	-0.43	-1	0.16	0.02	-0.34	-0.29	-0.91	0.2	0.22	-0.02	0.22	-0.08	0.12	0.37	-0.37	0.16	-0.11	0.43	-0.17	-0.28	-0.31	-0.06	-0.26	-0.31	-0.43	-0.13	-0.86
GENE2465X	221823 || (1)	 PRPS1L1: Phosphoribosyl pyrophosphate synthetase 1-like 1	1	-0.22	0.41	0	0.04	-0.25	0.1	-0.18	-0.78	-0.06	-0.96	0.35	0.45	0.29	0.51	0.86	0.62	0.41	0.02	0.05	0.36	-0.42	0.55	0.5	-0.4	-0.01	-0.65	-0.17	0.08	-0.16	-0.02	-0.2	-0.15	0.26	0.33	-0.63	-0.51	0.72	-0.26	0.49	0.62	-0.15	-0.46	1	0.03	0.63	0.34	-0.44	0.06	-0.26	0	-0.31	0	0.38	0.23	-0.01	-0.29	0.17	0.51	0.16	-0.28	-0.11	0.09	0.13	-0.2	-0.26	0.17	0.09	-0.52	-0.54	-0.16	-0.32	-0.46	0.16	-0.41	-0.1	0.13	0.15	-0.18	-0.15		-0.11	0.23	0.3	0.13	0.34	-0.04	-0.27	-0.53	-0.21	0.02	0.03	-0.17	0.13	-0.21	-0.11	0.03	0.51	0.29	0.56	0.39	0.37	0.38	-0.22	-0.33	0.14	-0.41	-0.01	-0.12	-0.34	0.33	-0.21	-0.33	-0.53	-0.54	0.31	0.2	0.54	0.63	-0.01	0.46	0.43	-0.43	0.16	-0.85		-0.33	-1.12	-0.15	0.05	-0.66	-0.09	-0.23	-0.37	-1.13
GENE205X	8778 || (1)	 SIGLEC5: Sialic acid binding Ig-like lectin 5	1	-0.01	0.49	-0.37	-0.02	-0.1	0	-0.55	-0.21	-0.39	-0.28	0.06	-0.11	-0.4	0.31	0.11	0.6		-0.08	0.21	0.28	-0.77		0.22	0.06	0.02	0.05	-0.12	-0.45	-0.64	-0.2		-0.25	-0.33	-0.52	-0.17		-0.25	0.33	0.69	0.45	-0.32	0.18	0.2	0.22	0.22	0.16	-1.08	0.31	-0.09	0.55	-0.82	-0.51	0.48	-0.06	-0.18	0.03	0.29	0.12	-0.16	-0.9	-0.07	0.26	-0.15	-0.64	-0.23		-0.8	-0.24	-1.17	-1.6	-0.74	-0.81	0.03	-0.53	0.13	-0.36	0.72	0.31	0.08	-0.2	-0.86	-0.6	0.23	-0.24	0.08	0.46	0.04	-0.08	-0.1	0.02	0.23	0.14	0.46	0.23	0.19	-0.08		-0.53	-0.7	-0.45	0.08	-0.56	-0.05	0.02	0.33	0.13		0.24	0.14	0.28	-0.13		-0.58	-0.08	-0.3		0.07		0.1	-0.14	1.48	-1.48	-1.11	-1.17	-1.24	-0.79	-0.41	-0.49	-0.71	-0.67	-0.86	-1.06	-0.85	
GENE668X	9844 || 9844 || (2)	 ELMO1: engulfment and cell motility 1	1	-0.18	0.16	-0.14	-0.02	0.18	-0.42	-0.08	-0.64	-0.32	-0.9	-0.3	-0.29	-0.15	0.22	0.08	0.31	0.02	-0.43	-0.18	-0.6	-0.22	0.36	0.53	-0.04	-0.48	0.23	0.32	-0.72	-0.54	0.07	-0.28	-0.5	-0.05	-0.11	-0.48	-0.41	0.01	0.13	0.64	0.04	-0.39	-0.05	-0.19	-0.35	-0.1	-0.19	-0.58	0.08	-0.05	0.25	-0.51	0.03	0.34	-0.07	-0.03	-0.28	0.23	-0.19	-0.35	-0.43	-0.09	-0.46	-0.19	-0.78	-0.38	-0.46	-0.38	-0.64	-0.81	-0.92	-0.52	-0.92	-0.24	-1.18	-0.31	-0.47	0.16	-0.33	-0.55	-0.57	-0.61	-0.54	-0.36	-0.65	0.16	0.38	0.3	0.11	0.03	0.16	0.38	-0.04	0.17	0.41	0	-0.33	0.13	-0.4	-0.37	-0.58	-1.23	-1.05	-0.03	0.14	0.13	0.46	-0.23	0.08	0.59	-0.32	0.3		-0.24	0.21	-1.09	-0.77	-0.32	-0.13	0.49	-0.16	0.65	-0.65	-0.08	-1.01	-0.24	-0.1	-0.27	0.36	0.09	0.06	0.02	-0.16	-1.13	-1.3
GENE5044X	3824 || 3824 || (2)	 KLRD1: Killer cell lectin-like receptor subfamily D - member 1	1	0.04	-0.03	0.23	-0.04	-0.19	-0.18	-0.28	-0.37	-0.23	-0.44	0.1	0.03	-0.14	0.19	0.36	0.3	0.38	0.14	-0.07	0.1	0.13	0.48	0.29	-0.19	-0.07	0.18	0.67	-0.5	0.14	-0.1	0.07	-0.12	-0.1	0.2	-0.25	0.04	-0.29	0.25	0.12	0.22	-0.01	0.03	0.39	0.48	0.15	-0.08	-0.25	-0.04	0.19	0.03	-0.13	0.37	-0.03	0.05	-0.26	-0.07	-0.11	0.1	0.1	-0.18	0.07	-0.05	-0.31	0.1	-0.16	0.23	0	-0.41	-0.27	-0.37	-0.1	0.23	-0.4	-0.21	-0.41	-0.4	0.14	-0.23	-0.22	-0.3	0	-0.26	-0.21	-0.07	0.22	0.27	0.19	0.05	-0.05	0.03	-0.18	-0.05	0.26	0.19	-0.05	0.12	0.17	0.08	-0.05	-0.06	-0.29	0.22	-0.12	0.04	-0.03	0.01	-0.13	0.46	0.52	-0.02	0.19	0.13	-0.35	-0.06	-0.25	-0.12	-0.24	0.1	-0.06	0.15	0.12	-0.12	-0.13	-0.37	0.29	0.4	0.22	0.19	0.24	0.41	-0.18	-0.18	-0.28	0.01
GENE1272X	6795 || (1)	 AURKC: Aurora kinase C	1	-0.18	0.14	0.13	-0.13	0.03	-0.19	-0.4	-0.6	0.32	-0.72	0.19	-0.41	-0.01	0.23	0.71	0.56	-0.09	-0.15	0.24	-0.61	-0.22	2.63	0.29	-0.01	-0.28	0.51	1.08	-0.23	-0.27	0.1	0.09	-0.21	0.01	0.36	-0.73	0.33	0.14	-0.28	0.11	0.18	0.21	0.15	0.05	0.3	1.2	-0.1	0.1	-0.14	-0.17	-0.68	-0.19	0.18	0.3	0.2	0.43	0	0.06	0.44	-0.03	0.14	-0.4	-0.1	0.07	-0.01	-0.35	0.43	-0.1	-0.76	-0.24	-0.4	-0.19	0.08	-0.65	0.03	-0.11	-0.28	0.29	-0.35	-0.32	-0.36	-0.19	-0.33	-0.42	0.07	0.12	0.49		0.04	-0.05	-0.13	0.23	-0.01	0.55	0.41	-0.06	-0.44	0.19	-0.24	0.04	-0.05	-0.33	-0.13	-0.05	-0.08	0.02	0.17	-0.35	0.54	1.32	-0.09	0.15	0.39	-0.02	0.33	0.04		-0.39	-0.12	-0.16	-0.13	0.85	-0.85	-0.95	-0.47	1.32	-0.33	-0.13	-0.22	0.08	-0.23	-0.63	-0.92	-0.43	-1.02
GENE1893X	23584 || (1)	 VSIG2: V-set and immunoglobulin domain containing 2	1	-0.23	-0.19	0.11	-0.05	0.34		-0.37	-0.29	0.11	-0.93	0.54	-0.05	-0.35	0.21	1	0.24	0.09	-0.39	-0.3		0.43	0.33	0.31	0.01	-0.07	0.48		0.19	-0.13	0.14	0.09	-0.09	-0.01	0	-0.04	0.67	-0.36	-0.28	0.01	-0.05	0.41		-0.04	0.22	0.19	0.19	-0.53	-0.32	-0.01	-0.59	0	0.26	0.44	0.31	0.03	-0.12	0	0.25	0.05	-0.08	-0.01	-0.05	-0.19	0.06	-0.44	0.08	-0.12	-0.35	0.09	-0.55	-0.62	0.29	-0.9	-0.73	-0.39	-0.27	0.54	-0.39	-0.22	-0.19	0	-0.24	-0.24	0.18	0.13	0.49	0.42	-0.07	-0.11	-0.27	-0.3	0.19	0.15	0.47	0.1	0.19	0.26	-0.53		-0.01	-0.2	-0.01	0.11	0.09	0.07	0.27	-0.06	0.15	0.71	0	0.28	0.61	-0.04	0.33	-0.15	-0.48	-0.69	-0.17	-0.03	-0.02	0.53	-0.53	-0.78	-1.13	-0.97	-0.69	-0.42	-0.02	2.02	-0.67	-0.47	-0.88	-0.36	-1.94
GENE350X	4653 || (1)	 MYOC: myocilin - trabecular meshwork inducible glucocorticoid response	1	0.02	0.09	-0.42	0.45	-0.16	0.1	-0.2	-0.68	-0.6	-0.77	0.36	0.39	0.87	0.42	0.81	0.56	-0.16	-0.05	-0.27	0.47	-0.2	-0.05	0.61	0.03	0.02	0.98	0.09	-0.08	-0.26	-0.06	-0.56	-0.65	-0.52	-0.28	-0.32	-0.92	1.1	-0.54	0.66	0.09	-0.39		0.13	-0.52	0.05	-0.16	-0.18	-0.34	-0.09	-0.67	0.29	0.19	0.39	0.31	-0.07	-0.03			0.01	-0.38	-0.43	-0.02	0.09	0.02	-0.25	-0.19	0.2	-0.64	0.15	-0.78	-0.57	-0.57	-0.67	-0.39	0.06	-0.05	0.3	-0.56	-0.06	-0.19	-0.21	-0.67	-0.29	-0.34	0.13		0.14	0.73	0.1	-0.16	0.38	0.12	0.59	0.18	0.4	0.29	0.28	-0.3	-0.86	-0.59	0.03	-0.38	0.06	0.07		-0.05	0.02	0.21	0.2	-0.01	0.08		0	-0.2			0.06	0.39	0.01	0.23	-0.02	0.02	-0.76	-0.49	-0.32		-0.73	-0.38	-0.13		-0.37		-1.56	-1.84
GENE3237X	911 || 911 || 911 || (4)	 CD1C: CD1c molecule	1	-0.19	-0.07	0.12	-0.13	0.27	-0.18	-0.26	-0.21	-0.1	-0.83	0.29	0.15	0.27	-0.05	0.35	0	0	0.05	-0.18	-0.24	-0.17	-0.5	0.29	0.21	-0.22	0.24	-0.12	-0.01	-0.24	0.15	-0.27	-0.21	0.3	-0.52	-0.14	-0.51	0.44	-0.05	-0.09	-0.02	0.25	-0.06	0.09	-0.21	-0.54	-0.64	-0.26	0.16	0	0.07	-0.01	0.11	0.01	0	-0.19	-0.12	-0.03	0.41	0.11	-0.03	0.15	-0.01	-0.04	-0.25	-0.39	-0.31	-0.22	-0.39	-0.28	-0.62	-0.6	-0.18	-0.32	-0.35	-0.18	-0.36	0.05	-0.12	-0.15	-0.15	0.05	0.07	-0.27	0.18	-0.03	0.2	0.19	0.11	-0.34	-0.4	0.28	0.03	0.11	-0.08	0.07	-0.13	0.02	-0.53	-0.65	-0.16	-0.5	-0.12	0.03	-0.14	-0.13	0.06	-0.34	0.03	0.38	-0.21	0.1	0.15	-0.07	-0.03	0.65	-0.36	-0.69	0.03	-0.12	-0.37	-0.05	0.05	-0.33	-0.02	-0.12	-0.03	0.08	0.1	-0.61	-0.22	0	-0.42	-0.74	-1.42
GENE3236X	911 || (4)	 CD1C : CD1c molecule 	1	-0.19	-0.07	0.12	-0.13	0.27	-0.18	-0.26	-0.21	-0.1	-0.83	0.29	0.15	0.27	-0.05	0.35	0	0	0.05	-0.18	-0.24	-0.17	-0.5	0.29	0.21	-0.22	0.24	-0.12	-0.01	-0.24	0.15	-0.27	-0.21	0.3	-0.52	-0.14	-0.51	0.44	-0.05	-0.09	-0.02	0.25	-0.06	0.09	-0.21	-0.54	-0.64	-0.26	0.16	0	0.07	-0.01	0.11	0.01	0	-0.19	-0.12	-0.03	0.41	0.11	-0.03	0.15	-0.01	-0.04	-0.25	-0.39	-0.31	-0.22	-0.39	-0.28	-0.62	-0.6	-0.18	-0.32	-0.35	-0.18	-0.36	0.05	-0.12	-0.15	-0.15	0.05	0.07	-0.27	0.18	-0.03	0.2	0.19	0.11	-0.34	-0.4	0.28	0.03	0.11	-0.08	0.07	-0.13	0.02	-0.53	-0.65	-0.16	-0.5	-0.12	0.03	-0.14	-0.13	0.06	-0.34	0.03	0.38	-0.21	0.1	0.15	-0.07	-0.03	0.65	-0.36	-0.69	0.03	-0.12	-0.37	-0.05	0.05	-0.33	-0.02	-0.12	-0.03	0.08	0.1	-0.61	-0.22	0	-0.42	-0.74	-1.42
GENE1334X	2350 || (1)	 FOLR2: Folate receptor 2 (fetal)	1	-0.05	0.2	-0.01	0.03	-0.18	-0.28	-0.34	-0.45	-0.52	-0.51	0.3	-0.2	-0.24	-0.01	0	-0.21	0.08	-0.64	-0.38	-0.77	0.03	-0.19	-0.61	-0.33	-0.67	0.4		-0.77	-0.73	-0.35	-0.37	-0.83	0.06	-0.38	0.3	-0.48	0.34	-0.37		-0.06	-0.37	-0.61	0.28	0.2	-0.33	-0.31	-0.16	-0.23	0.03	-0.36	-0.33	0.38	0.13	-0.08	-0.25	0.07	0.62	0.57	0.02	-0.47	-0.35	-0.21	-0.09	-0.68	-0.5	-0.59	-0.38	-1.01	-0.91		-0.85	-0.16	0.16	-0.38	-0.12	-0.4	-0.59	-0.07	-0.06	-0.3	-0.5	-0.02	-0.2	0.13	0.07	0.1	0.01	0.01	-0.17	0.11	-0.05	-0.17	0.42	0.03	0.21	0.46	-0.23	-0.08	-0.22	0.05	0.04	0.27	0.04		0.09	0.16			-0.32	-0.05	0.25	0.36	0.18	0.11	0.18	-0.03	0.04	0.47		-0.15	0.14	-0.14	-0.04	-0.56	-0.6	-0.64	-0.65	-0.06	-1.01	-0.22	-0.64	-0.46	-1.09	-1.81
GENE2554X	79064 || 79064 || (2)	 TMEM223: Transmembrane protein 223	1	-0.35	-0.22	0.25	0.11	0.22	-0.62	-0.65	-0.69	-0.11	-1.77	0.17	0.07	-0.01	0.17	1.15	0.27	0.31	-0.14	1.06	-0.09	-0.48	-0.9	1.26	-0.3		-0.99		-0.17	-0.49	0.33	-0.39	-1.1	-0.43	0.56	-0.25	-0.05	0.56	0.25	-0.21	0.27	0.32	0.03	0.48	0.7	0.01	0.31	0.17	0.15	-0.02	0.19	-0.31	-0.03	-0.03	-0.04	0.06	-0.03	0.05	-0.3	-0.12	-0.2	0.19	-0.25	-0.71	-0.55	-0.19	-0.48	-0.26	-0.17	-0.46	-0.4	-0.77	-0.82	-0.3	0	-0.1	-0.19	-0.62	0.03	0.43	0.06	-0.17	0.33	0.01	-0.11	0.11	-0.07	0	-0.21	-0.01	0.07	-0.11	0.06	-0.01	0.28	0.19	0.17	0.44	0.16	-0.35	0.44	0.71	0.47	-0.13	-0.12	-0.14	0.15	0.08	-0.5	-0.1	-0.04	-0.22	0.21	0.26	-0.45	-0.2	-0.31	0.53	0.67	0.07	0.55	0.14	-0.14	-0.58	-0.3	-0.07	-0.47	0.11	-0.46	-0.42	-0.84	-0.2	-1	-0.3	-1.48
GENE4837X	1608 || 1608 || (2)	 DGKG: diacylglycerol kinase - gamma 90kDa	1	0.02	-0.1	0.12	-0.13	0.1	-0.86	-0.24	-0.73	-0.35	-1.14	0	-0.07	-0.01	0.09	0.55	0.26	0.95	0.52	0.53	0.08	-0.09	-0.09	0.34	-0.2	0.03	-0.5	-0.28	-0.16	-0.24	-0.02	0.29	-0.34	-0.05	0.68	0.12	0.17	-1.08	0.12	0.01	0.17	0.16	-0.39	0.17	0.35	-0.06	0.2	0.14	0.08	0.09	-0.36	0.24	0.17	-0.21	0.15	-0.1	0.02	-0.07	0.12	0.04	0.25	0.15	-0.14	-0.07	0.11	-0.18	0.03	-0.11	-0.28	-0.24	-0.24	-0.57	-0.04	-0.26	-0.02	-0.19	-0.22	0.23	-0.1	0.06	-0.1	0	-0.19	-0.13	-0.07	0.15	0.29	0.2	0	-0.08	-0.17	0.01	0.24	-0.04	-0.02	0.14	0.11	0.59	-0.24	-0.31	-0.02	0	0.21	0.26	-0.11	-0.04	-0.02	-0.37	0.05	0.05	0.68	0.14	0.07	0	-0.16	-0.03	-0.08	0.02	0.26	0.37	0.67	-0.49	0.49	-0.3	-0.28	-0.47	-0.08	-0.03	-0.34	-0.19	-0.29	-0.14	-0.34	-0.53	-0.93
GENE5408X	64582 || 64582 || (2)	 GPR135: G protein-coupled receptor 135	1	-0.24	0.07	0.17	0.11	-0.1	-0.3	-0.5	-0.17	-0.13	-0.21	0.11	0.6	0.08	0.34	0.64	0.32	0.5	-0.18	0.39	0.27	0.22	0.37	0.26	0.17	0.11	-0.05	-0.48	-0.22	0	0.03	0.07	0.12	0.29	0.14	-0.13	0.36	-0.35	0.27	0.31	0.06	0.02	0.29	-0.16	0.09	0.15	0.21	0.08	-0.02	-0.16	-0.09	0.16	0.25	0.13	-0.08	-0.12	0.01	-0.09	-0.12	-0.01	-0.08	0	-0.21	-0.22	0.02	-0.1	-0.22	-0.22	-0.35	-0.49	-0.4	-0.34	-0.11	-0.45	-0.07	-0.41	-0.45	0.19	0.04	-0.08	-0.28	-0.04	-0.05	-0.24	0.17	0.2	0.18	0.16	-0.09	-0.03	-0.12	-0.2	0.03	0.05	0.18	0.12	-0.09	0.16	-0.03	-0.16	0.19	0.12	0.19	0.09	0.25	-0.13	-0.06	-0.14	-0.31	-0.08	0.11	0.05	0.11	-0.16	-0.31	0.14	-0.02	0.03	0.32	0.06	0.14	-0.24	0.24	-0.45	-0.18	-0.44	-0.42	-0.05	-0.08	0.15	0.13	0.06	-0.13	-0.43	-0.9
GENE4542X	23181 || 23181 || (2)	 DIP2A: DIP2 disco-interacting protein 2 homolog A (Drosophila)	1	-0.14	-0.13	0.12	-0.13	0.27	-0.15	-0.01	-0.18	-0.22	-0.67	-0.01	-0.02	-0.04	0.11	0.21	0.55	0.89	0.02	0.06	-0.13	0.51	0.18	0.14	0.2	-0.11	0.56	-0.16	-0.08	-0.06	0.17	-0.04	-0.03	-0.06	-0.07	-0.27	0.17	-0.44	-0.21	0.33	0.18	0.12	0.26	-0.03	0.38	0.23	-0.04	-0.39	0.21	0.02	0.04	-0.12	0.02	0.01	0.07	0.03	-0.18	-0.12	-0.12	0.04	-0.23	0.19	-0.06	0.01	0.04	0.18	-0.08	-0.13	-0.04	-0.57	-0.22	-0.25	-0.25	-0.38	-0.19	-0.09	-0.29	0.37	-0.1	0.27	-0.13	-0.02	-0.2	0.1	0.08	0.14	0.16	0.11	-0.1	0.13	0.05	-0.49	0.44	-0.14	0.06	-0.1	0.31	0.02	0.06	-0.04	-0.03	-0.2	0.11	-0.07	0.01	-0.08	-0.06	-0.08	-0.34	0.01	0.16	0.09	-0.12	-0.31	-0.15	-0.16	-0.24	-0.14	-0.18	0.05	0.01	0.03	-0.03	-0.24	-0.15	-0.28	-0.23	0.06	-0.42	0.04	0.07	0.02	0.02	-0.34	-0.82
GENE1882X	22875 || (1)	 ENPP4: Ectonucleotide pyrophosphatase/phosphodiesterase 4 (putative function)	1	-0.01	-0.1	0	-0.09	0.18	0.25	0.45	0.42	0.48	0.24	0.4	0.06	0.24	0.66	-0.01	0.79	0.24	0.35	1.34		0.15	0.65		0.57	-0.07	0.31	-0.21	-0.15	0.13	-0.21	0		0.1	-0.14	-0.37	0.07	-0.16	0.25	0.89	0.47	-0.17	0.6	0.18	0.37	0.67	0	0.4	0.14	-0.1	0.19	-0.65	-0.11	0.26	-0.1	-0.05	0.39	0.03	0.2	-0.07	0.19	0.17	-0.06	0.63	0.48	0.21	0.01	-0.08	-0.4	0.13	-0.2	-0.62	-0.41	-0.05	-0.09	0.09	-0.1	-0.04	0.14	0.39	0.09	0.03	-0.23	0.26	0.28	0.16	0.02	-0.09	-0.25	-0.09	0.14	-0.22	-0.1	0.16	0.06	0.92	0.28	0.3	0.1	0.27	0.01	0.59	0.52	0.34	-0.21	-0.17	-0.34	-0.17	-0.21	-0.44	0.04	-0.49	-0.19	-0.22	-0.35	-0.13	0.13	-0.17	0.61	0.41	0.31	-0.04	0.04	-0.58	-0.15	-0.63	0.14	0.27	-0.29	-0.08	-0.48	-0.13	-0.32	-0.39	-1.5
GENE5535X	26628 || (1)	 OR7E47P: Olfactory receptor - family 7 - subfamily E - member 47 pseudogene	1	-0.03	0.12	-0.01	0	-0.09	-0.12	0.23	-0.09	0.11	0.07	0.21	0.37	0.3	-0.13	0.12	0.72	0.12	0.25	0.04	-0.12	-0.17	0.61	0.71	0.39	0.14	0.87			0.11	0.64	0.3	0.14	0.08	0.3	-0.23	-0.04	0.35	-0.34		0.22	0.51	0.26	0.23	-0.17		0.58	-0.43	-0.23	0.1	0.12	-0.13	0.19	0.13	-0.22	-0.08	0.21	-0.11	-0.16	0.13	-0.02	0.05	0.43	-0.26	0.13	0.15	-0.22	-0.14	-0.64	-0.12	-0.5	-0.13	-0.11	0.21	-0.07	0.12	-0.24	0.01	-0.08	-0.13	-0.11	0.01	0.12	0.09	0.03	0.05	0.06	-0.01	-0.14	0.04	-0.26		0.13	0.17	0.04	0.3	-0.12	0.61	0.11	0.43	0.17	0.09	0.04	0.35	-0.22	-0.39	-0.08	-0.16	-0.51	-0.38		0.14	0.32	-0.25	-0.31	-0.01	-0.1	0.42		0.13	0.42	-0.28	0.28	-0.59	-0.28	-0.31		0.13	0.09	-0.44	-0.21	-0.17	-0.3	-0.19	-0.81
GENE4856X	9808 || 9808 || (2)	 KIAA0087: KIAA0087	1	-0.08	0.12	-0.18	0.21	-0.06	0.1	0.16	-0.16	0	-0.66	0.4	0.45	0.12	0.38	0.16	0.24	0.06	0.47	0.66	0.19	-0.08	0.07	0.13	0.2	0.38	0.98	0.11	-0.14	0.09	0.12	0.05	-0.25	0.16	0.01	-0.28	-0.23	0.3	-0.14	0.38	0.11	0.09	-0.15	-0.1	0.12	-0.26	-0.48	-0.09	-0.04	-0.04	-0.19	0.12	0.09	-0.09	0.25	-0.07	-0.22	0.19	-0.12	0.16	-0.1	-0.03	0.15	0.16	0.2	-0.08	0.09	0.02	-0.24	0	-0.53	-0.34	-0.13	0.02	-0.08	-0.11	-0.11	0.69	0.07	0.04	-0.07	0.29	0.42	0.12	-0.11	-0.31	-0.06	-0.14	0.03	0.09	-0.07	0.07	-0.09	0.1	-0.07	-0.13	0.44	0.09	0.03	-0.43	0.38	-0.06	-0.32	-0.01	0	0.05	0.01	-0.42	-0.49	-0.41	-0.02	-0.06	0.02	-0.22	-0.45	-0.19		0.26	0.25	0.34	0.62	-0.12	0.12	-0.37	0.48	-0.33	0.61	-0.62	-0.2	-0.49	-0.34	-1.05	-0.78		-0.6
GENE1683X	89846 || 89846 || (2)	 FGD3: FYVE - RhoGEF and PH domain containing 3	1	-0.12	0.54	-0.24	-0.12	-0.04	0.29	-0.64	-0.32		-0.89	0.13	0.2	0.16	0.57	-0.12	0.43	-0.21	0.57	1.21	0.23	-0.04	0.24	0.17	0.01	0.46	0.78	-0.23	-0.02	-0.03	0.05	0.21	0.15	-0.43	-0.06	-0.39	0.21	0.47	-0.66	0.66	0.08	-0.06		-0.23	0.12	-0.42		-0.51	-0.17	-0.04	0.36	-0.12	0.2	0.07	-0.19	0.38	-0.37	-0.12	0.01	-0.45	-0.25	-0.06	-0.36	-0.31	-0.02	-0.43	-0.42	-0.25	-0.7	-0.53	-1	-0.41	-0.69	-0.28	-0.42	-0.46	-0.53	0.09	-0.55	-0.51	-0.57	-0.24	0.33	0.04	-0.07	-0.23	-0.06	0.19	-0.13		-0.23	0.13	0.05	0.31	0.19	0.13	0.66	-0.15	-0.18	-0.25	0.16	0.16	0.44	-0.2	0.06		-0.24	-0.29	-0.09	-0.02	-0.02	-0.05	-0.15	-0.31	-0.31		-0.24	0.02	0.13	0.42	0.49	-0.31	0.31	-0.05	-0.53	-0.22	-0.15	-0.58	-0.48	-0.97	-0.6	-0.76	-0.42	-0.4	-0.36
GENE1400X	199870 || (1)	 FAM76A: Family with sequence similarity 76 - member A	1	-0.02	0.32	-0.45	0.26	-0.09	0.46	-0.36	-0.27	-0.37	-0.52	1.05	0.86	0.24	0.95	-0.17	0.79	0.1	0.27	0.87	-0.26	0.04	0.26	0.43	0.44	0.53	0.09	-0.59	0.05	-0.03	0.68	-0.1	-0.22	0.03	-0.07	0.14	0.98	0.5	-1.01	1.13	0.1	-0.21	0.33	1.39	-0.29	0.14	0.26	-0.62	0.07	-0.25	0.24	-0.29	-0.36	0.59	-0.19	0.09		0.06	-0.54	-0.5	-0.86	0.14	-0.51	-0.45	-0.71	0.19	-0.99	-0.36		-1.38	-0.82	-0.57	-0.87	-0.06	-0.89	-0.01	-0.18	-0.83	-0.35	0.03	-0.29	-0.63	0.02	0.16	-0.38	0.07	-0.14	-0.09	0.23	0.32	0.03	-0.2	0.24	0.54	0.24	1.36	0.6	0.98	0.12	0.64	0	1.22	0.5	0.53	0.08	-0.09	-0.27	0	-0.19	-0.12	0.27	-0.15	-0.02	0.31	-0.43	0.19	-0.13	0.8	0.84	0.2	0.65	-0.19	0.19	-0.66	-0.07	-0.68	-0.02	-0.08	-0.03	-0.07	-0.5	0.15	-0.14	-1.08	-1.22
GENE879X	27063 || 27063 || (2)	 ANKRD1: Ankyrin repeat domain 1 (cardiac muscle)	1	-0.16	0.1	0.17	0.05	-0.17	-0.16	-0.09	-0.01	-0.44	-0.29	0.95	0.36	0.26	0.47	0.29	0.28	0.27	0.29	1.01	0.31	0.28	0.1	0.06	-0.18	0.65	-0.14	0.18	0.1	0.05	0.04	0.07	-0.42	-0.28	0.25	0.6	0.16	0.27	-0.27	0.4	0.08	-0.06	-0.14	-0.25	0.28	0.15	0.64	-0.04	-0.07	0.04	-0.14	0.41	0.12	-0.11	0.18	-0.05	-0.17	-0.21	-0.1	-0.01	-0.65	-0.15	-0.29	-0.08	0.18	-0.24	-0.35	-0.14	-0.52	-0.3	-0.44	-0.39	-0.26	-0.29	-0.41	-0.81	-0.64	0.16	-0.44	-0.45	-0.24	-0.32	0.23	0.46	-0.87	0.12	0.08	0.26	-0.15	-0.01	0.02	-0.17	0.53	-0.11	-0.39	1.15	0.96	0.21	0.28	0.3	0.22	0.67	0.89	0.39	0.11	0.09	-0.72	0.85	0.47	-0.49	-0.19	-0.32	-0.41	0.8	-0.14	0.13	0.23	0.19	1.12	1.21	0.84	-0.11	0.11	0.1	-0.23	-0.99	0.29	-0.05	0.04	-1.5	-2.19	0.02	0.33	-1.71	-1.01
GENE92X	55666 || (1)	 NPLOC4: Nuclear protein localization 4 homolog (S. cerevisiae)	1	-0.32	0.04	-0.13	0.57	-0.18	-0.11	0.12	-0.1	-0.11	-0.43	0.23	0.25	-0.1	-0.02		0.19	-0.1	-0.37	-0.5	0.51	-0.05	-0.12			-0.13	1.66	-0.26	-0.13	0.65	-0.04	-0.52	-0.38	-0.29	-0.81	-0.46	-1.23	0.67	-0.29	0.66		-0.61	0.2	0.17	0.11	0.89	0.37	-0.15	0.12	-0.07	0.38	-0.5	-0.18	0.76	-0.35	0.33	-0.69	0.24	-0.66	-0.39	-1.09		-0.27	-0.32	-0.15	-0.31	-0.94	-0.11	-0.58	-1.02	-1.33	-1	-0.6	0.32	-1.42	-0.3	-0.9	-0.26	-0.11	0.12	-0.85	-1.06	-0.04	-0.22	-0.25	0.22	-0.59	-0.35	0.57	0.4	0.26	0.01	0.63	0.65	-0.42	0.56	0.08	-0.33	0.24	0.6	-0.7	0.16	0.5	-0.56	0.38	0.34	-0.67	-0.43	-0.55	0.12	0.8	-0.39	0.31	0.29	-0.06	0.86	-0.04	0.4	0.26	0.1	-0.05	0.75	-0.75	-0.76	-0.54	-1.29	0.19	-0.14	-0.52	-0.96	-1.37	-0.77	-0.4	-0.76	-1.77
GENE5576X	23215 || 23215 || 23215 || 23215 || (4)	 BAT2L2: HLA-B associated transcript 2-like 2	1	-0.22	0.04	0.04	-0.06	0.2	-0.02	-0.28	-0.47	-0.19	-0.01	-0.12	0.02	-0.03	-0.18	0.46	0.32	0.14	0.03	-0.36	0.05	-0.14	0.12	-0.38	0.04	0.04	0.42	-0.13	0.05	0.07	0.03	0.05	-0.03	-0.08	0.05	-0.28	-0.24	0.28	-0.19	-0.38	0.11	-0.02	0.16	0.34	0.38	0.39	0.29	0.18	0.03	0.08	0.1	-0.12	-0.21	0.12	-0.13	0.07	-0.12	0.18	-0.21	-0.2	-0.29	-0.1	-0.28	-0.33	-0.03	-0.14	-0.38	-0.29	-0.27	-0.31	-0.51	-0.48	-0.14	-0.02	-0.42	-0.24	-0.23	-0.62	-0.2	0.19	-0.19	-0.21	0.34	-0.03	-0.18	0.13	-0.03	0.01	0.05	-0.15	-0.1	-0.04	0.21	0.19	-0.22	0.01	-0.17	-0.33	0.25	0.55	0.08	0.02	0.02	-0.32	0.04	-0.06	-0.24	-0.41	-0.21	-0.26	0.15	-0.26	0.09	-0.16	-0.39	0.08	0.02	0.34	-0.06	-0.07	-0.1	-0.2	0.2	0.03	-0.55	-0.1	0.02	-0.11	0.07	-0.23	-0.05	-0.18	-0.31	-0.6	-0.38
GENE1855X	54386 || 54386 || (2)	 LOC100288358: Hypothetical LOC100288358	1	-0.36	-0.17	0.12	-0.02	0.43	0.54	-0.32	0.26	0.87	0.88	-0.12	-0.1	0.11	0.48	0.65	0.61	0.25	0	-0.13	0.11	0.4	0.45	0.42	-0.34	-0.25	-0.36	-0.12	2.29	-0.41	-0.46	-0.37	-0.12	-0.22	0.23	-0.46	0.24	-0.12	-0.25	0.53	0.2	0.27	0.04	0.15	0.39	0.4	-0.17	0.07	0.25	-0.03	0.06	-0.29	-0.21	0.36	-0.17	0.09	-0.12	0.06	-0.05	0.09	-0.13	0.01	-0.28	-0.22	-0.04	-0.22	-0.05	-0.32	-0.57	-0.59	-0.42	-0.38	-0.24	-0.07	-0.28	-0.17	-0.27	-0.1	-0.22	0.22	-0.19	-0.22	0.5	0.12	0.07	0.29	-0.06	-0.16	-0.12	-0.16	-0.15	-0.33	-0.3	-0.02	-0.24	-0.11	-0.43	-0.09	-0.04	-0.09	-0.1	-0.18	-0.27	-0.15	-0.21	-0.38	-0.5	-0.4	-0.51	-0.84	-0.31	-0.28	-0.7	-0.42	-0.75	-0.36	-0.11	0.02	0.09	-0.24	0.1	0.5	-0.5	-0.05	-0.57	0.25	-0.26	-0.43	-0.12	0.07	-0.49	-0.2	-0.43	-0.38	-1.51
GENE1110X	8857 || 8857 || (2)	 FCGBP: Fc fragment of IgG binding protein	1	-0.46	0	0.04	0.37	0.06	-0.03	-0.43	-0.62	0.9	0.8	0.1	-0.26	-0.09	0.33	-0.16	0.44	-0.54	0.54	-0.47	-0.24	-0.24	0.91	0.32	-0.68	0.19	-0.35	0.19	-0.05	-0.48	-0.19	-0.1	-0.43	0.11	-0.34	-0.27	-0.28	-0.02	-0.16	0.32	-0.37	-0.21	-0.26	0.12	-0.41	-0.2	-0.13	-0.43	0.01	0.04	0.15	0.11	0.06	0.03	-0.05	-0.15	-0.06	-0.17	0.06	0.26	0.05	-0.01	-1.28	-0.21	-0.21	-0.26	-0.09	-0.38	-0.34	-0.48	-0.4	-0.61	0.11	-0.15	-0.32	-0.43	-0.39	0.16	-0.22	0.05	-0.18	-0.34	0.58	0.01	0.37	-0.07	0.14	0.13	0.07	-0.52	-0.31	-0.4	-0.11	0.06	0.03	0.26	0.18	0.15	0.15	-0.05	0.01	-0.03	-0.17	0	-0.22	-0.36	-0.17	-0.46	-0.04	-1.08	-0.2	0.21	0.09	-0.04	-0.42	0.73	-0.09	-0.15	0.12	0.26	0.08	-0.15	0.15	0.22	-0.39	-0.73	-0.33	-0.68	-0.53	-0.77	-0.56	0.21	-0.22	-0.65	-1.22
GENE1490X	5305 || 5305 || (2)	 PIP4K2A: Phosphatidylinositol-5-phosphate 4-kinase - type II - alpha	1	-0.06	0.1	0.03	0.05	-0.12	0.19	0.14	-0.34	0.08	0.29	0.12	-0.03	-0.07	-0.23	-0.18	-0.11	0.36	-0.27	0.2	-0.32	-0.14	-0.27	0.05	-0.05	0.03	-0.04	0.01	-0.03	-0.02	0.02	-0.3	-0.34	-0.16	-0.72	-0.51	-0.4	-0.04	-0.46	-0.22	-0.26	-0.07	0.05	0	-0.26	-0.17	0.09	0.35	-0.02	0	0.09	-0.04	0.06	0.16	0.02	0.1	-0.24	-0.14	0.02	0.01	0.19	0.28	-0.01	-0.22	-0.23	-0.09	0.22	-0.26	-0.32	-0.63	-0.48	-0.23	-0.19	-0.05	-0.25	-0.11	-0.2	0.37	0.08	-0.05	0.09	-0.33	0.5	-0.39	-0.32	-0.34	0.4	-0.2	0.11	-0.11	0.11	0.23	-0.46	0.38	-0.48	-0.19	-0.51	-0.73	-0.01	-0.21	-0.56	-0.3	-0.61	-0.32	0.07	0.21	-0.47	-0.9	-0.63	-0.67	-0.07	-0.25	-0.3	-0.4	-1.42	0.52	0.5	0.31	0.04	-0.13	-0.44	0.17	-0.17	-0.35	-0.71	-0.48	-0.57	-1.04	-0.57	-0.82	-0.56	-0.73	-0.9	-0.82	0.12
GENE2469X	23187 || (1)	 PHLDB1: Pleckstrin homology-like domain - family B - member 1	1	-0.31	0.15	-0.24	0.04	0.35	0.26	0.16	0.13	0.78	0.92	0.51	-0.1	0	0.83	0.78	0.42	0.23	-0.01	0.49	0.12	-0.65	-0.29	0.79	0.26	-0.08	1.02	0.75	1.34	0.42	0.9	0.05	-0.08	0.17	-0.54	0.54	0.31	0.44	0.13	0.46	0.04	0.24	0.8	0.81	0.44	0.21	-0.22	0.16	0.39	0.16	-0.35	0.04	-0.12		0.09	-0.14		-0.07	0.33	0.72	-0.29	-0.28	0.65	1.01	0.84	-0.28	-0.55	0.33	0.5	0.2	0.06	-0.77	0.78	0.54	-0.04	0.14	-0.46	1.85	0.39	0.76	0.27	-0.95	0.15	0.07	0.36	-0.13	0.17	0.09	-0.28	-0.1	0.06	-0.35	-0.45	-0.22	-0.4	0.19	0.2	-0.5	0.07	0.02	-0.14	-0.02	-0.07	-0.28	-0.14	-0.19	-0.64	-0.85	-0.81	-1.77	-0.22	0.14	-0.32	-0.76	-1.21	0.6	-0.02	-0.38		0.01	-0.68	0.11	-0.11	-0.19	0.66	-1.57	-0.38	-0.81	-0.7	-1.06	-0.39	0.33	-1.19	0.07	-2.12
GENE4066X	56898 || (1)	 BDH2: 3-hydroxybutyrate dehydrogenase - type 2	1	-0.15	-0.05	-0.11	0.07	0.26	0.17	0.15	2.12	0.21	0.51	0.06	0.23	0.29	0.63	0.27	0.36	0.27	-0.13	-0.37	0.13	0.09	0.16	0.8	2.21	0.29	-0.25	0.1	0.37	0.22	0.46	0.22	0.38	0.01	-0.38	-0.02	-0.49	-0.68	0.24	-0.21	-0.24	0.22	0.62	-0.15	0.24	0.19	-0.29	0.23	0.31	0.05	0.1	-0.19	-0.09	0.07	-0.07	-0.07	-0.14	0.06	0.31	-0.05	0.05	0.19	-0.3	0.07	-0.17	-0.19	0.11	0.01	-0.31	-0.45	0.01	-0.09	0.1	0.01	0.05	-0.12	0.14	-0.43	0.05	0.09	0.09	0.21	0.15	0	0.4	0.03	0.13	0.11	-0.26	0.04	-0.33	-0.23	-0.43	-0.29	-0.02	0.9	0.36	0.67	-0.03	-0.05	0.37	0.63	0.48		-0.04	-0.16	-0.06	0.21		-0.79	0.07	0.08	-0.38	0.23	-0.06	-0.15	0.12	0.32	0.81	0.29	0.4	0.5	-0.5	-0.38		-0.34	-0.48	-0.9	-0.33	0.51	-0.54	-0.65	-0.71	-1.15	-1
GENE2364X	9463 || (1)	 PICK1: Protein interacting with PRKCA 1	1	-0.22	0.08	-0.18	-0.14	0.45	-0.18	-0.06	0.43	0.55	-0.25	0.92	0.26	-0.39	0.31	0.39	0.12	-0.5	0.4	-1.02	0.54	-0.5	-0.1	0.43	0.02	-0.96	-0.38	0	0.27	-0.22		-0.06	-0.35		0.22	-0.34	0.08	0.14	-0.97		0.08	0.36	-0.61	-0.38	0.23	0.03	-0.32	-0.98	0.03	0.15	0.09	-0.59	-0.17	0.33	0.01	0.06	-0.05	0.15	-0.31	-0.55	-0.19	-0.1	-0.52	-0.27	-0.97	-0.45	-0.1	-0.53	-0.94	-0.39	-0.47	-0.63	-0.36	-0.44	-0.36	-0.27	-0.07	-0.11	0.15	-0.07	-0.39	0.1	-0.01	0.24		0.11	0.23	0.31	-0.35		-0.22	-0.33	0.03	-0.17	0.12	0.64	0.52	0.48	0.08	-0.16			0.02	0.18	0.05	-0.11	-0.56	-0.23	-0.63		0.01	0.16	-0.67	-0.33	-1.05	0.28	-0.08	-0.23	0.29	0.18	-0.18	0.54	-0.54	-0.64	-0.24	-0.86	0.18	-0.88	-0.93	-0.57	-0.59	-0.29	0.03	-0.59	-1.31
GENE4739X	84276 || (1)	 NICN1: Nicolin 1	1	-0.16	-0.09	0.06	-0.12	0.29	-0.27	-0.76		0.24	0.16	-0.45	-0.29	0.04	0.98	0.08	-0.1	0.2	0.51	-0.71	-0.62	0.06	0.34	0.71	0.24	-0.03	-0.88	-0.48	0.73	-0.25	-0.69	-0.22	-0.02	0.02	0.09	-0.26		-0.32	0.23	-0.34	0.06	0.04	0.01	0.13	-0.09	0.26	-0.03	0.57	0.07	-0.21	-0.07	-0.2	0.02	-0.05	0.02	0	0.13	0.27	0.04	-0.11	0.28	0.52	-0.47	-0.83	-0.75	-0.44	0.58	-0.37	-0.81	-0.74	-0.63	-0.15	-0.05	-0.57		-0.62	0.38	0.6	-0.32	0.08	-0.15	0.25	-0.02	-0.3	0.25	-0.12	0.15	0.26	0.13	-0.01	-0.11	-0.27	-0.29	-0.07	0.1	0.25	0.06	0.66	-0.12	0.12	0.37	0.29	0.25	0.71	-0.11	0.05	0.28	-0.06	0.3	0.5	0.16	0.54	0.77	0.48	1.03	0.23	0.03	0.17	0.21	0.58	0.66	0.22	-0.22	0.08	-0.98	-0.39	-0.76	-0.1	-0.59	-0.16	-1.07	-0.26	-0.32	-0.02	-1.68
GENE4707X	7347 || (1)	 UCHL3: Ubiquitin carboxyl-terminal esterase L3 (ubiquitin thiolesterase)	1	0.07	-0.13	-0.01	-0.02	0.11	-0.09	-0.05	-0.42	0.58	0.18	-0.34	-0.18	-0.1	1.02	0.08	0.02	0.28	0.02	0.41	-0.88	-0.2	0.32	0.65	-0.49	0.2	-1.2	0	0.04	-0.89	-1.09	-0.77	-0.64	-0.1		0.51		-0.41	-0.44	-0.19	-0.12	0.04	0.1	-0.04	-0.3	0.1	-0.18	0.24	0.18	-0.11	-0.21	-0.26	-0.07	-0.01	0.17	0.13	0.01	0.18	0.17		0.56	0.29		-0.1	0.21	0.25	0.6	-0.49	-0.48	-0.51	-0.07	0.09	0.1	-0.08	-0.23	-0.16	0.16	0.15	0.16	0.31	0.34	0.02	0	-0.43	0.25	-0.06	0.14	0.07	0.1		0.07	-0.18	-0.55	-0.22	-0.06	0.21	-0.09		-0.15	-0.03	0.09	0	0.09	0.57	-0.14	-0.43	-0.26	-0.36	-0.21	-0.61	-0.43	0.26	-0.16	-0.42	-0.07	0.35	0.24	0.07	0.39	0.45	0.33	0.46	-0.46	0.23	-1.43	-1.48	-0.95	1.98	-1.32	0.9	-1.02	0.52	-0.83	-0.34	-1.01
GENE737X	148266 || (1)	 ZNF569: Zinc finger protein 569	1	-0.23	0.49	-0.06	-0.19		-0.09	-0.63	-0.37	0.43	0.19		0.22	-0.05	0.95	0.54	-0.03	0.05	0.22	-0.21	-0.13		-0.09	0.69	0.11	0.37	-0.29	0.16	0.53	-0.09	0.04		-0.08	0.21	0.47	-0.55	0.09	-1.01	0.24	0.02	-0.29	-0.06		0.66	0.5	0.27	0.06	0.15	0.13	0	-0.58	0.62	-0.34	0.19	0.35	-0.29	-0.16	0.04	0.06	0.31	0.46	0.28	0.25		-0.23	-0.19	1.42	0.06	0.04	0.28	0.12	0.22	0.64	0.12	0.28	0.35	0.6	0.45	0.41	0.5	0.62	0.17	-0.27	-0.16	0.37	0.2	0.1	0.05	0.04	-0.06	-0.24	0	-0.52	0.09	0.1	0.41	-0.07	0.18	-0.03	0.24	0.2	0.06	-0.21	0.44	0	-0.06	-0.1	0.29	-0.17	-0.31	-0.06	-0.05	0.02		-0.18	-0.15	0.13	-0.07	0.45	0.18	0.01	-0.03	0.03	-0.6	-0.73	-0.87	-0.28	1.06	-0.74	-0.32	-0.45	0.05	-0.55	-0.11	-2.22
GENE2772X	9884 || (1)	 LRRC37A : leucine rich repeat containing 37A	1	-0.11	0.17	-0.04	-0.35	0.33	-0.59	-0.1	0.37	0.35	0.03	-0.08	0.53	0.42	0.38	0.32	-0.14	-0.06	-0.38	-0.71	-0.07	-0.45	-0.38	0	0.31	-0.19	0.2	-0.34	-0.02	-0.2	0.27	-0.12	-0.05	0.02	-0.33	0.11	-0.01	-0.84	-0.19	0.33	-0.38	0.09	0.08	-0.01	-0.09	0	0.27	-0.14	0.22	0.07	-0.4	0.21	-0.43	-0.15	-0.12	0.16	0.14	0.29	0.12	0.07	0.05	0.35	0.04	-0.25	-0.15	0.02	0.58	-0.2	0.13	-0.2	-0.02	0.37	0	0.33	0.03	0.07	0.13	0.26	0.7	0.43	0.44	0.27	-0.1	0.22	0.2	-0.01	0.27	0.25	-0.29	0.06	-0.15	-0.49	-0.14	-0.1	0.26	0.69	0.28	0.65	0.08	-0.16	0.02	0.34	0.5	0.55	0.1	-0.22	0.07	0.15	-0.25	0.31	-0.05	0.01	-0.19	-0.01	-0.12	-0.02	0.04	0.06	0.46	0.17	0.45	0.52	-0.52	-0.31	-0.27	-0.86	-0.73	0.26	-0.76	0.49	-0.91	-0.25	-0.37	-0.59	-1.76
GENE338X	23165 || 23165 || (2)	 NUP205: Transcribed locus - strongly similar to NP_055950.1 nuclear pore complex protein Nup205 [Homo sapiens]	1	0.08	-0.31	0.09	0.06	0.06	-0.04	-0.07	-0.17	0.12	-0.24	-0.29	0.64	-0.22	0.35	0.6	0.73	-0.44	0.57	-0.73	-0.27	0.95	0.32	0.51	1.1	-0.2	1.29	-0.44	0.18	0.13	0.84	0.13	-0.61	-0.48	-0.38	-0.23	-0.36	-0.38	-0.58	0.55	-0.23	0.58	-0.13	0.66	-0.01	0.5	-0.3	0.39	0.32	0.41	0.5	0.3	-0.51	-0.23	-0.15	-0.59	-0.36	0.31	0.34	0.42	-0.21	0.42	0.23	-0.34	1	0.07	-0.2	-0.31	-0.45	-0.35	-0.54	-0.81	-0.21	-0.3	-0.58	0.41	0.01	0.36	0.45	0.1	0.58	-0.37	0.33	0.04	0.13	0.12	0.3	0.27	-0.42	-0.11	-0.58	-0.11	-0.27	0.08	0.36	0.68	0.67	0.69	0.3	0.39	0.35	0.43	0.19	0.79	-0.19	-0.31	-0.34	-0.02	-0.15	-1.13	0.24	0.17	-0.36	-0.23	-0.24	-0.17	0.06	0.17	0.57	0.46	0.42	0	0	-0.6	-0.63	-1.18	-0.44	-0.21	-0.49	-0.44	-0.59	-0.64	-0.51	-1.02	-0.39
GENE3029X	56947 || 56947 || (2)	 MFF: Mitochondrial fission factor	1	0.21	-0.25	-0.09	0.01	0.1	-0.07	0.09	0.01	-0.12	-0.83	-0.16	0.02	-0.16	-0.24	0.33	-0.13	-0.02	-0.36		-0.35	-0.15	-0.4	0.07	1.04	0	-0.61	-0.06	-0.42	-0.01	-0.04	-0.3	-0.63	-0.49	-0.18	0.56	-0.29	-0.21	0.93	-0.22	0.46	0.54	0.35	0.2	0.36	0.11	1.81	-0.36	-0.12	0.15	0.15	-0.08	0.52	-0.3	0.12	-0.06	-0.13	-0.27	-0.1	-0.01	0.09	0.08	-0.2	-0.13	-0.3	-0.25	0.1	-0.46	-0.16	-0.13	-0.37	-0.15	-0.09	-0.37	-0.11	-0.27	-0.16	0.18	-0.3	0.2	0.24	-0.03	0.32	-0.02	-0.15	0.16	-0.21	0.25	-0.08	-0.03	-0.21	-0.02	-0.27	-0.04	-0.2	-0.25	-0.08	-0.22	-0.07	0.05	-0.02	-0.34	0.06	0.03	-0.16	0.29	-0.35	-0.23	-0.48	-1.71	0.26	-0.12	0	-0.37	-1.09	0.13	-0.02	-0.39	-0.23	-0.31	-0.04	0.1	-0.1	-0.67	-0.31	-0.63	-0.37	-0.85	-0.68	-0.36	-0.03	-0.97	-0.79	-0.95	-1.11
GENE1576X	9022 || (1)	 CLIC3: Chloride intracellular channel 3	1	-0.04	-0.3	-0.1		0.44		0.16	-0.3	-0.18	-0.49	0.12	-0.4	-0.01	-0.03	0.61	-0.18	0.19		-0.21		0.23	-0.51	-0.12	0.5	0.5	0	0.22	-0.38	-0.21	0.03		-0.31	-0.4	-0.05	0.26	0.38	-0.5	0.64	-0.4		0.49	0.84	0.13	0.03	0.36	0.73	0.53	0.09	0.27	-0.03	-0.12	-0.28	-0.03	-0.03	-0.02	0.12	0.02	0.39	-0.15	0.05	0.16		-0.84	-0.2	-0.41	0.43	-0.62	-0.35	-0.76	-0.43	-0.3	0.02	-0.28	-0.72	-0.59	0.01	0.18	-0.14	-0.14	-0.06	-0.64	0.34	-0.03	0.17	-0.03	0.05	0.04	-0.14	0.13	-0.25	-0.25	-0.08	0.36	-0.23	-0.17	0.11	0.08	0.22	0.12	0.11	0.05	0.03	0.32	0.17	-0.21	-0.28	-0.26	-0.3	-0.35	0.26	0.4	-0.47	-0.13	-0.81	-0.15	0.07	-0.11	0.13	-0.03	0.19	0.13	-0.13	-0.93	-0.61	-0.67	-0.36	-0.22	-0.17	-0.53	-0.49	-0.79	-0.75	-0.6	-0.66
GENE3819X	293 || 293 || (2)	 SLC25A6: Solute carrier family 25 (mitochondrial carrier; adenine nucleotide translocator) - member 6	1	-0.23	0.06	-0.22	0.29	0.11	0.28	0.37	0.06	0.45	0.03	0.73	-0.58	0.88	0.5	-0.51	0.03	0.04	-0.32	-0.05	0.21	-0.42	0.1	-0.42	0.36	0.19	0.12	-0.07	0.2	0.2	0.07	-0.03	-0.05	0.47	-0.66	1.2	-0.33	0.82	0.67	0.07	1.33	-0.02	0.16	-0.08	-0.31	0.08	-0.52	-0.06	0.21	0.34	0.24	0.03	-0.04	-0.25	-0.11	-0.04	-0.22	-0.15	0.06	0.1	-0.04	-0.05	-0.19	-0.11	-0.19	-0.35	-0.13	-0.3	-0.3	-0.47	-0.56	-0.44	-0.01	-0.14	-0.2	-0.19	-0.34	0.14	-0.29	-0.07	-0.15	-1.04	0.4		0.2	-0.05	0.12	0.14	-0.22	-0.23	-0.28	-0.08	-0.09	0.17	-0.18	-0.35	0.2	0.07	0.2	-0.19	-0.29	-0.23	-0.32	-0.16	-0.27	-0.41	-0.49	-0.91	-0.9	-1.34	-0.05	0.14	-0.2	-0.92	-0.67	-0.26	-0.41	0.09	-0.19	0.1	-0.1	0.62	-0.62	-1.21	-1.01	-0.81	-0.53	-0.78	-0.84	-1.06	-1.16	-0.99	-0.66	-0.89	-0.18
GENE5447X	5757 || 5757 || (2)	 PTMA: Prothymosin - alpha	1	-0.01	-0.03	-0.15	0.19	0	-0.03	-0.02	0.04	-0.22	-0.18	-0.06	0.03	-0.14	0.05	-0.11	0.21	0.01	0.25	-0.34	0.12	-0.09	0.57	0.24	0.44	-0.22	0.12	-0.07	0.34	-0.3	0.03	0.33	-0.12	-0.14	0.04	-0.08	-0.09	0.02	-0.1	0.26	0.06	-0.16	0.23	0.02	-0.17	0.3	0.2	0.05	0.08	0.2	0.1	-0.16	0.06	-0.05	-0.06	-0.08	-0.08	-0.04	0.01	-0.02	-0.26	-0.1	-0.02	-0.62	-0.39	-0.31	0.04	-0.01	-0.53	-0.42	-0.39	-0.39	-0.14	-0.19	-0.31	-0.31	-0.22	-0.21	-0.14	-0.11	-0.26	-0.17	0.01	0.04	0.19	-0.02	0.12	0.12	0.18	-0.14	-0.14	-0.33	-0.04	0.13	0.21	0.32	0.12	0.13	0.08	0.04	0.2	-0.04	0.03	-0.04	-0.15	-0.16	-0.05	-0.44	-0.42	-1.02	0.15	0.05	0.14	-0.02	-0.43	0.38	0.05	-0.07	0.03	0.12	0.06	0.23	-0.23	-0.57	-0.39	-0.49	-0.25	-0.22	-0.2	-0.1	-0.62	-0.42	-0.16	-0.26	-0.4
GENE3184X	1047 || 1047 || 1047 || 1047 || (4)	 CLGN: calmegin	1	-0.31	-0.2	0.18	0.05	0.28	-0.26	-0.29	0.24	-0.21	-0.31	0.41	0.61	1.05	0.7	0.43	0.08	0.39	0.67	0.59	-0.31	0.3	0.08	1.23	0.72	0.87	0.37	1	0.42	0.24	0.43	0.62	0.29	0.95	1.22	0.54	0.54	0.63	0.18	0.38	-0.49	0.54	0.51	1.24	0.68	0.42	0.79	0.69	0.05	-0.04	-0.01	0.26	0.23	0.13	0.17	-0.33	-0.04	-0.44	0.08	0.25	0.26	0.19	0.06	-0.3	0.13	-0.54	2	-0.18	-0.54	-0.51	-0.52	-0.14	0.37	-0.24	0.05	-0.52	0.02	-0.12	-0.76	-0.56	-0.15	-0.12	0.04	0.06	0.02	0.08	0.15	0.18	0	0.2	-0.19	-0.53	0.06	0.15	0.21	0.31	0.01	0.52	0.03	0.21	0.24	0.26	0.28	0.34	-0.1	0.02	0.08	-0.12	0.12	0.1	0.06	0.07	-0.14	-0.09	-0.08	-0.24	-0.17	0.2	0.21	0.22	0.39	-0.14	0.14	-0.08	-0.13	0.02	-0.11	-0.18	0.1	-0.18	0.21	-0.01	-0.27	-0.41	-0.38
GENE2712X	7582 || 7582 || (2)	 ZNF33B: Zinc finger protein 33B	1	-0.13	0.05	-0.07	0.07	0.1	0.05	-0.08	-0.54	0.12	-0.08	0.14	0.15	-0.09	0.93	0.69	0.18	0.43	0.14	-0.09	-0.45	-1.4	0.03	0.91	0.21	-0.14	-0.6	0.21	0.24	-0.1	-0.36	-0.3	-0.16	0.1	-0.45	-0.18	-0.26	-0.06	-0.09	-0.14	-0.03	0.3	0.28	0.27	-0.16	-0.02	-0.11	0.09	0.15	0	-0.05	0.12	0.15	-0.15	-0.03	-0.04	-0.16	-0.01	0.27	-0.17	-0.08	0.34	-0.63	-0.41	-0.64	-0.31	0.05	-0.71	-0.59	-1.22	-0.52	-0.62	-0.02	-0.26	-0.38	-0.32	-0.05	-0.21	-0.2	-0.2	-0.09	-0.53	0.04	-0.55	0.18	-0.08	0.19	0.38	-0.1	-0.09	0.22	-0.21	0.05	-0.07	0.01	0.2	0.03	0.15	-0.1	-0.21	-0.09	0.09	0.19	0.48	-0.03	-0.26	-0.31	-0.22	-0.26	-0.52	-0.24	0.21	-0.21	0.06	-0.46	-0.14	-0.03	-0.06	0.23	0.01	0.13	0.24	-0.24	-0.02	-0.8	-0.87	-0.83	-0.88	-0.92	0.61	-0.69	-0.46	-0.14	0.19	-1.77
GENE5485X	5810 || 5810 || 5810 || 5810 || (4)	 RAD1: RAD1 homolog (S. pombe)	1	0	-0.09	0.01	-0.01	0.09	0.09	0.04	-0.22	0.06	-0.15	0.24	-0.14	0.05	0.26	0.58	0.34	0.32	0.28	0.07	0.07	-0.25	-0.12	0.12	-0.06	-0.29	-0.07	0.39	0.21	0.04	0.05	0.06	-0.33	0.09	-0.06	-0.2	0.04	0.48	-0.08	0.23	-0.05	0.19	0.2	-0.05	0.16	-0.02	0.09	-0.04	0.11	-0.12	-0.01	0.13	-0.06	-0.01	0.16	-0.31	0.01	0.09	0.31	0.37	0.18	0.39	0.11	0	0.05	-0.34	0.21	-0.26	-0.13	-0.32	-0.17	-0.4	0.13	0.05	0.14	0.19	0.08	-0.14	-0.03	-0.1	0.15	0.04	0.02	-0.33	-0.03	0.06	0.08	0.08	-0.16	-0.1	0.24	0.13	-0.3	0.03	0	0.16	-0.24	0.02	-0.05	0.04	0.14	0.29	0.06	-0.06	-0.05	0.03	-0.11	0.01	-0.32	-0.48	0.19	0.03	0.1	0.02	-0.41	0.16	0.09	0.1	0.4	0.2	0.1	-0.05	0.05	0.07	-0.51	-0.15	-0.6	-0.11	-0.34	0.29	0.07	-0.23	-0.27	0.04	-1.02
GENE3754X	3934 || 3934 || (2)	 LCN2: Lipocalin 2	1	-0.11	-0.09	0.01	0.07	0.12	0.11	-0.08	0.06	0.08	0.17	-0.07	-0.1	-0.01	-0.05	0.2	0.11	0.1	-0.11	-0.13	0.15	0.02	-0.4	-0.03	0.1	0.22	-0.1	-0.17	0.18	0.22	0.17	-0.31	-0.12	-0.15	0.22	-0.26	-0.16	-0.18	-0.29	-0.13	-0.02	0.09	-0.01	-0.16	-0.04	-0.15	-0.45	-0.16	0.24	0.01	-0.53	-0.06	-0.01	0.14	-0.05	-0.13	0.33	0.06	0.04	0.1	0.07	-0.16	0.13	0.26	0.43	-0.26	-0.46	-0.26	-0.09	-0.36	-0.46	-0.51	-0.12	-0.09	-0.15	-0.24	-0.4	0.2	-0.09	-0.08	-0.47	-0.51	-0.05	-0.17	0.06	0.22	0.33	0.07	-0.17	-0.01	-0.21	-0.07	0	0.2	0.26	-0.27	-0.15	-0.23	0.13	0.16	0.15	-0.3	-0.04	-0.2	-0.02	-0.05	-0.15	-0.55	-0.52	0.02	0.1	0.11	-0.13	-0.39	-0.6	-0.11	-0.11	-0.2	-0.37	-0.13	-0.39	-0.15	0.15	-0.34	-0.49	-0.43	-0.29	-0.4	-0.38	-0.04	-0.53	-0.37	-0.43	-0.65	-1.01
GENE475X	9289 || (1)	 GPR56: G protein-coupled receptor 56	1	-0.28	-0.2	0	0.11	0.37	0.08	0.14		0.13	-0.28	-0.19	-0.23	-0.35	0.47	0.36	0.31	0.23	0.31	-0.84	-0.42	-0.58	-0.59	0.36	0.52	-0.46	-0.3		0.23	0.01	1.39	-0.17	-0.08	0.18	1.61	-0.5	0.02	0.47	-0.93	0.35	-0.21	0.54	-0.44	0.04	0.09	0.06	-0.6	-1.09	0.21	0.16	-0.93	0.47	0.07	0.08	0.09	0.17	-0.36	0.07	0.12	0.55	-0.06	-0.16	-0.17	-0.17		0.01	0.06	-0.66	-0.06	-0.59	-0.22	-0.35	-0.09	-0.13	0.04	-0.46	-0.21	0.9	-0.28	-0.14		-0.74	0.07	-0.12	0.33	0.03	0.23	0.28	-0.21	0.06	-0.37	-0.3	0.17	0.22	0.43	0.38	0	-0.19		-0.17	0.7	-0.26	-0.14	0.23	0.13	-0.1	0.22	-0.33	-0.58	-0.17	-0.12	0.93	0.26	0.05	-0.83	-0.34	-0.26	0	-0.04	-0.3	-0.81		0	-0.75	-0.59	-0.94	-0.78	-0.42	-0.97	-0.53	-0.53	-1.5	-1.21		-0.61
GENE1974X	4141 || 4141 || (2)	 MARS: Methionyl-tRNA synthetase	1	-0.24	-0.1	-0.01	0.38	-0.02	-0.31	-0.1	0.03	0	-1.02	0.99	-0.24	0.67	-0.34	-0.03	0.42	0.16	-0.19	0.27	-0.13	0.41	0.39	0.15	0.49	-0.08	0.36	1.81	0.45	0.06	0.22	0.68	0.58	0.25	1.63	0.64	-0.13	-0.23	-0.41	1.87	-0.16	0.54	-0.59	-0.22	-0.36	-0.05	-0.67	-0.41	-0.01	-0.1	0.06	-0.13	0.13	-0.13	0.08	0	0.03	0.1	-0.02	-0.09	0.29	-0.16	-0.24	-0.05	-0.16	-0.18	0.22	-0.2	-0.59	-0.17	-0.4	-0.03	-0.21	-0.18	-0.19	-0.19	0.1	-0.13	0.04	0.06	0.05	0.4	0.22	0.27	-0.31	0.39	-0.52	0.21	-0.3	0.06	0.02	-0.03	0.17	-0.03	-0.03	0.14	0.07	0.39	0.23	-0.09	0.28	-0.23	-0.22	-0.16	0.02	0.09	-0.41	-0.7	-0.75	-1.44	-0.02	0.13	-0.08	0.07	-0.49	0.3	0.04	-0.12	0.07	-0.11	0.26	0.94	-0.94	-0.94	-1.48	-0.76	-1.04	-0.92	-1.33	-0.61	-0.33	-0.84	-2	-0.96	-1.05
GENE4901X	146909 || 146909 || (2)	 KIF18B: kinesin family member 18B	1	-0.18	-0.14	-0.05	0.06	0.3	-0.14	-0.14	-0.27	-0.14		-0.03	0.01	0.09	0.22	0.51	0.22	0.95	0.33	0.08	0.06	-0.1	0.18	0.55	1.65	0.62	-0.33	0.22	0	-0.12	0.18	0.05	-0.04	-0.11		-0.31		-0.01	-0.59	0.28	0.05	0.71	0.48	0.77	-0.23	0.18	0.36	0.54	-0.25	-0.2	0.38	-0.18	0.11	0.07	0.13	-0.08	0.03	0.01	-0.16	-0.02	-0.01	-0.09	-0.1	-0.31	0.12	-0.04	-0.34	-0.07	-0.53	-0.67	-0.75	-0.46	-0.18	-0.38	-0.23	-0.52	-0.34	0.41	0.07	0.03	-0.32	-0.16	-0.19	0.25	-0.27	0.1	0.24	0.13	0.02	0	-0.23	-0.06	0.18	0.16	0.22	0.15	0.16	0.04	0.07	-0.17	0.16	-0.1	-0.04	0.25	0.01	0.03	0.03	-0.22	-0.17	-0.15	-0.09	0.07	0.25	-0.31	-0.03	-0.11	-0.38	-0.14	0.08	0.19	0.53	0.35	-0.35	-0.28	0.02	-0.25	0.1	0.1	-0.22	-0.57	-0.49	-0.46	-0.25	-0.14	-0.67
GENE4065X	79683 || 79683 || (2)	 ZDHHC14: Transcribed locus	1	-0.14	0.01	-0.22	0.21	0.13	0.08	0.28	0.05	0.03	0.55	-0.49	-0.25	0.07	0.11	-0.16	-0.09	-0.08	-0.08	0.13	0.51	0.38	-0.49	-0.45	-0.01	-0.08	0.31	-0.02	0.17	0.05	0.02	-0.32	-0.13	0.27	0.15	0.04	-0.5	-0.18	-0.37	-0.44	-0.25	0.06	0.37	0.3	-0.02	-0.03	-0.1	-0.11	-0.06	-0.19	0.06	0.44	-0.08	0.17	-0.19	-0.01	-0.26	0.15	-0.29	-0.35	-0.39	-0.25	-0.24	-0.52	-0.35	-0.19	-0.16	-0.51	-0.42	-1.1	-0.52	-0.26	-0.15	-0.09	-0.73	-0.28	-0.53	-0.94	-0.07	0.06	-0.05	-0.46		0.3	-0.15	-0.23	0.08	-0.09	-0.01	0.29	0.07	-0.29	-0.02	-0.2	-0.16	0.25	0	-0.1	0.19	0.2	-0.12	0.03	0.01	-0.17	0.1	0.06	-0.36	-0.33	-0.35	-0.15	0.11	-0.37	-0.34	-0.23	-0.39	-0.07	0.19	0.17	0.02	0.04	0.08	0.83	-0.83	-0.63	-0.95	-0.04	-0.3	-0.63	-0.33	-1.31	-1.3	-0.25	-0.75	-1.65	-0.49
GENE2859X	340273 || (1)	 ABCB5: ATP-binding cassette - sub-family B (MDR/TAP) - member 5	1	-0.22	-0.21	0.26	0.22	-0.04	-0.33	0.23		-0.34	0.76	-0.69	-0.08	-0.23	-0.03	0.64	-0.67	0.06	0.31	0.49	0.59	0.92	-0.22	-0.08	-0.18			0.19	0.17	0.35		-0.08	0.08	-0.15		-0.1	-0.02	0.33	-0.03		0.03	0.07	0.16	0.31	0.3	-0.08	0.14	0.17	0.04	0.17	0.28	-0.07	0.03	0.1	-0.17	-0.08	-0.2	-0.07	0.12	0.08	-0.23		-0.13	-0.21	-0.06	-0.14	0.03	-0.27	-0.37	-0.46	-0.4	-0.44	-0.18	-0.14	-0.3	-0.56	-0.34	0.38	-0.07	-0.09	0.35	-0.32		0.38	-0.1		0.17	0.2	-0.25	0.15	-0.19	-0.36	0.2	0.17	0.02	-0.45	0.03	-0.11	0.14	0.04	0.47	0.02	0	-0.13	0.25	-0.11	-0.02	-0.11	-0.01	0.46	0.1	0.24	-0.18	-0.26	-0.12	-0.56	0.31	-0.07	0.24	0.2	0.34	0.63	-0.63	-0.52	-0.83	-0.17	-0.21	-0.04	-0.73	-1.16	-0.21	0.4	-1.14	-0.75	-0.55
GENE3854X	5463 || 5463 || (2)	 POU6F1: POU class 6 homeobox 1	1	-0.06	0.11	-0.17	0.24	-0.13	-0.18	-0.13	1.32	0.52	0.51	0.68	1.68	0.49	0.76	0.76	0.55	1.03	1.16	1.02	0.4	0.45	0.04	0.47	0.25	0.91	0.3	0.7	0.18	0.4	0.15	-0.01	-0.13	0.54	1.8	0.04	0.47	0.48	-0.01	1.77	0.23	0.28	-0.45	0.84	0.68	0.24	0.11	0.4	-0.18	-0.1	-0.14	0.44	0.31	0.08	0.04	-0.28	-0.09	-0.09	-0.1	0.12	0.07	-0.16	0.06	-0.06	0.19	-0.55	-0.05	0.3	-0.34	0.31	-0.48	-0.49	0.06	-0.39	-0.22	-0.45	-0.41	0.27	-0.46	-0.36	-0.1	-0.07	-0.01	-0.14	0.17	0.16	-0.05	-0.07	-0.28	0.13	0.14	-0.05	-0.11	0.4	0.03	-0.12	0.12	0.05	0	0.8	-0.15	-0.04	-0.11	-0.26	0.04	0.08	-0.17	-0.5	-0.34	-0.07	0.22	0.02	0.07	-0.51	-0.51	0.41	0.32	0.51	0.15	0.04	0.04	0.34	-0.34	-0.43	-0.6	-0.24	-0.25	-0.16	-0.59	-0.48	0.22	-0.51	-0.59	-0.66	0.6
GENE2889X	2922 || (1)	 GRP: Gastrin-releasing peptide	1	-0.26	0.24	0.04	0.05	-0.05	-0.29	0.2	-0.12			0.46	0.44	0	0.3	0.21	0.7		0.36	-0.16	0.37	0.18	0.14	0.51	0.57	0.45	1.07	0.21	0.61	0.39	0.31	0.35	-0.16	-0.15	-0.33	0.17	-0.08	0.4	-0.35	0.67		-0.13		0.77	0.43	-0.08		-0.36	-0.26	0.11	-0.51	0.22	0.3	0.2	-0.14	0.01		0.1	-0.36		-0.56	-0.76	0.12	-0.37	-0.06		-0.49	-0.09	-0.96	-0.09		-0.07	0.05		-0.67	0.01	-0.69		-0.29	-0.42	-0.39			-0.19	0.03	-0.14	0	-0.05	-0.06	0.26		0.18	0.08	0.19	-0.22	0.14	-0.17	0.09	-0.28	-0.6	-0.4	-0.17	-0.38	-0.04	0.43	-0.23	-0.28	0.11	0.7		-0.53	-0.12	-0.29	-0.34	-0.19				0.67	0.04	0.16	0.21	-0.21	-0.43	-0.2	-0.68	-0.31	-0.64	-0.25	-0.9	-0.31	-0.31	-0.47	-0.64	-0.44
GENE270X	6590 || 6590 || 6590 || (3)	 SLPI: Secretory leukocyte peptidase inhibitor	1	-0.51	0.07	0.15	0.21	0.09	0.37	0.18	-0.11	0.07	0.02	0.46	0.33	0.28	0.39	0.19	0.13	0	0.15	-0.01	-0.44	0.24	0.08	1.57	0	0.59	-0.35	-0.07	0.14	-0.29	0.34	0.41	-0.11	0.95	0.8	-0.48	0.09	0.04	-0.76	-0.64	-0.24	0.48	-0.16	1.07	1.05	-0.46	0.15	0.45	-0.21	0.09	-0.49	0.83	-0.42	-0.02	0.37	-0.15	0.2	-0.21	0.23	-0.26	0.13	-0.32	0.13	0.05	-0.5	-0.55	-0.03	0.42	-0.44	0.18	-0.67	-0.39	-0.1	-0.57	0.24	-0.73	-0.15	0.44	-0.79	0.09	-0.18	-0.05	-0.51	-0.1	-0.02	0.01	1.03	0.33	-0.18	-0.15	-0.42	0.05	0.68	0.13	0.29	-0.49	0.07	0.22	-0.21	-0.6	0.05	-0.58	-0.58	0.25	0.5	0.55	0.23	-0.35	0.24	-0.27	-0.31	0.49	1.75	0.21	0.29	0.39	0.51	0.77	-0.22	-0.17	0.02	0.75	-0.75	-0.86	-0.78	-0.33	-0.56	-0.92	-0.9	-0.58	-0.59	-1.13	-1.28	-1.04	-1.01
GENE2184X	5003 || (1)	 SLC22A18AS: Solute carrier family 22 (organic cation transporter) - member 18 antisense	1	-0.1	0.04	-0.08	-0.07	0.2	-0.04	-0.18	0.16	-0.07	-0.44	-0.73	-0.52	-0.57	0.34	0.16	0.58	0.26	-0.63	-0.52	-0.24	-0.34	0.08	0.57	0.35	-0.27	0.41	-0.72	-0.67	-0.7	0	-0.23	0.42	-0.18	-0.3	-0.23	-0.35	-0.51	-0.37	-0.01	0.31	-0.34	0.08	0.22	-0.15	0.17	-0.07	-0.25	-0.2	-0.04	0.23	-0.38	0.12	0.17	-0.04	0.06	0.07	0.02	-0.19	-0.73	0.39	0.18	-0.48	-1.23	-1.26	-0.45	1.37	-0.48	-1.29	-1.19	-0.88	0.66	-0.36	-1.12	-0.9	-0.59	0.1	-0.05	-0.9	-0.72	-0.41	-0.49	-0.37	-0.61	0.01	0.07	0.36	0.2	0.05	0.09	0.19	-0.03	-0.09	0.12	0.2	-0.22	-0.24	0.04	0.19	-0.32	-0.12	-0.64	-0.34	0.01	0.06	-0.27	0.28	-0.38	0.27	0.83	-0.29	0.26	0	-0.31	0.15	-0.33	-0.48	-0.31	0.01	0.23	-0.13	0.67	-0.67	-0.79	-1.16	-1.25	-0.62	-1.08	-1.01	-0.42	-0.78	-0.48	-0.81	-1.31	-1.66
GENE902X	2706 || (1)	 GJB2: gap junction protein - beta 2 - 26kDa	1	0.07	0.27	0.11	-0.18	-0.27	0.19	-0.07	0.13	0.4	-0.11	-0.42	-0.09	0.2	0.86	0.19	0.26	-0.07	-0.13	-0.26	-0.15	-0.2	-0.31	-0.44	0.14	-0.33	0.12	-0.34	0.11	0.26	-0.3	0.19	0.51	-0.5	-0.29	-0.26	-0.52	-0.44	0.28	0.39	-0.03	-0.29	0	-0.17	0.21	-0.1	0.08	-0.07	0.56	-0.35	0.23	-0.63		0.25	-0.2		0.13		-0.37	-0.64	-0.5	-0.05	-0.14	-0.6	-1.25		-0.03	-0.24	-1.12	-1.02			-0.01	-0.59	-0.93	-0.5	-0.14	-0.29	-0.48		-0.25	-0.34		0.14	0.09	-0.02	0.22	0.05	-0.3	0.17	-0.24	-0.1	0.18	-0.02	0.35	-0.08	0.42	0.05	0.23	0.06	0.19	-0.05	-0.14	0.36	0.09	-0.36	-0.23	-0.53		-0.19	-0.15	0.28	-0.55	-0.78	-0.82	-0.84	-0.51	-0.14	-0.05	-0.12	0.01	0.48	-0.48	-0.77	-0.9			-0.76	-0.47	-0.91	-1.15	-1.25	-1.33	-1.77	-1
GENE1494X	8503 || 8503 || 8503 || (3)	 PIK3R3: phosphoinositide-3-kinase - regulatory subunit 3 (gamma)	1	0.03	-0.01	-0.16	-0.09	0.23	0.25	-0.04	0.02	0.32	-0.29	0.19	0.04	0.19	0.16	1.62	0.53	0.28	0.23	1.34	0.33	0.38	0.45	0.47	0.34	0.16	-0.19	0.29	0.41	-0.08	0.2	0.15	-0.36	0.01	0.11	-1.36	-0.13	-0.2	-0.36	0.5	0.56	0.31	0.31	0.27	0.11	0.36	-0.1	0.44	0.07	-0.01	-0.25	-0.23	0.05	0.27	0.16	-0.07	0.02	-0.02	0.24	0.28	0.1	-0.08	-0.07	0.1	0.19	0.09	-0.07	-0.12	-0.23	-0.29	-0.43	-0.63	0.26	-0.21	-0.1	-0.16	-0.19	0.51	0.02	0.03	-0.04	-0.05	-0.08	-0.3	0.01	-0.09	0.21	0.81	-0.24	-0.16	-0.14	-0.03	-0.13	0.02	0.76	-0.18	-0.23	-0.07	0.12	-0.2	0.72	-0.45	-0.34	0.23	-0.19	-0.14	-0.07	-1.06	-0.17	0.21	-0.27	0.35	-0.16	-0.3	-0.15	-0.08	-0.12	-0.24	-0.22	-0.16	-0.06	0.44	-0.44	-0.58	-1.15	-0.75	-0.71	-1.01	-0.87	-0.03	0.5	-0.94	-0.86	-0.65	-0.14
GENE1144X	5521 || 5521 || (2)	 PPP2R2B: protein phosphatase 2 - regulatory subunit B - beta	1	-0.17	-0.08	-0.13	0.32	0.07	-0.19	-0.04	0.15	0.13	-0.04	0.62	0.74	0.92	0.36	-0.08	0.28	-0.02	0.13	-0.35	-0.13	-0.2	0.04	0.1	0.46	0.5	-0.19	-0.01	0.3	0.06	0.25	-0.13	0.28	0.52	-0.21	0.35	0.75	-1.33	0.15	-0.05	-0.09	-0.13	0.14	0.1	0.14	-0.66	-0.12	-0.47	0.35	0.14	-0.51	0.27	-0.21	0.22	-0.03	-0.13	-0.18	0.11	0.19	-0.32	-0.18	-0.2	-0.03	-0.41	-0.15	-0.01	0.21	-0.4	-0.29	-0.42	-0.35	-0.46	-0.55	-0.31	-0.29	-0.49	-0.4	-0.01	-0.05	0.07	0.07	-0.29	0.85	-0.2	-0.19	0.05	-0.22	-0.17	-0.25	-0.03	-0.09	0.29	-0.11	-0.11	-0.36	-0.36	-0.25	-0.67	-0.19	-0.29	-0.03	-0.33	0	-0.23	0.35	-0.11	-0.27	-0.22	-0.09	0.08	-0.3	-0.18	0.19	-0.08	0.21	0.15	0.06	-0.17	-0.13	-0.19	-0.24	-0.17	0.17	-0.99	-0.79	-1.42	-1.53	-1.2	-1.44	-0.98	-0.48	-0.8	-1.44	-1.16	-0.89
GENE3162X	23160 || 23160 || (2)	 WDR43: WD repeat domain 43	1	-0.14	0.29	0.1	0.02	-0.27	0.11	0.74	0.34	0.37	0	1.1	0.93	0.87	0.16	0.25	0.19	-0.08	-0.02	0.54	0.32	-0.76	-0.48	-0.09	0.35	0.32	0.82	-0.2	0.29	0.11	0.3	0	-0.09	1.2	1.32	-0.39	-0.07	0.37	-0.16	-0.08	0.02	-0.28	-0.19	0.2	0.6	-0.35	-0.37	-0.58	-0.13	-0.27	0.08	0.05	-0.17	0.19	0.28	-0.32	0.03	0.27	-0.32	-0.05	-0.49	-0.58	0.05	-0.23	-0.83	-0.94	-0.42	-0.04	-0.56	-0.02	-0.46	-0.49	-0.3	-0.06	-0.21	-0.35	-0.47	-0.48	-0.17	-0.63	-0.34	-0.41	-0.44	0.31	0.24	0.09	0.05	0.2	0.09	-0.01	-0.33	-0.22	0.27	0.17	-0.08	0.3	-0.16	-0.19	0.18	0.58	-0.32	-0.39	-0.62	-0.27	0.18	0.37	-0.59	-0.55	0.12	0.3	0.27	0.38	-0.51	-0.56	-0.63	-0.22	0.2	-0.54	-0.61	-0.38	-0.42	0.25	-0.25	-0.62	-0.72	-1.31	-0.27	-0.67	-0.56	-1.25	-1.23	-0.53	-0.53	-0.75	-1.65
GENE3210X	11178 || 11178 || (2)	 LZTS1: Leucine zipper - putative tumor suppressor 1	1	-0.2	0.41	-0.12	-0.15	0.05	-0.18	-0.42	-0.4	-0.41	-0.87	-0.26	-0.21	-0.07	0.57	0.56	0.17	0.76	-0.13	-1.05	-0.2	0.08	-0.15	0.1	0.05	-0.62	0.16	0.49	-0.02	-0.34	0.18	-0.01	-0.11	0.07	0.44	0.16	-0.52	-0.07	-0.61	0.02	-0.53	0.2	-0.25	0.31	0.08	-0.19	-0.67	0.09	0.16	0.19	-0.37	0.3	0.2	-0.11	-0.23	-0.15	0.14	-0.1	0.23	-0.31	-0.28	-0.78	-0.52	-0.79	-0.11	-0.48	-0.21	-0.69	-0.79	-0.5	-0.46	-0.85	0.13	-0.37	-0.27	-0.64	-0.67	-0.03	-0.5	-0.1	-0.27	-0.51	0.19	-0.24	0.3	-0.2	0.27	0.14	-0.15	0.08	-0.2	-0.18	-0.01	0.14	-0.13	-0.22	0.15	-0.24	0.27	-0.2	-0.32	-0.43	-0.12	0.16	0.14	-0.03	-0.22	-0.56	-0.77	-0.21	0.08	0.29	-0.47	-0.44	-0.62	0.04	0.03	-0.49	-0.39	-0.3	-0.32	0.08	-0.08	-0.24	-0.19	-0.83	-1.09	-0.33	-0.58	-0.42	-0.59	-0.09	-0.13	-0.87	-1.78
GENE4891X	4928 || 4928 || 4928 || (3)	 NUP98: Nucleoporin 98kDa	1	0.01	-0.09	-0.21	-0.02	0.31	-0.64	-0.17	0.16	0.22	-0.26	0.11	-0.05	0.07	0.14	0.56	0.55	0.43	0.3	0.05	0.39	0.26	0.49	0.31	-0.03	-0.07	-0.24	-0.14	-0.24	-0.45	-0.46	-0.29	-0.49	0.17	0.26	-0.26	-0.14	-0.43	-0.44	0.25	0.03	-0.1	0.36	0.63	0.09	-0.03	0.04	0.06	0.35	-0.07	0.11	-0.04	0.13	-0.07	-0.1	-0.04	-0.19	-0.06	-0.02	0.03	-0.4	-0.27	-0.01	-0.21	-0.04	-0.28	-0.49	-0.33	-0.47	-0.5	-0.52	-0.83	0.04	-0.22	-0.48	-0.6	-0.67	0.34	0.03	-0.1	-0.56	-0.27	0.21	-0.14	0.23	0.1	0	-0.19	-0.19	0.02	0.15	-0.21	-0.13	0.02	0.1	0.13	-0.04	-0.09	0.08	0.13	-0.11	0.08	-0.1	0.1	-0.21	-0.15	-0.21	-0.39	-0.09	-0.08	-0.25	0.03	-0.2	-0.31	-0.14	-0.11	0.08	-0.01	0.16	-0.02	0.24	0.2	-0.2	0.16	-0.35	-0.32	-0.12	-0.19	-0.39	-0.57	-1.09	0.25	-0.16	-0.57	-0.75
GENE1358X	648987 || 648987 || (2)	 LOC648987: hypothetical LOC648987	1	0.04	0.23	0.34	-0.49	-0.11	0.2	-0.04	0.25	0.36	0.11	-0.01	0.02	0.15	0.34	0.22	0.34	0.82	0.21	0.48	1.01	0.75	0.6	0.52	-0.29	0.47	0.14	-0.17	-0.44	-0.24	-0.25	-0.26	-0.21	1.08	0.17	0.05	-0.07	-0.14	0.3	0.35	0.24	0.08	0.15	0.07	0.36	-0.13	-0.07	-0.32	-0.01	-0.08	0.18	0.01	0.12	-0.07	0.29	-0.23	-0.22	-0.01	-0.44	-0.6	0	0.22	-0.52	-0.4	0.68	0.35	-0.26	-0.53	-0.97	-0.59	-0.61	-0.92	-0.23	-0.6	-0.56	-0.45	-0.27	-0.33	-0.5	-0.41	-0.19	0.42	-0.01	-0.14	0.23	0.12	0.15	0.14	-0.09	0.01	-0.13	-0.27	-0.03	-0.26	0.03	0.26	0.43	0.57	0.14	-0.08	0.13	0.49	0.2	0.07	-0.09	-0.16	-0.06	-0.09	-0.14	-0.4	-0.06	-0.02	-0.16	0.11	-0.33	-0.15	-0.13	-0.24	0.53	0.22	0.19	0.5	-0.5	0.51	0.2	-0.53	-0.25	-0.04	-0.2	-0.75	-1.81	0.01	-0.66	-0.96	-1.46
GENE4045X	85236 || (1)	 HIST1H2BK: Histone cluster 1 - H2bk	1	0.17	0.17	-0.26	0.14	-0.23	0.21	0.26	1.02	0.68	0.52	-0.33	-0.26	-0.07	-0.03	0.2	0.63	0.94	0.38	0.04	0.88	0.23	0.93	0.93	0.11	0.12	0.11	-0.09	0.43	0.46	0.4	-0.24	0.08	-0.09	-0.22	0.16	-0.16	-0.11	-0.17	-0.14	0.83	0.16	-0.21	0.19	-0.11	0.11	-0.18	0	0.18	0.2	0.13	0.17	0.01	-0.26	-0.37	0.08	-0.12	-0.06	0.06	0.26	0.21	0.47	1.01	0.1	0.23	0.18	0.44	-0.3	-0.19	-0.23	-0.01	-0.25	0.14	-0.05	-0.06	0.03	0.06	0.22	0.18	0.22	0.03	0.29	-0.45	-0.09	0.08	-0.01	0.22	0.29	-0.17	0.16	-0.02	-0.01	0.17	-0.15	0.26	0.03	0.24	0.17	0.07	0.16	0.13	-0.19	0.04	-0.33	0.02	-0.21	-0.21	-0.51	-0.69	-0.87	0.12	0.16	-0.07	-0.19	-1.02	-0.14	-0.02	0.26	0	0.01	-0.19	-0.13	0.13	-0.55	-0.34	-0.8	-0.73	-0.81	0.07	-0.92	-0.74	-0.52	-0.51	-0.83	0.04
GENE4853X	8334 || 8334 || (2)	 HIST1H2AC: Transcribed locus - strongly similar to NP_001005967.1 histone 2 - H2a [Danio rerio]	1	0.2	-0.13	-0.06	-0.13	0.12	0.47	0.35	0.63	0.6	0.27	-0.17	-0.09	-0.07	0.35	0.2	0.95	0.46	0.07	0.67	0.22	0.5	1.14	1.65	0.31	0.36	0.23	0.23	0.55	-0.12	0.07	0.18	0.09	-0.11	0.14	0.1	-0.26	-0.34	-0.06	0.37	0.28	0.56	0.59	0.54	-0.16	0.3	0.22	0.71	0.32	-0.05	0.11	0	0.06	-0.04	-0.1	-0.19	-0.08	-0.02	0.55	0.32	0.33	0.1	0.22	0.39	0.23	0.16	1.29	-0.15	-0.04	-0.76	0.03	-0.43	0.01	-0.18	-0.03	0.31	0.08	-0.07	-0.12	0.11	0.14	1.06	-0.07	-0.29	0.35	0.05	0.08	0.25	-0.18	-0.09	-0.13	0.03	-0.47	-0.2	0.12	-0.66	-0.61	-0.52	-0.18	0.11	0.34	-0.72	-0.65	-0.56	-0.16	-0.07	-0.02	-0.43	-0.51	-0.56	-0.24	0.02	-0.01	-0.84	-1.21	-0.05	-0.07	0.22	-0.28	-0.54	-0.31	-0.25	0.25	-0.68	-0.01	-1.31	-0.46	-0.33	-0.21	-0.43	-1.63	0.65	-0.17	-1.03	-1.25
GENE2288X	10866 || (1)	 HCP5 : HLA complex P5	1	0.02	-0.05	0.18	0.1	-0.27	0.09	0.47	1.01	1.01	0.73		-0.1	0.29	0.22	-0.36	0.01	-0.18	-0.12	-0.41	0.01	-0.01	0.75	1.99	0.31	-0.21	-0.16	0.02	0.43	0.08	-0.15	-0.36	0.06	-0.44	-0.31	-0.31	-0.36	-0.03	-0.08	-0.46	-0.12	0.35	0.08	-0.09	-0.28	-0.11	0.06	0.26	0.34	0.08	0.05	-0.29	0.05	0.09	-0.09	-0.05	-0.08	-0.13	-0.29	0.1	0.2	0.33	-0.18	0.28	-0.21	-0.17	1.12	-0.22	-0.31	-0.54	-0.4		0.04	0.07	-0.4	-0.24	0.22	0.02	0.23	0.33	0.3	0.32		-0.28	0.37	-0.38	0.08	0.09		0.14			-0.02			-0.04	0.2	-0.25	0.1	-0.05	0	-0.47	-0.68	0.1	0.23		-0.44	-0.81		0.45	-0.24	0.65	-0.44						-0.71	-0.76	-0.55	0.52	-0.52	0.35	-0.56	-0.5	-1.06	-0.64	-0.17	-0.81	-1.51	-0.51	-0.81	-1.46	-1.43
GENE1033X	23705 || 23705 || (2)	 CADM1: Cell adhesion molecule 1	1	-0.39	-0.11	-0.02	0.19	0.33	0.06	-0.66	-0.44	0.2	-0.25	-0.11	-0.38	-0.06	1.25	0.8	-0.26		0.04	-0.3	0.29	-0.35	0.54	1.04	0.37	-0.62	-0.42	-0.72	0.09	-0.02	-0.64	-0.33	0.07	-0.14	-0.28	-0.57	-0.28	-0.69	-0.4	-0.06	0.03	0	0.08	0.14	-0.17	-0.11	-0.17	0.74	0.05	-0.21	0.17	-0.51	0.05	0.11	0.08	0.05	0.12	0.1	0.07	0.23	-0.02	-0.41	0.01	0.03	0	0.07	0	-0.42	-0.31	-0.66	-0.63	-0.74	-0.11	-0.03	-0.42	-0.58	-0.48	-0.2	-0.2	-0.34	-0.12	-0.33	0.16	0.06	0.18	0.1	0.35	0.31	0.03	-0.46	-0.01	-0.76	-0.02	0.18	0.13	0.17	-0.16	0.18	0.17	-0.14	0.02	-0.47	-0.09	0.11	0	-0.3	0.05	-0.67	-0.34	-0.35	-0.12	0.46	-0.08	-0.21	-0.19	-0.23	-0.29	-0.1	-0.17	0.13	0.01	0.58	-0.58	-0.28	-0.34	-0.59	-0.23	-0.31	-0.57	-0.1	-1.03	-0.08	0.04	-0.7	-1.5
GENE1262X	51617 || (1)	 HMP19: HMP19 protein	1	-0.37	-0.16	0.28	-0.15	0.42		-1.19	-0.23	-0.12	-0.67	0	-0.18	-0.33	0.35	0.48		0.29	0.39	-0.6	-0.27	0.55	0.16	0.22	-0.5	-0.32		0.05	-0.21	-0.47	-0.45	-0.66		-0.11	-0.11	-0.09	-0.55	0.1	-0.45		0.01	0	-0.05	0.71	0.71	0.27	0.08	0.96	-0.2	-0.05	-0.64	0.04	0.13	0.27	0.36	0.04	-0.06	0.11	-0.13	-0.05	0.09	-0.26	-0.29	-0.58	-0.12	-0.37	0.52	-0.31	-0.44	-0.04	-0.31	-0.22	0.45	-0.63	-0.06	-0.24	-0.22	0.33	0.24	-0.21	0.08	-0.06	-0.11		-0.48	0.06	0.26	0.2	-0.18	-0.17	-0.01	0.46	-0.15	-0.06	0.06	-0.27	-0.26	0.09	-0.32	-0.59	-0.28	-0.67	-0.79	-0.21	-0.21	0.08	0.1		0.29	0.29	-0.37	0.13	-0.18	-0.48	-0.24	0.22	0.23	0.06	0.09	0.4	-0.01	0.5	-0.5	0.2	-0.82	-0.71	-0.78	-0.58	-0.75	-0.61	-0.64	-0.04	-0.22	-0.44	-1.43
GENE3299X	400946 || (1)	 FLJ12334: Hypothetical gene supported by AK022396; AK097927	1	-0.35	0.19	-0.13	0.06	0.25		-0.13	-0.32	0.47	-0.21	-0.11	0.1	-0.23	0.95	0.28	-0.12	0.13	0.94	-0.26	-0.29		0.52	0.75	-0.4	-0.29	-1.19	-0.03	-0.05	-0.21	-0.05	-0.56	-0.07	-0.13	-0.06	-0.34	-0.23	0.03	-0.02	-0.18	0.09	0.29	-0.19	0.74	0.08	0.59	-0.02	0.6	0.15	0.08	-0.34	-0.2	0.15	-0.12	0.08	0.2	0.01	-0.05	-0.04	0.24	-0.05	-0.26	-0.11	-0.3	0.12	0.14		-0.4	-0.19	-0.54	-0.34	-0.29	0	-0.17	-0.03	-0.18	-0.16	0.37	-0.03	-0.11	-0.29	-0.24	0.22		-0.11	0.07	0.05	0.1	-0.22	0.02	0.14	-0.26	-0.19	0.2	-0.03		0.04	-0.16	0.18	-0.18	-0.01	-0.22	-0.36	-0.06	-0.06	-0.04	-0.06	-0.26	-0.05	-0.01	-0.24	0.25	0	-0.35	-0.25	0.1	-0.09	0.11	0.14	0.36	0.09	0.91	-0.91	-0.04	-1.15	-0.87	-0.4	-0.5	-0.76	-0.13	-0.61	0.17	0.44	-0.78	-0.91
GENE605X	957 || (1)	 COQ6: Coenzyme Q6 homolog - monooxygenase (S. cerevisiae)	1	0.08		-0.34	-0.25	0.51			-1.1	-0.35	-0.4	-0.52	-0.6	-0.58	1.04	0.64	-0.14	0.73	1.72	-0.42	-0.51	0.15	0.63	0.24	-0.85	-0.2	-0.61	-0.39	-0.01	-0.48	-1.3			-0.36		0.19		0.09	0.01	-0.81	-0.35	0.28	-0.08	1.51	-0.47	0.6	0.2	0.3	-0.06	-0.09	-0.16	-0.29	0.15	0.04	-0.11	0.18	0.1	0.23	0.05	-0.2	-0.18	-0.1		-0.22	0.37	0.17	0.4	-0.22	-0.59	-0.53	-0.25	-0.25	-0.06	-0.37	-0.28	-0.48	-0.16	0.66	0.13	0.43	-0.06	0.15	0.4	-0.28	-0.23	-0.06	0.1	-0.18	0.03		0.4	-0.21	-0.15	-0.34	-0.07	0.14	-0.19	-0.3	-0.06	-0.13	0.01	-0.29	-0.04	-0.05	-0.11	-0.17	-0.2	-0.16	0.12	0.42	-0.36	0.36	-0.11	-0.29	0	0.48	0.25	0.06	0.33	0.23	0.46	0.9	-0.9	-0.19	-0.99	-1.48	-0.55	-0.5	-1.31	-1.26	-1.67	0.07	0.07	-1.1	-0.99
GENE3099X	143686 || (1)	 SESN3: sestrin 3	1	-0.34	-0.07	0.28	-0.08	0.22		-0.35	-0.55	0.41	0.58	0.35	1.04	-0.09	1.39	0.52	0.55	0.42	0.59	0.17	-0.27	1.14	0.32	1.29	0.25	-0.48	-0.85	0.06		-0.2	0.08	0	-0.05	0.34		0.59		0.65	0.23	0	-0.19	0.28	0.45	1.17	0.4	0.54	0.27	0.78	0	-0.18	-0.38	-0.28	-0.05	0.23	0.27	0.19	0.05	0.11	-0.14	0	0.07	0.02		0.36	1.67	-0.01	0.94	-0.08	-0.57	-0.35	-0.33	0.47	-0.07	-0.28	-0.36	-0.31	0.03	0.5	-0.08	-0.11	-0.17	-0.07	0.17		-0.46	0.07	0.12	-0.21	0.15		0.14	0.05	-0.17	-0.18	-0.03	-0.45	-0.31		-0.03	-0.14		-0.58	-0.28	0.06	-0.32	-0.33	-0.24	-0.27	-0.15	-0.11	-0.62		-0.12	-0.66	-0.16	0.24	-0.09	-0.09	0.16	0.03	0.3	-0.06	0.06	0.48	0.65	-0.63	-0.13	-0.31	-1.27	-0.49	-0.78	0.48	0.45	-0.63	0.85
GENE3428X	845 || (1)	 CASQ2: Calsequestrin 2 (cardiac muscle)	1	-0.26		-0.11	0.08	0.29		-0.49	-0.4	0.64	0.6	0.7	1.06	-0.06	1.3	0.23	0.34	0.16	0.12	0.09	-0.32	0.92	0.87	0.4	-0.29	-0.62	-0.42	-0.07	0.25	-0.49	-0.33	-0.31	-0.34	0.5		-0.05		0.8	0	0.28	0.13	0.21	-0.03	1.07	0.19	0.47	0	0.25	-0.22	-0.39	-0.07	-0.26	-0.02	0.16	0.23	0.05	0.28	0.26	-0.01	0.31	-0.1	-0.15		0.29	0.72	0.25	0.28	-0.12	-0.51	-0.79	-0.33	-0.31	0.09	0.09	-0.32	-0.13	-0.22	-0.61	0.63	0.31	-0.13	0.38	0.22	0.05	-0.52	0.05	0.29	-0.17	-0.08		0.16	0		-0.02	-0.11	-0.07	0.03	-0.26	-0.23	0.15	-0.1	-0.8	-0.53	0.03	-0.45	-0.34	-0.44	-0.39	-0.33	-0.56	-0.44		-0.53	-0.7	-0.42	0.1	0.11	-0.15	0.22	0.05	0.14	0.4	-0.4	0.34	-0.38	-0.81	-0.24	-0.13	-1.07	-0.25	-1.59	0.06	0.18	-0.46	-0.84
GENE841X	9039 || (1)	 UBA3: Ubiquitin-like modifier activating enzyme 3	1	0.12	0.1	-0.2	-0.13	0.1	0	-0.25	-0.31	0.89	0.16	0.2	0.3	0.27	1.45	0.33	0.28	0.21	0.06	-0.23	0.26	0.16	1.19	0.97	0.09	-0.29	-0.14	0.04	-0.26	-0.37	-0.55	-0.16	-0.21	0.24	-0.18	-0.5		2.08	0.3	0.42	0.52	-0.05	-0.02	0.93	0.34	0.53	0.38	1.06	0.14	-0.27	0.22	-0.48	-0.07	0.06	0.18	-0.19	0.21	0.17	0.17	-0.09	0.42	-0.05		0.05	0.13	-0.22	0.16	0.04	-0.4	-0.48	-0.22	-0.16	0.15	0.03	0.03	-0.02	0.15	-0.89	-0.11	-0.08	0.03	0.45	-0.03		-0.36	0.39	0.51	0.05		-0.49	-0.29	0.22	-0.22		0.22	0.35	0.12	0.75	-0.05	0.19	0.06	0.2	0.26	0.71	-0.66	-0.42	-0.19	-0.41	-0.17	-1.22	-0.71	-0.08	-0.03	-0.38	-0.15	-0.22		-0.12	0.38	0.34	0.67	0.62	-0.62	0.16	-0.11	-0.07	0.03	-0.07	-0.16	-0.02	-0.42	-0.28	-0.16	-0.55	-1.15
GENE243X	57685 || (1)	 CACHD1 : cache domain containing 1	1	-0.57	-0.31	0.14	0.18	0.54	-0.01	-1.7	-0.32	0.92	0.06	0.37	0.11	0.27		0.58	0.24	0.61	0.63	0.04	-0.49	0.13	0.22	1.52	-0.26	-0.25	-1.36	-0.81	0.2	-0.54	-0.57	-0.18	-0.48	0.36	0.18	-0.43		-0.1	0.15	0.22	0.3	0.6	0.36	1.63	0.72	-0.04	0.13	1.45	0.16	0.01	-0.14	0.04	0.02		0.36	-0.44	0.15	-0.16	0.7	0.15	0.72	-0.27		-0.23	0.04	-0.56	0.14	0.14		0	-0.06	-0.53	0.5	-0.58	0.26	-0.79	-0.32	0.43	-0.37	-0.27	-0.31	-0.24	0.09		0.05	0.21	0.22	-0.03	-0.32	-0.12	0.04	-0.12	-0.25	0	0	0.04	-0.21	-0.3		0.27	0.03	-0.08	0.17	-0.19	-0.22	-0.2	-0.41	-0.34	-0.12	-0.62	-0.27	0.27	-0.35	-0.61	-0.63	0.42	0.49	-0.06	0.17	-0.01	-0.12	0.83	-0.83	-0.2	0.09	0.14	-0.01	0.16	0.08	0.41	-0.61	-0.4	0.36	-0.3	-0.96
GENE1342X	347 || (1)	 APOD: Apolipoprotein D	1	-0.29	-0.26	0.24	0.1	0.2	-0.07	-0.67		1.11	-0.07	0.53	0.32	0.52	1.42	1.12	0.55	0.96	1.05	0.29	-0.1	0.81	0.94	2.68	-0.1	-0.12	-0.96	-0.06	0.18	-0.23	-0.27	0.04	0.5	0.81	0.25	-0.13		0.36	0.78	-0.16	0.63	0.63	0.63	2.4	0.72	0.38	0.45	2.03	0.23	-0.1	-0.2	0.23	0.29	-0.01	0.31	-0.6	0.26	-0.38	0.79	0.4	0.93	-0.16		0.17	0.49	-0.29	0.27	0.33	-0.44	0.15	-0.08	-0.78	0.58	-0.9	0.39	-0.92	-0.38	0.06	-0.98	-0.67	-0.79	-0.15	0.14		0.1	0.08	0.3	-0.05	-0.28	-0.2	0.15	-0.27	-0.03	-0.16	0.03	-0.27	-0.18	-0.13		0.06	-0.08	-0.33	-0.29	-0.32	-0.08	-0.04	-0.26	-0.54	-0.42	-1.49	-0.22	0.33	-0.41	-0.71	-0.77	0.52	0.31		0.04	-0.13	0.37	0.86	-0.86	0.46	0.38	0.15	0.35	0.55	0.01	-0.27	-0.23	-0.62	-0.19	-0.35	-1.23
GENE4193X	730101 || (1)	 LOC730101: Hypothetical LOC730101	1	0.07	0.08	-0.13	-0.08	0.08	0.09	-0.46	-0.07	0.72	0.17	0.21	0.38	0.25	1.11	0.9	0.97	0.76	0.79	0.83	0.7	0.19	0.72	1.75	0.22	-0.55	-0.52	0.46	0.19	0.01	-0.27	0.36	-0.14	0.4	0.4	-0.02	-0.26	0.22	-0.01		0.49	0.29	0.29	0.84		0.2	0.13	1.46	-0.12	0.03	-0.02	0.05	0.33	-0.26	0.28	-0.31	0.13	-0.1	0.18	0.3	0.66	0.08	-0.39	0.03	0.45	-0.03	0.12	0.21	-0.35	0.07	-0.18	-0.54	0.31	-0.24		-0.55	-0.36	0.36	-0.4	-0.22	-0.3	0.22	-0.26		-0.18	0.19	0.31	0.06	0.05	-0.19	-0.03	0.07	-0.37	-0.19	0.17	0.43	0.41	0.51	0.01	-0.28	0.1	0.24	0.08	0.68	-0.23	-0.44	-0.03	-0.12	-0.13	-0.58	-0.49	0.27	0.24	0.09	-0.19	-0.22	-0.14		0.52	0.36	0.64	0.63	-0.63	0.32	-0.03	0.13	-0.1	0.16	0.01	-0.07	-0.14	-0.55	-0.17	-0.45	0.19
GENE5507X	51280 || (1)	 GOLM1: Golgi membrane protein 1	1	-0.18	0.2	-0.1	-0.06	0.13	-0.03	-0.63	-0.08	0.58	0.05	-0.21	-0.49	0.12	1.05	1.12	0.11	0.68	0.78	0.11	0.35	-0.01	0.5	1.76	-0.09	-0.84	-0.7	-0.22	-0.17	-0.32	-0.79	-0.15	-0.1	0.17	0.09	-0.55		-0.32	-0.19	0.09	0.24	0.17	0.41	0.96	0.22	-0.08	-0.1	1.68	0.23	0.02	0.21	-0.17	0.03	-0.16	-0.01	-0.2	0.14	-0.11	0.26	0.06	0.55	0.29	-0.48	-0.25	-0.08	-0.21	0.05	-0.14	-0.62	-0.18	-0.26	-0.12	0.07	-0.37		0.02	-0.03	0.38	-0.09	0.03	0.08	0.13	0.04		0.11	0.12	0.05	-0.02	-0.23	0.06	0.07	-0.18	-0.13	0.11	0.18	0.3	0.55	0.48	0.06	0.28	0.35	0.24	0.03	0.48	-0.21	-0.04	-0.11	-0.27	-0.12	-1.2	-0.27	0.29	0.07	-0.27	-0.48	0.12	0.17	0.18	0.32	0.04	0.58	0.54	-0.54	0.5	0.03	0.22	-0.23	-0.1	0.04	0.21	-0.26	-0.24	-0.24	-0.33	-0.48
GENE4949X	54532 || (1)	 USP53: Ubiquitin specific peptidase 53	1	0.01	-0.06	0.01	-0.06	0.12	-0.08	-0.72	-0.17	0.74	0.35	0.01	-0.21	0.14	1.28	0.5	0.35	0.53	0.83	-0.16	0.18	0.41	1.1	0.97	-0.31	0.12	-1.04	0.03	-0.36	-0.39	-0.69		-0.67	0.07		-0.89		-0.5	-0.36	0.19	0.72	-0.06	0.38	0.95	-0.11		-0.01	0.82	0.15	-0.11	-0.04	-0.1	0.04	0.02	0	-0.34	0.2	0.15	0.12	0.13	0.34	0.19		0.3	0.99	0.42	0.69	0.04	-0.37	-0.24	-0.19	-0.13	0.14	-0.35	-0.09	-0.35	-0.07	0.39	0.15	0.17	0.06	0.74	0.08		0.02	0.25	0.2	0	-0.33	-0.09	0.08	-0.24	-0.25	0.06		0.16	0.04		-0.12	0.12	-0.17	0.14	0.07	0.69	-0.33	-0.26	-0.67	-0.26	-0.07	-0.59	-0.2	0.02	-0.22	-0.78	-0.49	0.17	0.17	-0.07	0.26	-0.13	1.19	-0.06	0.06	-0.28	-0.33	0.03	-0.3	-0.42	-0.3	0.41	0.35	-0.62	-0.75	-0.45	0.09
GENE1065X	23301 || (1)	 EHBP1: EH domain binding protein 1	1	-0.43	-0.14	0.26	-0.02	0.31	1.19	-1.06	-0.58	0.99	0.2	0.37	-0.09	0.37	1.32	0.53	0.48	0.37		0.42	0.76	0.95	0.96	1.36	-0.46	0.03	-1.42	-0.37	-0.2	-0.08	-0.83	-0.36	-0.84	0.13		-0.98		-0.25	-0.46	-0.15	0.35	0.06	0.17	2.27	0.4	0.32	0.81	1.78	0.01	-0.26	-0.2	0.37	-0.07	-0.06	0.72	-0.36	0.03	-0.22	0.72	-0.09	1.08	0.07		0.13	1.25	0.52	0.69	0.09	-0.63	0.38	-0.02	0.07	-0.37	-0.78	0.19	-0.52	0.13	-0.07	-0.21	0.02	0.12	0.59	-0.01		0.2	0.37	0.16	-0.04	-0.21	-0.05	-0.2	-0.18	-0.17	-0.07	-0.57	-0.21	-0.26	0.15	0.06	0.14	-0.65	-0.37	-0.3	0.26	-0.33	-0.36	-1.1	-0.94	-0.68	-1.77	-0.4	0.19	-1.09	-0.88	-0.71	0.28	0.13	-0.84	-0.28	-0.32	0.26	0.01	-0.01	-0.61	-0.87	-0.61	-0.65	-0.92	-1.17	-0.24	-0.55	-1.12	-1.56	-1.03	-1.29
GENE2382X	26086 || (1)	 GPSM1: G-protein signaling modulator 1 (AGS3-like - C. elegans)	1	-0.29	-0.13	0.11	-0.1	0.43	-0.35	-0.58	-0.54	0.51	0.11	0.22	-0.1	0.12	0.94	0.8	-0.31	0.96	0.13	-0.26	-0.09	0.14	0.44	1.59	-0.28	-0.18	-1.41	0.17	0.33	-0.57	-0.77	-0.22	-0.4	-0.17	-0.37	-0.98		-0.22	-0.39	-0.37	1.75	0.62	-0.35	0.37	-0.04	0.45	0.45		-0.04	-0.16	-0.06	-0.19	0.09		0.27	0.1	0.06	-0.09	0.18	0.31	0.32	0.19		-0.1	-0.12	0.19	0.74	-0.06	-0.25	-0.43	-0.14		0.23	-0.26	-0.04	-0.27	0.07	0.1	0.07	0.14	-0.09	0.01	0.15	-0.29	0.37	0.18	0.19	0.02	-0.36	-0.15	0.02	-0.12	-0.32	-0.17	-0.16	-0.38	0.03		0.18	-0.16	-0.08	-0.39	-0.56	-0.61	-0.31	-0.37	-0.41	-0.75	-0.65	-0.99	-0.27	0.11	0.02	-0.94	-0.94	0.3	0.03	-0.21	-0.17	-0.01	-0.29	0.99	-0.99	-0.18	-0.88	-0.6	-0.45	-0.73	-0.78	0.18	-0.68	0.46	-1.05	-0.17	-0.42
GENE2055X	25829 || (1)	 TMEM184B: CDNA clone IMAGE	1	0.05	0.01	-0.08	0	0.04	0.13	-0.59	-0.5	0.26	0.36	0.03	-0.17	-0.08	0.88	0.86	-0.06	0.92	0.84	-0.08	-0.02	0.05	1.05	1.53	0.09	0.31	-0.81		0.39	-0.44	-0.5	-0.3	-0.62	0.28	0.04	-0.25		-0.2	-0.16	0.01		0.27	0.13	0.65	0.04	0.26		0.32	0.25	-0.24	-0.12	-0.21	0	-0.06	0.27	0.15	0.03	-0.11	0.41	0.35	0.53	0.14		0.06	0.17	0.02	0.61	-0.2	-0.28	-0.25	0.12	-0.53	0.19	-0.07	0.03	-0.16	0.03	0.89	0.43	0.36	0.32	0.07	-0.01	-0.45	0.59	0.17	0.15	0.14	-0.33	-0.11	-0.13	-0.03	-0.41	0.02	0.18	-0.2	-0.21	-0.34	0.32	0.08	-0.24	-0.39	-0.44	-0.79	-0.03	-0.36	-0.47	-0.91	-0.71	-1.95	-0.53	0.06	0.12	-1.08	-1.08	0.34	0.25	-0.24	-0.02	-0.02	-0.32	0.88	-0.88	0.02	-0.18	-0.17	0.03	-0.12	0.08	0.72	0.06	0.63	-0.57	0.4	-0.74
GENE1772X	256302 || (1)	 C17orf103: chromosome 17 open reading frame 103	1	-0.41	0.05	-0.01	-0.07	0.44	-0.49	-0.32	-0.8	0.04	0.28	0.19	0.43	-0.02	1.03	0.29	0.29	0.55	0.16	-0.11	-0.28	-0.02	0.49	0.73	-0.07	-0.02	-0.74	-0.31	0.23		-0.25	-0.61	-0.29	-0.06	-0.32	-0.43		0.31	0.01	-0.23	0.04	0.03	0.13	1.04	0.17	0.42	0.31	0.54	0.19	-0.29	0.16	-0.53	0.12	0.03	0.01	0.21	0.01	0.13	0.17	0.14	0.81	0.42		0.06	-0.19	0.05	0.35	-0.22	-0.36	-0.27	0.09	0.22	0.18	-0.24	0.06	0.13	0.53	0.64	0.29	0.69	0.21	0.14	0.01	-0.18		0.17	-0.08	-0.1	0.02		0.08	0.11	-0.33	0.01	-0.67	-0.17	-0.39	0.18	-0.13	-0.47	-0.48	-0.1	-0.46	-0.07	-0.33	-0.36		-0.53	-0.71	-1.02	-0.1	0.1	-0.26	-0.44	-0.79	0.18	-0.06	-0.71	0.09	-0.14	0.39	0.57	-0.57	-0.4	1.34	-0.94	-0.04	-0.41	-0.82	-0.22	-0.91	0.06	-0.39	-0.35	-0.36
GENE2546X	22881 || (1)	 ANKRD6: ankyrin repeat domain 6	1	-0.06	-0.08	-0.32	0.05	0.4	-0.1	-0.19	-0.63	0.32	0.18	-0.06	-0.11	0.08	1.07	0.71	0.13	1.41	0.31	-0.19	-0.28	-0.25	0.12	1.16	-0.08	0.06	-0.61	-0.59	0.34	-0.15	-0.82	0.14	-0.68	-0.14	-0.47	-0.97		-0.47	-0.15	-0.26		0.1	-0.24	0.54	0.14	0.23	0.09	0.24	0.03	-0.17	-0.02	-0.44	0.14	0.05	0.1	0.15	0.16	-0.01	0.19	0.56	0.53	0.73		0.22	-0.11	0.51	0.97	-0.25	-0.06	-0.04	0.46	0.42	0.33	0.27	0.12	0.5	0.17	0.21	0.48	0.69		0.35	0.02	-0.16	0.62	0.29	0.08	-0.08	-0.23	-0.11	-0.15	-0.26	-0.37	-0.02	0	0.11	0.1	0.19	0.11	0.11	-0.69	-0.02	-0.38	0.05	-0.48	-0.25	-0.31	-0.36	-0.36	-0.24	-0.17	-0.06	-0.06	-0.38	-0.3	0.24	0.22	0.06	0.19	-0.11	0.42	0.69	-0.69	-0.05	-0.67	-1.23	-0.26	-0.08	-0.56	-0.55	-1.09	0.33	-1	-0.37	-0.82
GENE3734X	22880 || (1)	 MORC2: MORC family CW-type zinc finger 2	1	-0.05	-0.06	0.02		0.09	-0.21	-0.7	-0.52	0.05	0.04	0.12	-0.01	0.09	0.6	-0.13	-0.06	0.85	0.42	-0.16	0.05	0.45	0.22	0.75	-0.55	-1.3	-0.58	-0.45	-0.29	0.56		-0.3	-0.7	-0.06	-0.55	-0.38	-0.76	-0.07	0.14	0.03		-0.12	0.02	0.45	0.14	-0.07	-0.25	0.66	0.14	0.02	0.29	0.26	0.12	-0.11		-0.36	-0.12	-0.24	0.22	0.13	0.59	0.48	-0.3	0	0.06	-0.06	0.33	-0.02	-0.43	0.25	-0.08	-0.19	-0.09	-0.34	-0.13	-0.22	0.13	0.08	0.18	0.14	0.1	0.08	-0.11	-0.03	-0.13	0.1	0.38	0.12	-0.16	-0.05	-0.16	0.03	-0.34	-0.34	-0.11	-0.12	-0.18	-0.35	-0.01	0.07	0.12	-0.04	-0.16		-0.07	-0.13	-0.17	-0.5	-0.78		-0.17	-0.02	-0.05	-0.51	-1.24	-0.06	-0.23	0.05	-0.15	0.24	-0.35	0.07	-0.07	-0.24	0.2	-0.85	-0.66	-0.15	-0.52	-0.71	-0.52	-0.35	-0.8	-0.73	-0.14
GENE3022X	6558 || (1)	 SLC12A2: Solute carrier family 12 (sodium/potassium/chloride transporters) - member 2	1		-0.1	-0.16	-0.06	0.31	-0.24	-0.68	-0.31	0.94	0.42	0.48	0.62	-0.04	1.18	0.12	0.69	0.7	0.68	0.39	-0.04	-0.33	0.35	0.23	-0.11	-0.33	-0.14	-0.09	0.17	-0.94	-0.29	0.13		0.14		0.64		0.66	-0.51	0.57	0.24	0.34	0.16	2.13	0.98	0.77	-0.31		0.08	-0.25	0.02	-0.02	-0.12	0.06	0.2	-0.35	0.15	0.24	0.35	0.75	0.11	0.09		0.51	0.04	-0.02	0.33	0.07	-0.19	0.08	0.03	0.04	0.11	0.55	0.12	0.14	0.06	0.08	0.26		0.17	-0.19	-0.03		0.34	0.43	0.03	-0.23	-0.14	-0.33	0.1	-0.16	-0.51	0.44	0.33	0.11	-0.15	-0.58	0.12	0.55	0.04	0.18	-0.07	0.11	-0.39	-0.11	-0.39	-0.49	-0.1	-0.55	0.2	0.09	0.11	-0.86	-0.38	0.06	0.19	0.02	0.07	-0.33	-0.06	0.56	-0.56	-0.07	0.11	-0.28	-0.16	-0.19	-0.04	-0.02	-0.49	-0.09	0.2	-0.47	-0.74
GENE726X	3084 || 3084 || (2)	 NRG1: Neuregulin 1	1	0.04	-0.13	-0.5	0.07	0.53	-0.37	-0.29	0.04	0.26	-0.23	0.87	1.07	0.59	1.07	0.82	0.2	0.39	0.93	1.7	0.28	0.58	-0.25	1.03	0.82	1.07	0.88	0.33	0.9	0.31	0.77	0.93	0.66	0.12	0.96	0.79	1.18	0.76	0.26	0.44	0.83	0.93	0.43	0.73	0.59	0.47	0.89	0.62	0.46	0.12	-0.7	0.17	-0.16	0.12	0.01	0	-0.14	0.11	0.08	-0.01	-0.22	0.06	-0.14	-0.3	-0.01	-0.12	0.26	0.33	-0.37	-0.41	-0.44	-0.45	-0.18	-0.28	-0.16	-0.51	-0.13	0.51	0.21	0.23	-0.03	-0.19	-0.29	0.09	0.37	0.24	0.01	0.06	-0.04	0.07	-0.15	-0.37	0.12	-0.09	0.08	0.98	0.69	0.18	0.28	0.16	0.09	0.86	0.58	0.1	-0.09	0.08	-0.16	0.33	0.27	0.02	0.37	0	0.23	0.52	-0.1	0.03	0.48	0.12	0.85	0.82	0.29	0.25	-0.25	-0.12	-0.32	-0.38	-0.21	-0.24	-0.34	0.46	-0.49	0.32	-0.27	0.6	-1.18
GENE2656X	5097 || 5097 || (2)	 PCDH1: Protocadherin 1	1	-0.13	-0.05	0.34	-0.23	0.06	-0.29	0.05	0.28	0.11	-0.04	0.98	0.15	0.86	0.39	0.34	-0.1	-0.47	-0.48	-0.63	0.19	0.58	-0.06	1.01	-0.45	-0.51	0.53	-0.42	0.38	0.49	0.45	0.56	-0.18	0.55	1.93	-0.15	0.65	-0.12	-0.17	0.01	-0.23	0.82	-0.01	1.47	0.16	-0.53	-0.23	0.94	-0.01	0	-0.37	0.11	0.3	-0.3	0.4	-0.12	0.18	-0.19	0.21	0.06	0.3	0	-0.04	-0.14	-0.24	-0.57	-0.49	-0.08	-0.45	-0.03	-0.53	-0.8	0.16	-0.42	0.22	-0.57	-0.5	0.31	-0.6	-0.22	0.17	-0.08	0.13	-0.03	-0.04	0.06	0.29	0.43	-0.29	-0.25	-0.21	-0.09	0.06	0.13	0.18	0.12	0.24	0.26	0.07	-0.32	0.22	-0.41	-0.17	0.31	-0.11	-0.26	0.03	-0.37	-0.06	-0.49	-0.32	0.14	0.03	-0.27	-0.18	-0.2	-0.44	-0.27	-0.15	0.18	0.31	0.97	-0.97	-0.4	-0.15	0.14	-0.17	-0.39	-0.48	-0.32	-0.24	-0.76	-1.08	-0.45	-0.79
GENE984X	399972 || 399972 || (2)	 FLJ39051: Hypothetical protein LOC399972	1	-0.44	-0.2	0.4	0.3	-0.08	-0.41	-0.35	-0.24	0.51	0.24	1.33	0.33	0.96	0.52	0.9	0.61	0.63	0.6	0.4	0.32	1.02	0.46	1	-0.34	0.58	0.09	0.5	0.58	-0.27	0.69	0.63	0.12	0.35	1.1	0.15	0.3	0.05	0.17	0.19	-0.16	0.6	0.31	0.59	0.55	0.09	0.21	0.91	-0.06	0.11	0.24	0.27	0.06	-0.27	0.15	-0.11	0.12	-0.5	0.39	0.13	0.3	0.23	0.01	0.18	0.48	0.23	0.63	0.26	-0.6	-0.1	-0.19	-0.27	-0.16	-0.34	0.28	-0.76	0.15	0.05	-0.51	0.23	0.23	0.22	0.31	0.01	0.03	0.03	0.15	0.28	0.09	-0.05	-0.69	-0.16	0.22	-0.13	0.23	0.01	0.28	0.34	0.16	-0.2	0.02	-0.25	-0.08	0.13	-0.03	-0.16	0.07	-0.37	-0.06	-0.02	-0.2	0.2	0.03	-0.33	-0.06	-0.08	-0.48	-0.1	-0.05	0.34	0.41	0.55	-0.55	-0.11	-0.48	1.08	-0.36	-0.2	-0.51	-0.18	0.34	-0.77	-0.15	-0.82	-0.8
GENE4570X	6638 || 6638 || (4)	 SNRPN: small nuclear ribonucleoprotein polypeptide N	1	0.06	-0.2	0.08	0.01	0.06	-0.57	-0.73	-0.14	0.05	-0.3	0.25	0.25	-0.27	0.61	0.72	0.42	0.29	0.26	-0.28	-0.05	0.79	0.12	0.27	-0.41	-0.36	-0.02	0.46	0.36	-0.1	0.13	0.29	0.02	0.56	-0.1	-0.32	0.49	0.39	-0.01	0.67	-0.32	0.64	0.43	0.5	0.66	0.25	0.02	0.48	0.2	0.12	-0.1	0.07	0.16	-0.02	0.18	-0.49	-0.01	-0.12	0.12	0.06	-0.01	-0.02	-0.08	-0.11	-0.03	-0.44	0.35	-0.1	-0.47	-0.3	-0.2	-0.19	0.08	-0.16	-0.15	-0.35	-0.1	-0.31	-0.2	-0.23	-0.14	-0.09	0.1	-0.09	-0.05	0.1	0.06	-0.03	-0.13	0.01	0.06	-0.02	-0.12	0.14	0.08	0.04	-0.03	-0.07	0.17	0.08	0.09	0.09	-0.1	0.06	-0.14	-0.04	-0.03	-0.13	0.03	0.03	-0.19	-0.02	0.25	-0.43	-0.13	0.15	0.13	0.2	0.07	-0.07	-0.02	0.37	-0.37	-0.07	-0.44	-0.3	-0.14	-0.12	-0.23	0.08	-0.11	-0.21	-0.46	-0.17	-0.82
GENE4569X	6638 || 6638 || (4)	 SNRPN: Small nuclear ribonucleoprotein polypeptide N	1	0.06	-0.2	0.08	0.01	0.06	-0.57	-0.73	-0.14	0.05	-0.3	0.25	0.25	-0.27	0.61	0.72	0.42	0.29	0.26	-0.28	-0.05	0.79	0.12	0.27	-0.41	-0.36	-0.02	0.46	0.36	-0.1	0.13	0.29	0.02	0.56	-0.1	-0.32	0.49	0.39	-0.01	0.67	-0.32	0.64	0.43	0.5	0.66	0.25	0.02	0.48	0.2	0.12	-0.1	0.07	0.16	-0.02	0.18	-0.49	-0.01	-0.12	0.12	0.06	-0.01	-0.02	-0.08	-0.11	-0.03	-0.44	0.35	-0.1	-0.47	-0.3	-0.2	-0.19	0.08	-0.16	-0.15	-0.35	-0.1	-0.31	-0.2	-0.23	-0.14	-0.09	0.1	-0.09	-0.05	0.1	0.06	-0.03	-0.13	0.01	0.06	-0.02	-0.12	0.14	0.08	0.04	-0.03	-0.07	0.17	0.08	0.09	0.09	-0.1	0.06	-0.14	-0.04	-0.03	-0.13	0.03	0.03	-0.19	-0.02	0.25	-0.43	-0.13	0.15	0.13	0.2	0.07	-0.07	-0.02	0.37	-0.37	-0.07	-0.44	-0.3	-0.14	-0.12	-0.23	0.08	-0.11	-0.21	-0.46	-0.17	-0.82
GENE721X	8208 || (1)	 CHAF1B: Chromatin assembly factor 1 - subunit B (p60)	1	-0.18	0.56	-0.38	-0.18	0.18	0.12	-0.36	-0.06	0.01	-0.9	-0.66	-0.4	0.2	1.41	1.5	0.6	0.51	0.3	-0.84	0		0.12	0	0.21	1.03	0.4	-0.44	0.15	0.21	0.81	0.84	0.45	0.36	0	0.22	-0.38	-0.34	0.06	-0.13	0.05	0.67	0.87	2.06	1.51	1.1	1.1	1.56	0.11	0.08	-0.13	0.17	-0.2	0.07	-0.05	-0.12	0.1	-0.03	0.06	0.03	-0.21	0.16	-0.59	-0.79	-0.44	-0.38	-0.28	-0.83	-0.55	-0.9	-0.77	-0.36	0.23	-0.34	-0.72	-0.6	0.11	0.13	-0.21	-0.33	-0.25	-0.35		-0.22	0.28	-0.02	0.06	-0.1	0.12	0	0.07	-0.21	-0.08	0.12	-0.16	0.72	0.91	0.42	0.41	0.32	0.06	0.69	0.93	0.79	-0.09	0.02	-0.04	0.47	0.47	0.22	0.17	0.12	0.27	0.4	0.56	0.3	0.24	-0.07	0.65	0.89	0.44	0.43	-0.43	-0.09	-0.43	-0.61	-0.52	-0.79	-0.63	0.37	-1.16	0.54	0.21	-0.38	-1.11
GENE882X	4109 || (1)	 MAGEA10: Melanoma antigen family A - 10	1	-0.19	-0.07	-0.39	0.09	0.56	0.15	0.19	0.3	0.45	0.11	0.12	0.38	0.08	0.7	0.46	1.69	1.2	0.55	0.04	0.58	1.35	0.69	0.22	0.19	1.32	0.76	0.29	1.3	1.25	1.32	1.12	0.3	1.6	0.66	-0.17	-0.21	0.25	0.01	-0.03	0.09		0.68	1.65	1.2	0.35	1.14	1.18	0.36	-0.13		-0.35	-0.04	0.18	0.14	-0.07	-0.13	0.05	-0.13	-0.04	0.24		-0.19	0.06	0.51	0.41	0.32	-0.28	-0.25	-0.59	-0.17	-0.23	-0.11	-0.08	-0.36	-0.21	-0.19	-0.57	0.13	0.22	0.06	0.15	0.19	0.02	0.14	0.15	0.05	0.02	-0.1	0.01	0	-0.52	-0.03	0.01	-0.04	0.33	0.43	0.64	0.23	0.06	0.09	0.23	0.43	0.62	0.08	0.03	0.09	0.17	0.25	0.18	-0.11	-0.16	-0.08	0.03	0.22	0.06	0.09	0.24		0.66	0.58	0.04	-0.04	-0.01	-1.23	-0.6	-0.35	-0.68	-0.75	0.51	-0.91	0.37	0.04	-0.23	-1.05
GENE3055X	10048 || 10048 || (2)	 RANBP9: RAN binding protein 9	1	-0.08	0.11	-0.36	0.33	0	0.17	0.24	0.11	0.02	0.35	0.01	0.54	0.56	0.52	0.8	0.82	0.28	0.19	0.53		0.46	0.62	0.35	0.46	0.28	1.66	0.45	0.37	0.42	0.36	0.5	0.27	0.53	0.38	0.18	0.05	1.01	0.25	0.78	0.17	0.43	0.51	0.79	0.52	0.31	0.25	0.05	-0.03	0.07	-0.13	-0.03	-0.25	0.39	-0.13	0.18	-0.19	0.12	0.03	-0.25	-0.04	0.08	0.02	-0.02	-0.4	-0.09	0.03	-0.14	-0.37	-0.41	-0.25	-0.02	-0.27	-0.03	-0.47	0.09	-0.16	-0.3	0.13	-0.04	-0.1	-0.27	-0.52	0.12	0.14	0.35	0.01	-0.19	-0.03	-0.04	0.23	-0.09	0.27	0.39	0.32	0.43	0.46	0.3	0.29	0.13	0.09	0.35	0.15	0.11	-0.01	0.25	-0.35	-0.27	-0.67	0.34	0.39	-0.01	-0.12	-0.45	-0.28	0.47	0.38	0.17	0.65	-0.13	0.13	-0.16	0.16	0.21	-0.3	-0.48	0.52	0.14	0.23	-0.23	-0.4	-0.19	-0.18	-0.71	-0.51
GENE2439X	23324 || (1)	 MAN2B2: Mannosidase - alpha - class 2B - member 2	1	-0.03	0.07	-0.29	0.25		0.04	0.12	-0.24	-0.08	-0.36	0.42	0.4	0.17	0.29	0.39	0.63	0.54	-0.41	0.11	0.97	0.01	0.76	0.71	0.17	-0.25	1.3		-0.02	-0.19	0.56	-0.1	-0.15	0.15	-0.05	0.46		0.9	0.06	0.99	0.4	-0.06	0.28	0.44	0.01		-0.22	-0.27	-0.09	-0.12	-0.03	-0.27	0.17	0.62	-0.19	-0.06	-0.18	0.18	0.21	-0.09	-0.13	0.05	0.02	0.18	0.05	0.06	0	-0.31	-0.79	-0.6	-0.54	-0.3	-0.43	-0.36	-0.05	0.16	-0.35	0.18	0.31	0.36		-0.32	-0.26	0.06	0.21	0.07	0.11	0	-0.1	-0.12	-0.03	0.09	0.02	0.59	0.02	0.18	-0.04	0.21	0.01	0.36	0.01	0.03	0.09	0.2	-0.12	-0.09	-0.01	-0.2	-0.04	0.3	0.25	-0.11	0.32	-0.21	-0.12	0.04	-0.1	0.04	0.16	0	0.24	0.04	-0.04	0	-0.2	-0.42	-0.28	0.15	0.42	-0.44	0.05	-0.11	-0.01	-0.48	-0.86
GENE1721X	644231 || (1)	 LOC644231: similar to WAS protein homolog associated with actin - golgi membranes and microtubules	1	-0.22	0.31	-0.23	-0.15	0.27	-0.38	-0.38	-0.68	-0.37	0.35	0		-0.24	1.11	0.77	0.6	0.29	0.45	-0.23	0.3	0.08	0.71	1.22	0.42	0.35	-0.15	-0.01	0.68	-0.19	0.27	0.16	-0.43	0.11	0.11	-0.12		0.7	0.22	0.19	0.2	-0.11	0.01	1.46	0.83	0.43	-0.06	0.09	-0.12	-0.19	-0.23	0.32	-0.11	0.16		-0.15	0.3	0.03	-0.21	0.33	0.11	-0.2		0.03	0.04	-0.02	0.11	0.23	-0.28	-0.4	0.17	0.2	-0.21	-0.31	-0.56	-0.37	-0.2	-0.06	-0.22	-0.04	-0.08	-0.43	-0.25	0.14	0.21	0.26	0.34	0.1	-0.41	-0.21	0.3	-0.47	-0.24		0.29	0.32	0.16	0.06	0.41	-0.12	0.12	0.11	0.01	0.19	-0.21	-0.28	-0.16	-0.16	-0.17	0.59	0.17	0.04	0.28	-0.16	-0.03	-0.07	0.1	-0.04	0.21	0.31	0.12	0.57	-0.57	0.4	0.51	-0.31	-0.45	-0.36	0.06	-0.28	-0.17	0.7	0.38	0.8	-0.96
GENE699X	5565 || (1)	 PRKAB2: Protein kinase - AMP-activated - beta 2 non-catalytic subunit	1	-0.46	-0.07	0.06	-0.09	0.57	-0.8	-0.21		-0.22	0.77	0.59	1.1	0.12	1.65	1.21		0.3	0.69	0.03	0.08	0.38	0.76	1.45	0.37	0.08	0.55	0.55	0.94	0.43	0.18	0.12	-0.08	0.69		0.08		0.27	0.37	0.07	-0.1	0.01	0.07	1.27	1.19	0.61	0.31		-0.45	-0.01	0.1	-0.09	-0.22	0.34	0.12	0.22	0.02	-0.06	-0.35	0.37	0.17	0.24		-0.15	-0.3	0.14	1.09	0.37	-0.44	-1.05	0.19	0.4	-0.03	-0.18	0.24	-0.15		-0.96	-0.01	0.37	-0.4	-0.28		0.4	-0.5	0.23	0.22	0.12	0.07			-0.56	0.51	-0.25	0.05	0.64	0.17		0.41	-0.33	-0.24		-0.58	-0.49	-0.53	0.05	0.14	0.3	-0.27	-0.33	-0.13	-0.49	0.19	0.82	-0.2	0.17		0.54	0.75	0.32	0.73	0.45	-0.45	0.66	1.06	0.53	-0.88	-0.81	0.55	0.09	0.89	1.02	0.3	0.22	-1.04
GENE135X	9282 || 9282 || (2)	 MED14: Mediator complex subunit 14	1	-0.25	-0.41	-0.34	0.5	0.5	-0.33	0.14	-0.28	-0.08	1.42	1.11	1.64	0.1	1.84	0.99	1.09	0.3	0.83	0.76	1.28	0.59	0.51	1.61	0.63	0.16	0.16	0.44	0.19	-0.42	0.22	0.32	-0.02	0.9	-0.92	0.03	-0.53	2.17	0.28	0.19	0.41	0.31	-0.13	1.43	1.12	1.05	0.07	-0.25	-0.19	-0.21	0.05	-0.22	0.15	0.37	-0.13	0.28	-0.04	-0.07	-0.23	0.24	-0.16	-0.11	-0.12	0.42	0.04	0.23	-0.03	-0.02	-0.2	-1.29	-0.28	0.04	-0.23	-0.04	-0.46	0.11	-0.4	-1.11	0.27	0.33	0.04	0.05	-0.45	0.35	0.06	0.23	0.26	0.04	-0.4	-0.15	0.07		-0.32	0.04	0.22	0.51	0.29	-0.14	0.2	0.32	0.33	0.44	-0.19	0.19	-0.12	-0.35	-0.31	0.28	0.15	0.23	0.12	-0.2	-0.31	-0.12	-0.33	0.18	0.29	0	0.49	-0.22	0.36	0.26	-0.26	0.45	-0.12	0.04	-0.56	0.65	0.07	0.41	0.56	0.54	-0.37	0.04	0.13
GENE3101X	80228 || 80228 || 80228 || (3)	 ORAI2: ORAI calcium release-activated calcium modulator 2	1	-0.37	0.22	-0.15	0.17	0.13	0.19	0.12	0	-0.71	-0.08	0.92	1.14	-0.03	0.91	0.71	0.39	0.36	0.51	0.34	0.24	0.04	0.26	1.04	0.33	0.35	0.37	-0.09	0.88	-0.02	0.04	0.26	0.06	0.77	0.2	0.63	-0.27	0.79	0.24	0.2	-0.02	0.32	0.66	0.81	0.85	0.5	0.48	0.54	-0.26	-0.04	0.27	-0.16	0.1	0.19	-0.34	0.07	0.02	0.14	-0.29	0.03	-0.38	-0.23	-0.19	0.02	0.15	0.11	0.38	-0.45	-0.5	-0.71	-0.4	-0.44	-0.45	-0.4	-0.26	-0.34	-0.61	-0.57	-0.07	0.24	-0.31	-0.01	-0.47	-0.06	-0.23	0.15	-0.05	-0.01	0.11	0.15	0.08	0.33	0.19	0.03	0.01	0.14	0.09	-0.28	0.11	-0.15	0.14	0.12	-0.26	-0.26	-0.16	-0.11	-0.15	0.08	-0.08	0.27	0.18	-0.22	0.52	0.4	0.03	0.21	0.06	0.35	0.28	0.23	0.34	0.27	-0.27	0.21	-0.19	-0.61	-0.38	0.32	0.07	-0.06	-0.41	0.5	0.11	-0.13	-0.84
GENE3838X	153684 || 153684 || 153684 || (3)	 LOC153684: Hypothetical LOC153684	1	-0.24	-0.13	0.22	0.27	-0.12	-0.16	0.1	-0.12	-0.03	0.34	1.64	1.22	1.02	1.17	1.05	0.85	0.48	0.31	0.72	0.79	0.82	0.9	0.82	0.55	0.83	1.11	0.11	0.53	0.09	0.17	0.86	-0.17	1.23	1.04	0.26	-0.11	1.58	0.33	0.73	0.34	0.56	0.66	0.9	0.94	0.57	0.51	-0.18	0.09	-0.05	-0.25	-0.14	-0.01	0.29	-0.02	0.09	-0.11	0.11	-0.14	-0.14	-0.09	0.44	-0.18	0.11	0.62	0.85	0.9	-0.38	-0.73	-0.66	-0.09	0.47	-0.16	-0.26	-0.31	0.23	0.23	-0.2	-0.1	0.31	0.04	0.12	-0.46	0.25	-0.04	0.03	0	0.07	-0.02	-0.08	0	0.26	0.2	0.06	0.21	0.35	0.39	0.37	0.27	0.03	0.34	0.34	0.41	0.47	0	0.05	0.32	0.05	0.41	0.78	-0.1	-0.06	0.34	0.27	0.35	-0.11	-0.19	0.42	0.22	-0.15	0.35	0.31	-0.31	-0.2	-0.64	-0.02	-0.45	-0.29	0.2	-0.01	-0.2	-0.05	-0.17	-0.4	0.08
GENE1107X	63901 || 63901 || (2)	 FAM111A: Family with sequence similarity 111 - member A	1	0.03	0.19	0.04	0.32	-0.57	0.44	-0.17	-0.11	0.33	0.4	0.69	1.16	0.67	0.91	1.12	0.81	1.12	0.28	0.42	0.92		0.72	0.77	0.69	-0.2	0.06	0.21	0.05	0.19	0.37	0.17	-0.18	0.93	0.24	0.85	0.23	0.7		0.91	1.02	0.24	0.18	1.16	0.58	0.7	1.01	0.62	0.02	-0.06	0.09	-0.46	0.09	0.2	0	0.25	-0.37	0.24	-0.02	-0.19	0.01	0.4	-0.01	0.21	0.71	0.69	0.44	-0.28	0.01	-1.2	-0.42	0.37	-0.56	-0.21	-0.76	0.38	0.09	-0.5	0.09	0.27	-0.09	0.16		-0.3	0.26	0.17	-0.05	0.08	-0.21	-0.07	0.11		-0.02	0.08	-0.4	0.51	0.52	0.28	0.05	0.27	-0.08	0.45	0.19	0.11	-0.23	-0.13	-0.29	0.26	0.12	0.18	-0.37	-0.37	-0.26	0.1	-0.07	-0.46	-0.1	-0.12	0.44	0.34	0.28	0.13	-0.13	-0.38	-0.42	1.14	-0.2	-0.3	0.03	-0.26	-0.2	-0.16	-0.54	-0.86	-1.15
GENE3282X	7782 || 7782 || 7782 || 7782 || 7782 || 7782 || (6)	 SLC30A4: Solute carrier family 30 (zinc transporter) - member 4	1	0	0.1	0.21	0.11	-0.42	-0.46	-0.34	0.27	-0.31	0.27	0.28	0.54	0	0.21	0.3	0.66	0.4	0.39	0.31	0.45	0.33	0.37	0.3	0.17	0.06	-0.06	0.25	-0.1	0.33	-0.08	-0.04	-0.08	0.1	-0.06	0.01	0.32	-0.01	-0.01	0.09	0.04	0.19	0.59	0.58	0.54	0.25	0.23	-0.26	-0.15	-0.02	-0.03	-0.09	0.12	0.24	-0.04	0.09	-0.19	0.06	-0.38	-0.26	-0.19	-0.28	0.07	0.11	0.65	0.3	-0.23	-0.04	-0.56	-0.93	-0.6	-0.59	-0.04	-0.35	-0.33	-0.36	-0.61	-0.05	-0.03	0.02	-0.46	-0.26	0.09	0.04	0.01	0.18	0	0.04	-0.16	0.01	-0.02	-0.2	0.17	0.04	0.2	0.28	0.27	0.03	0.23	0.06	0.22	0.21	0.12	0.17	0.08	-0.15	-0.12	0.09	0.1	0.62	0.08	-0.05	-0.23	-0.15	-0.14	-0.34	-0.01	0.23	0.29	0.29	0.29	0.36	-0.36	0	-0.1	-0.06	-0.2	-0.08	0.08	-0.28	-0.28	-0.31	-0.56	-0.62	-0.62
GENE345X	27156 || (1)	 RTDR1: Rhabdoid tumor deletion region gene 1	1		0.22		0.25	-0.48					0.91	0.71	0.6	0.18	1.14	1.06	1.34	0.31		-0.11	0.62	0.07	0.77	1.15	-0.01	0.46	-0.3	0.2		0.19	0.02	0.07	-0.18	0.04	-0.15	-0.18	0.59		-0.07	0.95	0.23	0.32		0.73	0.6	0.55	0.48	-0.1		0.18		0.05	0.37	0.66	-0.01	-0.49	-0.59	-0.17	-0.48	-0.42	-0.38	-0.39	-0.33	-0.61	-0.36		-0.47	-0.14	-0.35	-0.55	-0.88	0.01	0.2	-0.54	-0.71	-0.3	-0.84	-0.22	-0.54	-0.15	-0.4			-0.03	-0.08	0.17	0.08	0.02	-0.1	0.02	-0.05		-0.07	0.2	0.22	-0.19	0.2	0.13	0.05	-0.58	-0.3	0.07	-0.06	0.39	-0.16	-0.25	0.1		0.46	0.44	0	0.09			0.12		-0.04	-0.23	0.07	-0.11	0.24		0	0.12		-0.08	0.27	-0.01	0.32	0.05	0.21	-0.36	-0.36	-0.07	-0.42
GENE1260X	6677 || (1)	 SPAM1: Sperm adhesion molecule 1 (PH-20 hyaluronidase - zona pellucida binding)	1	-0.26	0.52	0.1	-0.29	-0.09	-0.72	0.33	0.53	-0.14	1.35	0.38	0.36	0.04	0.66	1.26	0.76	-0.1	0.59	-0.04	0.43	-0.04	0.37	0.27	-0.26	-0.07	-0.05	-0.33	0.01	0.01	0.1	0	-0.35	0.26	0.16	-0.14	0.03	0.68	0.01	0.29	0.2	0.04	0.07	0.87	0.17	0.51	0.42	-0.17	-0.04	0.22	-0.42	0.13	0.06	0.23	0.01	0.13	-0.5	0.21	-0.25	0	-0.25	-0.26	0.15	-0.05	0.06	-0.1	0.03	-0.32	-0.51	-0.43	-0.42	-0.08	-0.09	-0.35	-0.25	-0.04	-0.6	-0.16	-0.36	-0.13	-0.54	-0.08		-0.19	0.06	0.06	0.01	-0.15	-0.04	0.24			-0.1	0.4	0.04	0.03	-0.12	0.19	0.25	-0.37	0	0.41	0.14	0.2	0.41		0.49		1.04		-0.09	0.22	-0.05	-0.15	0.51				0.86	0.91	0.38	0.3	-0.3	-0.31	-0.78	-0.68	-0.22	-0.31	-0.15	-0.11	-0.16	-0.42	-0.49	-0.23	-0.45
GENE1280X	3578 || (1)	 IL9: interleukin 9	1	-0.28	0	0.3	0.15	-0.16	-0.33	-0.23	-0.58	-0.22	0.59	1.5	1.19	0.28	1.17	1.61	1.06	0.41	-0.04	1.26	0.08	0.06	0.68	1.62	0.28	0.53	0.43	0.56	0.56	-0.06	0.49	0.41	0.42	1.34	0.03	0.12		1.61	0.46	0.15	0.64	0.24	1.16	1.79	0.59	0.87	0.33	0.07	-0.24	0.22	-0.32	-0.01	0.17	0.27	0.12	0.11	-0.45	0.09	0.08	0.2	-0.26	-0.13	0.04	0	-0.06	-0.36	-0.01	-0.33	-0.37	-0.31	-0.08	-0.04	0.22	-0.31	-0.13	0.16	-0.47	-0.03	-0.13	0.12	-0.28	0.05	-0.46	-0.23	-0.02	-0.13	-0.09	-0.15	0.31	0.13	0.67		-0.46	0.15	-0.07	-0.15	-0.36	-0.38	0.38	0.34	-0.43	1.06	0.05	0.11	0.16	0.64	0.48		1.12	1.63	1.06	0.38	0.87	0.99	0.86	1.45	1.29	0.39	0.9	0.49	0.25	0.26	-0.26	-0.28	-0.18	-0.72		-0.42	0.04	0.16	-0.52	0.01	-0.17	0.02	-0.81
GENE1936X	93550 || 93550 || (2)	 ANUBL1: AN1 - ubiquitin-like - homolog (Xenopus laevis)	1	-0.4	0.41	0.06	-0.12	0.06	-0.78	-0.74		-0.44	-0.03	0.39	0.74	-0.17	0.78	0.81	0.38	0.41	0.3	0.7	0.31	-0.06	0.51	0.26	0.29	-0.07	-0.43	0.27	0.53	0.04	-0.03	-0.05	-0.39	0.98	0.09	-0.16	-0.51	0.34	0.09	0.16	0.37	0.4	0.37	0.49	1.18	0.96	0.32	0.48	-0.31	0.22	-0.55	0.04	0.17	0.2	0.15	-0.07	-0.15	0.32	-0.55	-0.27	-0.42	-0.4	-0.3	-0.18	0	-0.31	0.38	-0.53	-0.57		-0.38	-0.16	0.2	-0.42	-0.32	-0.16	-0.39	0.05	-0.06	0.06	0.09	-0.52	-0.2		0.06	0.05	-0.14	-0.09	-0.14	0.02	0.11	0.34	-0.11	-0.2	-0.08	-0.11	-0.2	-0.07	0.15	-0.5	0.06	-0.23	-0.15	0.56	0.19	0.08	0	-0.11	1.06	1.55	-0.11	0.04	0.02	-0.39	0.01		0.21	-0.12	0.1	-0.03	0.08	0.44	-0.44	0.17	-1.09	-0.72	-0.68	-0.06	-0.24	-0.16	-0.27	0.21	-0.08	-0.35	-0.55
GENE1643X	57662 || 57662 || 57662 || 57662 || (4)	 KIAA1543: KIAA1543	1	-0.45	0.15	0.27	-0.1	0.13	0.06	-0.5	0.16	-0.13	1	0.73	0.36	0.51	0.24	0.54	0.28	0.1	0.48	0.28	0.51	0.73	-0.17	0.39	-0.29	0.33	0.56	1.12	-0.01	-0.17	0.25	0.54	-0.2	0.28	0.17	0.52	0.09	0.38	-0.32	0.35	0.26	0.04	0.16	0.45	0.37	-0.01	0.38	0.09	0.02	0.33	-0.07	0.44	0.24	-0.45	0.16	-0.21	-0.19	-0.3	0.6	0	0.27	-0.19	-0.12	0.14	0.08	-0.6	-0.23	-0.34	-0.42	0.36	-0.42	-0.53	0.01	-0.29	-0.11	-0.95	-0.5	-0.11	-0.42	-0.72	0.07	0.02	-0.07	0.15	-0.05	-0.17	0.45	0.39	-0.08	-0.05	-0.59		-0.13	-0.4	0.39	-0.52	-0.24	-0.01	-0.16	-0.59	-0.08	-0.54	-0.51	-0.05	-0.02	0.12	0.11	0.09	-0.09	0.75	0.09	0.89	-0.36		0.14		-0.78	-0.85	0.09	0.03	-0.12	0.21	-0.21	-0.63	-0.7	-0.22	-0.46	-0.67	-0.28	-0.52	-0.58	-0.69	-0.83	-0.98	-1.19
GENE888X	282996 || (1)	 RBM20 : RNA binding motif protein 20	1	-0.09	0.39	-0.07	0.28	-0.52	0.04	-0.46	0.04	0.29	-0.26	0.91	0.42	0.28	0.88	0.48	1.4	0.16	0.54	0.16	0.38	0.04	0.42	0.67	-0.11	-0.41	0.22	0.43	-0.32	-0.39	-0.19	-0.25	-0.06	0.02	-0.31	0.24	-0.03		0.41	0.8	0.8	0.15	0.6	0.23	0.52	0.34	0.11	-0.53	-0.16	0.06	0.28	0.14	0.27		-0.08	-0.15	-0.29	-0.11	-0.29	-0.19	0.12	0.25	-0.23	-0.24	-0.09	0.09	-0.07	-0.2	-0.27	-0.83	-0.62	-0.41	-0.46	-0.78	-0.23	-0.32	-0.49	0.29	-0.27	-0.23	-0.28	-0.23		-0.29	-0.16	0.23	0.27	0.13	-0.09	-0.09			0.03	0.38	0.14	0.13	0.18	0.25	0.1		0.6	0.94	0.41	0.15	0.09		0.57				0.71	0.44	0.23	0.44	0.32			0.66	0.64	0.26	0.7	1.02	-1.02	-0.39	-0.71	-0.86	-0.28	-0.47	-0.38	-0.79	-0.56	-0.42	-0.72	-0.43	
GENE2074X	164118 || (1)	 TTC24: tetratricopeptide repeat domain 24	1	0.11	0.09	-0.01	-0.1	-0.09	0.04	-0.55	-0.31		-0.36	0.43	0.26	0.15	0.97	0.34	1.11	0.42	0.3	0.3	0.5	0.48	0.71	0.92	-0.08	-0.36	-0.27	0.03	-0.19	-0.4	-0.01	-0.09	-0.27	0.5	0.01	0.35	-0.15	0.73	0.07	0.72	0.73	-0.18	0.16	0.18	0.17	0.74	0.22	0.43	0.05	-0.04	-0.19	0.13	0.05	-0.03	0.05	0.04	-0.1	0.08	0.11		-0.14	-0.09	-0.09	0.12	-0.09	0	0.04	-0.06	-0.28	-0.28	-0.28	0.11	-0.32	0.03		-0.04	0.06	0.19	0.16	-0.04	-0.32	0.18	-0.65		-0.03	0	0.11	0.15	0.23	-0.06		0.27	-0.1	0.38	0.21	-0.05	0.39	0.29	-0.23	0.11	0.03	0.06	-0.16	-0.33	0.05	0.06	0.09	-0.09	0.21	0.55	-0.03	0.29	0.05	-0.03	0.29	0.46	-0.01	0.09	0.15	0.28	0.28	0.93	-0.93	-0.12	-0.73	-0.21	-0.72	-0.72	-0.11	-0.62	-0.56	-0.41	-0.15	-0.78	
GENE2492X	10249 || (1)	 GLYAT: Glycine-N-acyltransferase	1	0.04	-0.01	-0.13	-0.29	0.41	1.66	-0.09	-0.74	-0.08	0.72	0.84	0.72	-0.17	1.03	1.1	0.6	0.55	-0.12	0.29	0.43	-0.14	0.49	1.22	0.45	-0.07	-0.59	-0.38		-0.5	-0.32	-0.29	-0.15	0.21	0.04	-0.22		0.52	0.31	0.08	0.52	-0.25	0.3	1.06	0.69	0.95	-0.32	-0.15	0.09	-0.28	0.2	-0.39	0.09	0.2		-0.24	0.04	0.31	-0.27	0.08	-0.24	-0.12		0.03	-0.2	-0.32	-0.31	-0.61	-0.49	-0.46	-0.35	-0.18	-0.39	-0.34	-0.52	-0.11	-0.29	0.19	0.3	0.15	0.02	-0.03	-0.59	-0.36	0.25	0.09	0.16	0.1	0.17	-0.05	0.24	-0.01	-0.28	0.26	0.06	0.07	0.34	0.04	-0.16	-0.1	0.46	-0.18	-0.18	0.04	-0.14	-0.02	0.01		0.25	0.71	0.13	0.29	0.4	-0.12	0.3	0.49	0.39	0.07	0.21	0.28	0.16	0.71	-0.71	-0.19	-1.52	-1.66	-0.96	-1.29	-0.59	0.13	-0.85	0.22	-0.88	-0.18	-1.82
GENE328X	3078 || (1)	 CFHR1: Complement factor H-related 1	1	0.08	0.46	-0.21	-0.1	-0.22	0.07	-1.04	-0.74	0.5	-0.03	0.45	0.98	0.63	0.63	1.68	0.55	0.26	0.19	-0.04	0.59	0.34	0.37	1.19	-0.3	-0.33	-1.11	0.51	0.4	0.19	0.44	0.04	-0.23	0.31	0.94	-0.07	-0.51	-0.03	-0.44	0.18	0.15	0.63	0		1.55	0.53	0.71	0.5	-0.22	-0.31	-0.89	0.4	0.16	0.26	0.48	0.19	0.05	-0.1	-0.05	1.03	0.63	0.1	0.08	0.15	0.44	0.28	0.24	0.16	-0.24	0.08	-0.12	-0.62	0.21	-0.74	0.41	-0.35	-0.12	0.46	-0.09	-0.09	-0.44	0.01	0.07		-0.01	0.3	-0.08	-0.09	-0.22	-0.01	-0.17	0.23	-0.32	0.47	-0.09	0.09	-0.51	0.2	0.14	0.42	-0.16	0.15	-0.39	0.24	-0.39	0.26	-0.25	-0.1	-0.09	-0.07	-0.12	0.08		-0.46	-0.63	0.37	0.17	0.04	0.02	0.29	0.34	0.87	-0.87	0.21	-1.16	-0.28	-0.72	-0.9	-0.67	-0.53	-0.64	-0.08	-0.18	-0.72	-1.4
GENE840X	83546 || (1)	 RTBDN: Retbindin	1	0.03	-0.23	-0.46	0.48	0.17	-0.83	-0.71	-0.75	-1.16	-1.09	0.06	-0.01	0.05	0.09	0.52	-0.2	1.02	-0.23	0.35	-0.62	0.13	-0.09	0.31	-0.32	0.1	0.04	1.41	0.41	-0.06	0.27	0	-0.38	-0.02	-0.3	0.39	-0.2	0.64	-0.17	0.17	0.04	0.52	0.32	0.71	0.3	0.37	0.33	0.54	-0.04	-0.15	0.07	0.1	0.11	0.15	-0.08	-0.2	-0.19	0.26	-0.15	0.29	0.1	0.3	-0.08	0.07	-0.2	-0.01	0.42	-0.22	-0.87	-0.36	-0.38	-0.41	-0.32	-0.17		0.14	-0.31	0.15	-0.09	0.14	-0.28	-0.15	-0.04	0.03	-0.03	0.06	0.19	0.17	-0.52	0	0.16	0.02	0.13	0.36		-0.1	-0.01	0.28	0.08	0.24	-0.12	-0.32	0.16	0.21	0.02	-0.08	0.01	-0.13	-0.17	0.27	-0.03	0	-0.16	-0.31	-0.19	-0.33	-0.35	0.02	0.32	-0.07	-0.03	-0.03	0.03		-0.85	-0.83	-0.77	-1.07	-0.29	-0.17	-0.26	-0.64	-0.7	-0.96	-1.39
GENE469X	124152 || (1)	 IQCK: IQ motif containing K	1	-0.19	-0.49	-0.08	0.17	0.58		-0.13		-0.21	-0.79	0.04	-0.23	0.23	0.28	0.82	0.02					-0.05		0.25	-0.24	-0.11	-0.79	0.56	-0.03		0.08	0.1	-0.32	0.17	1	0.03	0.16	0.03	0		-0.06	1.08	0.09	0.16	-0.23	0.11	0.08		0.29	0.25		0.27	-0.02	-0.15	0.19	-0.72	-0.06	-0.03	0.15	0.16	0.16	-0.18		-0.01	-0.23	-0.52	0.33	-0.27	-1.06		-0.42	-0.27	0.44	-0.44	-0.33	-0.57	-0.06	0.05		-0.38	0.34		-0.02		0.24		-0.14		-0.25	0.12	0.05		-0.45			0.38	0.15	0.26	-0.1	0.05	0.36	0.5	0.67	0.15	-0.09	-0.08	0.38	0.32	0.15	-0.42	-0.09	-0.19	0.27	0.25	-0.08	0.59	0.08	0.42	0.95	0.44	0.43	0.4	-0.4	-1.63	-0.56	-0.59	-0.31	-0.35	-0.75	0.04	-0.76	-1.44	-0.83	-0.32	-1.71
GENE2773X	7298 || 7298 || (2)	 TYMS: Thymidylate synthetase	1	-0.25	-0.13	0.02	-0.04	0.38	-0.12	0.06	0.29	0.01	-1.92	-0.46	-0.33	0.24	0.49	0.76	0.12	0.98	0.45	-0.58	-0.29	-0.11		0.43	0.39	0.35	0.97	-0.02	0.18	-0.07	0.27	-0.25	0.06	0.25	-0.04	0.14	0.52	-0.34	0.4	-0.04	-0.06	0.9	0.8	0.42	0.27	-0.17	-0.3	0.74	-0.16	0.2	-0.12	0.2	-0.04	0.17	0.16	0.02	-0.47	0.08	0.34	0.06	0.73	0.49	-0.01	0.86	-0.03	-0.34	0.1	-0.42	-0.08	-0.56	-0.56	-0.26	0.35	-0.07	-0.23	-0.32	0.15	0.4	0.14	-0.13	0.24	-0.38	-0.13	0.02	0.31	-0.15	0.15	0.17	-0.29	0.27	-0.5	0.17	0.05	-0.09	0.72	0.71	0.73	0.94	0.28	0	0.31	0.52	0.76	1.27	0.37	-0.29	-0.33	0.36	0.17	0.63	0.16	0.54	0.03	0.31	0.44	-0.44	0.08	0.34	0.76	0.95	1.29	0.27	-0.27	-1.1	-0.77	-0.85	-0.93	-0.73	-0.72	-0.61	-0.79	-1.09	-0.91	-0.7	-0.87
GENE4424X	9824 || 9824 || (2)	 ARHGAP11A: Rho GTPase activating protein 11A	1	-0.09	-0.3	0.21	-0.01	0.18	-0.01	-0.69	-0.27	0.48	-1.35	0.06	-0.09	-0.01	0.39	0.63	0.2	0.76	0.64	0.31	-0.53	0.1	-0.18	0.15	0.41	-0.1	0.63	0.54	-0.06	-0.27	-0.28	-0.02	-0.36	0.44	0.31	0.08	-0.07	-0.5	-0.01	0.23	0.06	0.6	0.18	0.24	0.18	-0.25	0.29	0.6	0	-0.14	-0.08	0	0.31	0.15	0	-0.34	0.17	-0.09	0.11	0.27	0.07	0.08	-0.08	-0.27	0.17	-0.14	-0.09	-0.41	-0.45	-0.75	-0.37	-0.47	0.22	0.01	0.15	-0.33	-0.18	0.42	-0.49	-0.21	-0.16	-0.23	-0.09	-0.32	-0.05	0.06	0.26	0.43	-0.14	-0.06	-0.08	0	0.08	0.13	0.16	0.32	0.29	0.84	0.2	0.29	0.32	0.26	0.64	0.73	0.04	0.09	0.2	0.14	0.13	0.41	-0.02	0.2	0.02	-0.01	0.25	-0.07	0.09	-0.02	0.6	0.59	1.03	0.09	-0.09	0.09	-0.46	-0.9	-0.33	-0.33	0.55	-0.48	-0.86	-0.22	-0.03	-0.77	-1.72
GENE714X	5105 || 5105 || (2)	 PCK1: Phosphoenolpyruvate carboxykinase 1 (soluble)	1	-0.32	-0.31	0.41	-0.08	0.29	-0.22	-0.67	-0.5	0.14	-1.1	-0.19	-0.17	0.22	0.19	0.78	0.23	0.1	0.43	-0.49	-0.67	0.67	-0.7	0.46	0.57	0.3	-0.52	1.4	-0.19	-0.04	-0.13	0.35	-0.33	0.01	0.41	-0.06	-0.3	-0.27	-0.3	0.22	-0.08	0.83	0.04	0.69	0.56	-0.08	0.4	1.21	-0.25	0.05	-0.32	0.39	0.39	-0.21	0.33	-0.56	0.44	-0.23	0.22	0.18	0.21	0.07	-0.16	-0.3	-0.21	-0.57	-0.02	-0.28	-0.48	-0.23	-0.13	-0.81	0.03	-0.34	0.03	-0.59	-0.08	-0.18	-0.41	-0.24	0.11	0.01	-0.23	-0.22	-0.29	0.09	0.4	0.55	-0.15	0.02	-0.07	-0.11	0.05	-0.03	0.3	1.23	0.34	1.24	-0.26	-0.37	0.26	0.26	0.66	1.22	-0.1	-0.24	0.25	0.27	0.24	0.26	-0.19	0.12	-0.25	0.22	0.69	-0.8	-0.29	-0.35	0.06	0.71	1.05	-0.24	0.24	-0.97	-1.5	-1.44	-1	-1.14	-1.01	-1.17	-1.34	-1.25	-1.69	-1.03	-2.13
GENE249X	100127983 || (1)	 LOC100127983: Hypothetical protein LOC100127983	1	-0.18	-0.61	0.06	0.13	0.58	-0.33	-0.66		-0.02	-1.04	0.16	-0.24	0.17	0.5	0.92		0.26	0.58	-0.51	-0.75	0.76	-0.23	0.75	-0.2	0.52	-0.07	2.95	0.31	0.29	0.2	0.32	-0.11	0.4	0.88	0.02	0.17	-0.06	0.57	-0.27	-0.51	0.8	0.67	0.17	0.94	0	0.33	1.81	0.21		-0.54	0.29	0.04	-0.15	0.7	-0.24	-0.05	-0.27	-0.05	0.22	0.34	-0.12	-0.16	-0.66	0.09	-0.8	0.17	-0.37	-0.45	-0.04	-0.19	-0.3	0.56	-0.71	0.38	-0.64	-0.2	-0.07	-0.67	-0.39	-0.1	-0.17	0.2	-0.12	0.17	0.13	0.15		-0.18	-0.05	-0.14	-0.12	0		-0.06	0.12	-0.23	1.03	0.06	0.06	0.14	-0.03	0.38	0.78	0.11	-0.11	-0.05	-0.02	-0.21	-0.05	-0.27	0	-0.02	-0.26	0.25	-0.05	-0.04	0.02	0.2	0.38	1	0.08	-0.08	-0.23	-0.59	-1.08	-0.72	-0.35	-0.28	-0.54	-0.75	-0.43	0.07	-0.04	-1.22
GENE2417X	6443 || 6443 || (2)	 SGCB: Sarcoglycan - beta (43kDa dystrophin-associated glycoprotein)	1	-0.17	-0.22	0.25	0.01	0.14	-0.01	-0.45	0.03	0.55	-0.5	-0.49	-0.35	0.23	0.15	0.55	0.44	1.05	0.23	0.07	-0.51	0.25	0.02	0.18	0.51	0.07	-0.07	1.3	0.35	-0.21	-0.56	0.15	-0.25	-0.14	0.01	-0.2	-0.2	-0.36	-0.02	0.27	-0.13	0.59	0.38	0.47	-0.06	-0.21	0.24	0.77	0.03	0.02	-0.28	0.21	0.34	-0.15	0.24	-0.38	0.25	-0.29	0.08	0.15	0.78	0.4	-0.04	-0.34	0.36	-0.3	1.01	-0.31	-0.42	-0.34	-0.11	0.16	0.54	-0.42	0.36	-0.31	0.2	0.25	-0.4	-0.27	0.11	0.29	0.18	-0.07	0.12	0.22	-0.02	-0.09	-0.18	-0.07	-0.03	-0.05	-0.17	-0.06	-0.24	0.05	0.05	0.57	0.12	0.32	0.19	0.2	0.27	0.31	-0.1	-0.03	-0.44	-0.4	-0.78	-1.55	0	-0.13	-0.12	-0.36	-0.55	0	-0.02	0.07	0.19	0.15	0.45	-0.01	0.01	-0.12	-0.74	-0.62	-0.69	-0.68	0.01	0.01	-0.46	-0.36	-0.34	-0.45	-1.54
GENE2495X	4131 || 4131 || 4131 || 4131 || 4131 || 4131 || (6)	 MAP1B: microtubule-associated protein 1B	1	-0.02	0.27	0.16	-0.3	-0.11	0.04	-0.29	0.04	-0.36	-0.26	0.32	0.22	0.1	0.15	0.34	0	0.03	0.17	-0.19	-0.12	0.1	-0.1	0.63	-0.04	-0.01	-0.37	-0.12	0.07	0.11	0.1	0.01	-0.01	0.14	0.05	-0.34	0.41	0.22	-0.2	-0.15	-0.03	0.01	-0.28	-0.14	0.12	-0.11	-0.37	-0.17	0.56	0.17	-0.39	0.4	-0.09	-0.36	0.24	-0.14	-0.19	-0.2	0.3	0.2	-0.22	0.12	0.5	-0.19	-0.1	-0.23	0	-0.36	-0.28	-0.36	-0.54	-0.47	-0.07	-0.34	-0.43	-0.57	-0.24	0.59	-0.11	-0.4	0.02	-0.53	-0.01	0.1	0.13	0.16	0.18	0.16	-0.15	-0.38	-0.05	-0.1	0.02	-0.15	0.01	-0.09	0.08	0.14	0.23	0.21	-0.02	-0.09	-0.21	-0.32	-0.18	-0.33	-0.3	-0.39	-0.62	-1.09	-0.06	-0.14	-0.27	-0.43	-0.59	0.19	-0.05	-0.01	-0.04	-0.03	0.1	0.33	-0.33	-0.24	-0.27	-0.52	-0.63	-0.38	-0.39	-0.27	-0.81	-0.16	-0.48	-0.77	-1.27
GENE1618X	6493 || (1)	 SIM2: Single-minded homolog 2 (Drosophila)	1	0.21	-0.55	0.17	0.04	0.11						0.02	-0.4	0.26	0.13	1.47	0.4	0.27	0.28	1.78	-0.38	0.29		0.78			-0.3		0.55	0.38	0.74	0.27	-0.17	0.21					0.3	0.02	-0.34		0.24	0.26	1.05	0.1	0.5	0.75	-0.07	0.05	-0.12	0	0.27	-0.23	0.15		0.04	-0.12	-0.3	-0.11	0.18	-0.12	-0.65	-0.5	-0.58	-0.58	-0.08	-0.26	-1.19		-0.15	-0.7	0.63	-0.57	0.01	-0.74	-0.23	-0.15	-0.7	-0.56	-0.05	-0.05		0.04	0.23	0.33	-0.24	-0.23	-0.12	0.03	-0.04		0.15	0.37	-0.04	0.06	-0.12	-0.09	-0.03	0.28	0.08	0.21	0.12	-0.49	0.08	0.08	-0.23	-0.14	0.03	-0.08	0.01	0.21	-0.47	-0.18	-0.34	0.3	0.12	0.32	0.4	-0.3	-0.02	0.37	-0.37	0.12	-0.81	-0.04	-0.52	-0.66	-0.54	-0.13	-0.88	-0.34	-0.65	-0.69	-2.1
GENE421X	2006 || (1)	 ELN: elastin	1	-0.48	0.23	-0.22	-0.06	0.51	0.14	0.15	-0.03	0	-1.21	1.71	2.07	0.74	1.05		0.51	0.71	0.22	-0.66	0.33	0.68	0.28	1.07	1.21	-0.02	-0.03	0.75	0.9	0.31	0.66	1.13	1.16	1.05	0.95	1.46	0.65	-0.56	0.29	1.06	0.17	0.68	0.64	0.23	0.64	0.85	0.63	1.46	0.41	0.41	-0.9	0.4	-0.24	0.25	0.11	-0.02	-0.25	-0.13	0.37	0.04	-0.27	-0.39	-0.3	-0.58	0.14	-0.38	0.15	-0.49	0.02	-0.37	-0.56		0.58	-0.5	-0.39	-0.72	-0.44	0.28	-0.83	-0.24	-0.15	-0.76	0.1	0.42	0.11	0	0.19	0.21	-0.22	-0.25	-0.36	-0.23	0.09	-0.26	-0.05	0.18	0.02	-0.19	0.72	0.44	0.34	0.19	0.35	-0.22	-0.08	-0.05	-0.26	-0.25	-0.17	-1.63	-0.13	-0.72	-0.3	-0.55	-0.44	0.05	-0.35	-0.25	0.04	-0.21	0	-0.2	0.2	-0.79	-0.73	-0.89	0.69	-0.05	0.35	-0.46	-0.87	-1.4	-0.35	-0.82	-1.62
GENE2506X	55857 || (1)	 PLK1S1: Polo-like kinase 1 substrate 1	1	-0.24	0.4	-0.17	-0.15	0.17	-0.13	-0.12	0.07	0.28	-0.12	0.28	0.4	0.31	0.68	0.5	0.5	0.12	0.21	0.27	0.81	0.28	0.36	0.98	0.62	0.07	0.85	-0.23	-0.03	0.3	0.36	0.49	0.14	0.13	1.08	-0.38	-0.04	-0.1	-0.25	0.49	0.09	0.05	-0.07	0.16	0.18	0.43	-0.27	-0.34	0.23	0.05	-0.5	0.13	0.02	0.29	0.08	0.07	-0.22	-0.16	0.01	0.15	0.67	0.14	-0.2	-0.49	0.19	-0.05	1.57	0.16	-0.18	-0.23	-0.28	0.61	0.36	-0.25	-0.24	-0.11	0.13	0.34	-0.52	-0.26	0.03	-0.41	0.05	0.18	0.22	0.1	0.23	0.06	-0.38	-0.03	-0.25	-0.16	-0.36	-0.26	-0.51	-0.46	-0.42	-0.08	0.08	0.04	-0.44	-0.78	-0.41	-0.12	-0.23	-0.1	-0.69	-0.89	-1.01	-0.98	-0.16	0.09	-0.46		-1.03	-0.01	-0.19	-0.78	-0.73	-0.7	-0.28	0.58	-0.58	-0.82	-0.08	-0.17	-0.38	0	-0.73	0.77	1.08	-0.07	-0.44	-0.22	-0.73
GENE938X	80723 || (1)	 TMEM22: transmembrane protein 22	1	-0.22	0.51	-0.2	-0.31	0.24	0.05	-0.27	0.48	0.87	0.49	0.16	0.32	-0.12	0.77	0.64	0.25	0.27	0.28	0.17	0.16	-0.01	0.2	0.94	0.38	-0.06	0.13	0.4	0.79	0.04	0.58	-0.1	0.06	0.61	0.37	0.09	0.51	0.09	0.16	0.26	-0.1	0.16	0.78	0.62	0.77	0.83	-0.16	-0.01	0.15	-0.22	-0.58	0.49	-0.09	0.34	0.15	-0.25	0.02	-0.03	0.28	0.84	0.49	0.04	0.07	0.29	0.01	0.26	1.36	0.35	0.41	0.06	0.09	-0.07	0.11	-0.03	0.04	0.3	0.14	0.31	0.17	0.33	0.4	-0.2	0.08	0.06	0.37	0.12	0.08	0.2	-0.38	-0.22	-0.18	-0.16	-0.46	-0.08	-0.3	-0.44	-0.73	-0.78	0.36	0.41	0.22	-0.42	-0.72		-0.57	-0.11	-0.26	-0.66	-0.83	-1.23	-0.5	0.13	-0.13	-0.94		0.2		-0.04	-0.25	-0.19	-0.79	0.73	-0.73	-0.14	-0.66	-0.76	-0.89	-1.72	-0.54	1.68	0.63	0.68	0.27	-0.84	-1.45
GENE5010X	57659 || (1)	 ZBTB4: Zinc finger and BTB domain containing 4	1	-0.13	0.21	0.14	-0.21	-0.01	0.01	-0.23	0.51	0.24	0.73	-0.14	-0.37	-0.03	1.06	0.23	0.28	0.34	0.1	0.3	0.3	0.32	0.54	0.61	0.92	-0.46	-0.18	-0.05	0.02	0.55	0.28	0.54	0.28	-0.17	-0.02	-0.13	0.16	-0.14	0.06	0.21	-0.02	-0.17	0.21	0.27	0.27	0.47	0.45	0.24	0.31	-0.14	-0.12	-0.07	-0.2	0.26	0.04	-0.05	-0.07	0.01	0.37	0.42	0.69	0.36	-0.21	-0.07	-0.44	0.14	1.37	0.65	-0.06	0.29	0.27	0.51	0.27	0.11	0.01	0.24	0.37	0.85	0.3	0.3	0.53	0.23	0.01	0.05	0.4	-0.12	0.02	0.09	-0.07	-0.07	0.03	-0.35	-0.52	-0.1	-0.04	0.03	0.16	0.07	0.14	0.06	-0.01	-0.37	-0.03	0.13	-0.4	-0.31	-0.4	-0.84	-0.65	-1.59	-0.31	0.2	-0.1	-0.84	-0.6	0.09	0.15	-0.28	-0.18	0.04	-0.37	0.26	-0.26	-0.33	-0.82	-0.34	-0.24	-1.07	-1.37	0.24	-0.27	-0.19	-0.61	-0.85	-0.63
GENE4291X	6780 || (1)	 STAU1: staufen - RNA binding protein - homolog 1 (Drosophila)	1	-0.04	0.2	-0.11	-0.24	0.18	0.18	-0.3	-0.23	-0.26	0.51	-0.2	-0.42	-0.21	0.69	0.17	0.2	-0.39	-0.8	0.2	0.01	-0.63	0.24	0.69	0.24	-0.34	0.06	-0.62	-0.08	0.15	-0.31	-0.1	0.04	-0.29	0.12	-0.83	-0.35	-0.29	-0.35	0.33	-0.03	-0.61	-0.29		-0.19	0.04	-0.16	-0.34	0.34	-0.09	0.08	-0.53	0.03	0.16	0.07	-0.1	-0.15	0.16	0.28	-0.19	0.41	-0.07	-0.02		-0.96	-0.14	0.12	-0.06	-0.61	-0.14	-0.07	-0.2	0.04	-0.36	-0.48	0.16	-0.17	0.61	-0.07	0.06	0.25	-0.19		-0.01	0.09	0.07	0.08	0	-0.09	-0.08	0	-0.05	-0.33	0.19	-0.22	-0.76	-0.69	-0.61	0.2		-0.22	-1	-0.67	-0.63	-0.31	0.09	-0.37	-1.07	-0.92	-1.46	-0.24	-0.09	-0.23	-1.51	-1.29	0.32	0.2	-0.35	-0.79	-0.55	-0.77	1.28	-1.28	-1.62	-0.47	-2.02	-1.43	-1.19	-1.69	-0.69	-0.31	-0.6	-0.96	-1.31	-2.22
GENE3251X	27090 || (1)	 ST6GALNAC4: ST6 (alpha-N-acetyl-neuraminyl-2 -3-beta-galactosyl-1 -3)-N-acetylgalactosaminide alpha-2 -6-sialyltransferase 4	1	-0.12	0.13	-0.2	-0.04	0.22	0.15	0.04	0.03	0.2	0.02	0	-0.1	-0.08	0.02	-0.02	0.33	0.06	-0.45	0.55	-0.06	0.36	0.29	0.65	0.21	0.4	1.05	0	0.29	0.03	0.15	0	-0.32	-0.29	-0.12	-0.61	-0.03	0.32	0.01	0.79	0.03	-0.4	0.19	-0.46	-0.06	0.2	0.07	0.02	0.32	-0.3	0.17	-0.28	0.11	0.44	-0.22	-0.09	-0.21	0.02	-0.36	-0.09	-0.2	-0.14	-0.39	-0.59	-1.11	-0.61	0.15	-0.16	-0.9	-0.91	-0.82	-0.79	-0.28	-0.2	-0.55	-0.02	-0.03	-0.13	-0.21	-0.09	-0.33	-0.5	0.1	0.12	-0.15	0.21	0.12	0.06	0.1	-0.01	-0.11	-0.42	0.34	-0.08	0.22	-0.15	0.13	-0.41	0.39	0	-0.06	-0.61	-0.57	-0.73	-0.38	-0.03	-0.34	-1.18	-1.42	-2.02	0.02	-0.37	-0.06	-0.74	-1.41	-0.16	-0.26	-0.16	-0.46	-0.43	-0.52	0.59	-0.59	-1.37	-0.6	-0.39	-0.96	-1.05	-1.29	-0.69	0.44	-1.14	-1.63	-0.81	-1.31
GENE5710X	23326 || 23326 || 23326 || (3)	 USP22: Ubiquitin specific peptidase 22	1	-0.22	0.08	0.1	-0.04	0.08	0.07	0.11	0.09	0.01	-0.07	-0.19	-0.01	-0.19	0.25	0.1	0.24	0.37	-0.06	-0.11	0.21	0.04	0.23	0.38	0.43	-0.21	0.17	0.06	0.45	0.11	0.5	0.28	0.01	-0.03	-0.16	0.04	0.19	-0.27	-0.13	0.2	0.16	0.12	0.07	0.22	0.3	0.28	0.2	0.06	0.24	-0.07	-0.03	-0.22	0.16	0.17	-0.06	-0.1	-0.14	0.06	0.18	0.21	0.12	0.01	-0.09	0.35	-0.21	-0.09	0.7	0.01	-0.25	-0.39	-0.28	-0.05	0.04	-0.28	-0.35	0	-0.34	0.16	0.21	0.29	0.17	-0.04	0.11	0.05	0.15	0.01	0.06	0.04	-0.23	0.06	-0.03	-0.22	0.04	-0.05	-0.03	0.26	0.04	-0.14	0.06	0.09	0.03	-0.01	-0.04	0.09	0.14	-0.05	-0.33	-0.42	-0.49	-0.56	0.04	0	-0.25	-0.47	-0.81	0.42	0.09	0.06	0.11	0	-0.07	0.41	-0.41	-0.98	-0.33	-0.25	-0.31	-0.26	-0.69	0.02	0.22	-0.34	-0.02	-0.61	0.03
GENE2342X	6821 || (1)	 SUOX: Sulfite oxidase	1	-0.02	-0.04	-0.14	-0.04	0.23	0.21	-0.04	0.4	0.56	0.2	0.08	-0.06	-0.08	0.48	-0.09	0.35	0.21	0.19	0.18	0.28	0.12	0.57		0.14		-0.25	-0.05	0.06	0.07	-0.01	-0.18	-0.15	0.02	0.12	-0.07	-0.1	-0.49	0.11		0.12	-0.36	0.32	0.67	0.06	0.46	0.42	0.18	0.36	-0.19	-0.25	-0.27	-0.23	0.23	0.36	-0.39	0.2	0.19	0.27	0.32	0.36	0.18	0.23	0.24	0.42	0.01	0.35	-0.33	-0.19	-0.47	0.03	-0.53	0.09	0.1	0.11	0.34	0.1	-0.37	-0.03	0.12	0.33	0.15	-0.04	-0.17	0.19	0.11	0.33		0.06	-0.24	-0.09	-0.14	-0.37	-0.02	-0.25	0.19	-0.46	0.14	0.09	0.08	0.05	0.04	-0.04	0.32	-0.07	-0.22	-0.32	-0.01	-0.41	-0.98	-0.32	0.05	-0.38	-0.18	-0.45	-0.34	0.02	-0.32	0.42	0.1	-0.17	0.72	-0.72	-0.31		-0.68	-1.02	-1.17	-1.03	0.54	-0.44	0.02	-0.14	-0.41	-0.83
GENE3740X	261726 || (1)	 TIPRL: TIP41 - TOR signaling pathway regulator-like (S. cerevisiae)	1	0.02	0.15	-0.16		-0.01	0.23	-0.26	-0.29	0.05	-0.09	-0.01	0.23	0.24	0.73	0.11	0.93	0.45	0.31	0.66	0.65	-0.11	0.41	0.96	0.03	-0.68	0.29	0.17	-0.39	0.22	-0.25	-0.11	-0.33	0.02	-0.09	-0.41	-0.57	-0.3		0.62	0.61	0.01	0.01	0.33	0.17	0.41		0.62	0.1	-0.14	0.08	-0.16	-0.05	0.04	0.09	-0.27	0.08	0.22	0.21	0.4	0.15	0.22	-0.05	0.26	0.29	0.01	0.14	-0.11	-0.23	-0.31	-0.26	-0.28	-0.17	0		0.02	0.08	-0.04	0.25	0.12	0.23	0.29	0.02		0.19	0.13	0.02	0.2	-0.48	0.02	0.15	-0.29	-0.08	0.39	0.19	-0.11	-0.06	0	0.17	0.39	0.11	-0.02	-0.22	-0.23	-0.19	-0.33	-0.43	-0.43	-0.32	-1.15	-0.01	-0.04	-0.54	-0.54	-0.82	-0.08	0.21	0.13	0.25	-0.07	0.34	0.51	-0.51	-0.22	-0.84	-0.05	-1.11	-0.98		-0.22	-0.26	-0.33	-0.47	-0.46	-0.61
GENE1277X	79441 || (1)	 HAUS3: HAUS augmin-like complex - subunit 3	1	0.06	0.3	-0.04	-0.21	-0.12	0.26	-0.08	-0.13	0.54	-0.03	0.15	0.35	0.25	1.35	0.02	0.63	0.06	1.26	1.07	0.18	-0.3	0.63	0.79	-0.36	-0.41	-0.25	0.07	-0.33	-0.17	-0.28	0.11	0.13	0.2	0.56	0		-0.1	-0.37	0.77	0.49	-0.16	-0.14	0.78	1.02	0.54	-0.05	0.62	-0.1	-0.33	-0.04	-0.08	-0.2	0.34	0.64	-0.29	0.03		0.48	0.36	0.21	0.3	0.24	0.55	0.16	-0.27	0.68	-0.09	-0.26	0.06	-0.08	-0.06	-0.17	0.52	0.01	0.27	0.43	0.04	0.19	-0.24		0.04	-0.28	0.01	0.1	0.29	0.16	0.25	-0.16	-0.27	-0.06	-0.02	0.05	0.64	-0.05	0.06	-0.27	0.22	0.18	0.34		0.08	-0.47	0.2	0.09	-0.03	-0.62	-0.33	-0.36	-0.68	-0.01	0.11	-0.35	-0.63	-0.52	0	0.13	-0.58	0.05	-0.12	-0.06	0.74	-0.74	-0.79	-1.18	-0.86	-1.11	-0.71	-0.83	-0.84	-0.38	-0.81	-1.07	-0.75	-0.61
GENE312X	84307 || (1)	 ZNF397: Zinc finger protein 397	1	-0.59		-0.01	0.37	0.23		-0.78	-0.17	0.62	0.43	1.25	1.16	0.46	1.58	1.15	0.97	0.88	1.58	0.56	0.51	0.85	1.07	1.06	0.26	0.27	-0.3	0.66	0.69	0.24	0.43	0.72	0.22	1.09		0.23		0.51	0.69	0.48	0.27	0.89		1.85	0.86	0.95	0.82	0.88	-0.11	-0.01	-0.48	0.16	-0.04	0.26	0.32	-0.07			0.09	0.19	1.15	0.57		-0.23	0.43	0.53	1.92	-0.22	-0.29	-0.2	0.27	1.53	0.36	-0.38	0.29	0.28	0.8	0.09	0.34	0.64	0.61	0.29		-0.17	-0.6	-0.18	0.42	-0.05	0.15		0.34	0.1	-0.21	-0.28	0.04	-0.11	-0.08	0	-0.03	-0.08		-0.72	0.16	0.06	-0.15	-0.36	-0.22	-0.44	-0.01	-0.08	-0.4		-0.1	-0.42	0.19	-0.69	-0.22	-0.38	-0.14		-0.09	0.45	-0.45	0.65	-0.24	-0.7	-0.14	-0.31	-1.57	-0.25	-0.3	-0.15	0.23	-0.4	0.1
GENE544X	100131289 || (1)	 LOC100131289: Similar to hCG1820927	1	-0.3	0.25	0.05	-0.07	0.09	-0.13	-0.83	-0.49	0.63	0.23	0.46	0.33	0.83	1.34	0.95	1.02	0.47	0.64	0.73	0.58	0.5	1.05	1.91	0.06	-0.61	-0.35	0.21	0.56	0.37	0.2	0.62	0.09	0.5	0.68	0.29	-0.13	0.68	0.58	0.25	0.5	0.47	0.47	0.89	0.88	0.92	0.6	1.34	-0.25	-0.02	-0.71	0.45	0.47	0.18	0.36	-0.38	-0.07	-0.03	-0.05	0.11	1	0.44	-0.57	-0.35	-0.4	-0.25	1.5	0.08	-0.67	-0.16	-0.26	1.16	-0.21	-0.81	-0.07	0	0.61	0.07	-0.78	-0.14	0.2	0.26				0		0.05	0.18	-0.33	-0.12	0.21	-0.45	-0.2		-0.02		0.07		-0.61	-0.19	-0.66			0.16	-0.2	0.19	-0.52	0.62		-0.07	0.3	0.55		0.55	-0.36	-0.28	-0.25	-0.18	0.3	0	0.82	-0.82	0.14	-0.42	-0.38	-0.49	-0.22	-0.69	-0.83	-0.89	-1.31	-0.99	-0.87	0.13
GENE3109X	3017 || 3017 || (2)	 HIST1H2BD: Histone cluster 1 - H2bd	1	-0.18	-0.13	0.32	-0.23	0.22	0.06	0.14	0.28	0.24	-0.12	-0.28	0.05	0.33	0.61	0.46	0.65	1.28	0.84	-0.18	0.61	1.15	1.42	2.3	0.16	0.15	0.24	0.68	0.45	0.17	0.53	0.56	0.44	0.24	0.14	0.25	0.23	0.18	0.6	0.61	0.21	1.05	0.5	1.02	0.69	0.57	0.41	1.46	0.04	0.07	0.02	-0.05	0.12	0.18	-0.02	-0.25	-0.06	-0.06	0.03	0.01	0.37	0.33	-0.12	-0.09	0.12	0.16	1.71	-0.31	-0.42	-0.07	-0.06	0.44	0.07	0.06	-0.6	0.13	0.41	0.1	-0.23	-0.07	-0.12	0.72	0.28	0.06	0.05	0.03	0.09	0.17	-0.24	-0.1	-0.26	-0.08	-0.2	0.05	0.16	-0.56	-0.27	-0.41	0.26	-0.1	0.19	-0.53	-0.44	-0.55	-0.26	-0.21	-0.03	-0.68	-0.58	-0.38	-0.23	0.15	-0.15	-0.64	-0.86	-0.28	-0.25	-0.09	-0.32	-0.4	-0.52	0.35	-0.35	-0.41	-0.81	-0.82	-0.51	-0.65	-0.2	-0.34	0.08	-0.87	-0.47	-0.26	0.08
GENE3287X	947 || 947 || 947 || (3)	 CD34: CD34 molecule	1	-0.21	0.08	0.19	0.04	-0.09	0.14	0.08	0.22	0.44	0.25	0.16	0.36	0.22	0.35	0.89	0.58	0.63	0.26	0.64	0.27	0.49	0.31	0.71	-0.01	-0.22	0.2	0.24	0.66	0.07	0.16	0.21	0.06	0.21	0.2	0.01	0.09	-0.21	0.12	0.23	0.48	0.49	0.52	0.28	0.75	0.44	0.45	0.29	-0.15	0.16	-0.42	0.23	0.42	-0.07	0.02	-0.03	0.08	-0.21	0.2	0.02	-0.33	-0.31	-0.31	-0.07	0.08	-0.2	-0.16	-0.09	-0.19	0.02	-0.29	-0.41	0.18	-0.33	-0.13	-0.47	-0.51	0.28	-0.61	-0.3	0.08	0.05	0.5	-0.08	-0.12	-0.11	0.12	0.04	-0.09	-0.09	-0.08	-0.1	-0.14	-0.02	0.01	-0.11	-0.28	-0.12	-0.35	-0.55	-0.26	-0.69	-0.27	-0.07	-0.02	-0.07	0.06	-0.17	-0.13	0.45	-0.35	0.09	0.01	-0.18	0.03	-0.41	-0.18	-0.21	-0.26	0.02	-0.06	-0.06	0.06	-0.23	0.28	-0.64	-0.41	-0.14	-0.06	0.07	-0.15	0.24	0.07	-0.3	-0.84
GENE299X	4345 || (1)	 CD200: CD200 molecule	1	-0.65	-0.07	0.36	0.35	0.02	-0.22	0.31	0.63	0.57	0.46	0.84	-0.03	0.42	0.29	1.14	0.78	0.34	1.27	0.71	-0.02	0.66	0.22	0.95	0.55	0.24	0.66	0.77	0.79	0.55	1.17	1.03	0.32	0.22	1.79	0.17	-0.03	-0.04	-0.25	0.41	0.6	0.91	0.6	0.84	0.71	0.45	0.79	0.52	-0.33	-0.17	-0.47	0.6	0.56	-0.12	0.4	-0.24	0.23	-0.5	0.13	-0.07	0.14	-0.44	0.18	-0.28	0.11	-0.51	-0.25	-0.22	0.24	-0.34	0.06	-0.76	-0.08	-0.69	0.06		-0.37	-0.01		0.13	-0.16	-0.01	0.35	-0.01	-0.1	-0.13	-0.31	-0.33	0.01	0.14	0.05	0.32	-0.27	0.36	-0.13	-0.46	-0.44	-0.32	-0.32	-0.64	-0.41	-0.9	-0.65	-0.24	-0.23	-0.09	-0.11	-0.34	0.4	0.22	-0.17	-0.17	0.17	-0.13	-0.2	0.32	0.1		0.02	-0.11	-0.33	-0.7	0.7	-0.31	-0.08	-0.53	0.01	-0.04	-0.62	-0.62	-0.39	-0.7	-0.69	-0.14	-0.97
GENE5097X	2017 || (1)	 CTTN: cortactin	1	-0.2	0.13	-0.11	0.25	-0.07	-0.07	0.26	0.22	0.14	-0.01	0.26	0.18	-0.1	0.07	0.46	0.43	0.09	0.04	0.87	0.05	-0.08	0.08	0.39	0.38	0.46	0.67	0.16	-0.02	0.09	0.44	0.03	0.12	0.73	0.38	0.08	0.09	0.69	-0.45	0.11	0.3	0.06	0.07	0.14	0.64	-0.02	0.28	-0.29	0.16	0.09	-0.13	-0.26	0.03	0.22	-0.02	-0.12	-0.01	0	-0.09	-0.07	-0.48	-0.27	-0.14	-0.13	0.01	-0.2	-0.02	0.08	-0.57	0.1	-0.44	-0.18	-0.2	-0.17	-0.17	-0.25	-0.16	0.3	0.05	-0.05	-0.17	-0.02	0.17	0.06	-0.06	0.05	-0.09	-0.08	0.04	0.09	-0.06	-0.13	0.11	-0.21	0.04	0.09	0.18	-0.11	0.1	-0.32	-0.1	-0.15	-0.13	-0.14	0.01	0.02	-0.28	-0.3	-0.22	0.11	0.16	0.07	-0.08	-0.13	-0.3	0.2	0.11	0.23	0.25	0.17	0.29	-0.18	0.18	0.09	-0.02	-0.29	-0.32	-0.03	-0.36	-0.72	-0.44	-0.66	-0.17	-0.88	0.37
GENE5744X	327657 || 327657 || (2)	 SERPINA9: Serpin peptidase inhibitor - clade A (alpha-1 antiproteinase - antitrypsin) - member 9	1	-0.03	0.03	-0.04	0.12	-0.08	-0.07	0.03	0.46	0.11	-0.22	0.11	-0.01	0.03	-0.09	0.13	0.19	0.15	0.04	0.49	0.47	0.56	0.01	0.2	0.34	0.53	0.62	-0.01	-0.28	0.17	0.31	0.06	0.23	0.06	0.13	0.11	0.04	0.15	-0.33	0.06	0.23	0	-0.1	0.07	0.08	0.11	0.17	0.1	0.08	-0.08	-0.14	0.16	0.03	-0.07	-0.1	-0.09	0.05	0.15	0.07	0.05	-0.26	-0.21	0.02	0.13	-0.03	-0.13	-0.23	-0.05	-0.39	0.04	-0.39	-0.23	-0.05	-0.11	-0.26	-0.35	-0.29	0.36	-0.02	-0.29	-0.21	-0.22		0.13	-0.05	-0.1	0.01	0.16	0	-0.02	0.08	-0.23	0.15	-0.17	-0.06	0.18	0.06	0	-0.06	-0.39	-0.1	-0.29	-0.15	-0.25	0.22	-0.02	-0.2	-0.21	-0.2	0.18	0.06	-0.07	-0.18	-0.45	-0.29	-0.27	-0.18	0.11	-0.09	-0.04	-0.31	-0.12	0.12	-0.48	-0.41	-0.66	-0.69	-0.34	-0.68	-0.47	-0.58	-0.72	-0.18	-0.88	0.47
GENE4270X	4146 || (1)	 MATN1: Matrilin 1 - cartilage matrix protein	1	0.14	-0.08	0	0.05	-0.11	0.01	0.26	0.62	0.44	0.45	-0.09	0.43	-0.08	0.23	0.28	0.44	0.24	0.38	0.89	-0.42	0.96	-0.16	0.56	0.3	0.23	1.29	0.08	0.19	0.03	0.43	0.15	0.27	0.5	0.38	0.21	0.24	0.53	-0.31	0.04	0.16	0.25	0	0.33	0.44	-0.38	0.06	0.13	-0.06	0.03	-0.36	-0.16	-0.04	0.27	0.14	0.06	-0.03	0.15	0.04	-0.15	-0.2	-0.21	-0.07	-0.02	-0.08	-0.05	0.12	-0.29	-0.04	-0.02	-0.21	-0.08	-0.43	-0.15	-0.09	-0.26	-0.36	0.5	-0.04		-0.02	-0.1		0.14	0.25	-0.16	0.06	0.24	-0.3	0.17	-0.26	-0.13	0.28	-0.35	0.44	0.07	0.14	0.22	-0.08	-0.04	-0.06	0	-0.1	0	0.1	-0.33	-0.17	-0.25	0.18	0.53	0.14	0.22	-0.03	-0.23	-0.39	-0.19	0.05	0.07	0.07	0.02	0.14	0.31	-0.31	-0.49	-0.44	-0.62	-1.01	0.1	-0.15	-1.14	-1.35	-0.76	-1.2	0.29	0.34
GENE4020X	27124 || (1)	 INPP5J: inositol polyphosphate-5-phosphatase J	1	0.12		0.09	-0.16	-0.05	-0.17	-0.12	-0.21	-0.04	0.67	-0.3	0.54	-0.22	-0.02		-0.04	0.14	-0.17	0.83	0.11	0.41	-0.78	0.37	0.7	-0.25	1.49	-0.46	0.01	0.16	0.69	0.07	0.44	0.26	0.03	0.36	0.23	0.03	-0.58		-0.28	0.17	0.25	0.4	0.17	-0.12	0.22	-0.2	0	0.08	0.08	-0.08	0.17	-0.05	-0.18	0.13	0.03	-0.15	0	-0.01	-0.65	0	-0.11	0.04	-0.19	-0.14	0.03	-0.14	-0.34	-0.3	-0.41	-0.32	-0.12	-0.11	-0.31	-0.57	-0.19	0.17	0.01	-0.23	0.06	-0.31		0.25	0.14	0	0.04	0.2	0	0.09	-0.38	-0.35	-0.07	-0.16	0.07	0.14	0.11	0.04	0.48	-0.02	0.24	0.07	-0.04	0.14	0.29	-0.12	-0.1	-0.16	0.01	0.72	0.31	0.27	0.05	-0.09	0.18	-0.16	-0.02	-0.1	0.18	-0.05	0.23	-0.05	0.05	-1.13	-0.64	-0.08			-0.83	-1.05	-0.73	-0.98	-0.82		0.51
GENE1067X	58499 || (1)	 ZNF462: Zinc finger protein 462	1	-0.39	-0.04	0.12	0.52	-0.19		0.33	0.54	-0.16	0.52	0.39	1.89	0.62	0.48	0.46	1.1	0.57	0.26	0.31		1.21	-0.07				1.48	0.42	0.53	0.09	1.37	0.55	0.58	0.81	0.59	0.72	0.34	1.35	0.13	-0.08	0.33	1.22	1.06	1.18	1.28	0.39	0.55	0.63	0.02	0.24	0	0.23	-0.35	-0.08	0	-0.15	0.02	0.09	0.39	-0.01	-0.47	-0.26	-0.06	0.05	0.14	-0.39	-0.37	0.02	-0.52	-0.25	-0.19	-0.4	-0.4	0.28	0.13	-0.22	-0.72	0.3	0.5		0.3			-0.09	0.02	0.09	-0.08	0.12	-0.18	0.15			-0.03	-0.34	0.79		0.23	0.97	0.01	-0.3	0.49	0.3	-0.17	0.42	0.43	-0.49	0.16	0.34		0.65	-0.19	0.15	-0.04	-0.03	-0.13		-0.03	0.48	0.54	-0.04	0.6	0.6	-0.6	-0.43	-0.01	-0.17	-0.33	-0.49	-0.78	-0.13	-0.36	-0.75	-0.79	-0.69	1.3
GENE184X	3270 || (1)	 HRC: Histidine rich calcium binding protein	1		-0.21	0.07	0.16	-0.02		-0.37		-0.01	0.85	0.2	0.49	-0.04	-0.16	0.16	-0.24	-0.12	-0.12	-0.34	1.14	0.93	-0.44	-0.22	0.5		-0.31	-0.18	0.31	0.14	0.66	-0.19	-0.18	0.04		-0.12	0.27	0.38	-0.08	-0.46	-0.73	0.5	0.49	1.03	0.37	0.04	0.11	0.65	0.09	0.26	-1.07	0.35		0.11	0.11	0.21	0.02	-0.08	0.27	0.05	-0.15	0.12	0.23	-0.09	-0.08	0.07	0.14	-0.06	0.3	-0.16	-0.21	-0.26	-0.52	-0.38	-0.01	-0.54	-0.08	0.84	0.07	-0.03	0.18	-0.79		0.1	0.17	-0.37	0.3	0.33	-0.3			-0.25	-0.07		0.06	-0.24	-0.18	-0.14	-0.27	-0.12	0.19	-0.49	-0.43	0.07		-0.73	-0.03	-0.36	-0.29	0.2	-0.04	0.43	-0.38	-0.56	-0.38		-0.53	-0.51	-0.28	-0.1	0.5	0.36	-0.36	-0.95	-0.79	-0.5	-0.16	-0.74	-1.34	-1.31	-1.25	-0.63	-0.1	-1.91	1.93
GENE959X	4004 || (1)	 LMO1: LIM domain only 1 (rhombotin 1)	1	-0.55	-0.06	0.34	0.16	0.12	-0.21	0.34		0	0.64	-0.25	0.24	0.2	-0.09	0.11	0.12	-0.02	0.46	-0.25	0.64	0.86		-0.3	0.23	0.45	-0.05	0.19	0.4	0.29	0.61	0.03	0.18	0.2	0.54	0.37	0.34	0.06	-0.05	-0.14	-0.42	0.61	0.85	0.64	0.78	0.64	0.14	0.19	-0.04	0.33	-0.85	0.2	-0.18	0.18	0.14	0.18	0.07	-0.03	0.26	0.2	-0.03	-0.03	0.21	-0.05	0	0.13	0.39	-0.15	0.16	0.07	-0.16	-0.2	-0.43	-0.44	-0.08	-0.27	-0.14	0.83	-0.06	0	0.55	-0.52		0.03	0.09	-0.15	0.31	0.15	-0.41				0.29	-0.07		0.1	-0.08	-0.1	-0.29	-0.07	0.19	-0.2	-0.21	0.32	0.23	-0.56	-0.12	-0.49	-0.45	0.35	-0.11	0.46	-0.18	-0.34	-0.29		1.18	-0.27	-0.1	-0.18	-0.13	0.12	-0.12	-0.8	-0.61	-0.46		-0.89	-1.08		-1.15		-0.66	-2.4	
GENE428X	64283 || (1)	 RGNEF: Rho-guanine nucleotide exchange factor	1	-0.2	0.21	-0.19	0.15	0.02	-0.01	0.14	-0.01	-0.21	0.78	0.14	0.52	0.21	0.17	0.24	0.19	-0.03	-0.06	-0.11	0.27	1.27	-0.06		0.59		0.23	0.23	0.31	0.17	0.49	-0.08	0.27	0.03	0.53	0.13	0.06	0.74	-0.09	-0.3	0.07	0.36	0	0.11	0.88	0.08	0.3		-0.32	0.12	-0.87	0.52	0.13	0.39	-0.1	0.1	-0.2	0.27	0.4	-0.09	-0.54	-0.5	0.07	0.03	-0.3	-0.44	0.47	0.13	0.23	0.21	-0.32		-0.71	-0.24	-0.26	-0.46	-0.25	0.94	-0.28	-0.32	0.31	-0.52		0.16	0.03	-0.1	0.14	0.38	-0.33	0.09	-0.27	-0.11				-0.59	0.23	0.35	-0.59	-0.7	-0.42	-0.45	-0.65	-0.13	0.1	-0.37	-0.24	-0.46	-0.38	0.55	-0.06	0.06	-0.6	-0.43	-0.43	-0.59	-0.27	-0.34	-0.24	-0.1	0.06	0.01	-0.01	-0.82	-0.9	-0.48	-0.23	-0.67	-0.7	-0.6	-0.43	-0.46	-0.67	-1.79	0.2
GENE678X	420 || (1)	 ART4: ADP-ribosyltransferase 4 (Dombrock blood group)	1	-0.38	-0.06	0.36	0.09	-0.01	-0.11	0.28	-0.53	0.31	0.83	0.51	1.1	0.65	0.17	0.02	0.76	0.38	-0.02	1.64	0.54	0.92	-0.42	-0.15	0.07	0.97	0.53		0.31	0.41	0.7	-0.04	-0.14	0.37	0.49	1.2	0.36	0.32	-0.02	0.06	0.06	0.78	0.92	0.51	0.56	0.25	0.15	0.59	0.03	0.22	-0.6	0.21	-0.33	0.22	0.07	0.11	0.09	0.01	0.19	-0.07	0.08	0.02	0.04	-0.07	-0.1	-0.09	0.05	0.18	-0.06	-0.1	-0.2	-0.1	-0.24	-0.21	-0.1	-0.27	-0.13	0.44	-0.27	-0.03	0.54	-0.54			0.22	-0.12	0.5	0.47	-0.19	0.05	-0.53	-0.38	0.41	0.08	0.48	-0.27	0.59	0.04	-0.09	-0.09	0.26	-0.07	-0.1	0.08	0.32	-0.75	-0.06	-0.27	-0.31	0.57	0.09	0.37	-0.35	-0.47	-0.32		-0.18	-0.2	-0.26	0	0.02	0.38	-0.38	-1.07	-0.61	0.15	0.02	-0.3	-0.05	-0.68	-1.06	-0.36	-0.84	-1.26	0.46
GENE991X	80781 || (1)	 COL18A1: Collagen - type XVIII - alpha 1	1	-0.41		-0.14	0.39	0.16	-0.17	-0.2	0.03	-0.26	1.06	0.24	0.68	0.22	0.12		0.77	0.19	-0.13	-0.59	0.3	1.69	-0.25	-0.26	-0.03		-0.56	-0.61	-0.06	0.17	1.07	0.46	0.21	0.49	0.06	-0.02	-0.16	0.85	0.2	0.04	0.18	1.07	1.94	1.27	0.97	0.55	0.61	1.18	0.7	0.19	-0.53	0.23	-0.17	-0.07	-0.08	-0.2	-0.04	-0.05	0.49	0.34	-0.37	-0.29	0.12	-0.24	-0.11	-0.16	0.16	0.03	-0.51	-0.27	-0.52	-0.38	-0.29	-0.43	-0.27	-0.56	-0.35	0.68	-0.45	-0.24	0.37	-0.66		0.08	0.33	0.06	0.31	0.32	-0.33	-0.13	-0.53	-0.11	0.38	0.55	0.14	0.18	0.1	0.07	0.07	-0.12	0.26	-0.04	-0.23	-0.11	0.09	-0.57	-0.29	-0.48	-0.48	-0.2	0	0.74	-0.05	-0.32	-0.43	-0.47	-0.46	-0.61	-0.31	-0.5	-0.43	0.37	-0.37	-0.89	-0.54	0.48	-0.05	-0.43	-0.96	-1.12	-1.35	0.1	-1.07	-1.19	-1.45
GENE2936X	64598 || (1)	 MOSPD3: Motile sperm domain containing 3	1	0.06	0.07	-0.11	-0.02		-0.03	0.21	0.03	0.12	0.02	-0.33	-0.1	-0.24	-0.13	0.52	-0.05	0.2	-0.44	-0.77	-0.26	-0.1	-0.7	0.24	0.13	-0.4	-0.85	-0.29	-0.2	-0.05	0.88	0.05	0.15	0.2	-0.33	0.05	0.16	-0.22	-0.65	0.08	-0.3	0.65	0.2	0.74	0.1	-0.13	0.29	0.57	-0.09	0.05	0.08	-0.11	0.05	0.12	0.3	-0.15	-0.11	-0.1	0.24	0.16	-0.06	0.04	-0.12	-0.24	-0.54	-0.35	-0.09	-0.39	-0.12	-0.57	-0.28	-0.51	0.04	-0.15	-0.19	-0.33	-0.3	0.3	-0.2	-0.04	0.4	-0.66	0.15	0.01	0.17	-0.08	0.46	0.25	-0.24	-0.04	-0.35	-0.29	0.31	0.34	0.25	-0.32	0.28	0.35	-0.05	-0.24	0.15	-0.16	-0.16	0.27	0.38	-0.11	-0.15	-0.37	-0.61	-0.29	-0.01	0.39	-0.35	-0.4	-0.97	0.27	-0.35	-0.14	-0.1	-0.21	0.09	0.44	-0.44	-0.66	-0.58	-0.31	-0.88	-0.11	-0.72	-0.36	-1.15	-1.71	-1.03	-1.31	-1.18
GENE5194X	2538 || (1)	 G6PC: Glucose-6-phosphatase - catalytic subunit	1	-0.2	-0.13	0.12	-0.03	0.24	-0.16	-0.02	-0.48	-0.31	-0.27	-0.29	0.11	-0.2	-0.13	0.45	0.05	0.19	-0.22	-0.25	0.04	0.24	-0.58	0.29	0.13	-0.55	0.05	0.21	-0.04	0.06	0.25	-0.01	0.22	0.01	0.25	-0.24	-0.62	0.17	-0.07	-0.01	-0.19	0.46	0.36	0.91	0.33	0.04	-0.21	-0.23	-0.04	-0.13	0.04	-0.02	-0.06	0.37	-0.15	-0.2	0.16	0.02	-0.02	-0.17	-0.24	-0.3	-0.04	-0.28	-0.12	-0.04	0.12	-0.31	-0.47	-0.37	-0.28	-0.23	0.1	-0.01	-0.15	-0.32	-0.36	0.28	0.07	0	-0.02	-0.1		0.33	0.01	-0.07	0.03	0.08	-0.15	0.16	-0.2	-0.17	0.14	0.04	0.29	-0.03	0.32	0.21	0.13	-0.04	0.13	-0.05	-0.03	0.26	0.13	-0.16	-0.19	-0.17	-0.2	0.14	0.05	0.17	-0.36	-0.41	-0.24	0.08	-0.2	0.01	0	0.12	0.19	0.17	-0.17	-0.43	-0.21	-0.2	0.17	-0.39	-0.55	-0.89	-0.95	-0.84	-0.95	-1.51	-0.53
GENE416X	9627 || (1)	 SNCAIP: Synuclein - alpha interacting protein	1	-0.06	-0.2	0.61	-0.39	0.02	0.15	-0.5	-0.6	-0.5	-0.37	-0.38	-0.02	-0.12	0.01	0.29		0.15	0.22	-0.9	-0.83	-0.41	-0.72	0.54	0.34	-0.24	0.03	0.73	0.03	-0.24	0.81	0.21	0.89	0.49	0.82	-0.63	0.13	0.78	-0.45	-0.53	-0.38	0.64	-0.22	0.14	0.63	-0.38	-0.42	0.23	-0.24	0.06	-0.48	0.21	-0.09	0	0.38	-0.07	0.06	0.17	0.07	-0.3	-0.32	-0.43	0.01	-0.36	-0.51	-0.26	-0.18	0.27	-0.17	-0.15	-0.33	-0.56	-0.28	-0.47	0.11	-0.79	-0.5	0.84	-0.57	-0.44	-0.16	-0.73	-0.22	0.54	0.26	-0.07	0.5	0.35	-0.56	0.01	-0.6	-0.22	0.19	0.27		0.15	0.57	-0.05	-0.06	-0.13	0.33	-0.41	-0.23	0.47	0.23	-0.6	0.01	-0.2	-0.08	0.15	-0.25	0.68	-0.54	-0.5	-0.71	-0.97	-0.38	-0.49	-0.23	-0.04	-0.14	0.47	-0.47	-0.73	-0.72	-0.09	-0.6	-0.27	-0.6	-1.12	-1.11	-1.48	-0.9	-1.74	-1
GENE1928X	221393 || (1)	 GPR115: G protein-coupled receptor 115	1	-0.21	0.21	-0.21	0.34	-0.15	-0.18	0.56	0.06	0.11	-0.32	-0.52	0.09	-0.07	0.1	0.07	0.01	-0.23	-0.46	-0.28	-0.8	-0.31	-0.86	0.27	-0.17		0.07	-0.31	0.19	0.02	0.36	-0.08	-0.34	0.19		-0.28	-0.18	0.59	-0.35	-0.56	-0.26	-0.23	0.32	0.2	-0.02	-0.19	-0.63	0.08	0.11	-0.02	-0.56	0.36	-0.05	0.29	0.07	-0.24	0.04	0.04	-0.09	-0.31	-0.31	-0.73	0.18	-0.09	-0.15	-0.41	-0.03	0.01	-0.41	-0.2	-0.55	-0.23	-0.29	-0.36	0.07	-0.37	-0.58	0.52	-0.15	-0.45	0.01	-0.65		0.27	-0.2	-0.11	0.44	0.38	-0.42	0.02	-0.21	-0.13	0.14	0.02		-0.17	0.41	0.71	0.48	-0.3	0.37	-0.43	-0.06	0.15	0.16	-0.37	-0.06	-0.12	-0.05	0.11	-0.37	0.33	-0.66	-0.72	-0.49	-0.94	-0.17	-0.32	0.08	0.17	0.28	0.27	-0.27	-0.15	-0.49	-0.6	-0.6	-0.93	-0.9	-1.21	-0.96	-0.89	-1.02	-1.18	-1.95
GENE2064X	143098 || (1)	 MPP7: Membrane protein - palmitoylated 7 (MAGUK p55 subfamily member 7)	1	0.02	0.01		-0.12	0.1	0.01	0.52	0.14	0.16	-0.19	-0.25	-0.17	0.19	0.13		-0.2	-0.1	-0.05	-0.35	-0.48	-0.37	-0.46	0.18	-0.08	-0.3	0.28	-0.6	-0.19	0.05	0.01	0.08	-0.07	-0.31	-0.01	-0.49	-0.05	0.17	-0.07	-0.37	-0.31	0.04	-0.11	0.2	-0.09	0.19	-0.31	0.29	-0.15	-0.09	-0.17	0.29	0.16	0.31	0.03	-0.17	0.07	-0.27	0.03	-0.08	0.25	-0.13	-0.09	-0.39	-0.52	-0.72	0.48	-0.14	-0.35	-0.46	-0.46	0.18	0.04	-0.2	-0.2	-0.39	0.23	0.46	-0.37	-0.46	-0.04	-0.43	0.11	0.24	0.06	0.12	0.28	0.29	-0.39	-0.08	-0.59	-0.04	0.13	-0.11	0.19	0.16	0.18	0.47	0.16	-0.18	0.42	-0.11	-0.05	0.52	-0.01	-0.29	0.14	-0.24	-0.15	-0.17	-0.33	0.21	-0.48	-0.44	-0.12	-0.58	-0.33	-0.34	0.11	0.33	0.48	0.31	-0.31	-0.3	-0.93	0.52	-0.96	-0.81	-1.37	-1.19	-0.77	-1.41	-1.82	-0.99	-1.17
GENE814X	65057 || (1)	 ACD: Adrenocortical dysplasia homolog (mouse)	1	-0.38	-0.09	0.57	-0.2	0.11	-0.08	0.17	-0.21	0.19	0.28	-0.56	-0.4	-0.18	-0.47	0.17	-0.37	0.2	-0.19	-0.59	-0.34	-0.15	-0.43	0.62	-0.48	0.04	-0.22	-0.31	-0.05	0.06	0.46	0.09	-0.02	-0.2		-0.6	0.05	0.53	-0.17	-0.34	-0.22	0.91	0.04	1.26	0.4	-0.23	-0.05		0.04	0.05	-0.03	-0.07	0.21	-0.17	0.24	-0.28	0.3	-0.33	0.47	0.11	0.52	0.02	0.04	0.07	-0.09	-0.24	0.29	-0.08	-0.54	0	-0.21	-0.29	0.06	-0.27	0.41	-0.5	-0.22	0.5	-0.5	0.05	0.25	-0.24	0.21	0.2	0.16	0.01	0.12	0.14	-0.26	0	-0.43	-0.18	0.13	0.02		0.16	0.89	0.09	0.13	-0.16	0.37	0.07	0.3	0.51	-0.03	0.07	-0.04	-0.06	-0.3	-0.84	-0.08	0.39	-0.05	-0.14	-0.25	0.28	-0.21	-0.36	0.27	0.58	0.5	0.26	-0.26	-0.84	-0.87	-0.26	-0.36	-0.62	-0.87	-0.61	-0.42	-0.64	-1.05	-0.72	-0.99
GENE4167X	80222 || (1)	 TARS2: Threonyl-tRNA synthetase 2 - mitochondrial (putative)	1	0.05	0.21	-0.07	-0.02	-0.16	0.08	0.01	0.01	0.21	-0.05	-0.33	0.04	0.05	0.05	0.35	-0.24	-0.34	-0.28	-0.44	0.31	0.59	0.07	0.88	-0.37	-0.18	-0.01	0.18	0.27	0.31	0.12	-0.07	0.31	0.23	-0.34	-0.52	-0.33	0.27	-0.18	-0.16	-0.08	-0.1	-0.08	0.27	0.12	0.1	-0.24	0.05	0.21	0.04	0.2	-0.18	0.03	0.14	-0.07	-0.2	-0.13	-0.06	0.06	-0.2	0.41	0.19	-0.26	-0.31	-0.53	-0.15	-0.22	-0.47	-0.77	-0.47	-0.17	-0.28	-0.13	-0.24	-0.35	-0.06	0.1	-0.15	-0.36	-0.04		0.17	0.2	0.19	0.24	0.05	0.03	0.06	-0.36	0.05	-0.38	-0.12	-0.08	0.25	-0.14	0.64	1	0.69	0.19	-0.09		0.59	0.26	0.65	-0.21	-0.09	-0.28	-0.12	-0.39	-0.78	0.06	0.23	-0.45	0.12	-0.53	-0.22	-0.22	-0.52	0.56	0.47	0.58	-0.1	0.1	-1.26	-0.26	-0.49	-0.31	-0.62	-1.22	-1.18	-1.32	-1.03	-1.32	-0.97	-1.8
GENE5496X	134492 || 134492 || 134492 || (3)	 NUDCD2: NudC domain containing 2	1	0.09	0.1	-0.22	-0.06	0.09	0.21	-0.1	-0.35	0.34	-0.03	0.52	0.08	0.15	0.74	0.46	0.62	0.35	0.19	0.18	0.3	0.19	0.54	0.77	0.36	-0.06	0.39	-0.05	0.23	0.21	0.01	0.53	-0.37	0.12	0.1	0.14	0.32	0.1	-0.04	0.68	0.3	0.09	0.21	0.27	0.26	0.25	0.2	0.12	0.17	-0.09	0.04	-0.19	-0.07	0.01	-0.02	-0.1	0.11	0.14	0.24	0.15	0.09	0.08	0.44	-0.05	0.12	-0.05	0.52	-0.33	-0.41	-0.48	-0.2	-0.29	-0.08	-0.03	-0.01	0.17	0.01	-0.4	0.11	0.24	0.07	-0.13	-0.11	-0.04	0.12	-0.27	0.21	0.19	0	-0.07	0.14	-0.17	-0.31	0.26	0.24	0.56	0.32	1.1	0.15	0.04	0.29	0.46	0.44	0.91	-0.14	-0.41	0.02	-0.18	-0.1	-0.52	-0.18	0.3	0.16	0.12	0.11	-0.27	0.04	0.22	0.52	0.68	0.89	0.52	-0.52	-0.19	-0.21	-0.38	-0.78	-0.55	-0.01	-0.15	-0.61	-0.72	-0.32	-0.21	-1.63
GENE1694X	10459 || (1)	 MAD2L2: MAD2 mitotic arrest deficient-like 2 (yeast)	1	-0.32	0.4	-0.04	-0.1	0.06	0.3	0.01	0.23	0.38	-0.06	0.12	0.03	0.06	-0.03	0.3	0.37	-0.12	-0.23	-0.12	0.67	0.31	0.28	0.48	-0.14	-0.15	0.56	0.99	0.34	-0.11		0.15	-0.31	0.47	0.47	-0.25	-0.52	0.66	-0.42	0.73	-0.1	-0.18	-0.1	0.61	0.24	0.55	-0.05	0.03	-0.05	-0.09	-0.27	-0.33	0.17	0.35	0.11	-0.37	0.1	0.35	0.2	0.11		-0.18	0.01	0.48	0.04	0.21	0.97	0.07	-0.31	-0.09	-0.23	-0.02	0.18	0.19	0.19	0.15	-0.06	0.4	0.05	0.41	-0.07	0.11	-0.03	-0.08	0.02	0.08	0.51	0.52	-0.2	-0.27	-0.42	-0.13	0	0.09	0.41	0.25	0.54	0.84	0.08	-0.41	0.38	0.16	0.34	0.73	-0.39	-0.2	0.03	-0.38	-0.11	-0.49	-0.37	0.22	0.25	-0.1	-0.11	-0.28	-0.57	-0.09	0.02	0.55	0.8	0.64	-0.64	-0.7	-1.13	-0.96	-1.01	-0.52	-0.48	-0.47	-0.84	-0.77	-0.55	-0.7	-1.61
GENE3045X	2528 || (1)	 FUT6: Fucosyltransferase 6 (alpha (1 -3) fucosyltransferase)	1	-0.16	0.02	-0.19	0.24	0.11	-0.02	-0.03	0.06	0.79	0.09	0.87	1.26	0.51	0.22	0.13	0.36	0.23	0.39	0.74	0.5	-0.18	-0.01	0.52	0.61	0.5	1.22	0.94	0.19	1	0.26	-0.24	-0.2	0.44	0.47	-0.28	0.51	0.48	-0.36	0.59	-0.2	-0.37		0.69	0.15	0.27	0.37	-0.2	-0.2	0.13	-0.47	0.18	0.08	0.43	0.03	0.08	-0.23	0.01	0.23	0.16	-0.23	-0.32	0.11	0.18	-0.1	-0.2	-0.14	0.36	-0.36	-0.33		-0.06	-0.13	-0.25	0	0.03	-0.14	0.37	-0.51	-0.22	-0.33	-0.09	-0.14	-0.15	-0.08	0.34	-0.32	0.02	-0.03	-0.06	0.04	0.35	0.52	0.29	-0.06	0.42		0.1	-0.31	-0.66	0.11	-0.18	-0.03	-0.09	0.42	0.24		0.1	-0.26		0.23	0.17	0.43		0.39	-0.08	0.04	0.18	0.42	0.4	0.36	0.45	-0.45	-0.71	-0.59	-0.66	-0.53	-0.61	-0.64	-0.47	-0.48	-0.83	-0.38	-1.06	-0.7
GENE763X	57699 || (1)	 CPNE5: copine V	1	-0.24	0.3	-0.33	0.48	-0.2	-0.51	0.55	0.45	0.6	-0.02	0.7	0.49	0.9	0.77	1.7	1.24	-0.23	-0.28	1.1	-0.44	-0.09		0.88	0.99		1.25	0.01	0.56	0.11	0.43	0.04	-0.34	0.15	0.58	0.25	-0.31	0.96	0.41	0.86	0.02	-0.34		1.28	0.06	0.4			-0.41	-0.17	-0.62	0.08	0.28	0.63	0.1	0.03	-0.27	0.35	-0.17	-0.2	-0.3	-0.28	0.29		-0.29	-0.19	-0.29	0.45	-1.09	-0.11	-0.67	-0.09	-0.61	-0.02	-0.25	-0.06	-0.04	0.11	0.25	-0.29	-0.22	-0.24				-0.22	-0.05	-0.16	0.2	0.25			0.36	-0.2	0.15	0.16	0.41	-0.01	-0.36	-0.65	-0.62	-0.13	-0.37		0.21	0.22	0.16	0.17	0.32		-0.34	-0.23				-0.55		0.31	0.34	0.08	0.19	0.65	-0.65	-1.26	-1.09	-0.27		-1	-0.79	-0.64	-1.15	-1.48	-1.27	-0.24	
GENE4408X	81572 || (1)	 PDRG1: P53 and DNA-damage regulated 1	1	0.1		-0.17	0.25	-0.18	0.28	0.59	0.3	0.25	0.21	0.11	0.74	0.37	0.55	-0.03	0.53	0.2	0.23	0.54		0.47	0.2	0.82	-0.12	0.04	1.4	0.04	0.23	0.4	0.51	0.39	0.12	0.94	0.26	0.01	-0.32	0.97	0.8	-0.05		-0.24	0.7	0.09	0.29	-0.14	0	-0.37	-0.16	-0.18	-0.03	0.19	0.06			0.12	-0.15	0.15	-0.07	-0.03	-0.47	-0.16	-0.04	-0.17	-0.23	-0.24	-0.26	-0.02	-0.45	-0.36	-0.37	0.08	-0.36	0.11	-0.35	-0.41	-0.1	0.23	0.22	0.08	0.08	-0.08		0.06	-0.18	-0.29	-0.02	-0.02	-0.01	0.12		0.34	0.31	-0.3	0.41	0.14	0.25	0.16	-0.1	-0.1	-0.12	-0.17	-0.2	-0.23	0.16	0.22	-0.13	0.09	0.3	0.94	-0.1	-0.04	-0.07	-0.26	-0.07	-0.12			0.33	0.5	0.37	-0.07	0.07	-0.8	-0.85	0.13	-0.34	-0.77	-0.71	-1.16	-0.5	-0.37			-1.03
GENE2564X	92737 || (1)	 DNER: Delta/notch-like EGF repeat containing	1	-0.26	0.4	-0.13	0.14	-0.17	-0.3	-0.09	-0.51	-0.24	-0.45	0.06	0.18	0.07	0.15	0.1	0.44	0.21	0.36	0.1	0.8	-0.08	0.27	0.83	0.24	0.21	1.65	0.06	0.46	0.58	0.59	-0.03	0.42	0.98	-0.56	0.2	0.36	1.02	0.58	0.86		-0.14	0.7	-0.02	0.06	0.34	-0.33	-0.23	0.19	-0.35	-0.15	0.11	-0.07	0.37	0.05	-0.18	-0.16	0.19	-0.08	-0.03	-0.17	-0.43	-0.26	-0.21	-0.13	-0.55	-0.19	0.12	-0.4	0.03	-0.34	-0.14	-0.11	0.04	-0.23	-0.04	-0.3	0.28	-0.13	-0.3	-0.26	-0.32	-0.18	0.22	0.1	0.07	0.1	0.22	-0.2	-0.04	-0.12	-0.14	0.65	0.05	0.3	0.43	0.46	0.53	0.02	-0.12	0.22	0.04	0.07	0.02	-0.15	0.11	-0.02	-0.14	-0.02	0.56	-0.1	0.13	-0.45	-0.4	-0.12	-0.26	-0.02	-0.29	0.02	0.09	0.1		0	-1.36	-0.65	-0.31	-0.59	-0.65	-1.11	-1.33	-0.94	-0.21	-0.26	-0.82	-0.89
GENE784X	340371 || (1)	 NRBP2: Nuclear receptor binding protein 2	1	-0.22	0.36	0.12	-0.14	-0.1	0.27	0.61	0.51	-0.08	-0.14	0.38	0.32	-0.05	0.52	0.5	0.42	0.05	-0.24	-0.17	0.45	0.09	0.25	0.75	1.08	0.53	0.73	0.76	0.89	0.35	0.77	0.41	0.96	0.11		-0.11	-0.23	0.03	0.68	0.72	0.18	0.22	0.2	0.74	0.28	0.13	-0.14	-0.57	-0.34	-0.27	-0.62	0.28	0.24	0.4	0.41	-0.17		0.04	0.24	0.31	0.12	-0.14	0.26	0.21	-0.26	0.17	1.3	0.4	-0.29	0.62	-0.53	-0.27	0.08	-0.24	-0.11	-0.04	0.32	0.62		-0.32	0.2	0.02		0.29	0.33	0.05			-0.12	-0.02	-0.45	-0.1	0.31	0.33	0.68	1.19	0.53	0.89	0.37	0.31	0.38	0.74	0.41		-0.13	0.16	0.02	0.02	0.15	0.11	0.14	0.42	-0.1	-0.13		0.35	0.08	-0.12	0.53	0.47	0.39	0.8	-0.8	-0.16		-0.93	-0.61	-0.11	-0.72	-0.98	-0.98	-1.22	-0.4	-1.18	-2.01
GENE1734X	5638 || (1)	 PRRG1: Proline rich Gla (G-carboxyglutamic acid) 1	1	0	0.26	0.06	-0.15	-0.16	0.02	0.07	0.11	-0.12	-0.18	-0.13	-0.2	-0.23	-0.08	0.36	-0.14	0.12	0.5	0	0.77	0.21	0.51	0.28	-0.29	-0.2	0.52	-0.33	0.37	0.12	-0.34	-0.18	-0.53	-0.44	-0.95	-1.06	-0.59	-0.45	-0.73	0.16	-0.11	-0.3	0.13	0.04	-0.36	-0.05	-0.17	0.15	0.41	-0.26	0.09	-0.64	-0.23	0.22	-0.06	0.35	-0.09	0.21	-0.13	0.14	-0.27	-0.42	-0.26	0.16	0.35	0.2	-0.25	-0.24	-0.85	-0.56	-0.71	-1.22	0.01	0.17	-0.3	0	-0.54	-0.23	0.27	-0.27	-0.31	-0.17	0.1	0.4	-0.21	0.24	0.06		-0.12	-0.17	-0.32	0.01	0.19	0.16	0.37	0.74	0.3	0.3	0.12	0.38	0.24	0.18	0.13	-0.04	-0.15	-0.18	-0.33	-0.63	-0.75	-1.42	-0.07	-0.41	-0.35	-0.38		-0.14	0.03	-0.09	0.16	0.12	0.09	0.39	-0.39	-1.03	-0.7	0.02	-0.79	-1.15	-0.72	-0.03	-1.09	-0.93	-1.31	-0.6	-2.25
GENE1333X	4814 || (1)	 NINJ1: Ninjurin 1	1	0.11	0.4	0.05	-0.5	-0.05	0.1	-0.15	0.18	0.68	-0.02	-0.27	-0.1	-0.33	-0.53	-0.25	-0.03	-0.31	0.29	0.82	1.06	-0.24	0.3	0.49	-0.41	-0.41	0.7	-0.01	0.17	0.05	0.21	-0.86	-0.3	0.2	0.36	-0.55	-0.34	-0.58	-0.47	0.43	-0.34	-0.6	-0.19	0.32	-0.82	0.22	-0.5	-0.95	0.5	-0.42	0.26	-0.13		0.3	-0.26	-0.01	-0.42	0.15	-0.57	0.15	-0.75	-0.85	0.19	0.21	0.59	-0.13	0.83	-0.25	-0.72	-0.75	-1.09	-0.86	-0.16	0.09	-1.12	-0.53	-0.75	0.2	0.6	-0.47	-0.79	-0.46	0.22	-0.05	0.17	0.11	0.43	0.34	-0.38	-0.15	-0.61	-0.12	0.62	0.17	0.39	0.05	0.53	0.62	0.26	-0.35	0.35	-0.14	-0.18	0.28	-0.2	0	0.13	-0.44	0.11	-0.5	-0.15	0.43	-0.38	-0.43	-0.53	-0.14	-0.58	-0.16	-0.22	-0.18	0.2	0.29	-0.29	-1.75	-1.52	-1.12	-0.89	-1.18	-1.39	-0.62	-0.58	-1.66	-1.75	-1.53	-1.1
GENE1106X	11277 || (1)	 TREX1: three prime repair exonuclease 1	1	-0.1	0.17	-0.03	-0.24	0.2	0.04	0.07	0.31	0.21	-0.28	-0.16	-0.36	-0.07	-0.23		0.55	0.24	-0.24	-0.25	0.86	0.2	1.7	0.97	-0.08	-0.31	0.68	-0.01	-0.22	-0.42		-0.39	-0.56	-0.21		-0.04	0.37	-0.4	-0.64	0.37	0.54	0.03	0.01	-0.13	-0.09	0.23	-0.4	-0.53	0.06	-0.05	0.37	-0.45	0.08	0.49	-0.47	-0.06	-0.25	0.24	0.37	-0.1	-0.81	-0.26	-0.37	0.27	0.3	0.48	0.35	-0.61	-0.94	-1.11	-1.16	-0.88	-0.81	-0.24	-0.78	-0.41	-0.55	-0.12	-0.21	-0.4	-0.73	0.01	0.08	-0.05	0.12	0.18	0.23		-0.18	-0.19	-0.02	-0.14	0.06	-0.12		0	0.68	0.37	0.19	0.06	0.67	-0.02	0.4	-0.03	-0.11	0.01	0.3	-0.49	-0.26	-0.32	-0.17	0.12	0.48	-0.44	-0.26	0.11	-0.35	0.78	0.02	0.33	0.31	0.21	-0.21	-1.63	-1.21	-0.74	-1.07	-1.21	-0.92	-1.46	-2.5	-1.17	-1.15	-1.81	-2.51
GENE3357X	2358 || (1)	 FPR2: Formyl peptide receptor 2	1	0.02	0.19	-0.2	-0.13	0.11	0.62	0.8		-0.09	0.4	0.29	-0.13	-0.24	0.03	-0.12	0.08	-0.06	-0.31	-0.21	1.01	0.77	1.39	1.59	0.31	-0.02	0.05	-0.81	0.14	0.28	0.13	-0.4	0.36	-0.36	-0.15	-0.69	-0.61	-0.14	0.04	0.6	-0.06	0.13	0.18	0.12	-0.28	0.19	0.02	-0.08	0.58	-0.11	0.22	-0.35	-0.14		-0.29		-0.18	0.29	-0.23	0.1	-0.33	-0.46	-0.16	0.29	0.08	0.09	-0.04	0.27	-0.74	-0.34	-0.9	-0.8	-0.38	0.06	-0.27	-0.23	-0.32	0.11	0.01	-0.54	-0.43	-0.13		0.15	0	0.02	0.08	0.22	-0.31	-0.09	-0.21	0.1	-0.01	0.14	0.12	0.54	0.43	0.04	-0.35	-0.25	-0.04	-0.2	-0.37	0.05	-0.14	-0.17	-0.18	-0.32	-0.25	-0.01	-0.19	0.05	-0.48	-0.47	-0.4	-0.34		-0.02	0.18	0.04	-0.06		0	-0.95	-1.11	-1.02	-1.04	-1.51	-0.79	-1.12	-0.83	-1.53	-1.12	-1.08	-0.77
GENE3518X	2962 || (1)	 GTF2F1: General transcription factor IIF - polypeptide 1 - 74kDa	1	-0.2	-0.16	0.24	0.14	-0.03	0.03	-0.21	0.21	0.57	1.56	0.49	0.92	-0.26	1.47	0.74		0.34	-0.22	-0.56	0.82		0.98	0.51	1	-0.14	-0.82	0.65	1.33	-0.08	0.96	0.29	-0.08	1.08	1.18	0.09	-0.18	0.82	-0.13	0.97	0.17	-0.15	-0.25	0.54	1.04	0.98	-0.08	-0.23	-0.09	0.03	0.27	-0.41	-0.12	0.21	-0.3	0.17	0.05	0.19	-0.24	0.4	0.18	0.15	-0.36	-0.39	-0.07	0.02	0.74	-0.77	-1.05	-1.07	-0.54	-0.46	-0.63	-0.28	-0.15	-0.3	-0.19	-1.07	0.3	-0.06	-0.3	0.14	-0.05	0.55	-0.15	0.13	0.15	-0.12	-0.04	-0.14	-0.07	-0.28	0.4	0.04		0.45	0.11	-0.11	0.2	-0.08	-0.01	-0.22	-0.49	-0.04	-0.28	-0.24	-0.14	-0.33	-0.41		-0.1	-0.29	0.02	-0.15	-0.85	0.28	-0.28	0.42	-0.1	0.04	-0.31	0.35	-0.35	-0.38	-1.63	-1.47	-0.89	-0.96	-1.44	-0.31	0.43	0.6	-0.82	-0.56	-1.52
GENE1312X	5890 || (1)	 RAD51L1: RAD51-like 1 (S. cerevisiae)	1	-0.2	0.02	0	-0.07	0.23	0.03	-0.23	0.21	0.44	0.86	0.11	0.51	-0.24	0.81	0.49	0.91	0.34	0.14	-0.4	0.47	0.13	0.72	0.93	0.86	-0.02	0.12	-0.01	0.23	-0.52	0.61	0.01	-0.25	0.24	0.29	-0.21		0.15	-0.28	0.56	0.34	0.06	0.05	0.65	1.41	0.91	0.19	-0.02	0.01	-0.22	-0.48	0.59	-0.28	0.35	0.05	-0.01	0.1	-0.14	0.03	0.31	-0.66	-0.09	0.13	-0.51	-0.8	-0.58	0.2	-0.44	-0.7	-0.63	-0.76	-0.19	-0.22	-0.95	-0.74	-0.81	-0.45		0.51	-0.86	-0.32	-0.12	-0.46	-0.37	-0.04	-0.02	-0.04	0.18	0.13	0.43	0.17		-0.29	0.15	0.39	0.33	-0.11	0.08		0.16	-0.3	-0.4	-0.23	0.39	0.42		0.36			0.76		0.36				0.64			0.42	0.47	0.44	0.74	-0.74	-0.19	-1.34	-1.06	-0.58	-0.8	-1.23	-0.46	-0.11	0.62	-0.17	-1.05	-1.65
GENE4727X	259197 || 259197 || (2)	 NCR3: Natural cytotoxicity triggering receptor 3	1	-0.11	0.05	0.1	0.05	-0.09	-0.16	0	-0.23	-0.18	0.51	0.2	0.22	0.28	0.43	0.72	0.65	0.37	0.42	0.65	0.51	0.71	0.69	0.22	-0.08	-0.12	0.75	0.28	0.25	0.29	0.05	0.05	0.09	0.18	0.29	0.14	0.29	0.76	0.19	0.54	0.42	-0.24	0.06	0.2	-0.1	0.22	0.12	-0.16	-0.07	0.09	-0.27	0.17	0.05	0.35	-0.16	0.12	-0.2	-0.08	-0.1	-0.01	-0.36	-0.19	-0.24	-0.16	-0.11	-0.23	-0.11	-0.11	-0.44	-0.41	-0.42	0.12	-0.38	-0.06	-0.37	-0.28	-0.27	0.08	-0.01	-0.09	-0.25	-0.24	-0.17	0.22	0.1	-0.1	0.05	0.07	0.04	-0.02	-0.13	-0.03	0.03	0.03	0.17	-0.18	0.2	-0.04	0.07	0.04	-0.1	-0.16	-0.11	-0.05	0.08	-0.19	-0.22	-0.18	0.24	0.42	-0.07	0.05	-0.17	-0.31	-0.05	-0.32	-0.11	-0.03	0.18	0.05	0.22	0.39	-0.39	-0.09	-0.41	0.14	0.33	0.22	0.18	-0.72	-0.61	-0.04	-0.21	-1.04	-0.29
GENE4585X	115352 || (1)	 FCRL3: Fc receptor-like 3	1	-0.12	0.31	-0.22	0.08	-0.05	0.22	-0.5	-0.14	0.03	0.43	0.79	0.46	0.21	0.48	0.6	1.41	0.56	0.09	1.09	1.09	0.19	0.82	0.78	0.25	-0.28	1.27	0.13	0.09	0.08	0.25	0.15	0.11	-0.4	0.72	0.02	0.65	1.1	0.29	1.19	0.58	0.01	0.25	0.76	0.76	0.66	0.34	-0.19	-0.08	-0.06	-0.12	-0.22	0.17	0.29	-0.02	-0.09	-0.14	0.26	0.11	0.15	-0.54	-0.12	-0.06	0.12	0.12	-0.1	0.11	-0.06	-0.45	-0.35	-0.51	-0.28	-0.36		-0.25	-0.09	-0.27	0.5	-0.16	-0.17	-0.3	0.08	0.02	-0.03	-0.11		0.02	0.1	-0.2	-0.09	0.31	-0.04	0.02	0.44	0.1	-0.23	0.31	0.08	0.06		0.03	-0.02	0.21	-0.33	-0.24	0.05	-0.11	-0.31	0.01	0.24	0.08	-0.23	0.08	-0.28	-0.03	0.22	-0.15	0.11	0.1	0.16	0.32	0.53	-0.53	-0.43	-0.74	0.72	-0.11	-0.28	-0.02	-0.55	-0.6	-0.59	-0.35	-0.75	-0.86
GENE872X	9699 || (1)	 RIMS2: regulating synaptic membrane exocytosis 2	1	-0.56	0.17	-0.17	0.27	0.27	-0.18	-0.21	-0.12	0.17	-0.58	0.76	0.46	0.33	0.35	0.7	1.01	0.57	-0.22	0.3	0.4	0.4	0.92	0.71	0.88	0.49	1.68	0.28	0.31	0.37	0.35	0.03	0.6	0.16	0.21		0.65	1.1	0.55	0.98	0.44	0.04	0.83	0.19	0.84	0.46	0.58	-0.32	-0.17	0.09	-0.58	-0.12	0.31	0.5	0.04	0.02	-0.12	0.05	0.35	-0.11	-0.05	-0.04	-0.03	-0.25	0.2	-0.2	0.05	-0.15	-0.42	-0.19	-0.49	-0.21	0.19	-0.36	-0.16	-0.04	-0.26	0.48	-0.16	-0.11	-0.2	-0.25	-0.42	-0.05		0.27	0.25	-0.01	0.03	-0.05	0.14	-0.15	0.16	0.1	0.28	0.03	0.17	0.23	-0.04	0.27	0.17	-0.06	0.15	0.18	-0.06	-0.02	-0.01	-0.3	-0.01	0.51	0.03		-0.07	-0.26	-0.06	-0.22	0.1	-0.05	-0.04	-0.19	-0.06	0.76	-0.76	-0.71	-0.34	-0.24	-0.5	-0.59	0.04	0.5	-0.57	-0.53	-0.51	-0.61	
GENE449X	4852 || (1)	 NPY: Neuropeptide Y	1	-0.06	-0.04	-0.17	-0.21	0.48	-0.26	0.26	0.18	-0.27	-0.32	0.25	0.34	-0.09	0.93	-0.16	0.08	0.2	0.91		-0.07	-0.08	-0.28	0.01	0.95	1.14	1.62	0.83	0.32	1.06	0.78	0.69	0.49	-0.09	-0.05	0.59	-0.15	-0.35	0.29	-0.27	-0.92	1.11	0.64	0.68	0.27	0.33	0.58	0.48	0.13	0.34	-0.46	-0.24	-0.09	0.22	0.01	0.17	-0.13	0.01	0.1	-0.16	-0.4	-0.02	-0.24	-0.45	0.21	0	0.07	-0.56	0.11	-0.7	-0.41	-0.33	0.03	0.08	-0.04	-0.26	-0.09	0.22	0.51	0.19	0.06	-0.68	0.03	-0.09	0.47	-0.46	0.1	0.06	0.46	0.46	-0.42	-0.65	0.56	0.14	-0.21	-0.17	0.05	-0.42	0.23	0.3	0.22	0.87	-0.01	0.51	0.36	-0.31	0.13	-0.41	0.54	1.57	0.57	0.44	0.89	0.74	-0.4	0.65	0.05	-0.22	-0.11	-0.18	-0.47	0.37	-0.37	-1.62	-1	-0.72	-1.22	-0.24	-0.79	-1.18	-1.05	-1.7	-0.59	-1.24	-0.63
GENE2249X	55805 || (1)	 LRP2BP: LRP2 binding protein	1	-0.07	-0.05	-0.04	-0.01	0.19	0.05	-0.22	-0.04		-0.64	0.24	0.49	0.21	1.44	0.02	-0.02	0.82	0.32	-0.38	-0.2	-0.08	-0.2	0.39	0.64	1.52	0.79	0.45	0.7	1.6	0.99	0.08	1.13	0.49	0	0.44	0.18	-0.27	0.62	-0.36	0.09	0.81	1.11	0.5	0.61	1.28	1.69	1	0.36	-0.01	-0.27	-0.14	0.01	0.04	-0.11	0.27	-0.23	0.11	0.17	0.1	-0.4	-0.22	-0.19	-0.25	-0.08	-0.09	-0.04	-0.47	-0.01	-0.46	-0.29	-0.09	0.05	0	-0.15	-0.29	-0.15	0.38	0.24		0.08	-0.5		0.03	0.35	-0.19	0.05	0.05	0	0.35	-0.03	-0.59	0.1	-0.16	0.01	-0.18	0.16	-0.21	0.32	0.22	0.3	-0.02	0.09	0.06	0.16	-0.08	0.05	-0.05	0.55		0.28	0.16	0.17	0.03	-0.1	0.19		0.34	0.21	0.44	-0.21	0.27	-0.27	-0.61	-1.04	-0.65	-0.9	-0.44	-1.06	0.11	-1.26	-0.17	-0.32	-1.19	-1.5
GENE3713X	374872 || (1)	 C19orf35: chromosome 19 open reading frame 35	1	-0.14	-0.01	-0.21	0	0.37	0.07	0.29	0.34	0.32	0.42	1.5	1.26	0.33	1.29	0.16	0.39	0.58	0.06	0.32	0.08	-0.08	0.15	0.52	1.08	1.16	0.2	0.81	0.99	1.09	1.2	0.16	0.74	0.2	0.73	0.11	-0.45	0.43	0.93	0.1	-0.18	0.86	0.7	1.11	1.04	0.67	1.43	0.56	0.78	0	-0.44	-0.28	-0.07	0.09	-0.36	0.28	-0.01	0.05	0.14	-0.2	-0.59	-0.37	-0.17	-0.21	-0.05	0.23	-0.52	-0.08	-0.14	-0.8	-0.5	-0.25	0.25	-0.18	-0.25	-0.06	-0.45	0.3	0.13	0.02	-0.05	-0.48	-0.16	-0.1	0.31	0.04		0.04	0.06	0.04	0.21	-0.42	0.3	-0.07	-0.1	0.06	-0.18	-0.34	0.25	0.32	0.25	-0.04	0.19	0.15	0.13	0.01	-0.04	-0.17	0	0.47	0.21	0.22	0.47	0.17	-0.19	0.09	-0.06	0.01	-0.27	-0.28	-0.4	0.19	-0.19		-0.42	0.03	-0.87	-0.16	-0.89	0.11	-0.15	0.36	-0.11	-1.16	-0.93
GENE4250X	116442 || 116442 || 116442 || 116442 || (4)	 RAB39B: RAB39B - member RAS oncogene family	1	-0.02	0.23	0.1	-0.05	-0.27	0.14	0.28	0.5	0.19	0.39	0.32	0.65	0.44	0.73	0.63	0.74	0.81	0.23	0.54	0.9	0.64	0.21	0.37	0.38	0.6	0.48	0.82	0.5	0.43	0.56	0.3	0.45	0.57	0.43	0.51	0.46	-0.02	0.19	0.45	0.07	0.8	0.73	0.45	0.73	0.51	0.01	0.32	-0.27	0.27	-0.04	0.41	0.18	-0.13	0.03	-0.27	-0.07	-0.11	-0.06	-0.05	-0.4	-0.27	-0.2	-0.46	0.02	-0.22	-0.14	-0.42	-0.13	-0.49	-0.37	-0.39	-0.15	-0.15	-0.2	-0.54	-0.43	0.74	-0.12	-0.28	-0.21	-0.2	-0.2	-0.07	0.14	-0.02	0.1	0.2	-0.1	0.16	-0.07	-0.15	0.04	0.06	-0.09	-0.28	-0.21	0.23	0.07	-0.17	-0.32	-0.47	-0.37	0.09	0.3	-0.09	-0.08	-0.31	-0.25	0.52	0.14	0.31	-0.1	-0.28	0.04	-0.22	-0.13	-0.5	-0.3	-0.12	0.21	0.11	-0.11	-0.39	-0.64	-0.55	-0.31	-0.15	-0.29	-0.34	-0.55	-0.73	0.59	-0.56	-0.06
GENE3414X	9112 || 9112 || 9112 || 9112 || (4)	 MTA1: Metastasis associated 1	1	-0.09	-0.03	-0.07	0.32	-0.14	-0.01	-0.23	0	0.38	-0.02	0.51	0.58	0.5	0.01	1.07	0.31	0.38	0.49	0.2	0.78	0.99	0.37	0.28	-0.01	0.8	0.16	-0.03	0.29	-0.04	0.38	0.76	0.39	0.8	0.73	0.56	0.71	0.06	-0.04	0.04	0.09	0.49	0.73	1.37	0.49	0.51	0.49	0.56	0.15	0.3	-0.08	0.19	0.17	-0.2	-0.15	0.22	-0.18	-0.41	0.31	0.23	-0.07	0.11	-0.07	0.11	0.02	-0.02	0.19	-0.48	-0.35	-0.61	-0.24	-0.2	-0.23	-0.19	-0.29	-0.49	-0.22	-0.04	0.01	-0.09	0.04	-0.46	0.01	-0.11	0.04	-0.05	0.16	0.05	-0.25	0.04	0.27	-0.15	-0.09	-0.06	-0.08	-0.13	0.02	-0.04	0.3	-0.08	-0.14	-0.2	-0.22	0.12	0.31	-0.42	-0.37	-0.33	-0.29	-0.24	0.02	0.03	0.14	-0.44	0.1	0	-0.39	-0.46	-0.22	-0.08	-0.38	0.03	-0.03	-0.53	-0.42	-0.6	-0.3	-0.21	-0.68	-0.23	-0.57	-1.08	0.43	-0.41	0
GENE4785X	373861 || (1)	 HILS1: Histone linker H1 domain - spermatid-specific 1	1	-0.06	-0.2	-0.11	0.31	0.07	-0.2	0.08	0	0.08	0.73	0.26	0.47	0.54	-0.03	0.06	0.24	0.39	0.16	0.66	0.22	1.07	0.91	-0.14	-0.05	0.69	-0.22	-0.14	0.3	0.55	0.36	0.12	-0.07	0.04	-0.03	0.69	0.42	0.21	-0.61	-0.23	-0.27	0.77	0.32	0.74		0.26	-0.03	-0.3	0.2	0.31	0.03	0.08	-0.08	0.09	-0.33	0.08	-0.19	-0.19	0.36	0.04	-0.12	-0.07	0	-0.1	-0.13	-0.01	-0.01	-0.16	-0.16	-0.01	-0.27	-0.45	0.13	-0.15		-0.49	-0.33	0.59	-0.25	-0.26	-0.01	-0.15	-0.06	0.3	-0.19	-0.1	0.1	0.15	-0.25	0.1	-0.18	0.09	0.16	-0.06	0.01	0.15	0.36	-0.09	0.26	0.04	0.13	-0.06	0.07	-0.29	-0.19	-0.27	-0.33	-0.19	-0.24	-0.14	0.12	-0.3	-0.15	-0.14	-0.18	-0.13	-0.06	0.1	0.13	0.39	-0.09	1.29	-1.29	-0.4	-0.15	0.04	0.28	0.08	-0.03	-1.03	-1.48	-1.23	-1.26	-1.86	-0.87
GENE1626X	11034 || (1)	 DSTN: Destrin (actin depolymerizing factor)	1	-0.4	-0.05	0.09	0.36	0	-0.05	0.13	-0.12	0.22	0.56	0.11	0.72	1.33	0.15	0.27	-0.02	0.03	-0.07	0.02	0.43	0.26	0.56	-0.49	0.79	0.7	0.07	-0.19	0.29	0.72	0.59	0.04	0.67	0.89		-0.04	0.28	-0.68	-0.42	-0.02	-0.77	0.23	0.21	-0.03	0.5	-0.1	-0.1		-0.1	0.4	-0.39	0.28	0.05	0.11	-0.2	0.25	-0.32	-0.1	0.45	-0.02	-0.21	-0.17	0.1	-0.29	-0.32	-0.26	-0.1	-0.18	0.12	-0.13	-0.55	-0.52	-0.2	-0.42	-0.35	-0.47	-0.08	0.57	-0.25	-0.29	-0.11		-0.72	0.47	-0.14	-0.03	-0.03	0.28	0.17	0	-0.04	0.06		0.07	0.21	0.32	0.18	-0.05	0.3	0.07	0.06	-0.05	-0.03	-0.43	-0.38	0.1	-0.28	-0.48	-0.25	-0.53	0.06	-0.7	-0.09	-0.13	-0.45	0.06	0.16	0.2	-0.02	0.11	-0.08	0.79	-0.79	-0.64	-0.55	-0.37	-0.77	-1.23	0.02	-0.62	-2	-0.35	-1	-1.52	-1.25
GENE99X	114805 || (1)	 GALNT13: UDP-N-acetyl-alpha-D-galactosamine	1	-0.1	-0.13	-0.28	0.42	0.11	-0.17	0.06	-0.08	0.01	0.35	1.1	0.1	1.46	-0.13	0.27	0	-0.11	0.29	0.13	-0.09	0.46	0.56	-0.1	0.16	0.2	-0.22	0.2	0.52	0.28	0.41	-0.06	0.19	0.53	0.7	0.64	0.19	0.69		0.4	-0.62	-0.04		-0.14	0.5	-0.53	-0.87	-0.41	0.33		-0.38	0.66	0.05	0.47	-0.21		-0.65	-0.25	0.21	-0.07	-0.27	-0.37	0.07	-0.16	0.15	-0.33	0.22	-0.03	-0.01	-0.03	-0.35	-0.56	0.23	-0.16	-0.08	-0.39	-0.28	0.19		-0.64	-0.3			0.12	-0.25	0.02	-0.06	0.09		0.09			0.01		0.11	-0.11	0.23	0.04	-0.05	-0.8	-0.44	-0.33	-0.24	-0.14	0.13	-0.9	-0.16	-0.43			-0.17	-0.41			-0.26			-0.31	-0.05	-0.07	-0.34	0.96	-0.96	-0.39	-0.76	-0.48	-0.71	-1.13	-0.66	-0.73	-1.12	-0.82	-1.33	-2.01	-0.52
GENE1729X	152404 || (1)	 IGSF11: Immunoglobulin superfamily - member 11	1	-0.26	-0.14	0.21	-0.22	0.43	0	-0.02	0.07	0.54	-0.13	0.51	-0.1	0.44		0.71	0.35	0.14	0.49	-0.04	0.07	0.77	0.53	0.95	0.24	0.16		0.98	2.19		-0.02	0.79	-0.02	0.16	0.11	-0.23	0.79	0.35		0.35	0.08	0.56	0.44	0.03	0.59	0.05	-0.31		0.08	0.16	-0.02	-0.22	0.37	0.17	-0.02	-0.17	-0.05	-0.32	0.01	0.1	0.3	-0.01	-0.24	-0.64	0.01	-0.3	0.23	-0.19		-0.23	-0.49	-0.41	0.15	-0.54	-0.01	-0.65	-0.36	0.21	-0.66	-0.41	-0.54	-0.1	-0.45	-0.11	-0.04	0.04	0.54	0.46	0.02	-0.13	-0.32	0	0.02	-0.08	0.14	0.01	-0.1	0.13		-0.16	-0.11	-0.41	-0.22	-0.11	-0.13	-0.09	0.16	-0.6	-0.36	0.22	0.5	0.24	0.22	-0.3	-0.15	-0.64	-0.76	-0.45	-0.78	-0.21	-0.09	1	-1	-1.1	-0.64	0.57	-0.85	-1.16	-0.19	-0.52	-0.8	-0.94	-0.77	-1.15	-2.37
GENE2226X	8225 || (1)	 GTPBP6: GTP binding protein 6 (putative)	1		0.04	0.02	-0.34	0.29	-0.18	-0.09	1.06	0.46	-0.36	1.11	0.37	0.73	0.65	0.5	0.25	-0.29	-0.26	0.44	0.45	0.1	0.21	0.23	0.97	1.2	0.52	-0.22	0.51	-0.06	0.67	0.15	0.03	0.34	0.69	0.07	0.35	0.02	0.08	0.77	0.1	-0.33	-0.33	-0.29	-0.15	0.39	-0.58	-0.68	0.11	-0.17	-0.18	-0.31	-0.23	0.24	0.16	0.1	0.05	0.21	-0.2	0.09	0.03	-0.38	-0.01	-0.14	-0.23	-0.17	0.39	0.45	-0.33	0.24	-0.01	-0.05	-0.07	0.06	0.08	-0.13	-0.1	0.45	0.57	0.04	0	0.22	0.12	0.33	0.08	0.1		0.39	-0.37	0	-0.35	-0.3	0.17	-0.11	0.35	0.59	0.52	0.58	0.24	-0.15	-0.11	0.09	0.22	0.11	-0.22	-0.45		-0.45	-0.25	-0.46	-0.13	0.15	0.1	-0.54	-0.71	0.13	-0.1	-0.31	0.1	-0.03	-0.13	0		-1.09		-0.91	-0.64	-1.23	-1.37	-0.69	-0.73	-0.74	-1.02	-0.55	-1.83
GENE3166X	2670 || (1)	 GFAP: Glial fibrillary acidic protein	1	-0.06	0.16	-0.26		0.17	-0.24	-0.04	0.3	0.43	-0.37	0.29	0	0.35	0.53	0.71	0.5	-0.11	-0.32	0.25	1.01	0.21	0.43	0.69	0.91	-0.02	0.92	-0.27	0.26	0.16	0.6	0.02	0.22	0.26	-0.71	0.18	0.14	-0.03	-0.33		0.12	-0.16	-0.04	-0.28	-0.33	0.73	-0.23	-0.33	0.05	-0.04	-0.13	-0.32	-0.08	0.42	0.01	0.12	-0.22	0.18	-0.49	0.15	-0.38	-0.43	-0.19	-0.37	-0.15	-0.02	0.12	-0.06	-0.45	0.28	-0.36	-0.31	-0.16	-0.12	-0.31	-0.05	-0.28	0.56	-0.37	-0.05	-0.19	0.19	0.04	0.44	-0.04	0.02	0.14	0.25	-0.37	0.05	-0.22	-0.31	0.01	-0.05	0.17	0.22	0.25	0.13	-0.11	-0.28	-0.14	-0.23	0.01	-0.07	-0.13	-0.07	-0.08	-0.19	-0.1	0.15	-0.14	-0.13	-0.27	-0.35	-0.48	0.3	0.05	0.29	0.39		-0.55	0.46	-0.46	-1.15	0.17	-0.95	-0.54	-0.67	-1.44	-0.96	-1.21	-0.26	-0.16	-0.67	-1.73
GENE3672X	7066 || (1)	 THPO: Thrombopoietin	1	-0.26	-0.04	0.16	0.01	0.15	-0.15	-0.14	0.64	-0.21	-0.34	-0.06	-0.01	-0.27	-0.04	-0.04	0.36	-0.01	-0.27	0.43	0.22	0.61	0.06	0.59	0.36	-0.53	0.48	1.06	0.42	-0.12	0.28	-0.15	-0.15	-0.18	0.24	-0.28	0.1	-0.48		0.12	-0.08	0.31	0.11	-0.29	-0.25	0.17	-0.43	-0.68	0.28	0.08	-0.43	-0.25	-0.07	0.2	0.06	0.02	-0.02	0.16	-0.06	-0.12	0.05	-0.42	0.17	-0.39	-0.16	-0.07	0.26	-0.45	-0.33	0.18	-0.3	-0.28	-0.2	-0.04	-0.01	0.08	-0.13	0.73	0	0.01	-0.13	-0.05	-0.07	0.03	0.07	0.03		0.45	-0.41	0.13	-0.2	-0.01		0.04	0.26	0.63		0.28		-0.16	0.13	-0.01	0.08	0.13	-0.08	0.06	-0.1	-0.08	-0.14	0.24	-0.13	0.18	-0.34		-0.35	0.11	-0.28	0.08	0.13	-0.39	-0.26	0.85	-0.85	-1.51	0.16	-1.71	-0.91	-1.08	-1.36	-0.35	-0.9	0.37	-0.71	-1.12	-1.92
GENE395X	644997 || (1)	 C1orf200: Chromosome 1 open reading frame 200	1	-0.38	-0.22		0.04	0.56	0.03	0.12	0.06	0.46		0.22	-0.14	-0.1	0.32	0.24	-0.06	0.11	-0.15	0.86	-0.27		0.53	0.02	0.72	-0.18	-0.21	0.08	0.48	0.27	0.51	0.25	0.54	-0.06	-0.17	0.15	-0.11	0.03	0.02		0.24	0.21	0.04	-0.28	-0.09	0.32	0.9	1.1	0.24	-0.08	-0.06	-0.3	0.31	-0.22	-0.05	0.01	-0.01	0.15	-0.37			0.08	-0.09	-0.64	-0.25	-0.31	-0.01	-0.49	-0.74	-0.41	0.01	-0.08	-0.41	-0.53	-0.26	-0.37	-0.09	-0.13	-0.33	-0.04	0.1	0.22	0.28	-0.12	-0.23	-0.1	-0.05	0.06	-0.02	-0.01	0.27	-0.12	-0.1	-0.1	0.26	-0.24	-0.57	-0.36	0.02	-0.5	-0.06	-0.28	-0.06	-0.22	0.21	0.17		0.14	-0.12	0.99	0.15	0.01	0.19	-0.17	0.31	0.54	0.05	0.03	0.26	0.11	0.3	0.47	-0.47	-1.21	-1.7	-0.99	-0.8	-0.51	-1.05	-1.24	-1.33	-1.18	-0.61	-1.62	-1.29
GENE862X	10462 || (1)	 CLEC10A: C-type lectin domain family 10 - member A	1	-0.39	-0.39	0.13	0.31	0.32	-0.55	-0.41		-0.17		-0.94	-0.54	-0.24	-0.14	0.11		-0.11	-0.52		-0.77		-0.52	0.29	-0.16		-0.61		0.02	-0.3	0.12	-0.45	-0.44	-0.16	0.5	-0.63	-0.67	-0.34	-0.62	-0.63	-0.82	0.21	0.04	-0.11	0.18	-0.24	-0.13		0.41	-0.25	0.01	-0.07	0.05	0.12	0.17	-0.1	-0.39	0.07	0.22	0.03	0.08	-0.65	0.15	0.07	-0.47	-0.36	0.5	-0.54	-0.75	-0.88	-1.28	-0.51	-0.35	0.01	-0.67	-1	-0.55	-0.36			-0.38	-0.65	-0.11	-0.09	0.17	-0.15	0.21	0.4	-0.41	0.34	-0.08	-0.31	0.19	0.55	0.39	-0.35	0.35	0.08	-0.44	-0.83	-0.3	-0.77	-1.12	0.25	0.44	-0.65	0.2	-0.24		0.28	-0.32	0.66					-0.52	-0.6	-0.07	-0.14	0.23	0.29	-0.29	-1.97	-0.72	-1.17	-0.57	-0.28	-1.32	-1.76	-1.14	-2.03	-1.17	-0.61	-2.26
GENE483X	55301 || (1)	 OLAH: Oleoyl-ACP hydrolase	1	-0.47	-0.3	-0.02	0.44	0.37	-0.32	0.2	-0.46	-0.48	0.13	-0.37	-0.01	0.24	0.21	0.34	-0.18	-0.16	-0.59		-0.58	-0.38	-0.48	0.26	0.38		-0.04				0.32	0.08	-0.35	-0.01	0.22	-0.58	1.39	-0.28	-0.86	0.37			-0.35	-0.23	-0.36	-0.37	-0.37	0.39	0.33	0.24	-0.64	0.25			0.35	-0.07	-0.32	-0.12	0.36	0.04	0.07	-0.45	-0.01	-0.13	-0.04	-0.72	0.36	-0.15	-0.35	0.05	-0.83	-0.59	-0.43		-0.12	-0.41	-0.09	0	-0.72		-0.14	-0.72	-0.21	-0.21	0.33	0.09	0.29	0.35	-0.1	0.1	-0.39	-0.28		0.1	0.07	-0.19	0.15	-0.2	-0.45	-0.82	-0.31	-0.82	-0.57	0.37	0.07	-0.23	0.13	-0.33	-0.52	0.05	-0.07	0.62	-0.3	-0.06	-0.23	-0.83	-0.62	-0.52	-0.29	-0.25	-0.29	0.71	-0.71	-1.83	-1.04	-0.98	-0.53	-0.7	-1.31	-1.67	-1.68	-1.5	-1.33	-1.75	-2.26
GENE210X	283375 || (1)	 SLC39A5: Solute carrier family 39 (metal ion transporter) - member 5	1	-0.4	-0.32	0.49	-0.08	0.32	-0.36	-0.15		0.16		0.03	-0.06	0.33	-0.13	0.45	-0.45	-0.02	0.13	-0.09		-0.53		0.27	0.26	-0.25	0.1	0.66	0.09	-0.3	0.18	0.22	0.13	0.44	1.41	0.25	-0.56	-0.58	-0.05	0.14		0.52	-0.28	1.27	0.65	-0.2	0.2	0.1	-0.3	0.1	-0.77	0.77	0.01	0.27	0.24	-0.23	-0.1		0.34	-0.15	-0.13	-0.92	0.27	0.01	-0.2	-0.59	-0.22	0.14	-0.87	0.01		-0.69	-0.3	-0.69	0.05	-0.88	-0.51	0.03	-0.4	-0.45	-0.15	-0.25	-0.37	-0.12	-0.33	0.01	0.25	0.27	0.06	0.09		0.15	-0.01	0.38	0	-0.39	-0.47	-0.2	-0.62		-0.09	-0.45	-0.52	0.17	0	0.28	0.25	-0.1	0.79	0.6	1.13	0.23			0.18		-0.1	0	0.25			0.99	-0.99	-1.73	-1.48	-1.04			-1.65	-2.08	-1.52	-1.9	-1.47	-1.56	-2.28
GENE2286X	55744 || (1)	 C7orf44: chromosome 7 open reading frame 44	1	-0.14	0.2	-0.35	0.36	-0.06	-0.09	0.08	-0.43	-0.26	-0.46	0.35	-0.24	-0.3	-0.3	0.48	0.4	0.21	0.6	0.22	0.05	-0.03	-0.19	-0.12	0.19	-0.24	0.52	0.12	-0.27	0.17	-0.08	0.65	-0.41	0.08	-0.03	-0.3	-0.3	-0.23	-0.79	-0.15	-0.48	-0.32	0.22		0.54	-0.46		-0.86	-0.1	-0.22	0.32	-0.28	0.14	0.13		0.23	-0.15	-0.07	-0.41	-0.35	-0.26	-0.34	-0.25	-0.42	-0.04	-0.06	-0.41	-0.18	-0.45	-0.56	-0.59	-0.48	-0.07	-0.23	-0.36	-0.41	-0.56	-0.2	-0.18	0.01	0.01	-0.04	0.18	0.1	0.41	-0.09	-0.11	-0.13	0.14	0.12	-0.1	-0.53			-0.09	-0.01	0.15	0.15	0.27	-0.03	-0.08	-0.12	0.28	-0.23	0.09	-0.25	-0.55	-0.55	-0.61	-1	0.13	-0.37	-0.33	-0.55	-0.71	-0.24	-0.01	-0.2	0.19	0.11	0.02	0.64	-0.64	-1.01	-1.32	-1.62	-1.14	-1.41	-1.45	-0.59	-1.05	-1.26	-1.35	-1.03	-1.64
GENE4784X	4175 || 4175 || 4175 || (3)	 MCM6: Minichromosome maintenance complex component 6	1	-0.2	0.09	-0.09	-0.02	0.21	0.18	0.39	0.19	0.04	0.02	0.4	0.13	0.64	0.4	0.75	0.85	0.23	0.07	0.74	0.7	-0.08	0.07	-0.28	0.54	0.96	0.55	0.15	0.62	-0.22	-0.12	0.12	-0.02	-0.32	0.19	0.4	0.05	0.14	0.23	0.53	0.19	0.19	0.08	0.54	-0.03	-0.1	0.63	0.06	-0.08	0.13	-0.14	0.1	-0.18	0.16	0.23	-0.37	0.14	0.02	-0.01	0.15	-0.35	0.08	-0.25	-0.34	-1	-0.62	-0.32	-0.22	0.15	-0.39	-0.84	-0.75	0.12	0.1	-0.33	-0.22	-0.2	0.13	-0.12	-1.17	-0.36	-0.1	-0.27	-0.01	0.21	0.06	0.01	-0.02	-0.1	0.14	0.17	-0.21	-0.19	0.16	0.14	0.55	0.28	-0.08	0.09	0.12	0.15	0.26	0.39	0.25	-0.09	-0.18	0.2	-0.13	-0.31	0.26	0.15	0.18	-0.36	0.2	-1.15	-0.15	0.03	0.02	0.05	0.07	-0.09	0.34	-0.34	-1.17	-0.7	-1.06	-0.78	-0.6	-0.92	-0.63	-0.81	-0.29	-1.08	-1.16	-1.34
GENE3768X	196993 || (1)	 CT62: cancer/testis antigen 62	1	-0.11	-0.08	0.2	-0.11	0.12	-0.2	-0.29	-0.39	-0.02		0.09	0.3	0.17	0.24	0.69	0.45	0.61	0.37	-0.48	0.03	0.68	0.11	0.88	-0.15	0.15	0.25	0.54	0.19		0.3	0.49	0.1	-0.03	0.16	0.08	-0.56	-0.09	0.23	0.28	0.39	0.75	0.24	0.2	0.83	0.34	0.44	0.31	0.04	0.02	-0.09	0.02	0.48	-0.36	0.02	-0.18	0.14	-0.08	0.03	0.05	0.06	-0.01	-0.16	-0.43	0.16	-0.1	0.01	-0.36		-0.07	-0.26	-0.67	0.27	-0.36	-0.02	-0.46	-0.39	0.56	-0.4	-0.21	-0.12	-0.03	-0.23	-0.25	-0.05	0.06	0.24	0.15	0.31	0.03	-0.13	-0.15	-0.07	-0.26	0.09	-0.07	-0.29	-0.06	-0.22	0.09	0.05	-0.18	0.28	0.02	0.01	0.03	0.04	-0.12	0.01	0.39	0	0.11	0.12	-0.03	0.09	0.36	-0.61	-0.26	-0.15	0.14	0.19	-0.04	0.04	-0.21	-0.6	-0.54	-0.37	-0.23	0.03	-0.95	-0.39	-0.42	-0.07	-1.13	-1.34
GENE2677X	282973 || (1)	 JAKMIP3: Janus kinase and microtubule interacting protein 3	1	-0.03	0.12	0.09	0.06	-0.24	-0.21	0.29	0.34	-0.32	-0.18	1.11	0.24	0.25	0.39	0.88	0.11	0.18	0.05	-0.15	0.16	0.3	-0.36	0.42	0.94	1.9	0.65	0.21	0.66	0.51	0.69	0.53	0.65	0.12	0.2	0.25	-0.35	0.4	-0.13	0.14	-0.29	1.27	1.55	0.76	0.52	0.52	0.51	0.42	0.39	0.39	-0.25	0.32	-0.13	0.14	-0.29	-0.29	-0.17	-0.09	0.31	0.14	0.01	-0.19	-0.1	-0.55	0.09	0.27	0.51	-0.31	0.14	-0.32	-0.37	-0.01	0.06	-0.08	-0.14	-0.3	-0.1	0.35	0.02	0.09	0	-0.58	0.23	-0.06	0.32	-0.25	0.07	0.14	-0.25	0.26		-0.44	-0.11	0.03	-0.07	-0.23	-0.11	-0.14	0.05	-0.12	-0.1	-0.38	-0.39	-0.16	0.13	-0.3	-0.3	-0.51	-0.68	-0.32	0.1	0.37	-0.32	-0.52	-0.6	-0.37	-0.13	-0.28	-0.21	-0.4	-0.21	0		-0.74	-1	-0.87	-1.53	-0.65	-0.83	-1.38	-1.46	-1.69	-0.45	-1.25	-1.15
GENE306X	10371 || 10371 || (2)	 SEMA3A: Sema domain - immunoglobulin domain (Ig) - short basic domain - secreted - (semaphorin) 3A	1	-0.44	0.29	0.03	0.53	-0.4	-0.23	0.12	-0.2	0.69	1.32	0.51	0.97	1.22	0.44	0.7	0.79	1.16	0.25	1.12	0.39	0.81	0.33	1.04	0.83	0.96	0.53	1.33	0.69	0.45	0.8	0.62	0.35	0.93	1.67	0.31	0.61	0.3	-0.03	1.3	1.38	0.98	1.34	0.48	0.77	0.51	0.95	1.09	0.15	0.02	-0.15	0.12	0.02	-0.13	-0.12	-0.41	-0.09	0.61	-0.01	-0.45	-0.24	-0.13	0.7	-0.21	-0.07	-0.86	-0.31	-0.38	-1.06	-0.62	-0.57	-0.78	-0.23	-0.4	-0.62	-0.76	-0.35	-0.27	-0.41	-0.54	-0.27	-0.45	-0.42	0.06	0.17	0.2	0.15	0.15	0.1	0.14	-0.35	-0.21	0.11	-0.18	-0.04	-0.2	-0.42	-0.45	0.3	0.3	-0.08	-0.41	-0.31	-0.51	0.17	0.2	-0.22	-0.6	-0.48	-0.34	0.16	0.05	-0.22	-0.46	-0.72	-0.4	0.18	-0.1	-0.2	-0.46	-0.51	-0.09	0.09	-0.03	0.23	-0.48	-0.26	-0.52	-0.4	-0.5	-0.6	-0.58	-0.31	-0.13	-0.34
GENE2968X	3617 || (1)	 IMPG1: Interphotoreceptor matrix proteoglycan 1	1	-0.21	0.21	-0.03	0.03	0.02	-0.29	-0.25	-0.02	0	0.98	0.26	0.59	0.28	0.89	1.05	0.83	0.67	-0.18	0.52	1.09		1.02	0.94	0.66	0.05	0.48	0.37	0.3	0.02	0.83	0.46		0.83	0.63	0.31	0.23	1.12	0.17	0.82	0.13	-0.12	0.68	1.43	1.04	0.93	1	0.44	-0.01	-0.11	-0.51	0.24	-0.1	-0.09	0.3	0.29	0.02	-0.07	-0.31	-0.17	0.22	-0.51	0.17	-0.05	-0.64	-0.55	0.06	-0.19	-0.46	-0.41	-0.49	0.16	0.1	-0.53	-0.09	-0.34	-0.51	0.32	0	-0.09	-0.38	-0.53		0.06	-0.07	0.18	0.26	0.04	-0.19	-0.41	0.06	0.06	-0.16	0.07	0.17	0	-0.02		0.63	0.11	0.28	-0.03	0.13	0.4	-0.3	-0.13	-0.46	0.27	-0.2	0.09	0.03	-0.37	0.03	-0.5	-0.11	-0.01	-0.23	-0.11	0.03	0.3	0.06	0.41	-0.41	-0.36	-0.33	-0.94	0.09	-0.58	-0.6	0.02	-0.28	1.19	-0.36	-0.43	-0.91
GENE79X	8618 || 8618 || (2)	 CADPS: Ca++-dependent secretion activator	1	-0.53	-0.18	0.07	0.23	0.41		-0.16		0.41	1.38	0.52	1.64	0.86	0.76	1.41	0.91	1	0.52	1.44	1.21	1.39	1.09	1.33	1.27	0.52	1.02		0.9	0.54	1.01	0.71	0.7	1.09	1	1.14	0.61	-0.02	0.91	1.39	0.47	0.72	1.72	1.6	1.04	1.02	2.19		-0.32	0.42	-0.89	0.83	0.24	-0.07	0.04	-0.05	-0.3	0.09	-0.05	-0.14	-0.25	-0.46	0.07	-0.72	-0.3	-1	-0.18	0		-0.42	-0.25	-0.14	-0.12	0.29	-0.17	-0.76	-0.61	-0.2	-0.3	-0.41	-0.44			0.44	0.28	0.22	-0.09	-0.1	-0.33	-0.27	-0.07	-0.06	-0.2	0.16	-0.35	0.29	0.19	-0.39	0.22	0.24	-0.21	0.14	0.24	-0.44	0.03	-0.32	-0.56	-0.15	-0.54	-0.44	0.1	-0.3	-0.76	-0.81	-0.91	0.14	0.12	-0.08	0.13	-0.06	-0.4	-0.13	0.13	0.21	1	0.47	0.01	0.29	-0.15	-0.05	0.36	0.55	-0.17	0.06	-1
GENE622X	3560 || 3560 || 3560 || (3)	 IL2RB: Interleukin 2 receptor - beta	1	-0.37	0.19	0.06	0.2	-0.08	-0.21	-0.25	0.23	0.16	0.01	0.59	0.55	0.42	1.16	1.15	0.92	0.83	0.68	0.5	0.64	0.42	0.75	1.17	0.14	0.6	0.15	0	0.21	0.61	0.24	0.52	0.19	0.81	0.61	0.53	0.1	0.29	-0.04	0.78	0.44	0.53	0.63	0.86	1.19	0.56	0.5	0.75	-0.23	0.12	-0.7	0.27	0.64	0.22	0.17	-0.25	0	-0.23	-0.07	-0.14	-0.33	-0.34	-0.45	-0.34	-0.02	-0.95	-0.21	-0.08	-0.53	-0.39	-0.27	-0.39	0.14	-0.58	-0.46	-0.71	-0.53	-0.22	-0.3	-0.46	-0.24	-0.72	0.33	-0.64	-0.02	0.07	0.17	0.07	-0.01	0.06	0.01	-0.05	0.01	0.1	0.1	0.21	-0.07	0.05	0.1	-0.2	-0.19	-0.3	-0.31	-0.01	0.23	-0.19	0.11	-0.27	0.28	0.57	-0.1	0.24	0.14	-0.21	0.21	-0.17	-0.3	-0.32	-0.19	0.04	-0.05	0.05	-0.05	0.26	-0.22	-0.11	-0.23	-0.19	-0.12	0.09	0.31	-0.18	-0.24	-0.32	-0.98
GENE2570X	2622 || (1)	 GAS8: Growth arrest-specific 8	1	-0.07		0.04	-0.01	0.03		-0.24	0.55	0.46	0.17	0.82	1	0.55	0.96	1.32	0.93	0.47	0.51	0.4	0.94	0.43	0.64	1.49	0.59	0.02	0.21	0.31	0.55	-0.08	0.8	0.23	0.48	1.01	0.8	0.48	0.65	0.9	0.3	0.84	0.52	0.13	1.11	1.89	1.03	1.09	1.33	1.03	0.16	0.28	-0.37	0.02	0.06	0.5	-0.02	-0.19	-0.22	-0.18	0.08	0.03	-0.29	-0.36	-0.3	-0.18	-0.21	-0.53	-0.07	-0.51	-0.92	-0.39	-0.44	-0.53	0.45	-0.3	-0.22	0.08	-0.5	-0.73	-0.05	-0.15	-0.2	0.93		-0.08	0.15	0.07	0.12	-0.23	-0.16	-0.07	0.21		-0.08	0.11	-0.21	0.43	0.01	0.09	0.1	0.15	-0.04	0.33	0.29	0.23	-0.14	0.19	0.11		0.13		-0.03	0.02	0.07	0.05	-0.02	0.4	0.5	0.04	0.73	0.31	0.22	0.43	-0.43	-0.28	-0.87	-0.92	-0.22	-1.2	-0.88	-0.19	-0.65	-0.14	-0.38	-0.67	-0.9
GENE283X	7539 || (1)	 ZFP37: Zinc finger protein 37 homolog (mouse)	1			-0.36	0.18	0.17						1.15	1.28	0.52	0.78	1.85	1.23	0.66	0.74	0.51	1.12	0.64	1.61	1.61	0.67	0.93	0.68	1.02	1.3	0.38	0.49	0.65	0.94	1.2	1.34		1.04	0.78	0.89	0.81	0.18	0.7	1.7	1.98	1.52	1.69	1.83	1.54	0.35	0.75	-0.7	-0.06	0.03	0.24	0.1	-0.53	-0.27	0.08	0.04	0.01	-0.16	-0.52	-0.44	-0.97	-0.06	-1.01	-0.19	-0.66	-0.81	-0.59	-0.35	-0.63	0.92	-0.58	-0.43	-0.58	-0.53	-0.38	-0.07	-0.49	-0.23			-0.09	0.28	0.26	0.04	-0.28	0.14	0.08	0.11	-0.5	-0.31	0.28	-0.18	-0.02	-0.22	-0.17	0.58	0.32	0.32	0.08	0.12	0.15	0.1	0.37	0.02		-0.17	0.85	-0.01	0.06	0.4	-0.2	-0.18	0.26	0.25	0.1	0.3	-0.02	0.19	0.74	-0.74	0.43	-0.68	-0.68	-0.68	-0.49	-0.33	0.14	-0.37	0.4	0.13	-0.71	-1
GENE1455X	55345 || (1)	 C4orf21: Chromosome 4 open reading frame 21	1	-0.18	-0.21	-0.28	0.18	0.47	-0.15	0.35	-0.44	0.28	-0.23	0.74	0.67	0.85	1.07	2.27	1.69	0.83	1.67	0.34	0.91	0.86	0.68	1.04	0.9	0.84	0.97	0.23	0.52	0.39	0.62	0.56	-0.35	1.28	1.12	0.67	0.59		0.67	0.65	0.68	0.29	1.39	2.14	1.7	1.34	1.8	0.86	0.16	0.16	-0.37	-0.24	0.11	0.5	-0.08	0.01	-0.15	-0.12	-0.22	-0.05	-0.44	0.07	-0.31	-0.3	-0.26	-0.54	-0.34	-0.3	-0.85	-0.74	-0.58	-0.35	0.32	-0.38	-0.44	-0.38	-0.4	-0.66	0.1	-0.17	-0.3	-0.27		0.25	0.01	0.42	-0.17	-0.48	-0.35	-0.01	0.3			0.14	-0.16	0.73	0.35	0.14	0.39	0.56	0.09	0.77	0.66	0.48	-0.1	-0.16	-0.16	0.35	0.4	0.49	-0.12	-0.21	-0.2	0.19	0.13	-0.27	0.03	0.28	0.51	0.01	0.42	0.37	-0.37	0.59	-0.59	-0.54	-0.43	0.15	-0.07	0.48	-0.4	0.49	0.1	-0.12	-0.21
GENE170X	4321 || (1)	 MMP12: Matrix metallopeptidase 12 (macrophage elastase)	1	0.19				-0.19	0.86				-0.23	2.19	1.45	1.32	1.17	2.86	1.64	0.95	2.12	1.06	0.99	0.81	0.08	2.29	0.18	0.7	1.07	1.79	1.46	0.21	2.03	0.74	0.93		1.52	1.37	1.05	0.68	1.47	0.92	-0.1	1.03	2.28	3.2	1.38	2	1.6	1.84	-0.41	0.83	-0.8	0.04	0.12	-0.29	0.43	0.05	-0.13	0.14	-0.17	0.19	0.92	-0.99	-0.11	-0.14	0.69		-0.79	-0.43	-1.51	-1.19	0.05	-0.04	0.98		0.27	-0.77	-0.43	-0.72	0.31	-0.95	-0.65		-0.23	-0.07	0.45	0.55	-0.08	-0.31	-0.23	-0.06	-0.09	0.1	-0.13	0.19	-0.09	-0.15	-0.31	-0.39	0.26	0.04	0.07	0.2	-0.26	-0.08	-0.13	0.13	-0.37		-0.58	-1	0.06	-0.24	-0.38	-0.62	-0.75	0.16	0.1	-0.02	-0.31	-0.43			0	1.22	-0.31	0.09	0.86	0.1	0.19	0.55	0.24	0.68	0.09	-0.17	-0.68
GENE207X	23464 || 23464 || (2)	 GCAT: Glycine C-acetyltransferase	1	-0.38	-0.08	-0.19	0.77	-0.1	-0.03	0.78	1.11	1.02	-0.37	1.04	0.29	1.56	1.32	1.77	1.1	1.2	1.22	1	2.05	0.9	0.65	1.91	0.24		1.34	1.43	0.9	1.04	1.38	1.43	0.02	1.41	0.2	1.39		1.59	1.36	0.24	1.31	1.52	1.84	1.71	1.29	1.49	1.49	2.13	0.27	0.44	0.27	-0.02	0.24	-0.16	0.06	-0.64	-0.06	-0.39	0.67	0.01	-0.05	0.22	-0.06	0.05	-0.21	0.09	-0.03	-0.2	-0.56	-0.74	-0.82	-0.19	0.13	-0.46	-0.02	-0.93	-0.21	-0.18	-0.45	-0.12	-0.52	-0.55	-0.31	0.4	0.04	0.21	0.21	0.02	0.26	-0.37		-0.48	0	-0.16	-0.02	0.13	-0.25	0.07	0.12	0.15	0.24	0.51	0.52	0.11	0.09	0.31	0.05	0.06	-0.06	0.48	0.4	0.1	0.55	0.35	0.58	-0.1	-0.38	-0.04	0.25	0.25	0.35	1.15	-1.15	0.1	-0.22	0.08	0.12	0.2	-0.14	0.2	-0.58	-0.13	0.02	-0.53	
GENE6X	80319 || (1)	 CXXC4: CXXC finger 4	1	-0.58	-0.08		0.63	0.02	0.04	0.11	0.34	-0.38		1.03	0.99	0.9	0.37	1.1	0.92	0.62	0.62	0.99	0.46	0.64		0.84		0.87	1.66		0.72	0.6	0.82	0.78		0.42	-0.11	0.41	0.29	1.57	0.08	0.87	0.37	1.01		1.53	0.87	0.4			-0.42	0.39	-0.2	0.52	0.32	0.22	0.19	-0.68	-0.47	0.13	-0.06	-0.14	-0.05	-0.56	0.27	-0.24	-0.07	-0.9	0.23	-0.24		-0.63	-1.23	-1.16	0.93	-0.23	-0.24	-0.36	-0.48	-0.09	-0.56	-1.16	-0.58	-0.75	-0.03	-0.08	-0.4	0.16	0.1	0.16	0.04	-0.23	-0.05	0.32	0.09	0.23	0.12	-0.18	-0.24	0.04	0.02	0.17	0.15	-0.19	-0.44	0.24	-0.04	-0.39	0.06	-0.34		0.16	-0.18	-0.09	0.36	-0.42	-0.23	0.05	-0.24	-0.22	-0.02	-0.01	-0.14	-0.03	0.03	-1.02	-0.74	-0.33	-0.94	-0.4	-0.16	-0.72	-0.42	-0.1	-1.22	-0.68	-0.91
GENE193X	90768 || (1)	 MGC45800: Hypothetical LOC90768	1		-0.22	0.18	0.08	-0.05	-0.04			-0.4		0.3	0.69	0.59	0.53	1.66	0.98	0.88	0.74	1.22	0.32	0.83	0.13	1.17	0.04		1.61	1.07	0.57	0.7	1.28	0.77	0.05	0.49	0.12	0.22	0.93	1.58	0.65	0.67	0.34	0.58	0.64	0.9	2	0.26	0.54	0.31	-0.62	0.3	-0.84	0.55	-0.04	0.36	0.15	-0.43	0.13	0.44	-0.08	-0.44	-0.36	-0.63	-0.44	-0.66		-0.96	-0.3	-0.25	-1.58	-0.52	-0.49	-0.24	0.32	-0.57	-0.1	-0.81	-1	-0.54	-0.83	-0.94	-0.58	-0.12	-0.1	-0.02	0.26	0.23	-0.04	-0.17	-0.11	-0.1	0.01		0.1	0.28	0.45	0.19	0.27	0.16	0.13	-0.05	0.57	0.43	0.56	-0.09	0	0.21	0.25	0.12	0.44	0.39	0.18	0.03	0.33		-0.36	0.21	0.23	0.79	0.57	-0.04	0.3	0.02	-0.02	-1.38	-0.3		0.27		-0.65	0.41	-0.44	-0.88	-0.75	-0.11	-0.95
GENE150X	7093 || (1)	 TLL2: Tolloid-like 2	1		-0.29	-0.19	0.68	-0.2	-0.41	0.07			-0.24	1.63	0.88	0.8	0.65	1.32	0.89	0.87	0.34	0.72	1.06	0.9	1.31	1.09	0.54	0.56	1.51	1.26	-0.01	0.92	0.87	0.69	0.4	0.68	0.58	0.05	0.7	1.17	0.3	1.26	0.19	0.32	1.04	0.56	0.87	0.42	0.5	-0.09	-0.59	0.45	-0.22	-0.04	0.94	0.33	-0.16	-0.48	-0.04	-0.23	0.23	-0.43	-0.44	-0.22	-0.35	-0.27	-0.28	-0.91	-0.02	-0.51	-1.12	-0.71	-0.38	-0.18	0.46	-0.54	-0.44	-0.49	-0.64	-0.48	-0.22	-0.73	-0.75	-0.37	-0.34	-0.05	0.24	0.1		-0.19	-0.18	-0.09	-0.03	0.55	-0.21	0.04	-0.18	-0.22	0.15	-0.25	0.08	0.42	0.19	0.13	0.01	-0.07	0.01	-0.09	-0.28	-0.3	0.01	0.91	0.19	0.03	0.18	0.01	0.04	0.16	0.14	0.09	0.27	-0.46	-0.1	-0.02	0.02	0.11	0.17	0.08	0.29	0.15	0.42	0.31	0.52	0.01	0.22	0.15	-0.63
GENE2796X	5802 || 5802 || (2)	 PTPRS: protein tyrosine phosphatase - receptor type - S	1	0.25	-0.09	-0.32	0.26	-0.11	-0.1	0.42	0.1	0.31	-0.54	1.36	1.01	0.31	0.79	0.68	0.81	0.59	0.18	0.39	0.54	0.17	0.6	0.4	0.54	0.79	0.99	0.37	0.12	0.58	0.66	0.39	0.21	0.91	0.31	0.38	0.41	1.32	0.34	1.06	0.57	0.22	0.52	0.44	0.73	0.44	0.28	-0.43	-0.25	0.14	-0.28	-0.13	0.27	0.34	0	0.08	-0.11	-0.07	0.18	-0.25	-0.33	-0.26	-0.01	-0.19	-0.02	-0.23	-0.25	-0.14	-0.45	-0.42	-0.37	0.06	-0.05	-0.25	-0.15	0.14	-0.68	-0.06	-0.11	-0.27	-0.09	0.02	-0.07	0.12	0	0.29	-0.46	-0.38	0.06	0.21	0.21		0	0.02	-0.45	-0.21	-0.45	-0.09	-0.03	0.33	0.02	0.12	0.55	-0.25	0.28	0.04	-0.11	-0.04	-0.11	0.52	0.76	-0.02	0.27	0.12	-0.07	0.46	0.07	0.02	0.29	-0.17	0.29	-0.02	0.02	-0.12	-0.86	-0.2	0.1	-0.26	0.14	0.43	-0.27	-0.1	0.04	0.09	-0.54
GENE2277X	146857 || (1)	 SLFN13: Schlafen family member 13	1	-0.2	0.06	-0.26	0.15	0.23	0.04	0.16	0.28	0.28	0.32	1.06	0.3	0.39	0.59	1.06	0.79	0.46	1.01	0.66		0.36	0.45	0.49	0.56		1.13	0.04	0.27	0.03	0.44		0.54	0.63	0.6	0.68	0.51	0.64	0.18	1.03	0.53	0.62	-0.06	0.36	1.22	0.87	1.34	0.09	-0.19	0.07	-0.05	0	0.41	0.22	-0.07	-0.12	-0.21	-0.07	-0.15	-0.03	-0.41	-0.16	0.02	-0.26	-0.08	-0.09	-0.02	0.03	-0.64	-0.77	-0.48	-0.48	0.17	-0.27	-0.18	-0.06	-0.41	-0.1	-0.33	-0.58	-0.52	-0.33	-0.63	-0.14	0			0.06	0.21	0.24	0.13	0.12	0.16	0.01	0.18	-0.1	-0.07	-0.01	0.01	-0.1	-0.11	0.07	-0.11	0.05	0.09	0.13	0.11	-0.21	-0.25	0.69	0.13	-0.06	0.23	0	0.11		-0.2	-0.18	0.27	-0.21	-0.02	-0.54	0.54	0.29	-0.04	-0.6	0.3	-0.45	0.34	0.01	-0.11	0.26	0.2	0.14	-0.67
GENE1274X	653051 || (1)	 DOC2B: Double C2-like domains - beta	1	-0.16	0	-0.01	0.18	0	-0.18	0.25	-0.26	-0.03	-0.95	0.85	0.75	0.32	0.51	0.65	0.76	0.49		0.34	0.7	0.52	0.71	0.67	0.7	0.5	0.81		0.81	0.15	0.36	0.12	0.42	0.3	-0.03	0.27	0.15	0.9	-0.25	1.01	0.33	0.25	0.88	0.79	0.3	0.25	0.63		-0.17	0.12	-0.31	-0.18	0.52	0.58	-0.15	0.02	-0.13	-0.3	-0.03	-0.06	-0.44	-0.3	0.13	-0.05	0.11	-0.2	0.01	-0.3	-0.92	-0.67	-0.62	-0.5	-0.05	-0.13	-0.19	-0.1	-0.68	-0.13	-0.34	-0.06	0	-0.3	0.04	0.14	0	0.25	0.13	0.04	-0.28	-0.12	-0.21	-0.02	-0.15	0.02	0.12	0.17	-0.07	0.1	-0.26	-0.25	0.15	-0.19	0.06	-0.02	-0.01	-0.18	-0.29	-0.27	0.22	0.56	-0.02	-0.03	0.04	-0.21	-0.07	-0.44	-0.15	-0.06	0.34	0.06	0.1	0.07	-0.07	0.84	-0.27	-0.38	-0.51	0.62	-0.06	-0.12	-0.21	-0.43	-0.38	-0.18	-1.2
GENE3097X	6573 || 6573 || (2)	 SLC19A1: Solute carrier family 19 (folate transporter) - member 1	1	-0.22	-0.15	0.22	0.33	-0.16	0	-0.21	-0.52	-0.05	0.17	0.48	0.48	0.38	0.55	0.56	0.88	0.69		1	0.4	0.56	0.45	0.43	0.41	-0.14	0.65		-0.2	0.36	0.03	0.28	0.03	0.24	0.46	0.85	-0.22	0.83	0.25	0.77	0.77	0.36	0.5	0.5	0.38	-0.08	0.23	0.11	-0.2	0.02	0.21	-0.07	0.1	0.15	-0.07	-0.05	-0.04	-0.06	-0.08	0.09	-0.32	-0.35	0.03	-0.16	-0.03	-0.38	-0.34	-0.34	-0.66	-0.7	-0.67	-0.53	-0.23	-0.49	-0.33	-0.26	-0.69	-0.12	-0.19	-0.11	-0.39	-0.3	-0.15	-0.14	-0.17	0.16	0.12	-0.12	0.02	0.04	0.13	0.13	-0.28	0.1	-0.49	-0.05	-0.21	0.04	0.1	-0.09	-0.2	0.04	0.05	0.12	-0.02	-0.24	-0.11	-0.37	-0.12		-0.02	0.02	0.25	0	-0.03	-0.15	-0.29	-0.22	0.03	0.01	0.08	0.06	-0.06	0.14	-0.4	0.03	-0.34	0.29	0.15	0.13	0.07	0.07	-0.18	-0.38	-0.67
GENE223X	348158 || 348158 || (2)	 ACSM2A: Acyl-CoA synthetase medium-chain family member 2A	1	-0.61	-0.32	0.27	0.29	0.38	-0.73	-0.14		0.32	0.67	1.51	0.41	0.31	0.76	1.62	0.78	0.8	0.59	1.96	1.12	0.26	1.03	1.16	0.87	1.4	0.06	-0.04	0.13	0.09	0.24	1.05	-0.01	0.81	1.26	0.6	-0.84	0.69	0.63	-0.14	0.39	0.67	0.81	1.37	1.2	0.8	0.51		-0.1	0.12	-0.29	0	0.57	-0.05	0.33	-0.12	-0.2	-0.26	-0.18	0.21	-0.39	-0.41	-0.23	-0.25	-0.15	-0.47	0.27	-0.48	-0.56	-0.75	-0.47	-0.68	0.27	-0.32	-0.22	-0.48	-0.42	-0.31	-0.5	-0.34	-0.25	-0.52	-0.78	0.2	-0.11	-0.04	0.05	0.12	0.22	0.1	0.07	0.18	-0.22	0.08	-0.51	-0.27	-0.15	-0.23	0.02	-0.67	-0.07	-0.27	0.07	0.07	0.09	-0.21	-0.06	-0.23	0.4	0.73	-0.05	0.1	0.41	0.14	0.39	0.06	-0.03	-0.14	0.1	0.08	-0.3	0.04	-0.04	-0.72	-0.95	-1.34	-0.35		-0.78	-0.6	-0.47	-0.58	-0.05	0.13	-1.3
GENE3533X	83695 || 83695 || 83695 || (3)	 C12orf32: chromosome 12 open reading frame 32	1	-0.08	0.03	-0.01	0.06	-0.01	-0.14	0	0.18	-0.05	-0.02	0.41	0.57	0.36	0.16	0.55	0.86	0.74	0.72	0.29	0.53	0.39	0.06	0.39	1.01	0.62	1.57	0.38	0.61	0.84	0.9	0.38	0.48	0.56	0.87	0.1	0.39	0.88	-0.05	0.34	-0.07	0.73	0.77	0.79	0.56	0.68	0.55	0.39	0.08	0.09	-0.47	0.2	0.04	0.1	0.03	-0.2	0.13	0	0.06	-0.14	-0.34	-0.24	-0.12	-0.37	0.1	-0.2	0.01	-0.03	-0.22	-0.06	0.12	-0.16	0.1	-0.03	0.1	-0.16	-0.2	0.47	-0.19	-0.13	0.05	-0.4	-0.43	-0.17	0.37	0.02	0.15	0.23	0	0.17	-0.13	-0.2	0.08	0.07	0.15	-0.1	0.13	0.19	0.1	-0.13	0.14	-0.48	0.27	0.03	0.08	-0.22	-0.07	-0.12	0.13	0.98	0.05	0.35	0.45	-0.1	0.69	-0.74	-0.06	-0.13	-0.19	-0.08	-0.23	-0.07	0.07	-0.49	-0.49	-0.27	-0.41	-0.23	-0.27	-0.49	-0.5	-0.03	-0.29	-0.36	-0.7
GENE1199X	218 || 218 || (2)	 ALDH3A1: Aldehyde dehydrogenase 3 family - memberA1	1	-0.14	0.14	-0.2	0.17	0.02	0.05	0	0.31	-0.1	0.68	0.57	0.38	0.61	0.19	0.76	0.32	0.29	0.21	-0.04	-0.07	0.26	0.07	0.45	0.57	0.53	0.89	0.57	0.23	0.57	0.68	0.39	0.62	0.39	0.35	-0.07	0.37	0.55	0.17	0.14	0.12	0.5	1	0.49	0.45	0.63	0.88	0.22	-0.05	0.13	-0.82	0.24	0.33	0.16	0.08	-0.02	-0.11	0.06	-0.01	0.01	-0.31	-0.22	0.01	-0.22	-0.07	-0.27	-0.08	-0.31	-0.16	-0.21	-0.72	-0.19	-0.04	-0.46	-0.17	-0.41	-0.35	0.27	-0.49	-0.21	-0.15	-0.48	-0.21	-0.23	0.04	-0.17	0.23	0.09	0.23	0.06	0.02	-0.08	-0.19	0.17	-0.2	-0.11	-0.23	-0.07	-0.42	0.16	0.17	0.04	-0.01	0.2	0.12	-0.01	0.04	-0.18	-0.19	1.32	0.24	0.31	0.56	0.3	0.12	-0.38	-0.31	-0.41	-0.18	-0.15	-0.17	-0.03	0.03	-0.48	-0.34	-0.71	-0.32	-0.5	-0.39	-0.03	-0.12	0.02	-0.19	-0.44	-0.5
GENE1160X	57565 || 57565 || (2)	 KLHL14: Kelch-like 14 (Drosophila)	1	-0.26	0.03	-0.21	0.25	0.19	-0.19	-0.17	-0.19	1.19	-1.3	0.83	0.43	0.45	0.74	1.44	1.13	1.31	0.13	0.81	0.33	0.55	0.58	0.98	1.13	1.71	0.58	0.91	1.24	1.31	0.63	0.65	0.29	0.56	0.81	0.22		0.41	0	0.21	0.86	0.62	0.91	1.23	0.91	0.93	0.52	1.28	0.33	0.13	-0.67	0.48	0.03	-0.18	0.04	-0.38	0.03	0.22	-0.12	-0.38	-0.58	-0.6	-0.42	-0.46	-0.16	-0.6	-0.12	-0.45	-0.45	-0.73	0	-0.66	0.31	-0.43	-0.01	-0.27	-0.5	0.01	-0.59	0	0.15	0.08	-0.04	-0.38	0.17	-0.15	0.25	0.13	-0.17	0.16	0.2	-0.17	-0.24	-0.15	-0.01	-0.22	-0.12	-0.03	0.04	-0.35	0.19	-0.69	-0.77	0.16	0.22	-0.32	0	-0.08	0.63	1.32	-0.25	0.5	0.28	-0.13	0.03	-0.38	-0.1	0.09	-0.1	-0.23	-0.22	-0.11	0.11	-0.58	-0.45	-0.65	0.02	-0.31	-0.43	-0.48	-0.41	0.15	-0.28	-0.22	-1.26
GENE237X	23286 || (1)	 WWC1: WW and C2 domain containing 1	1		-0.15		0.03	0.11					-0.69	0.62	0.73	0.45	0.56	0.79	0.47	0.55	0.09	0.7	0.22			0.98	-0.05		1.46		0.25	0.2	0.77	0.52		0.16	0.5	0.05	0.64	1.36	0.13	0.84		0.37	0.36	1.29	0.9	0.02	0.14		-0.35	0.32	-0.55	0.14	0.51	0.75	-0.14	-0.36	-0.38	0.1	0.03	-0.29	-0.52	-0.2	-0.24	-0.19	-0.22	-0.82	-0.35	-0.39			-0.41	-0.73	-0.01	-0.63	-0.24	0	-0.56	-0.57	-0.41	-0.6	-0.4	-0.26			0.3	0.21	0.03	-0.47	-0.06	0.22	-0.2		-0.06	0.7	0.11	-0.08	-0.04	-0.22	0.07	0.53	-0.05	0.31	-0.44	0.41	0.16	-0.28	0.2	-0.08	0.3	1.12	0.19	0.28	0.39	0.01	0.08	0.04	0.09	-0.13	0.25	-0.17	0.32	-0.05	0.05	0.37	-0.47	-1	-0.15	-0.41	-0.09	-0.87	-1.21	-0.07	-0.24	-0.65	-2.11
GENE932X	23040 || (1)	 MYT1L: Myelin transcription factor 1-like	1		0.36	-0.47	0.16	-0.04	0.12					0.88	0.6	1.01	0.58	0.55	0.91		0.3	0.31		0.14	0.09	0.78	0.43	0.14	1.44	0.39	0.36	0.45	0.51	0.64	0.02	0.33	0.18	0.38	0.68		0.02	0.54	0.25	0.51	1.71	1.47	0.95	0.41		-0.23	-0.38	0.14	-0.4	0.25	0.12	-0.03	0.38		-0.47	0.38	-0.09	-0.29		-0.58	0.16	-0.38	-0.09	0.13		-0.33		-0.19	-1.34	-0.59	-0.41	-0.57	-0.11	-0.14	-0.65	0.19		-0.23	-0.24	-0.24		-0.2	0.22	0.13	-0.18	-0.15	0.05	0.13			0.09	0.36	-0.15	-0.03	0.43	-0.46	0.18	0.62	-0.37	0.36	0.21	0.06	0.35	-0.05	-0.2	0.02	0.28		0.46	-0.28	-0.04	-0.41	-0.59				0.71	0.05	-0.36	-0.2	0.2	-0.57	-0.34	-0.23	0.07	-0.1	-0.32	-0.43	-0.28	0.11	-0.44	-0.78	-0.49
GENE1647X	7710 || (1)	 ZNF154: zinc finger protein 154	1	-0.35	0.29	-0.31	0.12	0.26	0.03	0.25	0.38	0.15	0.14	0.37	0.77	0.1	0.78	1.77	1.8	1.28	0.05	0.1	0.61	0.35	0.46	0.84	0.55	0.01	0.92	0.3	0.33	0.36	0.72	1.08	0.43	1.47	0.02	0.45	0.33	-0.01	0.32	0.43	0.17	1.15	1.01	1.61	1.47	1.72		1.06	0.21	0.13	-0.28	-0.02	-0.12	0.08	0.03	0.01	-0.05	0.02	0.3	0.31	-0.06	-0.1	0.09	-0.23	-0.33	-0.1	0.14	0.08	-0.17	-0.78	0.02	-0.09	0.29	0.11	-0.08	0.02	-0.16	-0.46	0.42	0.05	-0.1	-0.44	-0.41	-0.04	0.09	0.13	-0.1	-0.14	0.45	0.12	-0.01	-0.06	-0.49	-0.5	-0.36	0.32	-0.25	-0.15	0.18	0.12	0.03	0.4	0.24	-0.02	-0.17	0.1	-0.05	0.39	0.34	0.57	0.16	-0.06	0.37	0.38	0.64	0.34	0.02	-0.02	0.41	0.16	0.01	0.05	-0.05	-1.08	-0.51	-1.83	-1.06		-1.18	-0.23	-1.11		-0.52	-0.34	-1.92
GENE1631X	51281 || (1)	 ANKMY1: ankyrin repeat and MYND domain containing 1	1	0.05	-0.08	-0.36		0.39	-0.22	-0.45	-0.41	0.14	0.23	-0.01	0.5	0.46	1.52	1.68	1.47	1.48	1.27	0.6	1.16	0.37	0.56	0.5	0.45	-0.13	1.07	0.34	0.53	1.48	1.67	1.27	0.59	0.13	0.75	0.35	-0.06	0.35	0.98	0.36	0.36	1.31	0.59		1.27	1.2	1.68	1.55	0.24	0.03	-0.29	-0.16	0.13	0.28	-0.06	0.24	-0.25	-0.16	-0.24	-0.24	-0.16	0.07	-0.28	-0.29	-0.08	0.25	0.04	-0.14	-0.03	-0.25	-0.24	-0.06	0.18	-0.27	-0.26	-0.3	-0.32	-0.04	-0.07	-0.09	-0.23	-0.19		-0.19	0.07	0.35	0.13	-0.11	-0.01	-0.09	-0.18		0.09		-0.01	-0.23	-0.08	-0.01	0.36	0.01	0.08	0.03	0.52	0.02	-0.12	0.17	0.12	-0.14	0	1.15	-0.09	-0.2	0.24	-0.01	0.49	-0.27	-0.45	-0.32	-0.29	-0.21	-0.14	0		-0.07	-0.73	-1.21	-0.23	-0.7	-0.56		-0.8	-0.12	-0.19	-0.25	-1.89
GENE2573X	60481 || (1)	 ELOVL5 : ELOVL family member 5 - elongation of long chain fatty acids (FEN1/Elo2 - SUR4/Elo3-like - yeast)	1	0.2	-0.04	-0.29	-0.21	0.35	0.07	0.07	0.17	0.51	-0.27	-0.4	-0.05	-0.17	0.89	1.19	1.3	1.05	1.21	0.28	0.48	-0.02	0.5	0.49	0.35	-0.23	0.46	0.46	0.56	0.4		0.85	-0.35	-0.06	0.13	0.67	0.37	0.03	0.12		0.43	0.79	0.53	1.03	0.74	0.68	1.72	1.29	-0.03	-0.07	-0.07	-0.49	0.11	0.1	-0.03	0.05	0.25	0.19	-0.06	-0.21	-0.63	-0.37	-0.27	-0.21	0.18	0.03	-0.36	-0.09	-0.19	-0.38	-0.37	-0.53	-0.55	-0.04	-0.14	-0.33	-0.29	0.16	0.65	0.69	0.24	0.29	0.44	-0.2	0.04	0	-0.03	-0.07	-0.1	-0.07	0.07	-0.04	-0.22	0.09	-0.12	-0.14	0.13	-0.18	0.27	-0.23	0.09	-0.18	0	0	-0.08	-0.08	0.02	-0.2	-0.01	0.33	-0.13	-0.09	0.1	-0.23	0.07	-0.09	-0.07	0.2	0.25	0.37	0.36	0.13	-0.13	0.06	-0.97	-0.87	-0.11	-0.52	-0.52	0.02	-0.87	0.15	0.33	-0.25	-1.01
GENE259X	5649 || (1)	 RELN: reelin	1	-0.57	-0.19	0.21	-0.03	0.59	0.07	-0.21	-0.48	0.48	-0.83	0.27	-0.11	0.02	0.61	1.07	0.71	0.82	0.78	0.95	1.07	0.77	0.96	0.61	0.16	0.39	-0.2	0.11	0.8	0.21	1.02	-0.08	0.21	0.64	0.98	-0.04	0.26	-0.83	0.25	-0.04	-0.16	0.71	1.32	1.83	0.44	0.57	1.31	1.3	0.42	0.12	-0.4	-0.05	-0.1	0.08	0.04	-0.25	0.04	0.11	0.11	0.04	-0.07	-0.13	-0.25	-0.4		-0.05	0.2	-0.83	-0.43	-0.9	-0.51	-0.61	0.05	-0.42	-0.47	-0.44	-0.28	-0.13	-0.29	-0.18	0.01	-0.23	-0.03	-0.33	0.09	-0.02	0.05	0.2	0.16	-0.21	0.08					-0.46	-0.62	-0.33	-0.04	-0.21	-0.4	-0.61	-0.53	-0.23	-0.03	-0.23	-0.32		-0.48	-0.16	-0.43	0.08	-0.38	-0.48		-0.31	-0.13	-0.64	-0.31	-0.47		0.67	-0.67	-0.26	-0.88	-1.27	-0.34	0.3	-0.65	-0.11	-1.01	0.07	0.08	-0.09	-1.86
GENE225X	10202 || (1)	 DHRS2: Dehydrogenase/reductase (SDR family) member 2	1	-0.31	-0.5	0.45	-0.1	0.45	0.65	-0.75	-0.58	0.11	-0.19		0.36	0.51	0.71	1.05	0.77	0.41	0.39	-0.14	0.34	0.49	0.19	1.05	0.41	-0.05	-0.62	0.86	0.46	-0.21	0.16	0.45	0.24	0.8	0.64		0.9	0	0.14	0.1	0.1	0.41	1.53		0.71	0.46	0.76	1.36	0.32	0.47	-0.81	0.52	-0.08	0.14	0.33	-0.39	-0.22	-0.28	0.63	0.1	0.11	-0.53	-0.6		-0.12	-0.74	-0.14	-0.2	-0.45	-0.35	-0.77	-0.74	0.22	-0.75	-0.35	-1.06	-0.33	-0.12	-0.57	-0.36	-0.34	-0.42	-0.39		-0.46	-0.14	0.43	0.5	0.13	0.21	-0.32	0.05		-0.42	0.02	-0.48	-0.4		-0.68	-1.04	-0.72	-1.05	-0.76	-0.24	0.03	-0.11	0.21	-0.39		0.87	-0.31	0.58	0.06	-0.35	0.12	-0.53			-0.19	0.29		0.62	-0.62	-0.19	-0.87	-0.95	-1.16	-0.59	-0.55	0.19	-1.33	-0.07	-0.35	-0.93	-1.66
GENE413X	364 || (1)	 AQP7: Aquaporin 7	1	-0.49	-0.2	0.13	-0.04	0.61	-0.29	-0.62		0.14	-0.63	0.12	0.2	0.21	0.56	1.04	0.95	0.49		-0.08	0.42	0.6		0.46	0.47	0.02	-0.35	0.6	0.45	-0.22	0.44	0.16	0.62	0.21	0.1	0.12	0.46	0.12	-0.2	-0.08	-0.06	0.18	0.5		0.45	1.14	0.89	0.53	-0.07	0.08	-0.53	-0.28	0.29	0.31	0.11	0.18	0.01	-0.09	-0.48	-0.13	0.02	-0.1	-0.43	-0.4	-0.16	-0.31	-0.02	-0.47	-0.53	0.35	-0.15	-0.56	0.28	-0.62	-0.23	-0.38	-0.41	0.29	-0.13	-0.07	-0.39			0.01	-0.17	0.02	0.25	0.13	-0.09	-0.14	-0.32	0.28	0.02	-0.1	-0.06		-0.1	0.05	-0.2	-0.42	-0.08	-0.24	0.09	0.08	-0.02	0.2	0.07		0.25	0.29	-0.22	-0.03	-0.06	-0.22	0.1	0.45	0.09	0		0.16	-0.23	0.45	-0.45	0.2	-0.76	-1	-0.89	-0.33	-0.28	-0.16	-0.62	0.14	-0.16	-0.55	-1.85
GENE534X	60676 || (1)	 PAPPA2: Pappalysin 2	1	-0.17	-0.28		0	0.44	-0.22	-0.1	-0.46	0.24	-0.1	0.26	0.3	0.44	0.73		0.58	0.51	0.52	0.4	0.52	0.32	0.9	0.97	0.22	0.22	-0.16	0.57	0.42	0.03	0.4	0.67	0.4	0.4	0.45	0.22	0.59		0.36	0.37	0.38	0.42	0.89	0.62	1.3	0.55	1.07	0.55	0.01	0.02	-0.24	-0.2	0.25	0.27	0.01	-0.18	-0.01	0.08	-0.62	-0.01	-0.06	-0.17	-0.18	-0.38	-0.17	-0.05	0.17	-0.41	-0.36	-0.47	-0.47	-0.19	0.28	-0.31	-0.21	-0.31	-0.34	0.23	0.18	0.14	-0.09	-0.13	0.37		0	0.6	-0.41	-0.62	-0.26	0.26	0.19	-0.14	0.21	-0.1	-0.53	-0.02	0.18	0.26	0.16	0.14	0.03	0.13	0.05	-0.04	-0.15	0.32	-0.66	0.15	-0.75	-0.65	0.24	-0.55	-0.66	0.06	-0.65	0.55	0.14	0.68	0.45	-0.07	0.84	0.3	-0.3	-0.26	-1.12	-1.09	-1.19	-0.6	-0.8	0.85	-0.74	-0.13	-0.37	-0.43	-1.76
GENE1370X	79652 || (1)	 TMEM204: Transmembrane protein 204	1	-0.41	-0.08	-0.06	0.34	0.19						1.14		0.08	1	0.72	0.19	0.67		1.23	0.1	0.51	0.58	0.53	0.14	0.27	-0.81		0.02	-0.05	-0.18		-0.22	0.32	0.43	0.11	-0.01		-0.23	0.34	0.58	1.11	1.11	1.02	0.66	0.42	1.79	0.8	-0.43	-0.24	0.34	-0.21	0.69	0.24	0.11	-0.09	-0.2	-0.22	-0.74	-0.47	-0.61	-0.41	-0.44	-0.28	-0.49	-0.13	-0.29	-0.41	-0.92	-0.84	-0.54	-1		-0.67	-0.75	-0.85	-0.9	-0.47	-0.33	-0.25	-0.53	-0.07			0.18	0.42	-0.13	-0.27	-0.25	0.03	-0.01		0.56	0.33	-0.1	0.2	0.19	-0.05	0.59	0.48	0.35	0.46	-0.64	0.04	0.19	0.24	-0.62	0.1	-0.35	-0.58	0.22	-0.33	-0.82	0.01	-0.95	0.36	-0.03	0.44	0.25	-0.64	0.36	0.38	-0.38	0.08		-1.25	-0.73		-0.83	-0.83	-0.74	-1.23	-1.19		-2.29
GENE1286X	358 || (1)	 AQP1: Aquaporin 1 (Colton blood group)	1	-0.35	-0.29	-0.01	0.21	0.43	-0.12	-0.59	-0.51	-0.27	-0.26	0.22	0.33	0.03	0.86	1.11	0.29	0.38	0.34	-0.15	-0.18	0.53	0.25	1.3	-0.25	-0.05	-0.54	-0.24	0.05	-0.43	-0.19	-0.11	-0.23	-0.09	0.87	0.16	0.73	0.26	0.12		-0.09	0.48	0.46	1.07	0.33	0.56	0.78	0.77	0.12	-0.02	-0.07	-0.11	0.14	0.17	0	-0.12	-0.03	-0.07	0.12	0.36	0.08	-0.04	-0.25	-0.15	0.16	0.02	0.13	-0.32	-0.64	-0.44	-0.31	-0.59	0.21	-0.63	-0.06	-0.25	-0.3	0.03	-0.09	-0.04	-0.2	-0.1	0.31	-0.12	0.34	0.28	-0.09	-0.38	-0.28	0.09	0.2	-0.38	0.06	0.23	0.13	0.35	0.51	-0.5	0.19	0.52	0.83	0.35	0.17	-0.45	-0.25	-0.03	-0.3	0.09	-0.57	-1.64	0.14	0	0.04	-0.11	-1.01	0.48	0.54	0.55	0.48	0.04	-0.22	0.89	-0.89	-0.28	-0.83	-1.38	-0.8	-0.91	-1.22	-0.88	-1.85	-0.25	-0.16	-1.13	-1.99
GENE1971X	79979 || 79979 || (2)	 TRMT2B: TRM2 tRNA methyltransferase 2 homolog B (S. cerevisiae)	1	-0.39	0.14	-0.15	0.39	0.01	-0.37	-0.64	-0.65	-0.32	-0.66	0.76	0.23	0.69	1.18	0.85	0.3	0.29	0.65	0.31	0.18	0.39	0.64	0.99	-0.18	0.53	-0.61		0.33	-0.08	-0.28	-0.14	0.08	0.81	0.57	1.04	1.3	0.74	0.76	0.15	-0.28	0.14	-0.13	0.26	0.31	0.09	-0.08	0.47	0	0.1	0.14	-0.27	0.05	-0.18	0	-0.08	0.22	0.01	-0.05	-0.11	-0.13	-0.16	-0.33	-0.23	-0.15	-0.05	-0.38	0.02	-0.62	-0.24	-0.32	-0.46	-0.1	-0.28	-0.27	-0.5	-0.47	0.06	-0.24	0.01	0	0.21	0.07		0.16	0.11	0.02	0.09	-0.09	-0.06	-0.04	-0.25	-0.07	-0.25	-0.05	0.33	0.19	0.11	0.11	0.18	0.21	0.57	0.27	0.01	-0.31	-0.13	-0.2	-0.12	0.07	1.35	0.47	0.1	0.62	0.14	0.63	0.33	0.08	0.19	0.49	0.15	0.53	0.39	-0.39	-0.33	-0.83	-0.83	-0.55	-0.47	-1.21	-0.41	-0.84	-1.13	-0.29	-1.01	-1.6
GENE1175X	8771 || 8771 || (2)	 TNFRSF6B: Tumor necrosis factor receptor superfamily - member 6b - decoy	1	-0.18	0.42	-0.45	0.21	-0.01	-0.43	-0.03	-0.24	0.12	-0.03	0.28	0.12	0.44	0.27	0.4	0.06	0	-0.09	-0.14	0.05	0.23	0.51	0.77	0.09	0.88	0.22	0.6	0.28	0.19	0.1	-0.34	0.15	0.27	0.74	1.03	1.13	0.37	0.76	0.11	-0.02	0.16	-0.28	0.28	0.18	0.32	0.3	0.63	-0.12	-0.02	-0.19	-0.05	0.16	0.33	0.35	-0.09	-0.29	-0.09	-0.4	-0.33	-0.19	-0.11	-0.27	-0.07	0.39	0.42	0.16	-0.14	-0.44	-0.35	-0.41	0.08	-0.21	-0.44	-0.14	-0.28	-0.27	0.23	-0.19	0.25	-0.08	0.2	-0.17	0.19	-0.13	-0.1	0.04	-0.05	0.24	0.24	0.07	-0.32	0.03	0.12	-0.01	0.13	0.54	-0.22	0.05	-0.38	-0.01	-0.22	0.06	0.02	0	-0.12	0.06	-0.23	-0.14	0.72	0.07	-0.21	0.11	0.35	0.42	0.36	0.12	-0.27	-0.09	0.13	0.11	0.58	-0.58	-0.34	-0.71	-0.32	-0.39	-0.63	-1.11	-0.86	-1.15	-0.4	-0.62	-0.97	-1.76
GENE17X	4162 || (1)	 MCAM: Melanoma cell adhesion molecule	1	-0.69	0.08		0.14	0.48	-0.3	-0.2	0.39	0.6	-0.47	1	0.45	0.6	1.21	0.97	0.43	0.4	0.24	0.12	1.12	0.14	0.31	1.01	1.12	0.92	0.52	0.02	0.55	0.42	0.6	0.66	0.7	0.76	0.48	0.34		1.2	-0.03	1.41	0	0.45	0.27	0.2	0.5	0.87	0.5		0.31	0.11	-0.53	0.28	-0.2	0.08	-0.2	-0.19	-0.21	0.55	-0.09	0.21	-0.33	-0.18	-0.17	-0.65	0.25	-0.06	-0.09	-0.49	-0.35	-0.72	-0.31	-0.65	0.07	-0.39	-0.65	-0.51	-0.35	0.2	0.29	-0.27	0.25	-0.08	0.34	-0.28	0.05	-0.31	0.12	0.7	-0.36	0.15	-0.43		-0.3	0.24		0.15	0.26	0.09	0.01	-0.32	-0.04	-0.15	0.09	0.7	-0.05	-0.26				0.21	-0.24	0.33	-0.41	-0.15		0.19		0.17	0.16	0.21	0.13	0.5	-0.5			-0.2	-0.77	-0.81	-0.45	-0.12	-0.79	-0.22			-2.26
GENE3264X	4968 || 4968 || (2)	 OGG1: 8-oxoguanine DNA glycosylase	1	-0.22	-0.03	-0.13	-0.04	0.42	-0.38	0.58	0.51	-0.2	0.91	0.03	0.61	-0.36	0.81	0.37	0.55	0.11	0.22	0.4	0.2	0.15	0.29	0.91	0.15	0.32	-0.46	-0.23	0.02	-0.59	-0.58	-0.22	-0.48	0.03	0.33	-0.28	0.86	0.62	0.04	0.16	0.5	-0.26	-0.22	0.33	-0.07	0.42	-0.34	-0.4	-0.03	-0.13	0.21	-0.19	0.05	0.27	0.04	-0.18	-0.04	0.01	-0.11	0.23	-0.02	-0.07	0.12	-0.26	-0.37	-0.2	-0.29	0	-0.48	-0.76	-0.4	-0.44	-0.25	-0.24	-0.2	-0.34	-0.25	0.1	0	0.03	-0.23	-0.13	-0.13	0.15	-0.29	0.25	0.1	0.1	-0.08	0.04	0.18	-0.34	-0.05	0.16	0.02	0.21	0.15	0.19	0.16	-0.14	0.01	0.24	0.1	0.29	-0.11	-0.26	-0.25	-0.21	-0.02	-0.3	0.06	0.02	-0.05	-0.04	-0.28	0.14	0.07	0.04	0.27	0.2	0.55	0.95	-0.95	-0.54	-1.04	-1.16	-0.78	-0.94	-0.85	-0.79	-0.97	-0.29	-0.75	-0.94	-1.95
GENE3071X	6602 || (1)	 SMARCD1: SWI/SNF related - matrix associated - actin dependent regulator of chromatin - subfamily d - member 1	1	-0.11	0.19	-0.08	0.12	-0.14	0.2	-0.43	0.09	0.44	0.02	0.61	0.09	0.05	0.79	0.38	0.86	0.53	0.59	-0.05	0.15	-0.07	0.37	1.03	-0.08	0.01	-0.1	-0.09	-0.11	-0.32	0.33			0.04	0.35	0.01	0.59	-0.14	0.54	0.71	0.34	0.19	0.15	0.22	0.41	0.27	0	0.25	0.24	-0.16	0.2	0.16	-0.18	0.13	0.1	-0.53	-0.16	0.24	0.35	-0.02	0.11	-0.38	-0.07	-0.08	-0.32	-0.55	-0.23	-0.02	-0.08	-0.42	-0.74	-1.12	-0.28	-0.53	-0.42	-0.48	-0.68	0.99	-0.09	-0.39	-0.45	-0.4	-0.11	-0.2	-0.1	0.22	0.56	0.2	-0.26	-0.1	-0.07	-0.15	0.29	0.74	0.16	-0.41	-0.24	-0.18	0.27	0.13	-0.12	-0.51	-0.46	-0.4	0.08	0.08	-0.26	-0.71	-0.72	-1.35	-0.13	-0.04	-0.22	-1.12	-1.08	0.64	0.05	-0.28	-1.2	-0.51	-0.43	0.85	-0.85	-0.94	-1.45	-1.33	-0.78	-0.58	-0.74	-1.27	-1.31	-0.8	-1.07	-1.57	-1.05
GENE2398X	54361 || 54361 || (2)	 WNT4: wingless-type MMTV integration site family - member 4	1	-0.3	-0.2	-0.09	0.28	0.3	-0.07	-0.38	-0.47	0.23	-0.2	-0.12	-0.05	-0.2	0.54	0.45	-0.22	0.47	-0.31	-0.47	0.08	-0.14	-0.06	0.53	-0.02	-0.12	-0.7	-0.38	0.09	-0.3	-0.19	-0.52	-0.4	-0.06	-0.06	-0.65	-0.53	-0.13	-0.42	-0.01	0.25	-0.12	0.12	0.34	-0.02	0.12	-0.4	-0.29	-0.13	-0.22	-0.03	-0.35	0.28	0.21	-0.02	0.15	0.06	0.04	-0.22	0.01	-0.17	0.05	-0.84	-0.03	0.06	-0.07	0.05	-0.19	-1.19	-0.51	-0.4	-0.6	-0.12	-0.38	-0.01	-0.04	-0.43	0.18	0.04	0.31	0.1	0.04	0.05	-0.2	0	0.06	0.07	-0.05	-0.05	-0.13	-0.05	0.29	-0.03	-0.05	0.02	0.36	-0.18	-0.08	0.11	0.06	0.16	-0.03	0.05	-0.03	0.01	-0.18	-0.07	-0.28	-0.27	-0.39	0.13	0.06	0.16	-0.3	-0.31	-0.05	-0.08	0.06	0.27	-0.01	0.13	0.64	-0.64	-0.73	-1.08	-1.17	-0.75	-0.98	-1.02	-0.65	-1.44	-0.72	-1.19	-1.22	-1.64
GENE1537X	8991 || (1)	 SELENBP1: Selenium binding protein 1	1	-0.01	0.17	-0.1	0.23	-0.31	-0.32	0.2	-0.04	0.44	-0.59	0.15	0.5	-0.02	0.48	0.81	-0.05	-0.04	0.34	0.09	0.08	0.2	-0.11	0.42	-0.1	-0.33	0.33	0.55	0.32	-0.31	0.26	-0.04	-0.05	0.92	0.83	0.44	-0.14	0.34	-0.24	-0.12	-0.18	0.24	-0.37	-0.02	0.76	-0.17	0.19	-0.45	0.07	0.1	-0.62	0.55	-0.06	0.09	0.17	-0.06	-0.23	0.03	0.14	0.25	-0.16	-0.63	-0.06	-0.22	0.01	-0.43	0.1	-0.18	-0.46	-0.11	-0.49	-0.46	0.36	-0.21	-0.14	-0.62	-0.19	0	-0.41	-0.73	-0.1	-0.04	0.15	0.03	0.2	0.27	-0.03	0.12	-0.23	-0.09	-0.16	-0.26	0.1	0.38	0.43	0.21	0.47	0.88	0.16	-0.13	0.11	0.09	0.01	0.76	-0.09	-0.22	-0.04	-0.29	-0.33	-0.46	-0.02	1.2	0.13	-0.06	-0.14	0.1	-0.2	-0.02	0.2	0.2	0.53	0.52	-0.52	-0.83	-1.98	-1.16		-0.97	-1.27	-0.82	-0.96	-0.92	-1.11	-1.48	-1.91
GENE3260X	8349 || (1)	 HIST2H2BE: Histone cluster 2 - H2be	1	-0.01	-0.08	0.18	-0.14	0.05	0.47	0.98	1.32	0.7	0.35	1.03	-0.04	-0.18	-0.16	0.49	0.5	0.57	0.33	0.45	-0.63	0.02	0.64	1.08	0.62	0.3	0.56	0.3	0.84	-0.32	0.27	0.38	0.07	-0.13		0.22	0.56		-0.51	0.15	0.56	0.78	1.32	0.41	-0.59	0.05	-0.43	-0.15	0.38	0.18	-0.21	0.03	-0.02	0.03	0.02	-0.13	-0.23	-0.05	0.32	0.16	-0.5	-0.79	0.14	-0.09	0.3	-0.4	0.23	-0.16	-0.13	-0.67	-0.77	-1.19	-0.16	-0.29	-0.48	-0.58	-0.8	0.36	-0.01	-0.13	-0.39	-0.3	-0.18	-0.02	0.44	-0.02	0.29	0.21	-0.08	0	-0.34	-0.27	0.01	0	0.42	0.18	0.2	-0.18	0.13	0.11	0.58	-0.09	0.08	0.01	-0.07	-0.28	0.12	-0.41	-0.33	0.27	0.12	0.63	0.1	-0.22	-0.61	-0.35	-0.19	0.09	0.09	-0.34	-0.68	0.13	-0.13	-1.83	-0.66	-1.65	-1.09	-0.69	-1.2	-1.42	-1.48	-1.94	-0.76	-0.81	-2.7
GENE3206X	406 || 406 || (2)	 ARNTL: Aryl hydrocarbon receptor nuclear translocator-like	1	0.03	0.19	0	-0.19	-0.03	0.2	0.25	-0.02	0.08	-0.22	0.09	0.01	-0.22	0.29	-0.18	0.24	0.09	-0.23	-0.18	-0.08	-0.19	-0.05	0.14	0.16	-0.43	0.5	-0.02	-0.17	0.01	0.03	-0.11	0.03	-0.16	-0.06	0.09	0.36	-0.28	-0.6	0.31	-0.09	0.1	-0.03	0.15	-0.19	-0.05	-0.4	-0.34	0	0.05	-0.1	-0.26	0.09	0.22	-0.05	-0.05	-0.05	0.13	0.32	0.04	-0.16	-0.1	0.01	-0.11	-0.1	-0.31	-0.34	-0.14	-0.33	-0.32	-0.48	-0.47	-0.02	-0.09	-0.18	-0.21	-0.28	0.35	0.04	-0.07	-0.08	-0.41	-0.32	-0.17	0.16	0.01	0.47	0.34	-0.09	-0.1	-0.2	-0.08	0.1	0.15	0.25	0.12	0.12	0.26	0.12	-0.18	0.14	-0.11	0.05	0.19	0	-0.1	-0.03	-0.3	-0.35	-0.3	-0.01	0.21	-0.11	-0.16	-0.25	-0.19	-0.23	-0.27	-0.13	-0.04	0.04	0.18	-0.18	-0.94	-0.45	-0.97	-0.92	-0.77	-0.86	-0.65	-0.73	-1.09	-0.3	-1.15	-1.81
GENE4979X	1802 || (1)	 DPH2: DPH2 homolog (S. cerevisiae)	1	-0.01	0.13	-0.09	-0.19	0.15	0.04	-0.21	0.13	0.61	1.27	0.01	0.19	-0.17	0.75	0.36	0.89	0.58	0.06		0.69	0.4	0.46	0.48	0.59	-0.13	0.54	-0.01	0.27	0.2	0.73	-0.2	-0.12	0.28	-0.18	0.41	-0.22	-0.92	-0.23	0.52	0.24	0.14	0.2	0.9	0.65	0.28	0.57	-0.12	0.14	-0.07	-0.13	0.05	-0.27	0.14	0.05	-0.08	0.07	0.12	-0.09	0.26	-0.05	-0.16		-0.47	-0.08	0.04	0.08	0.36	-0.12	-0.7	-0.03	-0.19	-0.11	0.12	0	-0.23	-0.26	0.45	0.74	0.37	0.06	-0.01	-0.06	-0.33	0.36	-0.16	0.1	0.04	0.02	0.13	0.08	-0.14	-0.52	-0.03	0.18	0.24	0.37	-0.37	0.08	-0.07	0	-0.17	0.11	-0.01	-0.01		0.09	0.01	-0.02	-0.27	-0.09	0.26	0.3	-0.13	-0.65	0.21	0.37	0.25	-0.1	0.15		0		-0.59	-2.02	-1.09	-1.57	-1.63	-1.92	-0.53	-0.77	-0.11	-1.08	-1.81	-1.25
GENE4227X	63931 || (1)	 MRPS14: mitochondrial ribosomal protein S14	1	0.1	-0.1	-0.2	-0.14	0.33	0.27	0.33	0.25	0.48	-0.14	0.19	-0.25	0.11	0.46		0.36	0.58	0.12	0.18	0.24	0.26	0.08	0.37	0.28	0.14	0.51	-0.01	0.16	-0.34	0	0.01	-0.32	0.2	-0.03	0.12	0.62	0.01	0.05	0.25	0.43	0.18	0.47	-0.02	-0.07	0.16	-0.09	0.34	0.15	0.06	-0.06	-0.23	0.13	0.11	0.09	-0.24	0.09	-0.09	0.17	0.14	-0.05	0.14	-0.17	-0.15	0.08	-0.12	-0.36	-0.17	-0.31	-0.24	-0.14	-0.65	0.25	-0.04	-0.02	-0.15	-0.27	0.36	-0.21	0.11	0.08	0.03	-0.07	0.14	0.1	0	0.12	0.16	-0.23	-0.07	0.02	-0.19	0.07	-0.07	0.13	0.27	0.47	0.3	-0.07	0.03	0.22	0.22	0.26	0.17	-0.24	-0.15	-0.01	-0.16	-0.26	0.18	-0.24	0.02	-0.07	-0.23	-0.17	-0.07	-0.3	0.06	0.48	0.25	0.36	0.41	-0.41	-0.66	-0.52	-1.15	-0.68	-0.31	-0.64	-1.51	-1.31	-0.29	0.26	-0.42	-2.35
GENE3100X	54758 || (1)	 LOC100129637: Hypothetical LOC100129637	1	-0.21	0.1	-0.2		0.31	-0.12	-0.6	-0.34	0.17		-0.25	-0.48	-0.16	0.26	0.86	0.11	0.1	-0.07	-0.62	0.22	-0.3	-0.15	0.16	0.2	-0.73	-0.29	1.33	0.06	-0.19	0.11	0.07	-0.3	-0.24		-0.16	0.36	0.42	-0.33	0.18	-0.05	0.21	0.28	0.62	-0.04	0.15	-0.42	0.32	-0.01	-0.1	-0.05	-0.29	0.25	0	0.1	-0.12	0.16	0.1	-0.42	0.01	-0.2	-0.02	-0.22	-0.39	0.12	-0.03	0.2	-0.27	-0.44	-0.14	-0.27		-0.03	-0.08	0.15	0.02	-0.13	0.65	0	0.05	-0.09	-0.18	0.09	-0.08	-0.11	0.1	0.25	0.45	-0.24	-0.11	-0.21	-0.18	0.05	-0.13	0.16	-0.04	0.13	0.01	0.26	0.03	0.24	0.02	0.02	-0.01	-0.07	-0.18	0.05	-0.31	-0.31	0.18	-0.12	0.04	0.35	-0.39	-0.2	-0.12	-0.3	-0.08	0.12	0.31	0.28	0.9	-0.9	-0.85	-1.37	-1.12	-1	-0.78	-1.03	-0.84	-0.98	-1	-0.38	-1.49	-1.55
GENE3684X	55920 || (1)	 RCC2: Regulator of chromosome condensation 2	1	-0.15	-0.28	0.16	-0.05	0.3	-0.19	-0.83	-0.38	-0.11	-0.47	0.17	0.15	-0.04	0.6	0.46	0.4	0.45	0.05	0.22	0.68	0.2	0.88	0.7	0.03	0.31	-0.19	0.33	0.42	0.02	-0.07	-0.21	-0.35	-0.01	-0.12	0	0.08	0.18	0.5	-0.12	0.26	0.33	0.46	0.39	0.93	0.35	0.3		0.15	-0.37	0.07	-0.26	0.17	0.16	0.13	-0.17		0.14	-0.55	0.38	-0.02	-0.1	-0.29	0.1	0.52	0.47	0.76	-0.36	-0.36	-0.34		-0.05	0.03	-0.18	-0.17	0.15	-0.08	0.17	-0.06	0.23	-0.01				-0.4	0.07	0.06	0.27	0.11	-0.11			-0.14	0.46	0.11	0.22	0.13	0.31	-0.15	-0.46	-0.11	-0.22	-0.5	0.25	-0.01	-0.02	0.16			0.46	-0.33	0.09	0.02	-0.35	-0.08	0.05	0.16	0.07	0.22	0.15	0.4	0.54	-0.54	-0.04	-1.19	-0.9	-1	-0.52	-0.63	-0.17	-0.95	0.1	-0.19	-0.63	-1.7
GENE1695X	29122 || (1)	 PRSS50: protease - serine - 50	1		-0.3	0.11	-0.16	0.35			-0.37	0.07	0.03	0.27	0.07	0.02	0.65	0.83	0.93	0.51	-0.07	0.12	0.36	-0.29	0.58	0.62	-0.39	-0.4	-0.37	-0.25	-0.09	-0.28	0.35	-0.12	-0.14	-0.02	0.39	-0.09	0.36	-0.3	-0.4	0.63	0.23	0.1	0.32	0.49	0.32	0.32	-0.03	0.32	-0.03	-0.07	-0.54	-0.11	0.48	0.34	0.15	-0.24	-0.07	0.13	-0.23	0.14	0.17	-0.02	-0.21	-0.26	0.12	0.02	0.43	-0.23	-0.45	-0.28	-0.38	-0.51	-0.24	-0.32	0.05	-0.19	-0.25	0.26	0.12		-0.08	-0.14	-0.27		0.16	0.21	0.34	0.24	-0.35	-0.21	-0.11	0	-0.11	-0.04	0.01		0.1	0.35	0.04	-0.24	-0.06	-0.44	-0.05	0.06	-0.19	-0.2	-0.03	-0.16	-0.02	0.17	-0.58	0.1	-0.13	-0.5	0.15	-0.57	-0.34	-0.16	-0.08	0.4	0.34	0.92	-0.92	0.09	-1.34	0.03	-0.53	-0.7	-0.61	-0.72	-0.92	-0.41	-0.64	-0.65	-2
GENE1365X	26355 || (1)	 FAM162A: Family with sequence similarity 162 - member A	1	-0.26	0.04	-0.11	-0.22	0.54	-0.08	-0.66	-0.52	0.42	0.14	0	0.25	0.28	1.03	0.16		0.54	0.24	-0.36	0.18	0.25	0.82	1.03	-0.17	-0.46	-0.68	-0.07	-0.31	-0.23	-0.05	0.13	-0.05	0.05	0.01	-0.12		-1.2	1.11	0.16		-0.02	0.32	0.86	0.45	0.96	0.13	0.76	0.56	-0.31	0.19	-0.3	-0.02	-0.09	0.06	-0.13	-0.01	0.05	0.21	0.26	0.82	0.18		-0.12	-0.09	0.03	0.61	-0.23	-0.5	-0.33	-0.12	-0.12	-0.08	-0.24	-0.03	-0.02	0.04	0.36	-0.16	0.11	0.1	0.38	-0.25		-0.03	0.1	0.12	0.25	0	-0.35	0.04	0.08	-0.53	0.17	-0.08	0	-0.22	0.09	-0.33	-0.39	0.13	0.03	0.08		-0.37	-0.38	-0.12	-0.39	-0.25	-1.05	-0.6	0.47	0.36	-0.42	-0.24	-0.18	-0.22	-0.29	0.16	0.26	0.19	0		-0.98	-0.8	-0.9		-1.1			-1.43		-0.92	-1.61	
GENE2827X	1632 || (1)	 DCI: Dodecenoyl-Coenzyme A delta isomerase (3 -2 trans-enoyl-Coenzyme A isomerase)	1	-0.15	0.16	-0.14	-0.23	0.34	0.19	-0.34	-0.36	0.54	-0.11	-0.01	0.03	0.1	0.81		0.57	0.21	-0.13	-0.35	0.66		0.53	1.22	-0.07	0.03	0.13	-0.03	-0.13	-0.36	0.05	0.01	-0.14	0.23	-0.27	-0.02	-0.05	-0.12	0.13	0.41	0.19	-0.08		0.68	0.4	0.66	-0.26	-0.09	0.16	-0.25	0.3	-0.55	-0.06	0.22	0.01	0.02	-0.04	0.2	-0.4	0.46	-0.13	0.03	0.02	-0.25	-0.5	-0.23	0.33	-0.22	-0.69	-0.52	-0.48	-0.41	-0.09	-0.37	-0.21	-0.29	0.04	0.3	-0.18	-0.05	-0.24	-0.02	0.19		-0.15	0.07	0.19	0.21	-0.37	-0.22	-0.05	0.11	-0.06	0.33	-0.04	0.18	0.12	0.38	0.3	-0.45	-0.1	0.09	-0.29	0.42	-0.43	0.01	-0.2	-0.38	-0.4	-1.22	-0.12	0.21	0.19	-0.34	-0.27	0.3	-0.18	0.04	0.11	0.31	0.64	0.44	-0.44	-0.48	-1.41	-0.75	-1.25	-0.83	-1.25	-0.52	-0.66	-0.13	-0.31	-0.87	-1.39
GENE5320X	599 || (1)	 BCL2L2: BCL2-like 2	1	0.05	0.11	-0.17	-0.08	0.09	0.03	-0.63	-0.14	0.4	0.49	0.31	0.08	-0.01	0.63	0.57	0.81	0.47	0.37	0.45	0.67	0.16	0.69	0.97	0.22	0.61	-0.32	-0.15	0.36	-0.09	-0.4	0.06	-0.27	0.17		-0.5	-0.65	0.07	0.37	1.03	0.48	0.31		1	0.57	0.57	0.04	0.63	-0.09	-0.09	0	-0.15	0.07	0.34	-0.06	-0.24	0.14	0.11	0.28	1.13	0.43	-0.14	0.36	1.01		0.35	0.88	0.12	0.34	0.23	-0.23	-0.49	0.11	0.62	0.52	0.35		0.16	0.77	0.85	0.33	0.19	-0.07			0.2	0.01		0.07	-0.09		-0.13						0.38	0.2		0.61		-0.06							-1.02	-0.11	0.07	0.32	-0.05	-0.4				0.36	0.15	0.43	0.85	-0.85	-0.4	-0.75	-0.31	-1.07		-0.77	-0.53	-0.83	-0.72	-0.66	-0.7	-1.73
GENE5319X	4047 || 4047 || (2)	 LSS: lanosterol synthase (2 -3-oxidosqualene-lanosterol cyclase)	1	-0.06	0.25	-0.09	0	-0.1	0.08	-0.18	-0.13	0.2	-0.57	-0.06	-0.15	0.01	0.6	0.31	0.48	0.38	0.16	0.03	0.2	-0.07	0.9	0.85	-0.05	-0.11	-0.05	0.16	0.2	-0.2	0.19	-0.24	-0.05	0.03	-0.19	-0.02	-0.05	-0.63	0.06	0.1	0.04	0.43	0.47	0.07	0.17	0.28	-0.13	0.23	0	-0.07	-0.16	0.07	0.2	0.14	0.08	-0.1	-0.16	-0.01	-0.05	0.11	0.2	0.21	-0.13	0.27	1.1	0.43	0.79	-0.11	-0.27	-0.24	-0.32	-0.38	0.04	-0.22	-0.25	-0.23	0.02	0.53	-0.02	0.13	0.02	0.29	-0.13	-0.2	0.15	0.05	0.3	0.22	-0.12	-0.02	-0.11	-0.16	-0.16	0.1	0.14	0.27	0.32	0.43	0.04	-0.13	0.08	0.01	0.07	0.43	-0.09	-0.1	0.02	-0.6	-0.06	-0.34	-0.35	0.28	0.06	-0.42	-0.19	-0.04	0.05	0.01	0.01	0.25	0.32	0.58	-0.58	-0.31	-0.32	-0.6	-0.54	-0.4	-0.78	-0.06	-0.63	-0.41	-0.55	-0.63	-0.57
GENE3337X	51619 || (1)	 UBE2D4: Ubiquitin-conjugating enzyme E2D 4 (putative)	1		0.23	-0.22	-0.19	0.18	-0.07	-0.55	-0.01	0.4	0.34	-0.35	-0.1	0.03	0.46	0.19	0.77	0.25	-0.11	0.25	1.17	0.6	1.87	1.93	-0.37		-0.84	-0.43	0.1	-0.09	-0.21	-0.22	-0.27	-0.33	0.34	-0.3	0.06	-0.43	-0.36	0.07	0.33	-0.04	0.11	0.31	0.4	0.21	0.1	0.29	0.24	0.01	0.32	-0.29	0.22	-0.23	-0.07	-0.24	-0.04	0.04		0.12	0.58	0.45	-0.09	0.85	1.92	0.81	1.36	-0.29	-0.41	-0.53	-0.51	-0.28	-0.2	-0.26	-0.24	-0.28	0.05	-0.14	-0.02	0.13	-0.04	0.78	-0.21	-0.42	-0.06	0.27	0.41		0.03	-0.09	0.03	0.07	-0.1	-0.18	0.03	0.21	0.53	0.59	-0.07	-0.52	-0.13	-0.06	0.23	0.47	-0.1	-0.04	0.03	-0.21	-0.18	-0.81	-0.23	0.26	-0.14	-0.06	-0.35	0.05	-0.04	0.27	0.42	0.29	0.67	0.61	-0.61	-0.67	-1.05	-0.9	-1	-0.67	-1.07	-0.97	-0.71	-1.15	-0.24	-1.13	-1.61
GENE2884X	10385 || (1)	 BTN2A2: Butyrophilin - subfamily 2 - member A2	1	0.14	0.04	-0.05	-0.01	-0.11	0.2	-0.7	0.31	0.33	0.05	0.27	-0.04	0.09	0.66	0.15	0.79	0.35	0.07	0.01	0.28	0.02	0.97	1.18	-0.14	0.04	-0.59	0.03	-0.31	-0.42	-0.13	-0.33	-0.03	-0.18	-0.17	-0.33	-0.35	-0.26	0.55	0.84	0.45	0.08	-0.01	0.39	0.25	0.22	-0.02	0.56	-0.03	-0.09	0.27	-0.22	0.03	0.11	0.12	-0.47	0.03	0.21	0.27	0.1	0.32	0.29	0.04	0.28	0.02	0.01	1.04	-0.1	-0.49	-0.52	-0.4	-0.26	-0.12	-0.38	-0.28	-0.07	0.04	-0.2	-0.31	-0.21	-0.23	0.3	-0.14	-0.43	-0.08	0.34	0.43	0.15	-0.24	-0.09	-0.02	0.07	-0.15	0.52	0.23	-0.09	0.15	0.33	0.18	0.23	0.04	-0.08	-0.11	0.1	-0.2	-0.04	-0.09	-0.46	-0.48	-1.13	-0.2	-0.01		-0.76	-0.74	0.22	-0.01	-0.09	0.02	-0.12	0.04	0.98	-0.98	-0.81	-1.4	-0.89	-1.2	-0.78	-0.71	-0.7	-0.18	-1.14	-1.56	-1.06	
GENE3160X	9820 || (1)	 CUL7: Cullin 7	1	-0.1	0.21	0.02	0.04	-0.18	-0.05	-0.16	0.13	0.1	-0.09	0.18	-0.04	0.19	0.58	0.25		0.42	0.19	-0.06	0.43	-0.17	0.49	1.16	-0.03	-0.48	-0.18	0.27	-0.19	-0.1	0.31	0.42	0.03	0.21	0.11	-0.32	-0.85	-0.24	-0.17	0.59	0.62	0.26	0.32	0.14	0.3	0.28	-0.09	0.58	0.25	-0.2	0.1	0.27	0.1	-0.08	0.16	-0.34	-0.14	-0.09	0.25	-0.2	0.81	0.71	-0.18	-0.1	-0.26	0.23	0.72	0.15	-0.44	-0.06		0.43	-0.32	-0.46	-0.3	0.28	0.35	0.78	-0.43	0.09	0.1	0.52	-0.31	-0.31	0.31	0.25	0.27	0.11	-0.1	-0.09	0.16	-0.29	0.06	0.45	0.06	0.04	0.65	0.36	0.15	0.45	-0.15	0.14	0.24	0.25	0.08	0.08	-0.13	-0.37	-0.44	-1.21	0.03	0.06		-0.44	-0.6	0.3	-0.1	-0.12	-0.06	0.05	0.46	0.41	-0.41	-0.67	-1.01	-0.59	-0.76	-0.94	-0.51	-0.56	-0.7	-0.89	-1.1	-0.8	-1.64
GENE767X	23127 || 23127 || (2)	 GLT25D2: Glycosyltransferase 25 domain containing 2	1	-0.23	-0.33	-0.23	0.31	0.48	0.2	0.35	-0.64	-0.28	-0.67	0.01	0.12	0.11	0.47	0.8	0.39	0.78	0.91	0.56	0.4	0.18	0.45	0.55	0.06	0.09	-0.59	0.53	0.98	0.01	0.16	0.11	-0.05	0.25	0.13	0.18	0.17	0.03	-0.06	0.84	0.09	0.43	0.05	0.53	0.75	0.2	0.59	0.4	-0.17	-0.05	0.3	0.28	0.48	-0.31	-0.33	-0.05	0	-0.15	0.15	0.05	-0.03	-0.21	-0.23	-0.31	-0.03	-0.1	-0.43	-0.35	-0.66	-0.96	-0.6	-0.93	0.23	-0.39	-0.07	-0.76	-0.77	-0.28	-0.32	-0.39	-0.45	-0.37	0.15	-0.19	0.06	0.18	0.04	-0.04	-0.18	0.15	0.17	-0.32	-0.05	-0.09	-0.55	0.29	0.11	0.35	0.02	0.05	-0.02	0.25	0.33	0.25	-0.09	0.1	-0.51	-0.03	-0.59	-0.9	0.07	-0.22	-0.38	-0.06	-0.65	-0.02	0.04	-0.04	0.27	0.07	0.31	-0.22	0.22	-1.32	-1.07	-1.54	-0.84	-1.22	-1.4	-1.8	-1.26	-1.81	-1.71	-1.7	-1.06
GENE1438X	9901 || 9901 || (2)	 SRGAP3: SLIT-ROBO Rho GTPase activating protein 3	1	-0.47	0.38	-0.12	0.04	0.17	-0.41	0.17	0.26	-0.04	-0.12	-0.34	0.1	0.45	0.78	0.86	1.05	0.69	0.33	0.09	0.63	0.27	0.52	0.73	0.56	0.02	0.59	0.37	0.12	0.24	0.58	0.09	0.25	-0.16	0.89	0.38	0.03	-0.21	0.27	0.62	0.03	0.06	0.14	0.8	0.49	0.25	0.41	0.3	-0.03	-0.03	-0.21	0.12	-0.04	0.25	-0.07	0	-0.16	0.18	0.49	0.11	0.11	0.25	-0.17	-0.91	-0.16	0	0.59	-0.21	-0.4	-0.58	-0.33	0.18	-0.16	-0.3	-0.37	0.12	0.09	0.2	0.4	-0.08	-0.03	-0.12	0.19	-0.06	0.18	-0.09	0.2	0.21	-0.24	0	-0.05	-0.36	-0.15	0.26	0.04	0.04	0.17	-0.12	0	0.43	-0.25	-0.45	-0.35	0.04	-0.07	-0.24	-0.17	-0.07	-0.2	0.17	-0.18	-0.04	-0.65	-0.3	-0.4	-0.37	0.01	-0.15	-0.05	0.01	-0.17	0.58	-0.58	-0.51	0.06	-0.93	-0.68	-0.35	-0.78	-0.98	-0.71	-0.46	-0.9	-0.64	-1.7
GENE1999X	4184 || (1)	 SMCP: Sperm mitochondria-associated cysteine-rich protein	1	0	0.1	-0.26	-0.14	0.32	0.02	0.14	0.14	-0.13	-0.99	-0.13	0.3	-0.03	1	0.14	0.29	0.48	0.07	-0.29	0.52	-0.01	0.1		0.52	-0.06	-0.09	0.3	0.73	0.66	0.61	0	0.41	-0.06	-0.46	-0.35	-0.79	0.12	0.06	-0.18	-0.66	0.55	0.21	0.25	-0.22	0.37	0.21	0.2	0.52	0.03	-0.36	-0.1	0.03	0	-0.23	-0.07	0.05	0.11	-0.03	0.03	-0.33	-0.19	-0.32	0.04	0.06	0.03	0.09	-0.35	0.05	-0.49	-0.24	-0.29	-0.01	-0.12	-0.43	-0.44	-0.12	0.61	0.19	0.25	-0.11	-0.25	0.42	0.29	0.12	-0.31	0.02	0.02	-0.16	0.31	-0.24	-0.47	0.01	-0.06	-0.08	-0.02	0.24	-0.51	0.11	-0.06	0.05	0.11	-0.05	-0.04	0.11	0	-0.14	-0.13	-0.29	0.43	0.28	0.16	-0.13	-0.26	-0.42	0.04	0.08	0.11	0.06	-0.05	-0.19	0.47	-0.47	-0.63		-0.88	-1.06	-0.22	-1.01	-1.17	-0.88	0.02	-0.4	-2.48	-0.89
GENE806X	51095 || (1)	 TRNT1: TRNA nucleotidyl transferase - CCA-adding - 1	1	0.02	0	-0.53	-0.01	0.5	0	0.23	-0.04	-0.68	-0.75	0.04	-0.02	0.24	0.99	0.35	0.44	0.36	0.46	-0.54	0.59	-0.1	0.15	0.15	0.26	-0.2	-0.11	0.2	0.81	0.32	0.87	-0.18	0.33	0.07	0.22	0.33	-0.81	-0.29	0.1	-0.13	-0.59	0.34	0.11	0.18	0.19	0.36	0.09	0.62	0.35	-0.15	-0.16	-0.19	-0.03	0.17	-0.12	0.07	-0.05	0.09	-0.07	-0.28	-0.38	-0.29	-0.22	-0.14	-0.16	0.03	-0.36	-0.11	-0.15	-1.17	-0.35	-0.42	0.17	-0.05	-0.21	-0.21	-0.24	0.02	0.05	0.1	-0.26	-0.3	0.26	0.09	0.05	-0.1	0.11	0.03	-0.22	0.13	-0.1	-0.21	-0.01	-0.18	0.19	0.4		-0.23	0.36	0.14	0.3	0.11	0.4	0.17	-0.06	-0.17	-0.04	-0.28	-0.43	0.09	0.06	-0.1	0.11	0.03	-0.37	-0.04	0.01	0.26	0.06	0.1	-0.05	0.2	-0.2	0.17		-0.66	-1.09	-0.8	-1.03	-0.3	-0.87	0.38	-0.49	-1.22	-1.29
GENE1945X	130026 || (1)	 ICA1L: islet cell autoantigen 1 -69kDa-like	1	-0.17	0.27	-0.41	0.02	0.28	0.14	0.23	0.15	-0.26	0.07	0.22	0.14	0.42	0.63	0.54	0.68	0.75	0.47	-0.57	0.56	-0.34	0.08	-0.33	0.61	-0.11	0.53	0.36	0.79	0.46	1.48	0.01	0.53	0.04	0.26	0.16	-0.07	0.38		0.58	-0.33	0.6	0.38	0.03	0.6	0.19	-0.01	0.24	0.48	0.05	-0.42	0.08	-0.14	-0.01	-0.26	0.15	-0.03	0.09	0.13	0.11	-0.22	-0.02	-0.19	0.24	0.13	0.13	0.1	-0.02	0.08		-0.22	-0.29	0.1	0.06	-0.01	-0.05	0.07	0.63	0.03	0.21	-0.23	-0.48	-0.24	-0.03	0.32	0.07	0.35	0.12	-0.2	0.12	-0.27	-0.26	-0.1	-0.05		0.7		0.15	0.46	0.2	0.25	0.24	0.24	0.37	0.02	-0.05	0.08	-0.11	-0.16	0.32	0.22	0.21	0.35	0.17	-0.23	-0.03	0.23	0.39	0.45	0.24	0.09	-0.15	0.15			-1.21	-1.98	-0.74	-1.99	-0.76	-1.79	-0.24	-1.44	-1.97	-2.27
GENE1583X	441631 || (1)	 TSPAN11: Tetraspanin 11	1	-0.12	0.28	-0.48	0.05	0.26	0.23	0.13		-0.13	0.09	0.25	0.2	0.27	0.28	0.74	0.64	0.06	-0.06		0.59	-0.1	0.03	0.03	0.43	-0.29	0.3	0.37	0.71	0.43	0.64	-0.02	0.4	0.08	0.05	0.49	-0.58	-1.17	0.12	-0.07		0.35	0.17	0.18	0.49	0.37	0.36		0.58	-0.01	-0.56	-0.02	-0.08	0.05	0	0.22	-0.23	0.07	0.05	-0.39	-0.02	-0.1	-0.35	-1.04	0.04	0.12	-0.11	0.11	-0.13	-0.76	-0.32	-0.24	0.09	0.03	-0.27	-0.25	-0.02	0.53	0.14	0.17	0.36	-0.38		-0.41	0.1	0.13	0.08	0.16	-0.21	0.14	-0.01			-0.02	-0.09	0.05	0.07	-0.28	0.02	0.04	-0.01	-0.14	0.1		0.02	-0.26	-0.21	-0.29	-0.35		0.06	0.21		-0.52	-0.59	-0.1	0.02	-0.06	0.03	-0.1	-0.4	0.03	-0.03	-0.99	-0.3	-1.72	-0.82	-0.78	-1.57	-1.28	-1.28	0.64	-0.75	-1.44	-2.67
GENE4211X	5741 || (1)	 PTH: Parathyroid hormone	1	-0.13	0.11	-0.15	-0.09	0.27	0.54	0.35	0.23	0.21	0.74	-0.09	0.1	0.26	0.61	0.18	0.51	0.35	0.05	-0.4	0.27	0.19	0.12	0.24	0.47	0.42	0.48	0.43	0.74	0.37	0.74	0.36	0.22	0.04	-0.11	-0.18	-0.26	-0.6	0.16	0.01	-0.56	0.26	0.21	-0.06	0.01	0.69	0.21	1.22	0.18	-0.06	-0.27	-0.01	-0.16	0.12	0.21	-0.07		0.05	0.28	0.07	0.07	-0.27	-0.22	0.2	0.04	-0.04	0.08	0.33	-0.08	-0.1	-0.36	-0.1	-0.28	-0.01	-0.12	-0.2	-0.15	0.52	0.04	0.09	-0.16	-0.08		0.13	0.36	-0.02	-0.05	0.08	-0.21	0.21	-0.3	-0.21	0.09	-0.05	0.37	0.19	0.16	-0.03	-0.06	-0.14	0.07	-0.28	-0.13	0.02	-0.15	-0.24	-0.25	-0.4		0.28	0.18	0.34	-0.36	-0.23	-0.59	-0.06	-0.1	0.01	-0.23	-0.43	-0.35	0.3	-0.3		-0.11	-0.83	-0.53	-0.88	-0.93	-0.93	-0.93	-1.06	-0.88	-2.08	-1.73
GENE558X	4838 || (1)	 NODAL: Nodal homolog (mouse)	1	-0.17	-0.07	0.06	-0.08	0.28	-0.25	0.32	0.29	0.25	0.92	0.49	0.27	0.49	0.02	0.61	0.61	0.6	1.12	-0.25	0.37	0.28	-0.09	0.35	0.73	0.41	0.62	0.63	0.7	0.13	0.39	-0.07	-0.08	0.44	0.33	-0.2	0.18	0.44	0.24	0.71	0.1	-0.08	0.16	0.29	0.25	0.28	0.1	0.14	0.1	0.09	-0.91	0.28	-0.05	0.23	0.16	-0.05	-0.27	0.39	0.13	-0.06	-0.58	-0.51	-0.2	-0.19	-0.14	-0.21	-0.12	-0.01	0.11	0.05	-0.5	-0.29	0.23	-0.21	0.14	-0.02	-0.27	0.37	-0.53	-0.05	-0.17	-0.25		-0.09	0.19	-0.17	-0.06	0.07	-0.16	0.11	0.05	0.09	-0.06	-0.15	0.03	0.32	-0.04	-0.22	-0.33	-0.24	-0.19	-0.73	-0.34	0.01	0.29	-0.17	-0.31	-0.33	-0.48	0.45	0.02	0.26	-0.07	-0.35	-0.29	0.39	-0.03	-0.47	-0.01	-0.23	-0.21	0.48	-0.48	-0.34	-0.57	-1.53	-0.32	-0.6	-0.74	-0.74	-1.12	-0.87	-0.61	-0.92	-1.6
GENE2359X	181 || (1)	 AGRP: Agouti related protein homolog (mouse)	1	-0.17	0.18	-0.17	0.15	-0.01		0.02	-0.32	-0.04	0.37	0.06	0.29	-0.11	0.92	0.59	0.93	0.41	0.17	0	0.94	-0.48	0.42	0.51	0.42	-0.13	-0.32	0.07	-0.28	-0.17	-0.06	-0.02	0.12	0.14	-0.26	0.09	-0.37	0.41	0.54	0.85	0.64	-0.14	0.08	0.9	0.4	0.6	0.3	-0.26	0.16	-0.27	0.01	-0.41	0.17	0.26	-0.15	0.19	-0.31	0.36	-0.82	0.05	-0.39	-0.39	-0.12	-0.15	-0.4	-0.3	-0.34	-0.53	-0.69	-0.34	-0.62	-1.01	-0.64	-0.18	-0.53	-0.09	-0.6	0.43		0.23	-0.01	-0.42	-0.24		-0.52	-0.01	0.18	0.18	-0.12	-0.1	0.25	0.34	-0.11	0.2	0.1	-0.15	-0.38	0.01	-0.19	-1.07	-0.44	-0.81	-0.51	-0.1	-0.13	0.27	0.02			0.97	-0.3	0.14	-0.03	-0.35	-0.08			-0.23	0.16	0.27	-0.09	0.45	-0.45	-0.63	-1.11	-0.89	-1.34		-1.35	-1.4	-1	-0.5	-0.95	-1.04	-1.63
GENE951X	283454 || 283454 || (2)	 LOC283454: Hypothetical protein LOC283454	1	0.06	0.39	-0.34	0.1	-0.22	0.31	0.14	-0.09	0.26	-0.7	0.54	0.63	0.2	0.64	0.46	1.13	0.69	-0.03	-0.03	0.25	0.11	0.53	0.86	-0.13	0.03	0.02	0.35	0.04	0.09	0.34	0.2	-0.16	-0.08	-0.02	0.22	0.7	0.72	0.75	0.66	0.35	0.14	-0.05	0.74	0.41	0.54	0.68	0.15	-0.11	-0.18	0.14	-0.13	0.1	0.2	0.02	-0.22	-0.04	0.23	0.24	0.01	0.05	0	0.14	0.08	0.26	-0.14	0.05	-0.02	-0.59	-0.36	-0.44	-0.69	-0.27	0.02	-0.19	-0.12	-0.06	0.27	0.03	-0.15	-0.45	-0.17	-0.13	0.45	-0.17	0.28	0.43	0.38	-0.16	-0.23	-0.5	-0.37	0.18	0.41	0.15	0.19	0.21	0.44	-0.03	-0.05	0.04	-0.04	-0.46	0.18	-0.03	0.01	0.06	-0.2	0.14	0.45	-0.29	0.03	-0.11	-0.35	-0.12	-0.39	-0.38	-0.12	-0.25	0.1	0.02	0.21	-0.21	-0.21	-0.33	-0.91	-0.73	-0.53	-0.69	-0.74	-0.7	-0.68	-0.77	-0.76	-1.12
GENE4122X	9479 || 9479 || 9479 || (3)	 MAPK8IP1: Mitogen-activated protein kinase 8 interacting protein 1	1	-0.03	0.06	-0.02	0.14	-0.15	-0.1	-0.19	0.43	0.32	0.33	0.31	0.51	0.18	0.6	0.56	0.59	0.2	0.11	0.38	0.53	0.02	0.08	0.87	-0.03	0.35	0.34	0.21	0.22	-0.18	0.26	-0.14	0.1	0.67	0.46	-0.08	0.52	0.65	-0.09	0.6	0.08	0.3	0.09	0.78	0.33	0.25	0.95	0.38	0.1	0.1	-0.01	0	0.03	0.22	-0.08	-0.11	-0.01	-0.24	0.23	0.14	-0.04	0.05	0.05	0.06	-0.01	0.12	0.13	-0.19	-0.31	-0.06	-0.09	-0.22	-0.08	0.15	-0.14	-0.18	-0.14	0.25	0.12	0.1	0.03	-0.02	-0.19	-0.08	-0.26	-0.13	0.2	0.11	0.19	-0.03	-0.21	0.42	-0.07	0.21	0.11	-0.11	0.26	0.09	0.08	-0.21	0.02	-0.09	-0.21	0.14	0.32	0.24	-0.09	-0.41	0.18	0.26	-0.08	0.16	0.5	0.15	0.08	0.11	-0.04	0.09	0.13	0.03	0.17	0.23	-0.23	-0.42	-0.57	-0.53	-0.31	-0.4	-0.94	-0.8	-0.68	-0.8	-0.55	-1.2	-0.55
GENE253X	3231 || (1)	 HOXD1: Homeobox D1	1		-0.1	-0.24	0.35	-0.01						0.38	1.02	0.58	0.92	1.26	0.56	1.03	1.52	0.71		0.85	0.4	1.06			-1.03		0.27	0.65	-0.23	0.38	-0.13	0.53	-0.02	0.17	-0.01		0.71	0.14	0.5	0.77	0.55	1	0.75	0.38	1.83	1.56	-0.41	-0.02	-0.46	0.65	0.65	-0.05	0.45	-0.36	-0.15	-0.34	0.16	0.14	0.37	0	-0.53		0.01	-0.67	0.11	0.45		-0.05	-0.06	-0.47	0.11	-1.06	-0.35	-1.21	-0.4	0.09	-0.97	-0.53	-0.38	-0.24	-0.11	-0.22	0.09	0.1	0.45	0.21	-0.22	-0.09	-0.11	-0.11	-0.05	0.19	-0.05	-0.12	0.22	0.13	-0.09	-0.34	-0.29	-0.8	-0.29	-0.25	0.13	0.01	0.13	-0.45	0.12	0.26	-0.32	0.13		-0.34	-0.22	-0.59	0.03	-0.07	-0.27	-0.26	-0.14	0.59	-0.59	-0.65	-0.7	-0.91	-1.6	-0.45	-0.88	-1.25	-0.86	-1.51	-1.29	-0.85	
GENE2661X	64359 || (1)	 NXN: Nucleoredoxin	1	-0.36	0.22	-0.06	-0.09	0.31	-0.28	-0.6	-0.17	1.06	0.07	0.4	0.45	0.43	1.11	1.1	0.97	0.94	1.72	0.84	0.38	1.58	0.8	1.52	0.14	0.17	-0.45	0.48	1.07	-0.11	0.23	1.24	-0.05	0.72	0.54	0.51		-0.25	0.33	0.11	0.38	1.31	0.71	1.12	0.71	0.99	1.69	2.05	-0.31	0.07	0.11	-0.09	0.32	-0.2	0.34	-0.21	0.09	-0.15	0.2	0.08	0.41	0.01	-0.46	-0.44	-0.03	-0.32	0.17	-0.25	-0.67	-0.55	-0.39	-0.48	0.46	-0.38	0.08	-0.39	0.01	0.06	-0.51	0.25	-0.05	0.47	0.09		0.31	0.09	0.03	0.08	-0.1	-0.11	-0.14	-0.25	-0.14	0	-0.14	-0.19	-0.07	0.4	0.18	-0.1	-0.17	-0.32	-0.78	0.42	-0.27	-0.05	-0.47	-0.76	-0.74	-1.42	-0.19	0.01	-0.27	-0.56	-0.6	0.17	0.07	-0.15	-0.2	-0.43	0.51	0.41	-0.41	-0.07	-0.64	-0.37	-0.67	-0.75	-0.74	-0.55	-1.02	-0.87	-0.46	-1.09	-1.92
GENE45X	399694 || (1)	 SHC4: SHC (Src homology 2 domain containing) family - member 4	1		-0.56	0.28	0.29							1.02	0.1	0.67	0.73	2	0.76	1.42	1.07		0.06	2.42	0.71	1.17		1.25	0.28	2.43	1.11	0.83	0.55	0.89	0.18	1.16	1.27	1.07		-0.19	0.29	-0.85	0.27	1.55	1.1	1.06	1.49	0.39	1.48		0.2	0.18	0.42	-0.14		-0.24	0.25	-0.52	0.27	-0.41	-0.14	-0.13	0.31	-0.37	-0.48	-0.48	-0.09	-0.45	-0.12	-0.06	-1.06	-0.33	-0.35	-1.01	0.57	-0.33	0.42	-0.65	-0.7	-0.12		-0.16		0.21	0.03	-0.2	0.2	0.27	0.34	0.2	0.07	0.02	-0.24	-0.7	0.07	-0.16	0.06	-0.05	-0.39	0.01	0.02	-0.24	0.23	-0.47	-0.17	-0.05	-0.06	0	0.03	-0.43	-0.17	-0.62	-0.19	0.12	-0.07	-0.63	-0.49	-0.3	-0.38	-0.01		-0.2	-0.06	0.34	-0.34	-0.68	-1.28		-0.81	-0.63	-0.44	-0.34	-1.04	-1.13	-0.88	-1	-1.84
GENE797X	163175 || (1)	 LGI4: Leucine-rich repeat LGI family - member 4	1	-0.4	-0.25	0.24	0.18	0.25	0.1	0.33				0.14	0.45		1.44	0.88	0.07	0.12	0.09	-0.08	0.37	0.4	0.12	0.29	1.52	0.58	0.89		0.84	0.99	1.02	0.5	0.32	0.18		1.1		0.84	0.66	0.34		0.61	0.95	0.49	2.05	0.47	0.2	0.57	0.5	0.26	-0.46	0.21	-0.21	0.01	-0.15	0.21	-0.48	0.09	0.16	-0.2	-0.27	-0.05		-0.42	0.45	0.14	0.29	-0.45	0.11	-0.95	-0.41	-0.19	-0.1	0.12	-0.55	-0.36	-0.01	0.56	0.37	0.26	0.15			-0.18	0.55	-0.03	0.15		-0.65	0.14	-0.01		-0.08	0.26	0.11	-0.2	0.36	-0.43	0.4	0.16	0.46	0.18	0.17	0.23	0.21	-0.78	-0.24	-0.22	-0.15	0.6	0.17	0.3	-0.21	-0.16			-0.1	-0.09	-0.02	-0.34	-0.32	0.3	-0.3	-0.87	-0.35	-1.82	-0.71	-0.22	-1.27	-0.92	-1.4	-1.61	-0.71	-0.49	
GENE527X	26297 || (1)	 SERGEF: Secretion regulating guanine nucleotide exchange factor	1	-0.37	0.1		0.23	0.04	-0.24	-0.62	0.17	-0.14		0.56	1.05	0.37	0.88	0.67	0.64	0.45	0.44	0.15	0.39	0.28	0.19	1.06	1.33	0.87	1.36	0.69	1.2	1.04	0.83	-0.07	0.59	0.26		0.87	0.15		0.27	0.12	0.11	0.88		0.27	1.45	0.37	0.34	0.44	-0.25	0.17	-0.1	0.03	-0.22	0.21	-0.05	0.09	0.1	0.04	-0.05	0	-0.15	-0.1	-0.48	0.08	-0.1	0.09	-0.15	-0.19	-0.04	-0.51	-0.12	0.06	0.58	0.1	0.22	-0.29	-0.23	0.36	0.37	0.16	0.02	-0.4		-0.1	0.34	-0.63	0.35	0.27	-0.56	0.18		0.16	-0.19	0.31	0.02	0.53	0.23	-0.21	0.07	-0.17	0.18	-0.07	-0.02	0.68	0.47	-0.88	-0.18	-0.14	-0.45	0.65	0.33	-0.04		-0.27	-0.35	-0.64	-0.18	0.08	0.3	0.02		0		-0.66		-1.5			-1.3	-0.68		-1.16			-2.13
GENE1833X	8404 || (1)	 SPARCL1: SPARC-like 1 (hevin)	1	-0.31	-0.21	-0.12	0.29	0.35	-0.4	-0.13	0.2			0	0.5	0.11	0.28	0.75	-0.13	0.63	0.64	-0.37	-0.13	-0.27		0.16	0.76	-0.2	0.45		0.7	0.45	0.32	-0.11	-0.24	-0.09	0.09		0.23	0.85		-0.43	0.2	0.41	0.03	0.11	0.57	-0.15	0.04		0.18	0.15	-0.25	0.23	-0.07	0.18	-0.09	-0.13	-0.2	-0.01	-0.12	-0.2	-0.46	-0.38	-0.18	-0.1	0.05	-0.3	-0.21	-0.25	-0.17	-0.43	-0.49	-0.49	0.55	0.1	-0.03	-0.1	-0.38	0.45	0.05	-0.11	0.12	-0.76		0.14	0	-0.13	0.24	0.22	-0.55	0.1			0.16	0.13	0.28	0.11	0.22	0.03	0.42	-0.52	0.32	-0.24	-0.23	0.29	0.15	-0.68	-0.26	-0.33		-0.23	-0.08	-0.17	0.43			-0.37	-0.01	0.05	-0.17	-0.13	-0.11	0.09	-0.09	0.62	-1.09	-2.11			-1.38	-1	-1.14	-1.2	-1.15		-2.31
GENE3728X	285043 || (1)	 LOC285043: Hypothetical protein LOC285043	1	-0.14	0.08	-0.13	-0.17	0.38	-0.18	0.01	-0.43	0.26	0.31	0	0.3		0.76	0.46	0.76	0.59	0.15	-0.12	0.72	0.4	0.56	0.34	0.96	-0.25	0.25	0.38	0.37	0.2	0.7	-0.09	-0.13	0.02	-0.23	0.49			0.01	0.16	0.07	-0.05	-0.06	0.29	0.88	0.18	-0.12	0.03	0.28	0.12	-0.26	-0.25	-0.1	0.16	-0.17	-0.13	0.2	0.12	0.01	0.06	-0.47	-0.07		-0.02	0.09	0.04	0.12	0.43	0	-0.37	-0.26	-0.17	-0.01	-0.32	-0.42	-0.36	-0.18	0.57	0.22	0.19	-0.01	-0.01	0.05	0.14	0.04	-0.36	0.11	0.15	0.07	0.01	0.19	-0.44	-0.14	-0.15	-0.22	-0.09	-0.23	-0.25	-0.07	-0.23	-0.17	-0.24	-0.26	-0.08	-0.12	-0.23	-0.26	-0.42	-0.27	0.62	-0.17	0.51	0.04	-0.21	-0.16	0.4	0.16	0.03	0	0.25	-0.03	0		-0.3	-0.61	-0.81	-1.22	-1.1	-0.39	-1.49	-0.19	0.29	-0.15		-2.54
GENE4261X	440107 || (1)	 PLEKHG7: Pleckstrin homology domain containing - family G (with RhoGef domain) member 7	1	0.04	-0.2	0.13	-0.11	0.13	-0.1	-0.28	-0.56	0.1	0.45	0	0.33	-0.31	0.87	0.69	0.83	0.49	-0.08	0	1.07	0.31	0.78	0.56	0.46	0.19	0.52	-0.15	0.58	-0.15	0.01	-0.12	-0.19	0.32	0.32	0.13		-0.17	-0.07	0.36	0.92	0.06	0.23	0.62	1.08	0.74	-0.18	-0.04	0.07	-0.27	0.01	-0.2	-0.16	0.14	0	0.21	0.17	0.04	-0.12	0.02	-0.11	0		0.16	0.27	0.13	0.44	0.21	-0.31	-0.39	-0.17	-0.08	-0.1	-0.07	-0.15	-0.21	-0.17	0.18	0.23	0.3	0.09	0.29	-0.24	-0.16	0.22	-0.12	0.2	0.2	0.18	-0.1	0.17	-0.35		-0.06	0.04	0.1	-0.1	0.1	0.23	-0.26	0.06	-0.22	-0.08	0.03	-0.09	-0.2	-0.02	-0.31	-0.11	0.53	-0.04	0.25	0.2	-0.1	-0.15	0.1	-0.12	0.1	0.29	0.27	0.33	0.57	-0.57		-0.76	-1.44	-0.75	-1.4	-0.58	-0.47	-0.3	0.81	-0.95	-0.82	-1.89
GENE2687X	25759 || (1)	 SHC2: SHC (Src homology 2 domain containing) transforming protein 2	1	-0.17	-0.07	-0.08	-0.15	0.47	0.06	-0.23	-0.4	0.8	0.02	0.19	-0.14	-0.07	1.03		0.14	0.52	0.6	-0.33	-0.06	0.36	0.63	1.86	0.35	-0.09	-0.77	0.03	0.61	-0.19	-0.35	-0.27	-0.49	0.23	0.52	0.13		-0.69	-0.13	-0.02	0.39	0.28	0.06	0.59	-0.14	0.23	-0.09	0.54	0.07	-0.24	-0.23	0.32	-0.05	0.06	0.26	0.04	-0.03	-0.16	-0.02	0.15	-0.02	-0.05		-0.4	0.03	0.1	0.22	-0.4	-0.2	-0.5	-0.57	-0.7	0.4	-0.27	-0.23	-0.43	-0.21	0.38	-0.35	-0.11		-0.36	0.1	-0.19	0.12	-0.01	0.28	0.49	-0.15	-0.18	-0.07	-0.42	-0.02	0.25	0.05	-0.41	0.13	-0.11	0.21	-0.26	-0.14	-0.63	-0.38	-0.3	-0.26	-0.46	-0.15	-0.8	-0.36	-0.69	-0.55	0.39	-0.11	-0.74	-0.37	-0.18	-0.41	-0.32	-0.31	-0.18	-0.5	0.63	-0.63	0.17	-1.52	-1.49	-1.06	-1.53	-0.77	-0.44	-0.09	0.78	-1	-1.06	-1.65
GENE4377X	154043 || (1)	 CNKSR3: CNKSR family member 3	1	-0.28	0.05	0.12	-0.15	0.25	0.34	-0.4	-0.04	1.05	0.5	0.58	0.07	0.24	1.36	1.51	0.15	0.93	0.82	0	0.1	0.61	0.42	2.04	0.12	0.58	-0.19	0.86	1.41	0.11	0.05	0.12	0.37	0.57	0.65	0.11		0.03	0.47	-0.17	0.07	0.9	0.55	0.92	0.1	0.3	0.27	1.25	0.2	-0.13	-0.04	-0.14	-0.02		0.16	0.06	0.03	-0.13	0.08	-0.04	-0.13	-0.01		-0.11	0.15	-0.06	0.02	-0.24	-0.2	-0.48	-0.47	-0.27	0.16	-0.15	-0.03	-0.36	-0.13	0.79	0.07	0.25	-0.12	-0.3	0.01	0.36	0.17	0.03	-0.01	0.15	-0.15	-0.18	-0.1	-0.25	-0.33	-0.11	-0.1	0.06	0.16	0.13	0.17	-0.4	-0.11	-0.07	-0.34	0.26	-0.2	-0.44	-0.28	-0.39	-0.24	0.07	-0.23	0.36	-0.09	-0.29	0.16	-0.1	-0.19	-0.23	0.25	0.17	0.46	0.64	-0.64	-0.21	-2.03	-1.23	-0.86	-1.36	-1.12	-0.15	-0.41	0.34	-0.19	-0.78	-0.81
GENE347X	2318 || (1)	 FLNC: Filamin C - gamma	1	-0.59	0.29	0.03	-0.19	0.48	0.06	-0.19	-0.22	0.48	-0.16	0.45	0.48	0.23	1.13	1.21	0.41	0.72	0.7	0.26	0.22	0.36	0.49	2.3	0.08	-0.19	-0.85	0.38	0.71	-0.19	0.66	0.38	0.17	0.94	0.62	0.14	0.58	0.64	-0.41	0.14	0.19	0.79	0.54	1.33	1.14	0.63	0.47	0.83	0.12	0.32	-0.19	0.07	-0.17	0.23	0.21	0.04	-0.33	-0.29	-0.16	0.46	-0.34	-0.35	-0.11	-0.18	0.11	-0.01	-0.09	-0.21	-0.4	-0.61	-0.51	-0.67	0.37	-0.36	-0.2	-0.44	-0.2	0.31	-0.3	-0.35	-0.53	-0.84	0.3	-0.34	0.11	0.03	-0.07	-0.22	-0.19	0.06	0.27	0.03	-0.28	-0.07	-0.16	0.16	0.1	-0.6	0.45	0.12	0.08	0.22	-0.05	-0.27	-0.18	0.05	-0.18	0.01	0.11	-0.61	-0.03	-0.46	0.1	-0.51	-0.66	0.65	0.38	0.24	0.45	0.54	0.28	0.64	-0.64	-0.54	-1.65	-1.42	-1.24	-1.4	-1.23	-0.54	-0.78	-0.05	-0.58	-0.55	-1.33
GENE1954X	3568 || (1)	 IL5RA: Interleukin 5 receptor - alpha	1	0.05	-0.02	0.08	0.18	-0.31	-0.16	-0.29	-0.08	0.26	0.37	0.91	0.35	0.43	0.41	0.76	0.72	0.2	0.65	0.61	0.2	0.4	0.18	0.6	0.2	0.37	0.06	0.36	0.18	-0.12	0.3	0.29	-0.23	0.78	0.25	0.31	0.07	0.59	0.02	0.11	0.25	0.51	0.46	0.64	0.43	0.41	0.27	0.24	-0.15	0.11	-0.64	0.26	0.06	0.33	0.15	0.13	-0.24	0.03	0	-0.11	-0.12	-0.32	-0.07	-0.05	-0.09	-0.32	0.02	0.02	-0.17	0	-0.51	-0.65	-0.35	-0.64	-0.17	-0.69	-0.45	0.22	-0.37	-0.39	-0.21	0.11	0.17	-0.13	0.05	-0.06	0.18	0.09	-0.01	0.12	-0.44	0.01	0.06	0.23	0.3	-0.08	-0.03	0.14	-0.04	-0.26	0.03	-0.27	-0.34	0.24	0.36	0.08	0.29	-0.16	0.57	0.83	-0.12	0.15	0.15	0.07	0.3	-0.04	-0.29	0.12	-0.08	0.08	0.23	0.48	-0.48	-0.4	-0.99	-0.94	-0.51	-0.68	-0.7	-0.93	-0.67	-0.52	-0.74	-0.41	-1.54
GENE394X	5792 || (1)	 PTPRF: Protein tyrosine phosphatase - receptor type - F	1	-0.21	-0.13	0.14	0.03	0.16	-0.18	0.09	0.69	0.59	0.77	1.03	1.04	0.09	1.14	0.88	0.69	0.44	0.54	0.7	0.22	0.75	0.24	2.33	0.21	0.58	-0.15	0.18	0.6	0.45	1.34	0.93	0.74	0.33	1.28	0	-0.03	1.16	0.34	0.84	0.19	1.31	0.21	1.14	0.24	0.21	0.65	0.97	0.14	0.43	-0.57	0.27	-0.23	0.22	0.42	-0.7	-0.07	0.06	0.46	0.11	0.22	-0.2	0.41	-0.43	0.14	-0.47	0.38	1.03	-0.18	0.09	-0.13	0.61	0.21	-0.05	-0.18	-0.43	0.05	0.48	0.01	-0.06	0.06	-0.43	0.26	-0.2	0.01	0.09	-0.01	0.11	-0.14	0.03	-0.09	-0.07	-0.27	0.03	0.07	0.94	0.6	0.27	0.17	-0.09	0.25	0.45	0.4	0.3	-0.16	-0.06	-0.08	-0.16	-0.07	-0.47	-0.08	0.32	-0.28	-0.16	-0.45	0.22	0.01	0.07	0.39	0.62	0.18	0.84	-0.84	-1.98	-1.39	-1.19	-0.93	-1	-1.27	-1.19	-1.46	-0.81	-1.47	-1.51	-1.83
GENE779X	23493 || (1)	 HEY2: Hairy/enhancer-of-split related with YRPW motif 2	1	-0.59	0.19	0.04	-0.02	0.39	-0.14	-0.58	0.03	0.56	-0.14	0.54	0.37	0.24	1.01	0.95	0.5	0.51	0.43	0.06	0.37	0.22	0.34	2.07	0.36	0.2	-0.16	-0.09	1.21	0.04	0.54	0.44	0.48	0.84	0.15	0.06	0.24	0.26	0.06	0.41	0.29	0.33	0.45	1.18	0.88	0.42	0.56	0.74	0.17	-0.2	-0.46	0.08	0.11	0.25	0.18	-0.09	-0.06	0.03	-0.2	0.34	0.15	-0.02	-0.3	-0.33	0.16	0.01	0.22	-0.22	-0.3	-0.29	-0.38		0.15	-0.47	0	-0.16	-0.2	0.47	-0.06	-0.19	-0.38	0.02	-0.29	-0.35	0.05	-0.05	0.25	0.25	0.11	0.07	0.06	-0.07	0.03	0.24	0.12	0.07	0.26	0.03	0.1	0.03	0.07	-0.31	-0.03	0.09	0.06	-0.43	0.14	-0.69	0.49	0.92	-0.42	0.49	0.49	0.07	0.35	0.09	-0.61	-0.5	-0.27	0.16	-0.36	0.65	-0.65	-0.29	-0.37	-0.93	-0.73	-0.51	-0.78	-0.73	-1.06	0.15	0.2	-1.17	-1.65
GENE996X	79831 || (1)	 JMJD5: jumonji domain containing 5	1	-0.47	-0.13	0.03	0.09	0.49	-0.48	-0.98		-0.05	-0.24	0.25	0.47	0.19	0.91	0.99	0.42	0.62	0.5	0.37	-0.26	0.21	0.58	1.88	0.22	-0.23	0.36	-0.01	0.61	0.39	-0.08	0.19	0.08	0.3	0.05			0.72	0.11	-0.03	0.37	0.36	0.58	1.43	0.33	0.48	0.19	0.3	-0.28	-0.12	-0.6	0.11	0.37	0.23	0.26	0.12	0.07	-0.12	-0.36	0.14	0.05	-0.01		-0.3	0.11	0.04	0.24	-0.04	-0.33	-0.19	-0.18	-0.04	0.8	-0.82	-0.09	-0.42	-0.07	0.42	0.26	0.21	0.21	-0.15	-0.17	-0.11	0.23	0.11	0.27	0.07		0.05	0.06	-0.49	0.11	0.06	0.2	0.02	0	0.02	-0.09	-0.39	0.07	-0.07	-0.19	-0.13	-0.04	-0.17	0.06	-0.27	0.05	0.37	-0.26	0.2	-0.11	-0.29	0.04	-0.64		-0.15	-0.14	-0.09	0.21	0.73	-0.73	-0.4	-0.15	-0.82	-0.32	-0.85	-0.95	-0.61	-1.22	-0.38	-0.27	-0.79	-1.38
GENE819X	57469 || (1)	 PNMAL2: PNMA-like 2	1	-0.53	-0.1	0.07	0.11	0.47	-0.15	-0.23	-0.89	0.27	-0.14	-0.03	0.13	0.09	1.08	1	0.08	0.58	0.02	0.04	0.22	0.16	0.78	1.27	0.11	-0.1	-0.46	0.17	0.74	0.44	-0.35	0.46	-0.03	0.53	-0.82	-0.32		0.35	0.01	-0.03	0.13	0.24	0.02	0.58	0.2	0.51	-0.25	0.34	0.16	-0.2	-0.21	-0.15	0.2	0.14	0.08	-0.04	0.12	-0.08	-0.09	-0.21	0.14	0.14		-0.34	0.1	0.01	0.32	-0.41	-0.25	-0.41	-0.29	-0.21	0.08	-0.44	-0.17	-0.29	-0.17	0.53	-0.05	0.12	0.09	-0.32	-0.02	-0.2	0.25	0.08	0.1	0.11	-0.11	-0.16	-0.08		-0.16	-0.17	-0.08	0.08	0.31	0.19	0.09	-0.3	0.15	0.01	0.06	-0.09	-0.16	-0.23	-0.13	-0.24	-0.13	0.33	-0.27	0.13	0.05	-0.14	0.02	0.08	0.07	0.09	0.29	0	0.24	0.82	-0.82	-0.49	-1.72	-1.67	-1.14	-1.34	-0.95	-0.97	-0.75	0.9	-1.06	-0.85	-1.38
GENE2520X	57348 || (1)	 TTYH1: Tweety homolog 1 (Drosophila)	1	-0.38	-0.03	-0.05	0.11	0.37	-0.29			0.03	-0.01	0.06		0	1.05	1	0.37	0.54	-0.07	0.19	0.92	0.3		1.14	0.15	-0.16	0.03	0.7	0.63	-0.09	-0.06	0.27	-0.08	0.08	0.13	0.09		0.58	-0.17	0.12	0.45	0.21	-0.08	0.78	0.22	0.41	-0.29	0.11	-0.2	-0.15	0.04	-0.23	0.22	0.11	-0.12	0.15	0.18	0.02	-0.01	0.08	0.23	0.2		-0.25	0.26	0.34	0.26	-0.28	-0.38	-0.42	-0.15	-0.18	0.11	-0.28	-0.11	-0.15	-0.08	0.4	0.23	0.49	0.21	0.02	0.21	-0.18	0.08	0.23	0.09	0.03	0.03	-0.04	-0.03	-0.41	-0.09	-0.03	-0.02	0.12	0.37	0.05		-0.22	0.01	-0.09	-0.16		-0.19		0.02	-0.14	-0.11	0.36	-0.25	0.2	0.17	-0.11	0.15	-0.02	-0.05	0.02	0.27	0.29	0.27	0.8	-0.8	-0.2	-1.62	-1.84	-1.08	-1.4	-1.13	-0.47	-0.72	0.76	-1.12	-0.58	-1.5
GENE1825X	785 || 785 || (2)	 CACNB4: calcium channel - voltage-dependent - beta 4 subunit	1	-0.25	-0.17	-0.13	0.06	0.5	0.24	-0.43	0.38	0.03	-0.4	0.17	0.07	-0.16	0.76	0.61	0.27	0.3	0.48	-0.29	-0.03	0.54	0.23	0.48	0.74	0.35	-0.12	-0.11	0.56	-0.05	0	0.41	-0.22	0.05	0.24	0	-0.38	0.44	-0.17	-0.04	-0.07	0.27	0.05	0.53	0.18	0.33	0.15	-0.03	0.12	-0.07	-0.01	-0.09	-0.05	0.34	-0.14	-0.17	-0.05	0.12	0.04	0.1	-0.08	-0.14	0.25	0.03	0.06	0.13	0.04	-0.19	-0.47	-0.49	-0.33	-0.39	0.25	-0.07	-0.2	-0.17	-0.13	0.32	-0.44	-0.01	-0.11	-0.17	0.05	-0.42	0.08	0.13	0.16	0.11	-0.07	-0.2	0.06	0.07	-0.28	-0.05	-0.09	0.4	0.05	-0.02	0.24	0.05	-0.24	-0.02	0.06	-0.25	-0.17	-0.12	-0.36	-0.21	-0.08	-0.07	-0.12	0	-0.33	-0.31	-0.36	0.13	0.21	0	0.16	-0.06	0.17	0.48	-0.48	-0.47	-1.21	-1.81	-1.28	-1.11	-1.05	-0.85	-1.39	-0.41	-0.28	-0.95	-1.48
GENE1801X	257396 || (1)	 LOC257396: Hypothetical protein LOC257396	1	-0.16	-0.04	-0.17	-0.17	0.53	-0.05	-0.17	-0.02	0.49	-0.35	0.05	-0.15	0.02		0.43	0.54	0.34	0.14	0.22	0.39	-0.1	0.71	0.6	0.53	0.09	0.11	0.1	0.11	-0.03	0.17	0.09	-0.26	0.42	0.3	0.13	0.19	-0.12	0.05	0.16	0.42	-0.01	0.5	1.05	0.58	0.47	0.62	0.43	0.15	0	-0.07	-0.38	0.22	0	0.27	-0.07	-0.16	0.02	-0.27	0.04	0.03	0.22	-0.46	-0.29	-0.22	0.08	0.07	-0.44	-0.35	-0.56	-0.6	-0.42	0.05	-0.36	-0.19	-0.35	-0.24	0.44	-0.3	-0.1	-0.27	-0.21	-0.02	-0.3	0.05	0.25	0.33	0.21	-0.27	-0.02	-0.13	-0.13	0.11	0.14	0.31	0.16	0.09	0.4	0.31	0.05	0.4	0	0.14	0.28	-0.1	-0.11	-0.01	-0.2	-0.31	-0.39	-0.16	-0.07	0.06	-0.4	-0.12		-0.13	-0.08	-0.06	0.37	0.1	0.29	-0.29	0	-0.88	-0.96	-0.4	-0.8	-0.66	0.13	-0.59	0.02	-0.15	-0.43	-1.6
GENE1581X	144423 || (1)	 GLT1D1: glycosyltransferase 1 domain containing 1	1	-0.24	0.13	-0.17	-0.2	0.5	0.13	-0.11	0.26	0.53	0.18	-0.02	-0.31	-0.05	0.74	0.41	0.32	0.46	0.22	0.4	0.49	0.59	1.18	1.45	0.39	-0.02	0.12	0.77	0.25	-0.13	0.36	0.08	0.59	0.44	0.53	-0.01	0.3	-0.16	0.04	0.06	0.27	0.39	0.67	1.11	0.35	0.41	0.56	0.89	0.03	0.09	-0.35	-0.17	0	0.09	0.1	0.15	0.03	0	-0.09	0.03	0.19	0.28	-0.66	-0.28	0.42	0.29	0.72	-0.31	-0.41	-0.52	-0.64	-0.47	0.41	-0.26	-0.43	-0.58	-0.2	0.75		-0.13	-0.1	0.12	0.4	-0.56	-0.05	0.09	0.31	0.32	-0.14	-0.1	-0.14	-0.16	-0.11	-0.32	0.07	0.05	0.2	0.87	0.06	-0.37	0.01	-0.21	0.18	0.99	-0.15	-0.1	-0.04	-0.4	-0.13	-0.38	-0.35	0.21	0.03	-0.26	0.14	-0.06	-0.25	-0.16	0.15	0.49	0.75	0.34	-0.34	0.04	-0.62	-0.85	-0.37	-0.68	-0.86	-0.31	-1.27	-0.21	-0.25	-0.77	-2.02
GENE2010X	169611 || (1)	 OLFML2A: Olfactomedin-like 2A	1	-0.13	0.17	-0.26	-0.21	0.43	0.29	-0.06	0.26	0.53	0.79	0.03	-0.45	-0.13	0.61	0.54	0.31	0.35	0.11	0.17	0.35	0.14	0.77	0.75	0.38	0	0.12	0.49	0.45	0.03	0.29	0.04	0.37	0.22	0.33	0.03	0.49	-0.58	-0.14	0.21	0.35	0.05	0.58	1.06	0.1	0.22	-0.01	0.28	0.09	0	-0.13	-0.24	0.07	0.23	0.13	-0.14	-0.03	0.02	0.07	0.15	-0.03	0	-0.41	-0.09	0.13	0.19	0.42	-0.28	-0.32	-0.57	-0.37	-0.55	0.38	-0.06	-0.12	-0.25	-0.15	0.16	-0.14	0.23	0.03	-0.02	0.28		-0.03	-0.05	0.23	0.12	-0.33	-0.13	-0.13	0.01	-0.32	-0.27	-0.23	-0.27	-0.32	0.06	0.07	-0.25	0	-0.34	-0.25	0.12	-0.23	-0.17	-0.35	-0.67	-0.64	-1.35	-0.2	-0.02	-0.22	-0.51	-0.74	0.17	-0.03	-0.18	-0.12	0.06	-0.04	0.34	-0.34	-0.78	-0.3	-1.6	-0.87	-1.61	-1.44	-0.69	-1.78		-0.52	-1.46	-2.82
GENE2686X	29799 || 29799 || (2)	 YPEL1: Yippee-like 1 (Drosophila)	1	-0.32	-0.02	-0.01	-0.07	0.41	0.03	-0.18	-0.18	0.23	-0.51	-0.06	-0.3	0.03	0.44	0.5	0.33	0.41	-0.05	-0.27	0.47	0.58	0.7	0.76	0.04	-0.18	-0.51	-0.25	0.25	-0.29	-0.04	-0.03	-0.04	0.1	-0.02	0.07	0.04	-0.35	0.31	0.08	0.18	0.55	0.34	0.51	0.2	0.36	0.08	0.65	0.17	0.09	-0.25	-0.14	0.06	0.11	0.02	-0.19	0.11	0.02	-0.1	-0.01	0.29	0.05	-0.24	-0.4	-0.04	-0.11	0.84	-0.25	-0.51	-0.48	-0.52	-0.16	-0.09	-0.51	-0.36	-0.6	-0.2	0.34	-0.3	-0.15	-0.15	-0.19	0.2	-0.2	0.15	-0.01	0.31	0.19	-0.04	-0.05	0.05	-0.63	0.01	-0.03	-0.01	-0.24	-0.37	0.08	0.01	-0.29	-0.06	-0.51	-0.19	0.15	0	-0.11	-0.06	-0.31	-0.43	-0.09	-0.19	0.22	-0.1	-0.26	-0.43	-0.08	-0.1	-0.18	-0.33	-0.08	-0.14	0.33	-0.33	0.19	-0.65	-1.3	-0.91	-0.64	-0.66	-0.57	-1.05	-0.5	-0.52	-1	-2.15
GENE1659X	1014 || (1)	 CDH16: Cadherin 16 - KSP-cadherin	1	-0.38	0.01	-0.13	0.03	0.47	-0.36	-0.21	-0.1	0.27	0.08	0.29	0.55	0.04		0.7	0.43	0.88	0.33	-0.06	0.32	0.11	0.59	1.24	0.3	-0.36	-0.53	0.37	0.53	-0.28	-0.29	-0.08	-0.2	0.05	-0.32	-0.28		0.64	-0.12	-0.08	0.6	0.2	0.43	1.31	0.4	0.73	0.19	0.43	0.06	-0.03	-0.24	-0.23	0.2	0.15	0.19	-0.14	-0.04	0.09	0.06	0.1	0.06	-0.12		-0.21	0.04	-0.12	0.04	-0.31	-0.29	-0.33	-0.31	-0.47	0.08	-0.29	-0.18	-0.4	-0.2	0.47	0.11		-0.14	-0.31	0.06	-0.12	-0.22	0.15	0.22	0.19	-0.05	-0.19	0.2	-0.22	-0.09	0.12	0.09	-0.04	0.11	0.02	-0.2	-0.43	0.04	-0.41	-0.37	-0.01	-0.13	-0.22		-0.51	-0.14	-0.07	-0.26	0.29	-0.01	-0.31	-0.03	-0.08	-0.18	-0.06	0.11	0.12	0.09	0.9	-0.9	-0.19	-0.76	-1.84	-0.55	-0.55	-0.96	-1.06	-1.52	0.44	-0.38	-1	-1.51
GENE142X	9217 || (1)	 VAPB: VAMP (vesicle-associated membrane protein)-associated protein B and C	1	-0.71	0.34	-0.14	0.09	0.44				0	-0.2	0.78	1.2		1.17	1.03	0.65	0.52	0.91	0.31	-0.26	0.46	0.64	1.3	0.1			0.52	0.57	-0.31	0.01	0	-0.27	0.86		1.01		0.16	0.08	0.09	0.41	0.73	0.73	1.16	0.52	1.07	0.74	0.24	0.01	0.14	-0.35	-0.16	-0.14	0.34	-0.05	0.15	-0.12	0.18	0.12	0.01	-0.08	0.05		-0.6	-0.06	0.04	0.41	-0.24	-0.36	-0.66	-0.49	-0.28	-0.12	-0.27	-0.33	-0.4	-0.35	0.43	0.14	0.16	-0.27		0.22	-0.04	-0.31	0.3	0.15	-0.2	0		0.27	-0.35	0.22	0.22	0.03	0.57	0.37		-0.09	0.11		-0.23	-0.06		-0.29	-0.35		-0.19	-0.35	-0.53	-0.1	-0.18	-0.5	-0.08	-0.37	-0.41	-0.05		0.04	-0.27	0.38	0.42	-0.42	0.7	-0.52	-1.06	-0.46	-1.04	-1.01	-0.29	-1.38	-0.2	-0.33	-0.6	-1.6
GENE2194X	100131683 || (1)	 LOC100131683: Hypothetical protein LOC100131683	1	-0.27	0.13	0.05	0.03	0.04		-0.63	-0.67	0.38	0.14	0.44	0.63	0.02	1.15	0.57	0.77	0.24	0.44	0	-0.35	0.42	0.83	1.03	-0.14	0.06	-0.51	0.19	0.25	-0.28	-0.44	-0.06	-0.16	0.4		0.62		0.4	-0.09	0.26	0.21	0.35	0.35	0.74	0.15	0.7	0.44	0.39	0.05	-0.1	-0.11	-0.49	-0.07	0.31	-0.03	0.31	-0.01	0.12	0.04	-0.21	0.13	0.36		-0.42	0.03	0.01	0.42	-0.33	-0.41	-0.86	-0.49	0.14	0.09	-0.32	-0.31	-0.5	-0.1	0.55	0.09	0.13	-0.26		-0.02	-0.32	-0.41	0.14	0.35	0.27	0.18			-0.22	-0.01	0.2	0.23	0.28	-0.2		-0.11	-0.02		-0.18	0.2	-0.09	-0.05	-0.48	-0.19	-0.31	0.05	-0.35	-0.43	0.24	-0.17	-0.43	-0.04	-0.29	0	-0.24	0.19	-0.08	0.07	0.5	-0.5	0.38	-0.77	-1.57	-0.58	-1.08	-1.23	-1.08	-1.96	-0.28	-0.27	-1.03	-1.31
GENE1496X	4857 || (1)	 NOVA1: Neuro-oncological ventral antigen 1	1	0.04	-0.12	-0.08	0.15			-0.29	-0.42	0.77	0.38	0.58	0.64	0	1.36	0.84	0.16	0.57	1.13	-0.13	-0.36	0.81		1.1	-0.01	0.46	-0.59	0.29	1.07	-0.08	-0.52	-0.4	-0.63	0.56		0.71		-0.56	0.44	-0.06	0.55	0.51	0.32	1.11	-0.21	0.64	-0.13	0.49	0.03	-0.24	0.02	-0.39	0.16	0.03	0.17	-0.01	0.14	0.08	0.06	-0.05	-0.04	-0.35		-0.29	-0.17	-0.16	-0.22	-0.42	-0.81	-0.95	-0.58	-0.92	0.43	-0.39	-0.34		-0.42	0.27	-0.04	0.04	0.02	-0.19	0.17	-0.6	-0.22	0.04	0.47	0.03	0.14		0.22	-0.28	-0.02	-0.08	-0.14	-0.21	-0.42	-0.14	-0.13	-0.2	0.12	-0.41	-0.4	-0.36	0.05	-0.08	-0.14	-0.47	-0.15	-0.33	-0.45	0.6	-0.09	-0.51	-0.35	0.29	0.14	0.03	0.11	0.03	0.07	0.89	-0.89	0.05	-0.78	-1.85	-0.49	-0.65	-1.04	-1.34	-1.9	0.04	-0.63	-0.63	-2.96
GENE2405X	474343 || (1)	 SPIN2B : spindlin family - member 2B	1	-0.32	-0.19	0.26	-0.06	0.31		-0.65		0.89	0.3	0.78	0.16	0.1	1.23	0.94	0.19	0.61	1.29	0.1	-0.21	0.31	0.53		-0.26	0.69	-0.65	0.25	0.69	0.25	-0.74	0	-0.23	0.47		0.91		0.3	0.42	-0.26	0.18	0.94	0.5	1.35	0.01	0.57	0.36	1.01	0.19	-0.01	-0.25	-0.04	-0.03	0.04	0.25	-0.01	0.01	-0.13	0.17	0.03	0.11	0.17		-0.34	-0.44	-0.24	0.31	-0.37	-0.37	-0.4	-0.35	-0.74		-0.19	0	-0.4	-0.08	0.12	0.11	0.18	0.23	-0.18	0.07	-0.57	0.11	0.06	0.3	0.03	0.02	-0.12	0.25	-0.12			0.38	0.37	0.05		-0.19	-0.34	0.64	0.28	0.03	0.59	-0.34	-0.47	-0.04	-0.28	-0.09	-0.8	-0.43	0.41	0.34	-0.13	0	-0.3	-0.17	0.1	0.41	0.24	0.46	0.8	-0.8	0.17	-0.72	-1.35	-0.82	-1.19	-1.29	-0.74	-2.07	0.63	-0.82	-0.54	-2.84
GENE1089X	64288 || (1)	 ZNF323: zinc finger protein 323	1	-0.23	-0.22	-0.04		0.5		-0.71	-0.74	0.33	0.3	0.53	0.35	0.24	1.45	0.52	-0.11	0.44	1.21	-0.37	-0.87	0.81	0.22	0.42	-0.51	0.47	-1.01	-0.37	0.01	-0.14	-0.93	0.27	-0.72	0.23				-0.22	-0.11	-0.19	-0.02	0.64	0.18	0.93	-0.22	0.47	0.34	0.68	0.11	-0.13	-0.1	-0.36	0.1	0.11	0.05	-0.02	0.11	0.11	0.01	-0.05	0.09	-0.05		-0.2	-0.16	-0.13	0.33	-0.45	-0.58	-0.3	-0.19	-0.63	0.12	-0.28	0.04	-0.41	0.02	0.49	0.48	0.46	0.18	-0.04	0.36	-0.55	-0.13	0.12	0.18	-0.02	-0.05		0.15	-0.1	-0.06	-0.25	-0.11	-0.1	-0.27	-0.2	-0.09	-0.32	0.08	-0.13	-0.19	-0.03	-0.27	-0.35	-0.2	-0.4	-0.21	-0.62	-0.59	0.21	-0.17	-0.43	-0.22	0.07	-0.01		0.32	0.26	0.28	1.28	-1.28	0.15	-1.15	-1.33		-1.29	-1.2	-0.81	-1.11	-0.03	-0.77	-0.89	-1.24
GENE1408X	23569 || (1)	 PADI4: Peptidyl arginine deiminase - type IV	1	-0.37	0.36	0.21	-0.3	0.12		-0.83	-0.8	0.08	-0.05	0.11	0.36	0.14	0.52	0.53		0.08		-0.1	0.53	0.34	0.53	0.67	0.13	0.14	0.15		0.07	0.04	-0.1	-0.18	-0.53	0.2	0.04	-0.05	0.06	0.05	-0.05	0.52	0.26	0.03	0.25	0.89	0.53	0.41	-0.15	0.16	0.01	-0.08	-0.04	-0.28	0.16	0.01	0.13	-0.18	-0.05	0.34	0.24	0.29	0.11	-0.18	-0.06	0.16	0.04	0.06	-0.06	-0.21	-0.36	-0.31	-0.3	-0.57	0.06	-0.36	-0.11	-0.09	-0.46	0.54	0.06	0.08		0.19	0.04		-0.42	0.14	0.05	0.05		-0.1	0.07	0.2	-0.24		-0.11	-0.1	-0.29	-0.05	-0.04	-0.34	-0.12	-0.31	-0.35	-0.06	-0.36	0.05	-0.19	0.18	0.23	0.41	-0.27	0.13	0.26	-0.55	-0.18	0.27	0	-0.08	0.09	0.67	0.23	0.62	-0.62	-0.56	-1.61	-1.11	-1.45	-1	-1.55	-1.79	-1.33	-0.33	-0.55	-1.31	-1.93
GENE4157X	148066 || (1)	 ZNRF4: Zinc and ring finger 4	1	-0.01	0.27	-0.24	-0.19	0.16	0.01	-0.32	-0.31	0.16	0.13	0.07	0.03	0.04	0.71	0.71	0.73	0.13	-0.02	-0.06	0.47	0.03	0.61	0.84	0.21	0.08	-0.54	-0.19	0.12	-0.08	0.01	0.1	0.12	-0.05	0.01	-0.1	0.45	0.44	0.14	0.83	0.34	-0.1	0.08	0.82	0.12	0.7	0.19	0.36	0.04	0	-0.15	-0.36	0.14	0.22	-0.09	0.3	-0.04	-0.04	0.1	0.22	-0.07	-0.15	-0.26	-0.2	-0.01	-0.11	-0.11	-0.2	-0.53	-0.34	-0.22	-0.33	-0.07	-0.4	-0.22	-0.21	-0.31	0.41	-0.2	0.09	-0.4	-0.05	-0.2	-0.04	-0.05	0.04	0.06	0.1	0.11	-0.21	0.09	0.12	-0.13	0.27	-0.02	-0.17	0.01	-0.05	-0.03	0.03	-0.1	-0.24	-0.11	-0.01	-0.15	0.15	-0.01	-0.31	0.24	0.59	-0.25	0.03	-0.07	-0.31	0.07	0.26	0.12	0.13	0.15	0	0.24	0.92	-0.92	-0.37	-1.26	-0.84	-0.74	-0.91	-0.97	-0.91	-0.91	-0.39	-0.2	-1.28	-1.61
GENE2971X	50853 || (1)	 VILL: Villin-like	1	-0.22	0.11	0.3	0.13	-0.31	-0.1	-1.46	-0.17	0.09	-0.08	0.4	0.24	0.41	1.2	0.71	1.05	0.16	0	-0.13	0.1	0.28	1.09	1.21	-0.32	-0.46	-0.37	-0.01	-0.22	-0.13		0.33	0.1	-0.24	-0.43	-0.09	0.48	0.13	0.18	0.58	0.4	-0.08	0.37	0.27	0.39	0.42	0.02	0.25	-0.31	-0.01	0.15	0.23	0.19	-0.1	0.3	-0.39	0.02	-0.11	-0.21	-0.19	0.08	0.22	-0.45	-0.16	-0.25	-0.63	0.24	0.08	-0.68	-0.35	-0.27	-0.58	-0.32	-0.29	-0.22	-0.48	0.01	0.13	-0.52	-0.45	-0.28	0.36	-0.15	0.05	0.05	0.16	0.17	0.16	-0.15	0.04	0.06	-0.35	-0.07	0.03	0.02	0.1	0.27	0.54	-0.01	-0.18	-0.04	0.19	0.03	0.34	-0.13	-0.07	-0.34	0.25	-0.19	-0.53	-0.06	0.13		-0.13	-0.44	0.23	-0.08	-0.03	0.43	-0.17	0.54	0.81	-0.81	-1.46	-1.07	-1.35	-1.26	-0.53	-1	-1.54	-1.45	-1.32	-1.66	-1.79	-1.86
GENE1044X	6710 || 6710 || (2)	 SPTB: Spectrin - beta - erythrocytic	1	-0.17	-0.19	0.21	-0.04	0.19	-0.16	-0.47	0.89	0.01	-0.01	0.32	0.45	0.34	0.73	0.71	0.57	0.54	0.21	-0.09	0.44	0.43	0.34	1.05	0.03	0.1	-0.27	0.23	0.41	-0.28	-0.18	0.09	-0.08	0.43	0.11	0.09	0.2	-0.06	0.19	0.34	0.43	0.59	0.4	0.77	0.52	0.33	0.36	0.14	0.09	0.02	-0.33	0.23	0.22	0.01	0.11	-0.22	0.06	-0.21	0.13	-0.04	0.31	-0.08	-0.04	0.02	0.71	-0.04	-0.02	0.03	-0.26	-0.09	-0.16	-0.18	0.11	-0.68	-0.25	-0.47	-0.36	0.15	-0.53	-0.23	-0.41	-0.01	-0.54	-0.54	0.08	0.2	0.31	0.15	0.5	0.01	0.1	-0.26	0.05	-0.04	0.01	0.15	0.05	0.12	0.15	-0.08	-0.08	-0.26	0.13	0.17	0.3	0.17	0.24	0.05	0.04	0.45	-0.08	0.09	0.44	-0.02	0.35	0.21	0.08	-0.01	0.56	0.49	0.23	0.92	-0.92	-0.67	-1.55	-1.39	-1.17	-1.15	-0.99	-0.92	-0.97	-0.29	-1.15	-1.33	-1.42
GENE87X	643008 || (1)	 LOC643008: Hypothetical protein LOC643008	1	-0.36	0.06	0.03	0.09	0.16	0.15	-0.36		0.3		0.2	0.18	0.28	0.79	0.94	0.69	0.8	0.37		0.21	0.29	0.26	1.07	-0.29	0.37			0.03	0.15	0.1	-0.03	0.06	0.22	0.3	0.74	0.13	0.2	0.06	0.4	0.18	0.94	0.68	0.39	0.61	0.2	0.18	0.25	-0.34	0.11	-0.75	0.35	0.76	0.13	0.54	-0.37	-0.26	-0.13	0.43	0.13	0.55	-0.28	-0.39	-0.13	0	-0.62	0.13	0.37	-0.22		-0.61	-0.09	0.5	-1.4	-0.31	-1.16	-0.55		-1.09	-0.59	-0.44			-0.53	-0.18	0.13	0.73	0.48	0.12	-0.26	-0.51	0.06	0.09	-0.03	0.52	0.07	0.01	0.33		-0.96		-0.63	-0.39	0.2	-0.09	-0.12	0.29	-0.41	-0.01		-0.62	0.04	0.18	-0.28	0.25	-0.7	-0.56	-0.59	-0.33	0.15	-0.09	1.59	-1.59	-1.44	-1.9	-1.78	-1.74	-1.42	-1.87	-1.84	-2.05	-2.17	-2.51	-1.91	-3.17
GENE768X	3199 || (1)	 HOXA2: Homeobox A2	1		-0.24	0.18	0.06							0.4	0.35	0.26	0.59	0.81	0.98					0.71		1.27	0.03		-0.67	0.26	0.15	0.24	0.02		0.11	0.18	-0.26	0.52	0.9		0.03	0.58	0.39	0.48	0.77	0.13	0.71	0.47	0.21	0.08	-0.39	-0.01		0.37	0.75	-0.13	0.2	-0.19	-0.23	-0.35	-0.04	-0.01	0.21	-0.14		-0.07	0.24	-0.28	0.03	0.17	-0.39	-0.23	-0.31	-0.63	-0.31	-0.78	-0.31	-0.89	-0.57	0.44		-0.2	-0.21	-0.05		-0.3	-0.13	0.17	0.34	0.08	0.01	0.02	-0.15	-0.07	0.28	0.04	0.03	0.07	0.01	0.1	-0.35	0	-0.15	-0.38	-0.08	0.15	-0.06	0.11	0.06	-0.17	0.07	0.15	-0.26	0.11	-0.14	-0.29	0.05		-0.35		-0.01	0	0.08	1.05	-1.05	-1.08	-1.82	-1.68	-1.27	-1.09	-1.21	-1.55	-1.51	-1.54	-2.05	-1.88	-1.82
GENE589X	4726 || (1)	 NDUFS6: NADH dehydrogenase (ubiquinone) Fe-S protein 6 - 13kDa (NADH-coenzyme Q reductase)	1	-0.58	-0.18	0.17	0.4	0.2	-0.31					0.06	0.06	-0.04	0.44	-0.03	0.32	0.47		0.13	-0.22	0.75	0.16	0.37	-0.03		-0.54	0.15	-0.11		-0.47	-0.15	-0.4	0.2	-0.53	0.14	0.25	-0.39	0.05	0.03	0.46	0.5	0.4	0.2	0.28	0.07	0.02	-0.18	-0.06	-0.14		-0.02	0.53	-0.07	0.09	-0.32	-0.03	0	-0.09	0.01	0.16	0.16	-0.03	0	0.13	-0.19	-0.16	0.04	-0.29	-0.3	-0.51	-0.45	-0.31	-0.9	-0.24	-0.27	-0.38	0.55	-0.53	-0.23	-0.41	-0.42	-0.41	-0.09	0.18	0.09	0.26	0.18		-0.05	-0.16		-0.04	0.07	-0.02	-0.05	-0.1	0.19	-0.44	-0.58	-0.03	-0.1	-0.02	-0.02	-0.2	-0.06	-0.11	-0.22	-0.02	0.1	-0.2	-0.13	-0.28		-0.09	-0.49	-0.29	-0.13	0.06	-0.16	0.08	0.67	-0.67	-0.86	-1.29	-1.55	-1.19	-0.84	-1.21	-1.39	-1.17	-1.35	-1.66	-1.61	-0.99
GENE3595X	3814 || (1)	 KISS1: KiSS-1 metastasis-suppressor	1		-0.1	-0.26	0.29	0.08						0.21	0.41	0.28	0.49	0.59	0.52	0.41	0.41	0.46	0.25	0.45	0.5	0.37			-0.67	0.53	-0.2	-0.5	-0.54	-0.31	-0.23	-0.21	-0.23	-0.27	0.38	-0.33	0.67	-0.01	0.32	0.27	0.33	0.36	0.46	0.13		0.42	-0.14	-0.3		-0.07	0.38	0.2	0.06		0	-0.16	-0.13	0.11	0.07	-0.03	-0.33	-0.17	0.19	-0.3	0.02	-0.15	-0.36	-0.31		-0.65	-0.28	-0.73	-0.28	-0.47	-0.28	0.42	-0.24	-0.05	-0.38	-0.3	-0.06	-0.2	0.18	0.19	0.16	0.23	-0.16	0.01	-0.13	-0.18	0.09	0.22	0.01	0.18	0.53	0.11	0.17	0.06	0.07	0.15	-0.28	-0.06	0.17	0.08	-0.06	0.03	0.06	-0.09	0.11	0.11		-0.25	-0.19	-0.35	0.17	0.17	0.19	-0.03	0.39	0.75	-0.75	-1	-1.03	-1.5	-1.42	-0.84	-1.23	-1.79	-1.31	-1.22	-1.67	-1.4	-1.15
GENE4028X	9755 || (1)	 TBKBP1: TBK1 binding protein 1	1	-0.12	0.11	-0.23	-0.03	0.27	0.41	-0.55	0.25	0.38	0.22	0.17	0.08	0.16	0.46	0.83	0.53	0.46	0.12	0.14	0.59	0.18	0.88	1.13	-0.4	-0.03	-1.15	0.27	0.31	0.14	0.27	0.35	0.21	0.04	0.12	0.16	0.28	0.08	-0.07	0.49	0.12	0.24	0.48	0.42	0.44	0.4	-0.05	0.18	0.39	-0.05	0.32	-0.25	0.32	-0.22	-0.02	-0.27	-0.06	-0.13	0.05	0.24	0	-0.09	-0.06	0.2		0.2	0.17	0.09	-0.22	-0.17	-0.29	-0.31	0.02	-0.34	-0.03	-0.25	-0.52	0.68	-0.06	0.46	-0.14	-0.13	-0.14	-0.09	0.26	0.26	0.23	0.05	-0.14	-0.13	-0.08	-0.22	-0.01	-0.12	0.09	-0.24	0.22	0.04	0.04	-0.31	0.07	-0.15	0.05	-0.02	-0.04	-0.12	-0.17	-0.29	-0.45	-0.35	-0.17	0.1	-0.25	-0.62	-0.55	0.16	-0.12	-0.38	-0.17	-0.21	-0.09	1.27	-1.27	-1.6	-2.05	-1.88	-1.8	-1.51	-1.98	-1.66	-1.54	-1.88	-2.4	-1.74	-2.16
GENE1146X	388228 || (1)	 SBK1: SH3-binding domain kinase 1	1	-0.11	0.09	-0.07	-0.22	0.33	0.97	-0.37	0.6	0.92	-0.5	0.34	0.1	0.38	0.81	1.06		0.68	0.89	0.6	0.47	0.66	0.25	1.43	-0.44	-0.03	-1.12		-0.06	-0.03	0.14	0.09	0.09	0.31	0.34	0.05	0.37	-0.05		0.45	0.48	0.48	0.55	0.59	0.85	0.38	0.34	1.13	0.05	-0.01	0.18	-0.14	0.43	-0.25	0.19	-0.36	0.13	-0.22	-0.11	0.2	0.19	-0.13	-0.29	-0.11	0.17	-0.02	-0.2	0.19	-0.66	0.03	-0.31	-0.61	0.36	-0.52	0.13	-0.48	-0.47	0.19	-0.7	-0.31	-0.44		-0.28	-0.36	-0.11	0.04	0.46	0.34	0.32	-0.26	-0.48	0.29	0.13	0.29	0.2	0.16	0.11		-0.09	-0.39	-0.01	-0.41	-0.09	0	-0.15	0.01	0.2	-0.49	-0.15	0.27	-0.5	0.32	0.24	-0.34	0.2	-0.19	-0.82	-0.59	-0.31	0.64	0.04	0.67	-0.67	-0.94	-1.5	-1.22	-0.93	-0.76	-1.09	-1.29	-1.08	-1.41	-1.5	-1.59	-2.24
GENE28X	4137 || (1)	 MAPT: Microtubule-associated protein tau	1		-0.07	0.05	0.03					0.28		0.3	0.5	0.49	1.03	1.01	0.75	1.93		0.62	0.45	1.42	0.57	1.27	-0.2		-0.47	0.93	0.3	0.13		0.27	-0.29	0.29	0.33	0.16	0.7		0.61	0.36	0.66		0.69	0.73	0.57	0.63	0.35	1.04	-0.51	-0.19		1.06	0.39	-0.1	0.1	-0.44	0.09	-0.43	0.03	0.17	0.42	-0.06	-0.51	0.36	0.17	0.01	0.07	0.22	-0.66		-0.12	-0.99	0.3	-0.55	-0.04		-0.66	-0.16	-0.59	-0.36	-0.21		0.18	-0.13	-0.54	0.07	0.62	0.2	0.24	-0.02	-0.47	-0.11	-0.02	-0.06	0.01	0.24	-0.07	0.33	-0.04	-0.76	-0.22		0.14	-0.14	0.04	-0.16	0.21	-0.43	-0.14	-0.46	-0.44	0	-0.18	-0.53	-0.22	-0.94	-0.39	-0.26	-0.24	0.34	0.23	0.47	-0.47	-1.15	-0.88	-1.47	-1.17	-0.76	-1.01	-1.35	-0.77	-1.39	-1.57	-1.42	
GENE487X	10410 || (1)	 IFITM3: Interferon induced transmembrane protein 3 (1-8U)	1	0.1	-0.39	0.01	0.2	0.06	-0.44	-0.31	0.22	0.27	-0.18	0.9	0.55	0.6	0.24	0.55	0.73	0.05	0.58	0.19	0.69	1.15	1.61	1.02	0.18	0.02	-0.56	0.11	0.23	0.07	0.29	0.23	0.03	0.7	0.29	0.24	0.55	0.29	-0.41	0.04	0.71	0.61	0.59	0.79	0.64	0.36	0.61	0.74	-0.04	0.02	0.26	0.4	0.06	-0.28	0.18	-0.51	0.03	-0.16	0.15	0.41	0.3	-0.04	0.03	0.57	0.97	0.97	-0.17	0.16	-0.47	0.22	-0.2	-1.11	0.38	-0.08	0.4	-0.57	-0.67	0.22	-0.31	-0.05	-0.74	0.98	-0.05	-0.43	-0.43	-0.05	0.81	0.43	-0.02	-0.35	-0.2	0.25	-0.5	0.09	0.02	-0.12	-0.1	0.03	0.19	-0.15	0.07	-0.47	-0.41	-0.28	-0.64	-0.18	-0.22	-0.71	-0.48	-1.09	-0.66	-0.2	0.15	-0.63	-0.85	-0.27	-0.58	-0.3	-0.37	0.22	-0.11	1.38	-1.38	-1.13	-1.42	-1	-1.21	-1.35	-1.27	-1	-1.41	-1.66	-1.93	-1.56	-2
GENE762X	4038 || (1)	 LRP4: Low density lipoprotein receptor-related protein 4	1	-0.36	0.06	0.02	0.28		0.08	0.03		-0.18		0.37	0.24	0.18	0.5		0.27	0.51		0.18	0.33	0.12	0.54	0.11	0.3		0.72		0.42	0.21	0.85	0.68	0.34	0.37	0.67		-0.38	-0.81	0.26	0.97		0.55	0.49	0.53	0.42	0.58	0.3	0.74	0.08	-0.03	-0.9	-0.19	0.34	0.14	0.27	0.03	0.16	0.06	-0.05		0.12	0.04	-0.07	-0.84	0.29	0.08	0.21	0	-0.21	0.09	-0.09	-0.3	-0.02	0.01	0.28	-0.13	-0.12	0.52	-0.15	-0.01	0.03	-0.2	0.08	0.16	0.03	0.21	0.11	0.17	-0.18	-0.02	-0.14	-0.4	0.13	0.25	0.06	0.12	-0.07	0.31	0.04	0.19		0.01	0.21	0.07	0.11	0	-0.09	-0.27	-0.25	0.24	-0.06	-0.08	-0.05	-0.25	0.33	-0.06	-0.01	0.06	0.16	0.1	0.1	0.74	-0.74	-1.34	-0.68	-1.52		-0.47	-1.11	-1.07	-1.19	-1.35	-0.86	-0.93	-2.15
GENE124X	23418 || (1)	 CRB1: Crumbs homolog 1 (Drosophila)	1	-0.41	0.33	-0.5	0.04	0.52	-0.1	0.12		0.16	-0.62	-0.04	0.46	0.12	0.63		1.2	0.52	0.19	0.04	0.06	0.62	0.75	0.66	0.65	0.18	0.55	0.29	0.54	0.24	0.55	0.44	0.1	0.13	-0.07	0.01	0.13	-0.08	0.18	0.38	0.17	0.19	0.86	0.45	0.68	0.47	0.72	0.37	0.21	0.12	-1.13	0.1	-0.04	0.43	0.05	0.29	-0.28	0.24	0.23	-0.04	-0.34	-0.13	-0.3	-0.24	0.18	0.17	0.46	0	-0.04	-0.48	-0.64	-0.15	0.07	-0.62	-0.42	-0.26	-0.29	0.71	-0.6		-0.25	-0.67	0.14	-0.2	0.33	-0.19	0.39		0.19	0.1	0.06	-0.79	-0.1	0.23	0.13	-0.07	0.13	0.07	-0.11	-0.25	0	-0.58	-0.14	0.1	0.14	-0.07	0.09	-0.13	-0.28	0.4	-0.06	0.25	-0.23	-0.15	-0.1	-0.2	-0.17	-0.13	-0.17	-0.12	-0.32	0.33	-0.33	-0.44	-0.38	-3.48	-1.34	-1.61	-2.62	-1.58	-3.53	0.12	-1.35	-2.59	-3.68
GENE13X	4435 || (1)	 CITED1: Cbp/p300-interacting transactivator - with Glu/Asp-rich carboxy-terminal domain - 1	1	-0.28	0.1	-0.4	0.18	0.39	0.25	0.34	0.75	0.24	0.08	0.59	0.05	0.3	0.74	1.09	0.79	0.31	0.31	-0.2	0.26	0.75	0.38	1.1	0.63	0.31	0.98		0.33	0.11		0.39	-0.04	0.51	0.16	0.53	-0.11	1.14	0.33	0.85	0.2	0.21	0.12	0.16	0.96	0.2	0.16	-0.22	0.35	-0.07	-1.1	0.23	-0.16	0.59	0.01	0.23	-0.41	0.33	-0.45	0.62	-0.24	-0.06	0.11	-0.22	0.15	0.11	0.01	0.44	0.26	0.06	-0.07	-0.29		-0.24	-0.09	-0.08	-0.16	0.62	-0.76	-0.46	-0.1	-0.67	-0.07	0.28	0.05	-0.22	0.25	0.46	0.12		-0.18	-0.72	-0.02	0.36	0.28	0.43	0.6	0.23	0.03	0.08	0.04	-0.69	-0.11	0.16	-0.18	-0.4	-0.14	-0.41	-0.34	0.4	-0.45	0.43	-0.14	-0.36		-0.11	-0.49	-0.29	-0.6	-0.35	-0.65	0.37	-0.37	-0.58		-2.17	-1.13	-0.47	-1.82	-0.65	-1.07	-0.12	-0.85	-1.11	-2.44
GENE2225X	23395 || (1)	 LARS2: Leucyl-tRNA synthetase 2 - mitochondrial	1	-0.13	0.11	-0.05	-0.14	0.21	0.08	0.12	0.57	0.39	0.96	0.36	0.07	0.78	0.7	0.69	0.73	0.68	-0.12	-0.08	1.1	1.03	0.65	0.78	0.94	-0.03	0.61	-0.04	0.09	0.09		0.27	0.12	0.15	0.76	0.44	0.1	0.51	0.35	0.86	0.35	-0.16	0.06	0.67	0.41	0.71	0.45	-0.1	0.19	-0.2	-0.48	0.26	-0.4	0.34	0.14	-0.01	0.05	0.1	0.1	0.07	0.09	0.04	-0.07	-0.41	-0.3	0.03	-0.26	0.39	-0.2	0.35	-0.3	-0.37	-0.19	-0.14	-0.46	0.1	0.12	0.57	0.35	0.17	0.06	-0.07	0.04	-0.26	0.24	0	0.16	0.29	-0.36	0.11	0.08	-0.32	-0.19	0.41	0.58	0.85		0.55	-0.13	0	0.04	0.23	0.35	0.66	-0.16	-0.24	-0.03	-0.02	-0.16	-0.4	-0.37	0.34	-0.34	-0.05	-0.38	0.2	-0.02	0.13	0.38	0.61	0.11	0.05	-0.05			-1.56	-1.4	-1.16	-1.36	-0.24	-0.44		-1.12	-0.9	-1.91
GENE2748X	9934 || (1)	 P2RY14: Purinergic receptor P2Y - G-protein coupled - 14	1	-0.3	0.17	-0.21	0.02	0.34	-0.08	0.05	0.57	0.47	0.7	0.63	0.17	0.54	0.65	0.71	1.11	0.43	0.12	0.42	1.19	0.36		0.78	1.18	0.65	1.12	0.11	0.42	0.27		0.34	0.05	0.35	-0.05	0.45	0.03	0.92	0.17	0.73	0.28	0.16	0.31	0.99	0.95	0.82	0.87	0.23	0.12	-0.17	-0.47	0.18	-0.25	0.23	-0.07	-0.06	0.19	0.27	-0.13	0.24	-0.21	-0.05	-0.02	-0.22	-0.05	-0.07	0.06	0.51	-0.12	0.28	-0.19	0.06	-0.2	0.05	-0.24	-0.17	-0.13	0.54	0.27	-0.01	-0.22	-0.14	-0.1	0.45	0.14	-0.03	0.05	0.11	-0.4	-0.05	0.12	-0.27	-0.28	0.28	0.21	0.33	0.14	-0.01	-0.13	-0.12	-0.06	-0.28	-0.06	0.03	-0.26	-0.17	-0.12	-0.13	0.11	0.56	-0.28	0.05	-0.31	-0.2	-0.19	0.28	-0.05	0.17	0.18	0.31	-0.18	0.08	-0.08	-0.72		-2.09	-1.09	-0.49	-1.4	-0.53	-1		-0.72	-1.41	-1.7
GENE1719X	2996 || (1)	 GYPE: glycophorin E (MNS blood group)	1	0.19	-0.02	-0.12	-0.23	0.18	0.17	0.15	0.23	0.16	0	1.49	-0.06	0.03	0.24	0.63	0.64	0.4	0.16	-0.04	0.99	0.21	0.57	0.6	1.61	0.46	0.57	0.34	0.32	0.47	0.85	0.7	0.21	0.75	0.26	0.16	-0.06	1.08	0.08	0.54	-0.12	0.14	0.07	0.09	0.55	0.31	0.28	0.03	0.06	-0.04	-0.42	-0.25	-0.01	0.26	0.08	-0.07	0.18	0.2	-0.06	0.27	-0.19	-0.3	0.14	0.23	-0.04	0.05	0.28	0.33	-0.17	0.17	-0.12	-0.41	-0.13	0.23	0.14	0	-0.12	0.43		-0.23	0.06	-0.01	0.28	0.31	0.19	-0.19	0.26	0.29	-0.3	-0.01	-0.45	-0.39	0.37	0.23	0.35	0.34	0.48	0.17	0.08	-0.19	0.07	-0.26	-0.03	0.14	-0.03	-0.19	-0.11	-0.27	-0.09	0.43	-0.24	0.22	0.1	-0.34	-0.2	-0.15	-0.38	-0.26	-0.25	-0.01	-0.3	0.46	-0.46	-1.83	0.1	-1.46	-0.52	-0.64	-1.04	-0.93	-1.02	-0.07	-1.18	-0.85	-1.59
GENE913X	8277 || (1)	 TKTL1: Transketolase-like 1	1	-0.07	0.08	-0.13	-0.1	0.21	0.06	0.31	0.17	0.7	-0.44	1.28	0.21	0.34	0.29	0.03	0.4	-0.17	0.28	-0.19	0.75	-0.07	0.3	0.68	0.73	-0.08	0.63	0.19	0.34	0.44	0.55	0.04	-0.08	0.36	0.21	-0.12	0.2	0.19	-0.32	0.58	-0.04	-0.37	-0.05		0.39		-0.09		0	-0.13	-0.61	-0.36	-0.04	0.55	0.17	-0.03	0.04	0.4	-0.52	0.36	-0.09	-0.19	0	-0.05	0.13	-0.09	0.34	-0.15	-0.18	0.21	-0.38	-0.34	-0.25	0.06	-0.23	0.12	0.09	0.71	0.86	-0.04	-0.04	-0.07	-0.09	0.39	0.03	-0.03	0.29	0.26	-0.33	0.12	-0.22	-0.45	-0.11	-0.04	0.07	0.29	0.22	0.14	-0.21	-0.07	0.05	-0.41	-0.05	0.1	-0.09	-0.02	-0.15	-0.11	0.03	0.41	-0.06	0.15		-0.28	0.05	0.34	-0.06	0.18	0.09	-0.05	-0.35	0.33	-0.33	-1.36	0.09	-1.73	-1.21	-1.05	-1.67	-0.44	-1.39	-0.57	-0.46	-1.61	-1.83
GENE3030X	3745 || (1)	 KCNB1: Potassium voltage-gated channel - Shab-related subfamily - member 1	1	0.01	0.07	-0.05	-0.09	0.06	0.02	0.32	0.17	0.38	-0.27	0.86	0.21	-0.19	0.4	0.33	0.44	0.85	0.12	-0.15	0.87	0.36	0.68	0.54	1.2	0.08	0.31	-0.04	0.37	0.41	0.49	-0.11	-0.08	-0.07	0.61	-0.33	-0.27	-0.31	-0.16	0.77	0.29	-0.1	0.1	0.56	-0.13	0.45	0.06	-0.09	0.34	-0.2	0.09	-0.44	-0.06	0.29	-0.13	-0.28	0.02	0.33	-0.17	0.15	-0.4	-0.3	-0.05	0.16	0	-0.21	0.21	0.02	-0.41	-0.05	-0.21	-0.33	-0.28	0.35	-0.19	0	-0.42	0.44	0.25	0.12	-0.09	0.01	0.1	0.29	0.05	0.27	0.05	0.15	-0.4	-0.03	-0.25	-0.22	-0.04	0.39	-0.03	0.19	0.02	0.09	-0.12	-0.37	-0.06	-0.35	-0.05	0.05	-0.18	-0.05	-0.15	-0.41	-0.24	0.02	-0.31	-0.02	-0.36	-0.48	-0.29	-0.04	-0.27	-0.18	-0.02	0.04	0.28	0.91	-0.91	-2	-0.27	-1.7	-1.69	-0.94	-1.16	-1.13	-1.31	-1.47	-1.15	-1.32	-2.15
GENE4980X	10 || (1)	 NAT2: N-acetyltransferase 2 (arylamine N-acetyltransferase)	1	0.14	-0.07	-0.13	-0.1	0.15	0.06	0.12	0.08	0.1	-0.24	0.17	-0.09	-0.15	0.2	-0.1	0.25	0.03	-0.3	1.15	0.5	-0.08	0.04	0.3	0.18	-0.01	0.83	0.13	0.1	0.1	0.08	-0.11	-0.1	0.2	0.1	-0.19	-0.26	0.39	0.12	0.54	0.04	-0.11	0.68	0.25	0.1	0.06	0.09	0	0.01	-0.14	-0.02	0.02	0.07	0.11	0.04	-0.24	-0.06	0.25	-0.05	0.12	-0.05	-0.21	-0.04	0.02	0.06	-0.16	0.02	0.44	-0.49	-0.06	-0.53	-0.23	0.09	-0.06	-0.07	-0.09	-0.22	0.3	-0.16	-0.1	-0.08	-0.02	-0.15	0.15	-0.18	0.14	0.17	0.17	0.13	-0.14	-0.36	0.04	0.15	-0.02	0.11	0.38	0.25	0.25	0.03	-0.19	0.11	-0.13	-0.17	0.08	-0.21	0.02	-0.02	-0.37	-0.26	-0.06	-0.1	0.15	-0.04	-0.11	-0.22	-0.2	-0.25	-0.13	-0.02	-0.05	-0.07	0.42	-0.42	-1.08	-0.24	-0.91	-0.69	-0.98	-1.11	-1.24	-1	-1.06	-1.14	-0.83	-1.15
GENE2647X	4826 || (1)	 NNAT: Neuronatin	1	-0.29	-0.19	0.36	-0.02	0.12	-0.13	-0.05	-0.15	-0.05	-0.9	-0.26	-0.22	-0.03	-0.07	0.33	0.03	-0.17	-0.25	0.47	0.32	-0.27	-0.02	-0.04	-0.04		1.06		0.11	-0.32	0.04	-0.17	-0.24	-0.23	-0.68	-0.07	0.16	0.12	-0.06	0.41	-0.12	0.24	-0.11	0.35	-0.22	-0.14	0.15	-0.33	-0.01	-0.16	-0.4	-0.17	0.06	0.3	0.09	-0.16	-0.02	0.48	0.04	0.16	0.06	-0.2	0.25	0.29	0.1	0.02	0.42	0.35	-0.43	0.1	-0.31	-0.41	-0.16	-0.23	0	0.08	-0.05	0.54	-0.02	0.03	-0.21	-0.09	-0.31	-0.05	0.19	0.04	0.21	0.37	-0.18	-0.02	-0.36	0.14	0.16	0.47		0.43	0.51	0.08	-0.24	-0.1	0.01	-0.07	0.02	0.19	0.01	0.04	-0.04	-0.09		0.31	-0.23	0.09	0.28	-0.17	-0.12	-0.32	-0.43	-0.18	-0.02	-0.03	0.05	0.65	-0.65	-1.76	-0.98	-1.23	-1.14	-1.12	-1.01	-1.06	-1.57	-1.71	-1.07	-1.24	-1.82
GENE2274X	134548 || (1)	 ANKRD43: Ankyrin repeat domain 43	1	0.09	-0.02	-0.07	-0.23	0.23	-0.04		-0.05	0.07	0.75	0.09	0.07	-0.02	0.11	0.48	0.2	0	-0.12	0.58	0.3	0.17	0.16	0.22	0.16	-0.18	-0.08		0.17	0.16	0.41		-0.47	-0.01	-0.32	-0.03	-0.31	0.55	-0.2	0.26	-0.03	0.3	-0.1	0.04	-0.05	0.18	-0.23	0.31	0.07	-0.01	-0.62	-0.2	0.21	0.38	0.1	0.09	-0.01	-0.05	-0.11	0.09	0.03	0.09	-0.09	-0.05	0.32	-0.08	0.18	-0.23	-0.18	-0.09	-0.25	-0.3	0.07	0.1	0.03	-0.05	-0.24	0.42	0.05	0.08	-0.02	-0.26	-0.14	0.17	0.11	0	0.33	0.24	-0.24	-0.15	0.1	-0.41	0.1	0.23	0.18	-0.15	0.36	0.16	-0.05	-0.42	0.22	-0.28	-0.01	0.16	0.03	-0.22	0.11	-0.25	-0.02	0.27	-0.16	0.08	-0.14	-0.29	-0.07	-0.42	-0.43	-0.21	-0.17	-0.09	-0.02	0.9	-0.9	-1.91	-1.08	-1.55	-1.17	-0.9	-1.4	-0.67	-1.24	-1.4	-1.02	-0.91	-1.86
GENE4791X	23526 || (1)	 HMHA1: Histocompatibility (minor) HA-1	1	0.1	0	-0.07	-0.29	0.24	0.06	0.25	0.14	0.18	-0.46	0.25	-0.02	-0.26	0	0.03	0.24	0.18	-0.01	0.44	0	0.01	0.24	0.06	0.45	0.02	0.99	0.22	0.03	-0.02	0.38	0.53	-0.08	-0.24	-0.42	0.26	0.08	0.5	-0.3	0.58	0.1	0.04	0.12	-0.01	0.07	0.44	0.35	-0.05	0.03	0.09	-0.15	-0.4	0.13	0.12	-0.12	0.05	0.08	0.19	-0.12	0.06	-0.52	-0.23	-0.09	0.01	-0.16	-0.16	0.24	-0.25	-0.53	-0.32	-0.4	-0.38	-0.25	-0.17	-0.38	-0.23	-0.39	0.05	0.42	-0.13	-0.14	0.11	0.11	0.05	-0.07	0.04	0.04	-0.02	-0.1	0.12	0.05	-0.23	-0.12	0.01	-0.11	0.02	-0.02	-0.09	-0.01	-0.27	-0.01	-0.25	0.18	0.02	-0.06	0.14	0	0	-0.16	0.44	0.03	0.08	0.01	-0.21	0.07	0.5	0.14	-0.04	0.35	0.4	0.12	0.41	-0.41	-1.4	-1.66	-1.25	-0.9	-0.95	-1.31	-1.17	-1.22	-1.29	-1.11	-1.5	-1.33
GENE4483X	51082 || 51082 || 51082 || 51082 || (4)	 LOC100287414: Hypothetical protein LOC100287414	1	-0.01	0.05	-0.1	-0.14	0.2	-0.24	-0.21	-0.18	0.06	-0.34	0.2	-0.11	0.01	0.44	0.21	0.31	0.41	0.12	-0.08	0.04	-0.06	0.07	-0.03	0.24	0.3	0.28	0.11	0.08	0.04	0.06	0.02	-0.01	0.11	0.01	0.09	-0.11	0.03	0.12	0.07	0.11	0.31	0.12	0.33	0.07	0.33	0.01	0.06	0.3	0.04	-0.01	-0.09	-0.05	0.15	-0.11	-0.15	-0.13	0.06	0.17	-0.01	-0.14	-0.21	-0.27	-0.3	0.08	-0.32	0.02	-0.27	-0.53	-0.53	-0.5	-0.68	-0.04	-0.2	-0.34	-0.19	-0.4	-0.01	-0.18	-0.08	0.03	-0.17	-0.35	-0.02	0.13	0.15	0.39	0.08	-0.03	-0.06	-0.05	-0.25	0.4	0.01	-0.01	0.1	0.01	0.07	0.3	0.05	0.26	-0.04	0.09	-0.01	-0.28	-0.03	-0.06	-0.26	-0.35	-0.99	-0.13	0.51	0.03	-0.27	-0.45	0.13	0.04	0.15	0.62	0.14	0.08	0.58	-0.58	-0.65	-0.82	-1.14	-0.76	-0.8	-0.86	-0.32	-1.19	-0.79	-0.62	-0.86	-2.21
GENE5731X	7693 || (1)	 ZNF134: Zinc finger protein 134	1	-0.05	0.1	-0.12	-0.06	0.13	0.06	-0.23	0.45	0.62	0.3	-0.15	-0.21	-0.13	0.51	0.32	0.34	0.26	-0.1	-0.1	0.38	-0.05	0.54	0.27	0.18	-0.22	-0.22	-0.07	0.11	-0.25	-0.14	-0.17	-0.01	-0.27	0.02	-0.54	-0.12	-0.3	-0.2	0.5	0.25	-0.13	0.32	0.48	0.28	0.59	0.28	0.01	0.21	-0.03	-0.02	-0.21	0.04	0.22	0.01	-0.18	-0.07	0.01	0.28	0.17	0.14	0.01	0.08	0.06	-0.12	-0.13	0.4	-0.04	-0.11	-0.07	-0.26	-0.23	0.08	0.2	-0.2	-0.16	-0.14	0.48	0.5	0.31	0.07	0.26	-0.06	-0.06	0.05	0.14	0.19	0.05	-0.07	-0.05	-0.04	-0.16	0.15	0.17	0.09	0.1	0.01	0.15	0.41	0.35	0.41	-0.14	0.02	0.25	-0.23	0.06	-0.06	-0.14	-0.35	-0.22	-0.09	-0.03	-0.05	-0.4	-0.36	0.19	0.09	0.19	0.14	0.04	0.21	0.35	-0.35	-0.05	-0.7	-1.3	-1.31	-1.03	-1.1	-0.41	-0.85	-0.43	-0.49	-1.07	-1.75
GENE3570X	84630 || (1)	 TTBK1: Tau tubulin kinase 1	1	-0.04	0.18	-0.24	-0.21	0.3	0	-0.16	-0.09	0.17	-0.08	-0.24	-0.3	-0.26	0.4		0.16	-0.01	-0.29		0.6	0.23	0.45	0.48	0.17	-0.26	-0.72	-0.37	-0.19	-0.31	0.19	-0.3	0.04	-0.2	-0.17	-0.05	-0.05	-0.62	0.07	0.08	0.25	-0.38	0.1	0.65	-0.06	0.25	0.06	0	0.09	-0.13	-0.07	-0.48	0.14	0.1	-0.03	-0.02	0.14	0.24	-0.23	-0.21	-0.03	0.04	-0.16	0.21	-0.02	-0.03	0.24	-0.29	-0.25	-0.26	-0.18	-0.13	-0.1	-0.31	-0.13	-0.21	-0.14		0.37	0.29	0.19	0.04	0.35	-0.22	-0.09	0.05	-0.19	-0.3	-0.02	0.08	0.08	0.28	-0.45	-0.05	-0.06	-0.05	0.04	-0.35	0.1		-0.1	0	-0.09	0	-0.14	0.21	-0.06	0.18	-0.22	-0.1	-0.18	-0.14	0.24	-0.46	-0.15	0.25		0.26	0.33	0.22	0.26	0.51	-0.51	-0.79	-1.1	-1.56	-1.33	-1.83	-1.8	-0.6	-1.43	-0.08	-0.4	-1.57	-1.47
GENE5654X	4798 || 4798 || (2)	 NFRKB: Nuclear factor related to kappaB binding protein	1	-0.18	-0.1	0.11	-0.01	0.17	-0.05	-0.17	-0.11	0.2	-0.21	-0.02	-0.29	-0.02	0.41	0.29	0.25	0.21	-0.36	0.19	-0.01	0.09	-0.15	0.3	0.13	0.31	-0.29	0.28	0.09	-0.2	-0.1	-0.16	-0.33	0.17	0.37	-0.04	-0.03	-0.08	-0.13	-0.15	-0.16	0.01	0.5	0.38	0.15	0.12	0.22	-0.14	0.2	-0.08	0.11	-0.24	0.03	0.1	-0.14	-0.08	0.04	0.07	0.06	-0.01	-0.32	-0.2	-0.25	-0.39	-0.14	-0.2	-0.56	0.11	-0.5	-0.33	-0.41	-0.54	-0.22	-0.08	-0.4	-0.3	-0.39	0.01	0.21	0.19	-0.17	-0.21	0.19	0.01	-0.12	0.05	-0.04	-0.05	-0.05	0.05	0.05	-0.08	-0.01	-0.14	0.01	0.09	0.2	0.09	0.03	-0.19	0.03	-0.15	-0.04	-0.07	-0.17	0.06	-0.22	-0.39	-0.43	-0.71	0	0.05	-0.09	-0.22	-0.48	0.17	0.19	0.34	0.2	0.3	0.15	0.54	-0.54	-1.13	-1.3	-1.02	-0.87	-1.01	-0.84	-1.03	-1.06	-0.92	-0.76	-1.34	-1.1
GENE1668X	11196 || (1)	 SEC23IP: SEC23 interacting protein	1	0.32	0.36	-0.21	-0.18	-0.27	0.12	0.35	0.1	-0.07	-0.28	0.86	0.35	-0.2	0.61	0.41	0.42	0.12	0.1	0.94		0.08	0.5	0.52	0.49	-0.39	0.54	0.34	0.03	-0.24	0.05	0.02	-0.3	0.83	0.61	0.08		-0.11	-0.17	0.77	0.63	0.17	-0.27	0.02	0.4	0.43	0.05	-0.41	0.15	-0.33	-0.16	-0.14	-0.04	0.13	0.08	0.24	0.02	0.07	-0.01	-0.01		-0.07	-0.12	0.07	0.28	-0.08	0.08	0.28	-0.63	0.03	-0.28	0.04	-0.46	-0.15	-0.18	-0.04	-0.07	0.53	0.53	0.26	0.01	0.08	0.04	0.1	0.17	0.06	-0.15	-0.07	0	-0.13	0.1	-0.11	-0.16	0.11	-0.09	-0.01	0.19	-0.15	0.12	0.15	-0.11	-0.19	-0.13	-0.03	-0.1	-0.11	-0.39	-0.54	-0.18	0.22	-0.07	0.11	0.1	-0.44	-0.17	0.1	0	0.04	0	0.19	0.15	0.62	-0.62	-0.93	-1.46	-1.13	-1.23	-0.98	-0.69	-0.89	-1.21	-0.98	-0.39	-1.11	-1.46
GENE1823X	167838 || (1)	 TXLNB: Taxilin beta	1	0.23	0.33	-0.26	0.06	-0.36	0.2	0.49	0.35	0.15	0.26	0.87	0.09	0.05	0.79	0.7	0.83	0.79	0.29	1.09	1.44	0.42	0.72	0.51	0.94	0.49	0.79	0.46	0.34	0.57	-0.27	0.18	0.06	0.55	0.13	0.59	0.86	0.59	0.52	1.03	0.71	0.17	-0.08	0.2	0.23	0.19	0.59	0.08	-0.08	-0.21	-0.3	-0.26	0.38	0.06	0.09	0.05	0.2	0.11	-0.17	0.03	-0.69	-0.31	-0.1	-0.17	0.07	0.07	0.04	0.24	-0.35	0.08	-0.4	0.02	-0.17	-0.28	-0.05	-0.16	-0.23	0.62	0.47	0.09	-0.24	-0.03	0.06	0.28	0.2		-0.07	0.03	-0.13	-0.22	-0.05	-0.13	-0.14	0.25	-0.03	-0.07	0.1	-0.05	0.26	-0.38	-0.08	-0.25	-0.28	0	-0.02	-0.28	-0.26	-0.59	-0.36	0.23	0.14	0.04	-0.1	-0.35	-0.2	-0.93	-0.47	-0.29	-0.22	-0.06	0.09	0.69	-0.69	-1.47	-2.19	-1.4	-0.88	-0.41	-0.76	-1.05	-1.15	-1.28	-0.86	-0.3	-1.08
GENE557X	7432 || (1)	 VIP: Vasoactive intestinal peptide	1	-0.67	0.32	0.03	0.12	0.21	0.12	0.19	0.13	0.04	0.7		0.44	0.35	0.35	0.55	1.18		0.11	1.18	1.35	0.3	0.86	0.69	0.71	0.41	0.83	0.44	0.35	0.75	0.6	-0.03	-0.15	0.47	0.28	0.41	0.4	1.06	0.71	1.21	0.53	0.07	0.45	0.52	0.25	0.6	0.06	0.34	-0.1	-0.12	-0.17	-0.34	0.13	0.64	-0.03	-0.17	-0.06	0.23	0	0.2	-0.03	-0.06	0.04	0.14	0.09	0.02	0.13	-0.16	-0.7	-0.05	-0.26	-0.51	-0.33	-0.09	-0.12	-0.04	0	0.5		-0.02	-0.1	-0.01	-0.25	-0.08	-0.07	0.14	0.26		-0.13	-0.1	0.01	0.26	0.06	0.26	0.16	0.02	0.24	0.26	-0.24	0.33	0.14	-0.11	0.04	0.23	-0.17	0.07	-0.09	-0.17		0.22	0.08	0.01	0.02	-0.28	-0.14	-0.1	-0.33	0.11		-0.18	0		0	-0.61	-1.07	-1.32	-0.99	-1.08	-0.44	-0.54	-1.04	-0.86	-0.82	-1.2	-1.68
GENE745X	5940 || (1)	 RBMY1A1: RNA binding motif protein - Y-linked - family 1 - member A1	1	0.04	0.06	-0.15	0.19	-0.15	-0.02	0.02	-0.1	0.17	-0.35	1.05	0.47	0.39	0.74	0.22	0.43	0.32	-0.18	0.23	0.87	0.11	0.36	0.07		0.2	0.96	-0.08	0.15	0.19	0.26	-0.13	-0.29	-0.13	0.37	-0.28	0.29	0.28	0.05	0.64	0.37	0.07	0.95	0.28	0.07	0.05	0.24	-0.35	-0.1	-0.07	-0.77	-0.09	0.16	0.65	0.01	-0.02	0.01	0.21	0.34	-0.13	-0.15	-0.26	0.13	-0.01	0.01	-0.06	0.11	0.06	-0.35	0.13	-0.22	-0.39	-0.63	-0.33	-0.06	-0.03	-0.17	0.45	0.08	-0.11	-0.2	-0.17	-0.47	-0.01	0.15	0.11	0.25	0.24	-0.04	0	0	-0.21	0.26	0.47	0.15	0.21	0.11	0.22	-0.14	-0.04	-0.2	-0.03	0	0.23	-0.09	-0.01	-0.04	-0.26	0.09	0.49	-0.1	0.14	-0.09	-0.28	-0.02	-0.2	-0.24	-0.27	-0.06	0.01	0.01	0.32	-0.32	-0.92	-1.34	-1.03	-0.93	-0.42	-0.58	-0.68	-0.81	-1.07	-1.1	-0.82	-1.66
GENE999X	9027 || (1)	 NAT8: N-acetyltransferase 8 (GCN5-related - putative)	1	-0.1	-0.13	-0.35	0.02	0.58		-0.14	-0.72			-0.16	-0.06	-0.23	0.38		-0.44	0.24	-0.35			-0.07		0.49	0.01	0.18	-0.1		0.12	-0.05	0.4	0.23	0.42	0.04	0.66	0.37		-0.09	0.14			0	-0.06	-0.17	-0.08	-0.05	0.4		0.11	0.47	-0.76	0.12	-0.14	0.06	0.16	0.12	-0.04	-0.11	0.19	0.11	-0.08	-0.44	0.12	-0.33	0.07	-0.02	0.01	-0.44	0.02	-0.45	-0.56	-0.36	-0.1	-0.66	-0.19	-0.8	-0.38	0.46		-0.14		-0.47		-0.27	0.03		0.35	0.07	-0.15	-0.01	-0.05		-0.03	0.09	-0.11	-0.08	-0.07	-0.32	-0.23	-0.38	0.11	-0.3	-0.51	0.04	0		0.03	-0.19	-0.21	0.43	-0.44	0.22		-0.13			-0.2	-0.32	-0.13	-0.12	-0.62	0.37	-0.37	-1.73	-1.13	-1.93	-0.82	-0.62	-1.32	-1.46	-0.98	-2.32	-0.79	-2.3	-1.9
GENE598X	11086 || (1)	 ADAM29: ADAM metallopeptidase domain 29	1		-0.5	-0.09	0.21	0.38						-0.03	0.05	-0.03	0.08	0.76	0.27					0.56		-0.01	0.55	0.36	-0.09		0.55	-0.02	0.02	0.3	0.11	-0.23	0.68	0.12	-0.33	-0.4	0.09	0.12	0	0.38	-0.1	0	-0.45	0.01		0.95	0.09	-0.12		-0.04	0.18	0.05	0.14	-0.2	0.02	-0.11	-0.21	0.17	-0.07	-0.16	-0.11	-0.41	0.13	-0.07	-0.16	-0.48	-0.14	-0.18	-0.31	-0.31	-0.23	-0.45	-0.11	-0.38	-0.24	0.37	-0.28	0.06	0.02	-0.21		-0.17	0.06	0.11	0.15	0.22	-0.03	0.11	-0.19	-0.29	0.1	0.07	0.16	-0.13	-0.14	-0.04	-0.07	-0.31	0.11	-0.13	0.07	0.07	-0.05	-0.05	-0.04	-0.01	-0.14	0.52	0.03	0.07	-0.02	-0.23	0.11	-0.38	-0.42	-0.08	0.12	-0.06	-0.18	0.48	-0.48	-1.8	-0.56	-1.5	-0.51	-0.68	-1.17	-1	-0.61	-0.5	-0.96	-1.01	-1.34
GENE529X	55997 || (1)	 CFC1: cripto - FRL-1 - cryptic family 1	1	-0.41	0.15	-0.35	0.08	0.55	-0.07	-0.07				-0.04	-0.02	0.09	0.76	1.35	1.1	0.59	0.43	0.37	0.12	0.42	0.55	0.65	0.37	0.6	0.56		0.44	0.22	0.53	0.14	0.33	0.45	0.64	-0.18	0.53	0.64	0.12	0.57	0.4	0.67	1.15	0.69	0.5	0.68	0.94	0.99	0.13	-0.01	-0.66	-0.1	0.24	0.52	0.07	-0.11	-0.26	0.2	-0.11	0.16	-0.16	-0.21	0.01	0.17	-0.04	-0.07	0.29	-0.21	-0.13	-0.01	-0.46	-0.16	-0.2	-0.86	-0.23	-0.12	-0.44	0.85	-0.92	-0.11	-0.22	-0.21		-0.12	-0.01	0.13	0.34	0.24	-0.28		0.02	-0.32	0.09	0.03	0.02	-0.2	0.12	0.22	0.24	0.13	0.3	0.24	0.17	0.14	-0.14	-0.07	-0.19	-0.08	0.08	0.27	-0.3	-0.35	-0.17	-0.44	0.06	-0.17	-0.17	-0.24	-0.07	0.13	0.45	0.4	-0.4	-0.62	-0.52	-1.63	-0.68	-0.09	-1.17	-0.37	-1.47	0.46	-0.23	-0.22	-2.08
GENE221X	149563 || (1)	 C1orf64: Chromosome 1 open reading frame 64	1		-0.31	-0.11	-0.11	0.52	-0.47	-0.55			-0.86	0.39	-0.11	0.01	2.32	1.33	0.43	0.3	0.48	0.72	0.26	0.64	-0.14		1.6	0.12	0.06		0.51	0.07	0.42	0.09	0.22	1.06	0.42	-0.25	0.76	0.93	-0.38	0.54	-0.29	0.84	0.67	0.49	0.57	0.39	0.7	0.27	0.09	0.25	-0.84	0.6	-0.04	0.04	0.53	-0.25	-0.26	-0.11	-0.14	0.37	-0.04	-0.58	-0.54	-0.82	-0.07	-0.53	-0.05	-0.4	-0.68	-0.38	-0.54	-0.92	1.34	-0.83	0.01	-1.09	-0.49	0.12		-0.93	-0.26	-0.29	0.4	-0.58	-0.29	-0.05	0.63	0.59	-0.27	-0.07	-0.33		0.2	0.05	0.7	-0.2	-0.39	0.19	-0.21	-0.96	-0.04	-1.15	-1.03	0.07	0.07	-0.44	0.73	-0.02	0.66	0.87	-0.77	0.73	0.05	-0.47	0.12	-1.33	-0.83	-0.59	-0.46	0.23	-0.1	0.25	-0.25	-1.32	-0.83	-1.38	-0.96	-0.01	-0.43	-0.87	-1.44	-0.85	-0.96	-0.72	-2.35
GENE1759X	10021 || (1)	 HCN4: hyperpolarization activated cyclic nucleotide-gated potassium channel 4	1		-0.44	0.11	0.26	0.07						0.14	-0.03	-0.08	0.88	0.59	0.33	0.07	0.36	-0.13	-0.06	0.53	0.11	0.15	0.24		-0.04		0.28	0	0.19	0.49	0.24	0.51	-0.34	-0.07	-0.64	0.08	0.41	0.23	0.11	0.45	-0.1	0.23	0.7	0.34	0.19		0.29	0.11	-0.16	-0.1	0.19	0.06	0.02		-0.38	-0.07	-0.52	-0.3	-0.61	-0.24	-0.2	-0.63	-0.1		-0.18	-0.47	-0.06	-0.45	-0.42	-0.58	0.44	-0.7	-0.36	-0.57	-0.68		-0.53	-0.17	-0.18				0.03	0.1	0.11	0.09	-0.27	0.08	-0.17		0.12	0.08	0.1	-0.12	-0.09	-0.03	0.01	-0.38	-0.25	-0.4	-0.18	0	0.2	-0.24	0.09	0.07	-0.01	0.48	-0.2	0.14	0.05	-0.23	0.01	-0.82	-0.17	-0.33	0.07	0.16	0	0		-0.84		-1.18	-0.83	-0.2	-0.03	-0.8	-0.98	-1.31	-0.71	-0.85	-1.91
GENE924X	6297 || (1)	 SALL2: Sal-like 2 (Drosophila)	1	-0.23	-0.3	0.39		0.14	-0.14	-0.18	-0.23	0.53	-1.13	1.13	0.36	0.37	0.32	1.7	0.24	0.45	0.72	-0.39	-0.2	2.19	0.51	1.54	0.34	-0.29	0.69	2.01	0.32	0.25	0.11	0.76	0.44	1.17	1.13	0.26	-0.02	0.85	0.36	-0.31	0.51	0.67	0.11	0.14	0.66	0.55	0.36	0.98	-0.24	0.09	-0.55	0.42	0.09	0.14	0.46	-0.12		-0.33	0.43	-0.18	0.22	-0.4	-0.44	-0.71	-0.16	-0.83	0.27	-0.33	-0.2	-0.18	-0.44	-0.47	0.93	-0.53		-0.65	-0.59	0.14	-0.95	-0.74	-0.31	0.14	-0.15	-0.59	-0.09	-0.11	0.61	0.57	-0.1	0	-0.18	0.07	0.12	-0.07	0.45	-0.39	-0.41	0.08	-0.24	-0.53	0.05	-0.57	-0.41	0.26	-0.06	-0.08	0.34	-0.32	0.34	0.75	-0.15	0.26	0.48	-0.05	0.37	0.24	-0.52	-0.41	-0.32	0.18	0.24	0.18	-0.18	-1.02	-0.88	-1.18	-0.92	-0.55	-0.34	-0.65	-1.29	-0.97	-0.65	-0.47	-2.47
GENE393X	26059 || (1)	 ERC2: ELKS/RAB6-interacting/CAST family member 2	1		-0.47	-0.21	0.42	0.26	-0.16	0.04				1.85	1.27	0.55	0.8		0.82	0.64		0.52	0.1	1.34	1.47	1.4	0.69				1.1	0.77		1.29	1.3	2.49	1.36	1.25	0.63	1.51	1.11	0.87	1.12	0.82	0.78	0.4	1.2	0.96	0.8	0.79	-0.06	0.15	-0.8	0.13	0.15	0.36	0.35	0	-0.12	-0.2	-0.07	-0.31	-0.21	-0.34	-0.16	-0.55	0.06	-0.64	-0.09	-0.09	0.05	0.01	-0.49	-0.37	0.28	-0.7		-1.02	-0.53	0.31	-0.55	-0.35	-0.33	-0.23	-0.39	-0.29	0	-0.07	0.16	0.12	0.51	-0.01			0.1	-0.04	0.11	-0.23	-0.16	-0.03	-0.23	-0.64	-0.31	-0.69	-0.25	0.11	0.09	-0.27	0.16	-0.16	-0.02	0.75	-0.2	-0.1	-0.02	-0.31	0.24	-0.77	-0.69	-0.5	-0.25	-0.16	-0.29	0.13	-0.13	-1.11	-0.59	-1.38	-0.83	-0.02	0.09	-0.91	-1.11	-0.65	-0.52	-0.77	-2.04
GENE2760X	575 || (1)	 BAI1: Brain-specific angiogenesis inhibitor 1	1	-0.23	0.22	-0.32	0.04	0.27	-0.02	0.03	0	0.39	-0.31	0.54	0.34	0.19	0.33	0.15	0.64	0.49	-0.02	-0.1	0.37	0.74	0.56	0.27	-0.01	0.68	1.03	0.9	0.31	0.2	0.34	0.18	0.04	0.39	0.53	0.2	0.45	0.58	0.14	0.71	0.26	0.2	0.42	0.25	0.65	0.1	0.21	0.28	-0.18	0.06	-0.35	0.27	0.08	0.16	0.15	-0.1	-0.06	-0.07	0.22	0	-0.03	-0.37	-0.03	-0.29	0.03	-0.24	0.06	-0.19	-0.62	-0.02	-0.4	-0.41	0.23	-0.53	-0.13	-0.28	-0.46	0.36	-0.39	-0.11	-0.1	0.02	-0.27	-0.19	0.06	-0.11	0.31	0.29	-0.02	0.08	-0.17		0.17	0.24	0.43	-0.15	0.06	-0.1	-0.25	-0.41	-0.18	-0.36	-0.03	0.04	0.29	0.1	0.36	0.07	0.24	0.7	-0.05	0.17	0.25	-0.01	0.17	-0.3	-0.19	-0.36	0.02	0.17	0.1	0.22	-0.22	-0.79	-0.53	-0.85	-0.23	0.02	-0.2	-0.53	-0.68	-0.58	-0.51	-0.68	-1.46
GENE215X	27165 || (1)	 GLS2: Glutaminase 2 (liver - mitochondrial)	1	-0.4	0.05	-0.23	0.19	0.39	-0.19	0.1	0.24	0.14	0	0.59	0.6	0.21	0.35	1.26	0.43	0.49	0.53	-0.07	-0.5	0.11	-0.21	0.81	0.66	0.3	1.25		0.49	0.35	1.06	0.84	0.15	0.77	0.75	-0.56	0.51	0.83	-0.15	0.84	-0.09	0.98	-0.52	0.61	0.8	-0.05	0.14	-0.06	-0.47	0.12	-0.48	1.01	-0.11	0.12	0.34	-0.23	-0.14	-0.12	-0.09	0.13	-0.09	-0.64	0.08	-0.24	-0.02	-0.33	-0.24	-0.13	-0.36	-0.15	-1.1	-0.88	0.27	-0.42	0.24	-0.9	-0.85	0.08	-0.24	-1.04	0.07	0.38	-0.62	-0.33	-0.3	-0.16	0.56	0.56	-0.28	0.04		0.5	0.37	0.35	0.5	0.02	-0.21	0.02	-0.04	-0.65	0.44	-0.23	-0.47	0.39	0.33	-0.06	0.87	0.57	1.01	0.87	-0.08	0.57	0.47	0.13				-0.62	0	0.23	0.27	0.38	-0.38	-1.08	-0.84	-0.72	-0.93	-0.84	-0.84	-0.52	-0.65	-1.25	-1.27	-0.94	-1.54
GENE167X	368 || (1)	 ABCC6: ATP-binding cassette - sub-family C (CFTR/MRP) - member 6	1	-0.41	0.13	0.17	-0.11	0.23	0.35	0.86	0.69	0.23	0.08	0.59	0.77	0.44	0.9	0.76	0.39	0.3	0.21	0.29	0.3	-0.07	0.08	1.25	0.74	0.45	1.19	0.37	0.62	0.63	1.44	0.91	0.65	0.76	1.5	0.44	0.5	0.92	-0.14	0.69	-0.06	0.69	0.18		0.7	0.08	0	0.46	-0.03	0.39	-0.62	0.29	-0.3	0.11	0.19	-0.04	-0.02	0.06	0.06	0.09	-0.43	-0.62	-0.12	-0.64	-0.56	-0.81	-0.23	0.27	-0.18	-0.29	-0.73	-0.13	-0.38	-0.41	-0.07	-0.51	-0.25	0.23	-0.69	-0.96	-0.58	-0.83	-0.55	0.01	0.34	-0.21	0.86	0.55	-0.18	-0.06	-0.45	-0.32	0.38	0.39	0.66	0.43	0.88	0.62	-0.42	-0.52	0.66	-0.37	-0.27	1.08	0.34	-0.37	0.42	0.02	0.52	0.93	-0.35	1.27		0.03	0.04	-0.77	-0.56	-0.55	0.03	-0.49	-0.28	0.77	-0.77	-1.91	-1.28	-0.83	-1.34	-0.54	-0.96	-1.41	-1.78	-1.76	-0.95	-1.63	-1.86
GENE212X	4072 || (1)	 EPCAM: Epithelial cell adhesion molecule	1	-0.28	-0.13	0.06	0.11	0.25	-0.09	-0.12	0.08	0.01	-0.38	0.5	0.35	0.49	0.54	0.57	0.38	0.71	-0.11	-0.05	-0.38	0.5	-0.23	0.23	0.49	0.08	0.48	0.41	0.21	-0.06	0.73	0.36	0.09	-0.02	0.31	-0.2	0.21	0.06	-0.36	0.55	0.04	1	-0.48	0.54	0.59	0.02	0.04	0.62	-0.1	-0.03	-1.05	0.38	0.29	0.1	-0.03	-0.08	0.47	0.05	0.03	-0.04	0.2	-0.24	-0.05	-0.34	-0.01	-0.32	0.12	-0.09	-0.32	-0.16	-0.58	-0.63	0.06	-0.45	0.13	-0.35	-0.26	0.25	-0.62	-0.31	-0.36	-0.45	-0.43	-0.42	0.12	-0.1	0.77	0.7	0.04	-0.11	-0.47	-0.11	0.06	0.07	0.38	-0.08	-0.12	0.05	-0.09	-0.47	0.52	-0.51	-0.19	0.58	-0.03	-0.15	0.33	-0.23	-0.01	0.62	-0.47	1.13	-0.12	0.26	-0.1	-0.7	-0.54	-0.42	-0.45	-0.11	-0.23	0.41	-0.41	-1.07	-1.3	-0.47	-0.58	-0.36	-0.36	-0.99	-0.96	-0.93	-0.58	-0.57	-2.1
GENE4931X	400581 || 400581 || 400581 || 400581 || (4)	 GRAPL: GRB2-related adaptor protein-like	1	-0.02	0.05	0.05	0.03	-0.11	-0.1	-0.02	-0.49	0.39	0.43	0.1	0.27	0.18	0.41	0.89	0.72	0.09	0.16	0.61	0.45	0.97	-0.03	0.43	0.19	0.08	0.44	0.09	0.23	0.39	0.18	0.15	0.42	0.58	0.46	0.29	0.09	0.34	0	0.41	0.22	0.18	0.27	0.33	0.85	0.34	0.82	0.16	-0.24	0.28	-0.39	0.24	0.03	0.07	-0.05	-0.01	0.02	0.04	-0.03	-0.19	-0.2	-0.21	-0.23	-0.2	0.03	0.03	0.17	0.01	-0.12	-0.11	-0.17	-0.3	-0.11	-0.31	-0.2	-0.2	-0.26	0.26	0.15	-0.03	-0.09	-0.04	-0.2	-0.02	-0.02	0.2	0.14	0	0.07	0.2	-0.05	-0.31	0.14	-0.16	0.15	-0.14	0.28	0.34	0.1	-0.17	0.25	0.13	-0.11	0.23	0.14	-0.04	-0.03	-0.04	0.63	0.72	0.07	0.21	0	-0.01	0.21	-0.15	0.08	0.02	0.16	0.24	0.37	0.59	-0.59	-0.7	-0.94	-0.47	-0.69	-1.05	-0.94	-1.22	-1.05	-1.06	-0.89	-1.36	-0.54
GENE1051X	440461 || (1)	 LOC440461: SH3 domain containing 20 pseudogene	1	-0.22	0.17	0.08	-0.15	0.14	-0.32	-0.84	-0.53	0.01	0.55	0.76	0.93	0.05	1.14	0.98	1	0.45	0.13	0.37	0.82	0.02	0.58	0.62	0.35	0.24	-0.55	-0.61	0.52	0.07	0.16	0	-0.63	0.6	0.56	-0.08		1.12	0.08	0.64	0.64	-0.05	-0.02	1.64	0.8	0.97	0.11	0.01	-0.22	-0.21	-0.31	0.22	-0.11	0.25		0.22	-0.01	0.21	-0.12	0.12	-0.25	-0.22	-0.05	0.2	-0.21	0.06	0.17	-0.13	-0.34	-0.19	-0.53		-0.45	-0.66	-0.2	-0.32	-0.18	0.22	0.03	0.38	-0.29	-0.14	-0.69		0.05	-0.14	0.05	0.1	0.31	-0.13	0.46			0.36	0.09	-0.07	-0.44	-0.09	-0.28	-0.83	-0.23	-0.27	-0.42	-0.18	0.08	0.17	0.04	0.12	0.56	0.98		0.14	0.03	0.15	0.45	0.31	-0.16	0.05	0.22	0.23	0.25	0.45	-0.45	-0.22	-0.78	-0.57	-0.43	-0.9	-0.45	-0.38	-0.74	-0.13	-0.25	-1.02	-1.12
GENE4630X	1823 || (1)	 DSC1: Desmocollin 1	1	-0.18	-0.03	0.01	0.12	0.08	-0.07	-0.12	-0.16	0.05	0.38	0.89	0.66	0.35	1.24	1.08	1.04	0.53	0.65	1.02	0.89	0.52	0.91	0.95	-0.02	0.27	-0.08	0.24	0.58	0.03	0.59	0.36	0.18	0.96	0.6	0.08	1.14	0.95	-0.52	0.75	0.82	0.35	0.28	1.2	0.88	0.88	0.53	-0.04	0.08	-0.08	-0.03	-0.25	-0.06	0.29	-0.05	0.28	-0.05	-0.1	-0.12	0.21	-0.06	-0.1	-0.19	-0.26	-0.07	0	-0.29	-0.13	-0.44	-0.89	-0.42	-0.27	-0.14	-0.29	-0.11	-0.02	-0.49	0.18	0.05	0.03	-0.33	-0.22	-0.36	0.39	-0.06	0.06	0.14	0.13	-0.12	-0.17	0.01	-0.06	0.27	0.34	0.21	0.07	0.06	0.09	0.33	0.22	-0.03	-0.15	0.04	0.14	-0.02	-0.06	-0.07	-0.11	0.21	0.46	-0.21	0.09	-0.11	-0.12	0.01	-0.04	-0.38	0.06	0.16	0.21	0.2	0.47	-0.47	-0.05	-0.34	-0.76	-0.56	-0.43	-0.47	-0.55	-0.92	-0.14	-0.22	-0.86	-1.25
GENE2878X	92162 || (1)	 TMEM88: Transmembrane protein 88	1	-0.23	-0.15	-0.09	0.03	0.43		-0.74		-0.22		0.63	0.95	0.18	1.51	1.05	0.76	0.63	0.4	0.5	0.43	0.83	0.69	1.6	0.55		0.05	0.26	0.48	-0.27	0.1	0.07	-0.35	0.26		0.86		0.62	0.2	0.28	0.45	0.59	0.37	1.67	0.87	0.68		0.4	-0.25	0	-0.25	0.13	0.12	0.44	-0.12	-0.03	0	-0.05	-0.14	-0.22	-0.37	-0.23		-0.28	0.14		-0.01	-0.12	-0.39	-0.29	-0.31	-0.11	0.29	-0.45	-0.25	-0.34	-0.33	0.08	0.05	-0.32	0.28	-0.64	-0.03	-0.21		-0.15	0.29	-0.28	0.02		0.38		-0.37	-0.22	0	-0.22	-0.09	-0.2	-0.39				0.13			-0.5		-0.42	-0.05	0.37	-0.23	0.03	-0.26	-0.41	-0.23		-0.13	-0.15	-0.01	-0.24	0.11	0.66	-0.66	0.56	-0.79	-1.32	-1.04		-0.46	0.63	-0.29	0.95	-0.04		-1.49
GENE969X	6530 || (1)	 SLC6A2: Solute carrier family 6 (neurotransmitter transporter - noradrenalin) - member 2	1	-0.07	-0.38	-0.15	0.29	0.32		-0.68	-0.51	0.24	0.97	0.88	2.09		1.96	0.77	0.91	0.41	0.54	1.04	0.81	0.84	0.82	1.29	0.57	0.19	-0.25	0.59	0.4	-0.33	0.51	0.38	0.01	0.71		0.22		1.54	-0.04	0.59	0.38	0.27	0.31	1.72	1.89	1.22	0.26		-0.39	-0.16	-0.57	0.74	0.05	-0.02	0.25	0.17	0.03	-0.1	-0.24	0.09	-0.66	-0.26		0.28	0.13	0.05	0.1	0.34	-0.42	-0.28	-0.26	-0.43	-0.75	-0.29	-0.23	-0.33	-0.46	0.3	0.12	-0.33	-0.29	-0.11	-0.49	-0.07	0.19	-0.3	0.27	-0.04	0.14		0.32		-0.35	-0.21	0.46	0.28	0.58	-0.07	-0.45	-1.07	0.35	-0.45	-0.4	-0.13	0.02	-0.27	1.31		0.31	0.18	0.16	0.1		0.11	-0.05		0.18	-0.19	0.16	-0.08	-0.1	0.68	-0.68	1.06	-1.1	-1.3	-1.6	-1.91	-0.88	-0.78	-1.18	0.43	-0.75	-0.62	-1.49
GENE2236X	4606 || (1)	 MYBPC2: Myosin binding protein C - fast type	1	-0.3	0.31	-0.19	-0.07	0.24		-0.62	-0.17	0.76	0.68	1.43	1.7	0.05	1.75	0.92	0.73	0.33	0.68	0.42	0.25	0.55	0.96	0.81	0.51	0.22	-0.24	0.68	0.69	0.01	0.73	0.01	0.06	0.65		0.14		1.12	0.81	0.76	0.06	0.6	0.3	1.32	1.41	0.74	0	0.57	0.25	-0.14	-0.54	0.11	0.05	0.31	0.38	-0.16	-0.23	-0.02	0.03	0.56		-0.17		0.21	0.24	0.15	0.31	-0.01	-0.5	-0.55	-0.22	-0.17	-0.19	-0.33	-0.31	-0.33	-0.15	0.62	0.05	-0.41	-0.26	-0.31	-0.03	-0.28	0.28	-0.19	0.12	0.08	0.18		0.2	-0.37	-0.05	-0.06	0.34	0.06	0.1	-0.2	-0.37	-0.14	0.09	-0.37	-0.02	0.03	-0.11	-0.53	-0.25	-0.58	-0.13	-0.15	-0.46	0.69	-0.19	-0.13		-0.04	-0.18	-0.05	-0.15	-0.1	-0.65	0.7	-0.7	0.28	-0.96	-1.98	-1.04	-1.26	-0.18	-1.45	-0.82	0.11		-0.9	-2.13
GENE1766X	6440 || (1)	 SFTPC: Surfactant protein C	1	-0.11	0.16	-0.4	0.13	0.22	-0.01	-0.15		0.39	0.44	0.68		-0.66	1.5	0.59	0.89	0.54	0.31	0.35		0.56	1.16	0.49		-0.47	-0.48		0.65	-0.17	0.49		-0.23	0.37		-0.21			0.04	0.19	-0.09	0.26	0.27	1.14	1.22	0.09	-0.31	0.85	-0.27	-0.44	-0.34	0.12	0.09	0.42	0.18	0.24	0.28	-0.27	-0.24	-0.11	-0.12	-0.74		0.32			0.16				-0.69	-0.49	-0.96	-0.95	-0.6		-0.22	-0.9	-0.24		-0.79	-0.68		-0.22	0.24		0.28	0.12	-0.1			-0.33	-0.52	-0.15	0	-0.08	0.17	-0.37	-0.96	-0.73		-0.85	-0.66	-0.42		-0.62	-0.86	-0.56	-0.73	-0.56	-0.35	0.04	-0.28	-0.34	-0.52	-0.37	-0.33	-0.27	-0.3	-0.33	-0.49	0.76	-0.76	0.44	0.41	-2.17	-1.22	-0.74		-0.87	-0.63	0.83	0.21	-1.1	-1.39
GENE1981X	1117 || 1117 || 1117 || 1117 || (4)	 CHI3L2: Chitinase 3-like 2	1	-0.08	0.1	-0.09	0.1	-0.02	0.25	0.03	0.24	0.57	0.25	0.42	0.59	0.54	0.79	0.41	0.22	0.42	0.05	-0.12	0.13	0.38	0.14	0.49	0.04	0.31	-0.28	0.38	0.17	0.18	0.25	-0.07	0.02	0.37	0.45	0.6	0.08	0.07	-0.54	-0.01	0.09	0.13	0.41	0.01	0.47	0.09	-0.42	-0.23	0.09	-0.03	-0.15	0.38	0.07	0.01	0.02	0.06	-0.22	-0.22	0.22	0.19	-0.22	0	-0.02	-0.23	0.23	0.01	-0.04	0.15	-0.17	-0.6	-0.44	-0.68	-0.03	-0.21	-0.25	-0.32	-0.3	0.09	-0.24	-0.32	0.01	-0.17	0.19	-0.29	-0.01	-0.14	0.48	-0.06	-0.1	0.06	0.36	-0.51	-0.25	0.55	0.17	-0.08	-0.11	0.08	-0.39	-0.54	-0.16	-0.61	-0.54	0	-0.04	0.46	0.07	-0.3	0.21	-0.28	-0.02	0.45	0.55	-0.53	-0.29	0.06	-0.4	-0.32	-0.48	-0.21	-0.38	0.22	-0.22	-0.34	-0.39	-0.63	-0.6	0.02	-0.85	-0.68	-0.64	-0.42	-0.68	-1.29	-2.39
GENE4359X	5454 || (1)	 POU3F2: POU class 3 homeobox 2	1	-0.12	-0.13	-0.1	0.21	0.13	-0.01	0.24	0.43	0.52	-0.85	1.01	0.54	0.46	0.21	0.54	0.53	0.25	-0.18	0.42	0.63	0.11	0.15	0.81	0.34	0.45	1.06	0.96	0.18	0.06	0.09	0.06	0.02	0.71	0.61	0.07	0.55	0.81	-0.18	0.54	0.14	0.21	0.24	0.31	0.69	0.78	0.16	-0.17	-0.03	0.07	-0.05	0.04	-0.03	0.07	0.1	-0.13	-0.08	0.02	0.19	0.27	-0.3	-0.16	0.04	0.08	0.33	0.21	-0.03	-0.13	-0.34	-0.06	-0.46	-0.63	-0.15	-0.11	-0.07	0.01	-0.34	0.08	0.06	0.29	0	0.18	-0.39	0.06	-0.15	0.03	-0.18		0.23	0	0.14	0.28	0.06	-0.22	-0.01	0.22	-0.05	0.11	-0.17	0.25	0.04	0.01	-0.06	0	0.12	0.02	-0.39	-0.45	0.07	0.43	0.14	-0.14	0.47	0.17	0.35	0.4		-0.06	0.33	-0.01	-0.07	0.32	-0.32	-0.72	-0.35	-1.22	-0.8	-0.28	-0.25	-0.59	-1.01	-0.32	-0.16	-0.96	-1.72
GENE5111X	23224 || 23224 || 23224 || 23224 || 23224 || 23224 || 23224 || 23224 || (8)	 SYNE2: Spectrin repeat containing - nuclear envelope 2	1	-0.15	0.12	-0.14	0.17	0	-0.05	0.11	0.28	-0.02	0.15	0.43	0.57	0.26	0.29	0.53	0.45	0.45	0.29	0.25	0.45	0.57	0.08	0.38	0.48	0.31	0.19	-0.33	0.31	0.18	0.43	0.12	0.05	0.49	0.22	0.21	0.07	0.05	-0.17	0.09	-0.03	0.39	0.23	0.37	0.16	0.17	0.19	0.12	-0.05	0.08	-0.34	0.35	0.05	0.09	0.04	-0.07	-0.06	-0.08	0.13	0.08	0.01	0.04	-0.05	-0.23	-0.02	-0.24	0.1	-0.13	-0.23	-0.13	-0.31	-0.29	0.08	-0.22	-0.2	-0.49	-0.34	0.25	-0.14	-0.38	-0.14	-0.18	0.06	0.26	-0.2	-0.11	0.16	0.06	-0.02	0.16	-0.06	-0.31	0.14	0.05	0.16	0.41	0.49	0.75	-0.14	-0.05	-0.04	0.14	0.07	0.57	0.22	-0.16	0.08	-0.23	-0.28	0.12	-0.33	0.05	-0.22	-0.01	-0.07	-0.18	0.02	-0.11	0.27	0.24	0.5	0.31	-0.31	-0.19	-0.67	-0.48	-0.41	-0.32	-0.37	-0.45	-0.56	-0.41	-0.33	-0.68	-0.39
GENE3578X	7062 || (1)	 TCHH: Trichohyalin	1	0.16	0.02	-0.14	0.1	-0.15		-0.45		-0.14		0.45	0.02	0.15	0.7	0.79	0.17	0.27	0.51	-0.31	0.25	0	-0.13	0.37	-0.05	0.88	0.11	0.73	0.47	0.28	0.77	0.98	0.6	0.22	0.19	0.3	0.63	0.32	0.8	0.23	-0.05	-0.21		0.59	0.39	1.33	0.51	0.09	-0.19	0	-0.2	-0.06	0.35	0.41	-0.02	0.05	-0.34	-0.02	-0.33	-0.34	-0.06	-0.37	-0.01	-0.48	-0.12	-0.24	0.24	-0.21	-1.03	-0.24	-0.43		0.55	-0.6	-0.26	-0.6	-0.44	0.71	0.21	0.06	0			-0.11	0.15	0.05	-0.16	-0.15	0.08	-0.02	0.17		-0.24	0.31	0.13	0.21	-0.26	-0.26		-0.34	0.41	0.44	0.05	0.08	0.05	0.24	0.05		0.6	1.37	-0.11	0.04	0.28	0.13	0.38	-0.15	0.28	0.66	0.61	0.05	0.24	0		-0.63		-1.33	-0.99		-0.79	-1.18	-1.37	-0.68	-0.94	-0.67	-2.23
GENE3724X	84536 || (1)	 C21orf67 : chromosome 21 open reading frame 67	1	-0.09	0.13	-0.29	-0.07	0.32	0.13	0.39	0.19	0.22	1	0.87	0.38	0.13	0.6	0.6	0.48	0.63	0	-0.05	0.84	0.44	0.29	0.63	0.64	0.1	0.22	0.47	0.83	0.66	0.37	0.33	0.57	0.03	0.21	0.09	-0.17		0.12	0.42	-0.29	0.72	0.5	0.14	0.58	0.68	0.6	0.62	0.2	0.16	-0.35	-0.27	0.01	0.01	-0.1	0.15	0.18	-0.01	0.01	0.11	-0.52	-0.38	0.06	0.07	-0.08	-0.01	0.04	0.05	-0.19	-0.08	-0.35	-0.13	-0.19	-0.19	0	-0.09	-0.16	0.16	0.13	0.25	-0.1	0.11	-0.04	0.28	0.19	-0.2	-0.06	-0.17	0.01	0.14	0	-0.12	0.12	-0.26	-0.02	0.43	0.17	-0.24	0.2	-0.12	-0.02	-0.11	-0.08	0.04	0.03	-0.23	-0.2	-0.16	-0.23	0.47	0.19	0.28	0.21	0.05	-0.27	0.3	0.25	0.08	0.43	0.24	0.09	0.14	-0.14	-0.75				-0.81		-0.18	-0.37	-0.18	-0.34	-1.2	-1.25
GENE352X	5669 || (1)	 PSG1: pregnancy specific beta-1-glycoprotein 1	1	0.4	-0.4	-0.14	0.09	0.05	-0.34	-0.13	-0.3			0.97	0.66	0.3	1.38	0.54	0.06	0.3	0.38		-0.21	0.05		0.3	0.43	0.99	0.23		0.46	1.19	0.9	-0.06	0.2	0.22	0.14	-0.07	-0.73	-0.01	-0.06	-0.32		0.79	0.13	0.51	0.36	0.3	0.34	0.26	0.06	0.89	-0.45	0.23	-0.22	0.05		-0.27	-0.18	-0.14		-0.24	-0.79	-0.56	-0.1	-0.23	-0.18	-0.35	-0.26	0.01	-0.47	-0.37		-0.3	0.37	-0.02	0.25	0.06	-0.51	0.35	-0.15	-0.52	-0.19	-0.77	-0.37	0.36	-0.01	0.51	0.22	0.04	-0.12	-0.16	-0.19	-0.25	-0.11	-0.41	-0.03	0.59	0.31	-0.03	0.49	0.42	0.37	0.36	0.28	-0.32	-0.11	0.1	0.07	-0.32	-0.54	-1.52	0.28	-0.73	-0.27	-0.58	-0.66	0.05	0.25	0.04	0.25	0.11	-0.06		0	-2.06		-2.23	-0.74		-1.61	-0.73		-1.58	-1.29		-2.05
GENE3979X	6274 || (1)	 S100A3: S100 calcium binding protein A3	1	-0.29	0.06	0.26	-0.11	0.07	-0.36	0.06	0.02	-0.03	-0.38	-0.08	0.15	0.2	0.11	0.44	0.17	0.18	-0.28		-0.16	-0.34	-0.56	0.4	0.43	-0.11		0.4	0.12	0.19	1.1		-0.2	0.19	-0.52	-0.11	-0.99	0.12	-0.13		-0.45	0.47	0.55	1.21	0.65	0.78	0.32	0.48	0	-0.03	0	0	-0.1	0.13	0.3	-0.09	-0.05	-0.14	-0.1	0.03	-0.11	0.23	-0.01	-0.07	0.23	0.18	-0.38	0.03	0.09	-0.43	-0.18	-0.56	0.41	0.03	0.26	-0.2	-0.17	0.65	0.04	-0.06	0.08	-0.21	0.56	0.05	-0.14	0.11	-0.08	0.09	-0.18	-0.22	-0.06	-0.09	-0.02	0.28	0.17	0.52	0.29	0.16	0.4	-0.1	0.23		0.27	-0.47	-0.41	-0.02	-0.05	-0.61	-0.67	-1.26	0.01	-0.64	0.44	-0.2	-0.82	-0.22	0.08	0.6	0.27	0.39	0.28	0.12	-0.12	-0.66	-0.53	-0.96	-1.35	-0.67	-1.57	-1.89	-0.81	-0.95	-1.85	-2.11	-1.39
GENE68X	25999 || (1)	 CLIP3: CAP-GLY domain containing linker protein 3	1		-0.21	0.11	-0.02	0.12	-0.41	0.06	-0.05	0.08	-0.63	0.35	-0.01	-0.1	-0.23	0.52	0.09	-0.12	0.5	-0.76	-0.38	-0.71	-1.14	0.46	-0.27	-0.03	0.65		-0.1	-0.18	0.49	0.19	-0.14	0.7	0.55	-0.8	-1.13	0.86	-0.17	0.05		0.53	-0.18	0.35	0.28	-0.35	-0.41		-0.19	-0.02	-1.06	0.56	0.03	0.15	0.26	-0.04		0.28	0.27	0.38	0.25	-0.25	0.02	-0.13	0.08	-0.3	0.3	0.07			-0.28	0.08		-0.37		-0.37	0.08	0.37	-0.61		0.15	-0.46	0.09	0.04	0.19	0.25	-0.28	0.03	-0.15	0.01	-0.19		-0.07	0.1	-0.17	0.75	0.63	0.44	0.34	0.15	-0.16	0.1	0.05	-0.39	-0.33	0.05	-0.19	-0.6	-0.83	-0.82	0.14	-0.29	-0.06	-0.24	-0.62	0.69	0.12	0.04	-0.01	-0.06	0.05	0.53	-0.53	-1.88	-1.12	-0.46	-0.91		-1.31	-1.52	-1.34	-1.3	-1.1	-0.97	-1.52
[truncated: 4,187,039 more chars]
