# Supplementary material for: Stunned Silence: Gene Expression Programs in Human Cells Infected with Monkeypox or Vaccinia Virus
Source: PLoS One. 2011 Jan 18;6(1):e15615. doi: 10.1371/journal.pone.0015615 (PMC3022624; doi:10.1371/journal.pone.0015615)
Supplement: Figure S1b — This tab-delimited text file is the companion file to Figure S1a. The file contains information used to specify the dendrogram representing the relationships among expression patterns of the genes in Figure 1 as inferred by average-linkage hierarchical clustering. It is used by the “Treeview” program to generate the gene dendrogram for display and browsing. To open, display and browse the data in Figure 1 with the Treeview visualization program (eg., Java Treeview [44]), rename this file as “Figure 1.gtr”, and rename Figure S1a as “Figure 1.cdt” and store them in the same folder. (GTR) [file pone.0015615.s002.gtr]

NODE1X	GENE1031X	GENE1032X	1
NODE2X	GENE2663X	GENE2664X	1
NODE3X	GENE5707X	GENE5708X	1
NODE4X	GENE5722X	GENE5723X	1
NODE5X	GENE44X	GENE43X	1
NODE6X	GENE403X	GENE402X	1
NODE7X	GENE613X	GENE614X	1
NODE8X	GENE664X	GENE663X	1
NODE9X	GENE717X	GENE716X	1
NODE10X	GENE775X	GENE774X	1
NODE11X	GENE811X	GENE810X	1
NODE12X	GENE965X	GENE966X	1
NODE13X	GENE1003X	GENE1004X	1
NODE14X	GENE1232X	GENE1233X	1
NODE15X	GENE1348X	GENE1347X	1
NODE16X	GENE1703X	GENE1704X	1
NODE17X	GENE1879X	GENE1880X	1
NODE18X	GENE1939X	GENE1940X	1
NODE19X	GENE2266X	GENE2267X	1
NODE20X	GENE2275X	GENE2276X	1
NODE21X	GENE2431X	GENE2430X	1
NODE22X	GENE2497X	GENE2496X	1
NODE23X	GENE2545X	GENE2544X	1
NODE24X	GENE2805X	GENE2806X	1
NODE25X	GENE3012X	GENE3011X	1
NODE26X	GENE3041X	GENE3040X	1
NODE27X	GENE3134X	GENE3133X	1
NODE28X	GENE3164X	GENE3165X	1
NODE29X	GENE3230X	GENE3229X	1
NODE30X	GENE3236X	GENE3237X	1
NODE31X	GENE3601X	GENE3600X	1
NODE32X	GENE3605X	GENE3604X	1
NODE33X	GENE3612X	GENE3611X	1
NODE34X	GENE3657X	GENE3658X	1
NODE35X	GENE3664X	GENE3665X	1
NODE36X	GENE3921X	GENE3922X	1
NODE37X	GENE4126X	GENE4127X	1
NODE38X	GENE4199X	GENE4198X	1
NODE39X	GENE4309X	GENE4308X	1
NODE40X	GENE4373X	GENE4374X	1
NODE41X	GENE4430X	GENE4429X	1
NODE42X	GENE4452X	GENE4451X	1
NODE43X	GENE4569X	GENE4570X	1
NODE44X	GENE4617X	GENE4618X	1
NODE45X	GENE4765X	GENE4764X	1
NODE46X	GENE4781X	GENE4780X	1
NODE47X	GENE4955X	GENE4956X	1
NODE48X	GENE4972X	GENE4973X	1
NODE49X	GENE5033X	GENE5034X	1
NODE50X	GENE5065X	GENE5064X	1
NODE51X	GENE5108X	GENE5107X	1
NODE52X	GENE5117X	GENE5118X	1
NODE53X	GENE5216X	GENE5215X	1
NODE54X	GENE5300X	GENE5301X	1
NODE55X	GENE5595X	GENE5596X	1
NODE56X	GENE5752X	GENE5751X	1
NODE57X	GENE2821X	GENE2822X	1
NODE58X	GENE2937X	GENE2938X	1
NODE59X	GENE3087X	GENE3088X	1
NODE60X	GENE3208X	GENE3209X	1
NODE61X	GENE4219X	GENE4218X	1
NODE62X	GENE4401X	GENE4402X	1
NODE63X	GENE4454X	GENE4453X	1
NODE64X	GENE4612X	GENE4613X	1
NODE65X	GENE4700X	GENE4699X	1
NODE66X	GENE4921X	GENE4922X	1
NODE67X	GENE5094X	GENE5093X	1
NODE68X	GENE5176X	GENE5175X	1
NODE69X	GENE5401X	GENE5400X	1
NODE70X	GENE5604X	GENE5603X	1
NODE71X	GENE3560X	GENE2448X	0.950527
NODE72X	GENE3998X	GENE1112X	0.950088
NODE73X	GENE1039X	GENE955X	0.945255
NODE74X	GENE2662X	GENE3092X	0.942897
NODE75X	NODE74X	NODE72X	0.940527
NODE76X	GENE768X	GENE87X	0.926201
NODE77X	GENE4041X	NODE73X	0.924596
NODE78X	GENE1868X	GENE3227X	0.923463
NODE79X	GENE1920X	GENE1792X	0.921642
NODE80X	GENE3046X	GENE2331X	0.919696
NODE81X	GENE1460X	NODE77X	0.917546
NODE82X	GENE1869X	GENE1185X	0.914633
NODE83X	GENE2467X	GENE5652X	0.91392
NODE84X	NODE75X	NODE83X	0.915466
NODE85X	GENE4072X	GENE2468X	0.91306
NODE86X	GENE219X	GENE461X	0.91217
NODE87X	GENE297X	GENE839X	0.910889
NODE88X	GENE3200X	GENE2451X	0.909753
NODE89X	GENE2520X	GENE819X	0.909659
NODE90X	NODE80X	GENE2216X	0.909355
NODE91X	NODE84X	NODE90X	0.911908
NODE92X	NODE91X	NODE82X	0.920102
NODE93X	NODE92X	GENE988X	0.913989
NODE94X	NODE93X	GENE4517X	0.908869
NODE95X	NODE88X	GENE436X	0.90816
NODE96X	GENE3140X	GENE3086X	0.906162
NODE97X	NODE81X	GENE5528X	0.905916
NODE98X	NODE78X	GENE2613X	0.90371
NODE99X	GENE4337X	GENE3710X	0.903652
NODE100X	NODE99X	GENE2360X	0.913035
NODE101X	GENE1307X	GENE2176X	0.903603
NODE102X	GENE973X	GENE2278X	0.903355
NODE103X	GENE2165X	NODE95X	0.90279
NODE104X	GENE2153X	NODE103X	0.909531
NODE105X	GENE2931X	GENE5418X	0.902646
NODE106X	GENE3638X	GENE5100X	0.902273
NODE107X	GENE3214X	GENE2424X	0.900555
NODE108X	NODE107X	NODE97X	0.914324
NODE109X	GENE990X	NODE108X	0.902506
NODE110X	GENE1318X	NODE109X	0.90019
NODE111X	GENE4103X	NODE110X	0.899358
NODE112X	GENE2041X	GENE4081X	0.897675
NODE113X	NODE85X	NODE112X	0.906249
NODE114X	GENE3249X	GENE3128X	0.896024
NODE115X	GENE273X	GENE845X	0.895991
NODE116X	GENE5310X	NODE94X	0.895853
NODE117X	GENE589X	NODE76X	0.895454
NODE118X	NODE87X	GENE1897X	0.895202
NODE119X	GENE2241X	NODE111X	0.893878
NODE120X	GENE1595X	GENE2752X	0.893849
NODE121X	GENE5252X	NODE116X	0.893812
NODE122X	NODE104X	GENE1501X	0.89279
NODE123X	GENE1596X	NODE119X	0.89267
NODE124X	GENE1541X	NODE123X	0.895189
NODE125X	GENE5063X	NODE124X	0.892977
NODE126X	GENE1658X	NODE125X	0.895532
NODE127X	GENE648X	GENE3348X	0.892638
NODE128X	NODE120X	GENE1589X	0.89219
NODE129X	GENE2513X	NODE128X	0.89284
NODE130X	GENE1219X	NODE129X	0.8943
NODE131X	NODE130X	NODE113X	0.90045
NODE132X	NODE131X	GENE1265X	0.906023
NODE133X	GENE4636X	NODE132X	0.902345
NODE134X	GENE4719X	NODE121X	0.891403
NODE135X	GENE5237X	GENE4511X	0.891196
NODE136X	GENE2954X	NODE122X	0.891097
NODE137X	NODE133X	GENE2818X	0.890774
NODE138X	NODE137X	GENE5703X	0.893552
NODE139X	GENE3115X	GENE3338X	0.890198
NODE140X	NODE134X	GENE2169X	0.889112
NODE141X	GENE3537X	GENE4516X	0.886695
NODE142X	NODE138X	GENE4119X	0.886577
NODE143X	GENE3053X	GENE2769X	0.886508
NODE144X	NODE143X	NODE142X	0.905008
NODE145X	GENE134X	NODE126X	0.886321
NODE146X	GENE5041X	GENE4379X	0.886266
NODE147X	NODE144X	GENE3502X	0.885504
NODE148X	NODE147X	GENE2526X	0.887153
NODE149X	NODE148X	GENE3482X	0.886529
NODE150X	NODE149X	GENE2915X	0.890693
NODE151X	GENE3150X	NODE150X	0.887571
NODE152X	GENE679X	GENE952X	0.885294
NODE153X	NODE117X	GENE1044X	0.885224
NODE154X	GENE2902X	NODE151X	0.885073
NODE155X	GENE5149X	NODE136X	0.885005
NODE156X	NODE146X	GENE2816X	0.88349
NODE157X	NODE154X	GENE3891X	0.883475
NODE158X	NODE157X	GENE3887X	0.884981
NODE159X	GENE3505X	GENE3995X	0.883427
NODE160X	NODE158X	GENE4987X	0.883246
NODE161X	NODE160X	GENE3354X	0.883673
NODE162X	GENE3595X	NODE153X	0.88276
NODE163X	GENE4028X	NODE162X	0.887528
NODE164X	GENE1146X	NODE163X	0.883845
NODE165X	GENE3019X	GENE2026X	0.88234
NODE166X	NODE165X	NODE161X	0.897945
NODE167X	GENE5251X	GENE4631X	0.882158
NODE168X	GENE3538X	NODE145X	0.881646
NODE169X	NODE127X	GENE4322X	0.881435
NODE170X	GENE4089X	GENE2584X	0.881422
NODE171X	GENE3383X	GENE3370X	0.88117
NODE172X	GENE2678X	GENE1961X	0.881029
NODE173X	GENE543X	GENE1957X	0.880587
NODE174X	NODE140X	GENE2309X	0.879993
NODE175X	NODE155X	GENE1284X	0.879811
NODE176X	GENE1098X	NODE173X	0.879687
NODE177X	GENE2623X	GENE3441X	0.879219
NODE178X	NODE101X	NODE177X	0.892707
NODE179X	GENE2832X	NODE178X	0.887626
NODE180X	GENE4808X	NODE179X	0.886413
NODE181X	GENE1841X	NODE166X	0.878553
NODE182X	GENE4486X	GENE2592X	0.877797
NODE183X	NODE182X	GENE2820X	0.881573
NODE184X	NODE183X	NODE98X	0.899367
NODE185X	GENE1448X	NODE184X	0.883862
NODE186X	GENE2632X	NODE185X	0.885488
NODE187X	GENE1444X	NODE186X	0.886102
NODE188X	GENE2767X	NODE187X	0.889484
NODE189X	GENE5747X	NODE168X	0.877306
NODE190X	GENE4823X	NODE189X	0.878722
NODE191X	NODE4X	GENE3853X	0.877103
NODE192X	GENE155X	GENE71X	0.877024
NODE193X	NODE100X	NODE181X	0.876121
NODE194X	GENE3369X	NODE193X	0.879192
NODE195X	NODE194X	NODE172X	0.876657
NODE196X	GENE2190X	GENE1026X	0.876045
NODE197X	GENE283X	GENE2570X	0.875945
NODE198X	GENE4174X	GENE4792X	0.875743
NODE199X	NODE198X	NODE174X	0.884377
NODE200X	GENE5234X	GENE4573X	0.875537
NODE201X	GENE3797X	NODE188X	0.875173
NODE202X	NODE195X	GENE2956X	0.875173
NODE203X	GENE4556X	GENE4942X	0.874654
NODE204X	NODE202X	GENE2700X	0.874414
NODE205X	NODE156X	GENE4114X	0.87417
NODE206X	NODE205X	GENE4387X	0.879277
NODE207X	NODE204X	NODE206X	0.875651
NODE208X	NODE207X	GENE1502X	0.87673
NODE209X	NODE180X	GENE1938X	0.874112
NODE210X	NODE209X	NODE175X	0.878745
NODE211X	GENE2012X	NODE210X	0.893019
NODE212X	GENE4772X	NODE211X	0.882178
NODE213X	GENE1917X	NODE212X	0.880022
NODE214X	NODE42X	NODE213X	0.877342
NODE215X	GENE240X	NODE214X	0.8765
NODE216X	GENE2817X	GENE1161X	0.874097
NODE217X	GENE2993X	GENE2722X	0.873935
NODE218X	GENE4323X	GENE5679X	0.873726
NODE219X	GENE2437X	GENE4267X	0.873649
NODE220X	GENE3072X	NODE219X	0.876059
NODE221X	GENE4314X	GENE5014X	0.873362
NODE222X	NODE208X	GENE1864X	0.873303
NODE223X	NODE203X	GENE3903X	0.873217
NODE224X	NODE223X	GENE5159X	0.889007
NODE225X	NODE224X	GENE4112X	0.883902
NODE226X	NODE225X	GENE2922X	0.886791
NODE227X	NODE226X	GENE5018X	0.881253
NODE228X	NODE227X	NODE159X	0.882684
NODE229X	NODE221X	NODE228X	0.881027
NODE230X	GENE1929X	NODE229X	0.879006
NODE231X	GENE4527X	NODE230X	0.875929
NODE232X	GENE4742X	NODE231X	0.87742
NODE233X	GENE3883X	NODE232X	0.877095
NODE234X	GENE1322X	GENE1972X	0.873137
NODE235X	GENE2628X	GENE3521X	0.872546
NODE236X	GENE2563X	NODE235X	0.883309
NODE237X	GENE5460X	GENE4974X	0.872346
NODE238X	NODE192X	GENE254X	0.871323
NODE239X	NODE222X	GENE3446X	0.871233
NODE240X	NODE237X	GENE4740X	0.871106
NODE241X	NODE239X	GENE3387X	0.870653
NODE242X	NODE241X	NODE218X	0.871035
NODE243X	GENE4983X	GENE1513X	0.870114
NODE244X	NODE243X	GENE1528X	0.871626
NODE245X	GENE1105X	GENE209X	0.870051
NODE246X	GENE1399X	GENE4770X	0.869997
NODE247X	NODE190X	GENE88X	0.869963
NODE248X	GENE2405X	GENE1496X	0.869789
NODE249X	NODE102X	NODE242X	0.869645
NODE250X	GENE4661X	GENE3729X	0.869529
NODE251X	GENE2482X	NODE199X	0.869198
NODE252X	NODE247X	GENE4966X	0.869175
NODE253X	GENE1256X	GENE1516X	0.869139
NODE254X	GENE2059X	GENE2195X	0.868842
NODE255X	NODE254X	GENE4367X	0.887747
NODE256X	NODE255X	NODE249X	0.897176
NODE257X	GENE2246X	NODE256X	0.872344
NODE258X	GENE2307X	GENE3589X	0.868825
NODE259X	GENE3917X	GENE2180X	0.86881
NODE260X	GENE4715X	GENE2756X	0.868763
NODE261X	GENE4054X	GENE4210X	0.868531
NODE262X	GENE4266X	NODE261X	0.868924
NODE263X	GENE5162X	GENE4744X	0.868453
NODE264X	NODE263X	NODE251X	0.883889
NODE265X	GENE1021X	GENE1844X	0.868347
NODE266X	GENE895X	GENE2211X	0.868315
NODE267X	GENE3098X	GENE1473X	0.868044
NODE268X	GENE5667X	GENE5717X	0.867828
NODE269X	NODE257X	NODE268X	0.894448
NODE270X	NODE269X	NODE233X	0.869179
NODE271X	GENE3408X	NODE270X	0.880198
NODE272X	NODE253X	NODE271X	0.875176
NODE273X	GENE2196X	NODE272X	0.868401
NODE274X	GENE4902X	NODE273X	0.868241
NODE275X	GENE4844X	NODE264X	0.86782
NODE276X	GENE1741X	GENE2325X	0.867548
NODE277X	GENE5510X	GENE5464X	0.867314
NODE278X	GENE838X	GENE903X	0.867092
NODE279X	GENE1445X	NODE278X	0.874269
NODE280X	NODE201X	GENE3555X	0.866912
NODE281X	NODE280X	NODE262X	0.870243
NODE282X	GENE2846X	GENE4085X	0.86686
NODE283X	GENE1028X	GENE3974X	0.866755
NODE284X	NODE283X	NODE274X	0.866835
NODE285X	GENE5470X	NODE284X	0.867905
NODE286X	GENE2970X	GENE3122X	0.866712
NODE287X	GENE1769X	NODE152X	0.866429
NODE288X	GENE1480X	GENE3108X	0.86639
NODE289X	GENE1813X	GENE3242X	0.865938
NODE290X	GENE3620X	GENE4977X	0.865787
NODE291X	GENE1557X	NODE118X	0.865759
NODE292X	GENE2673X	GENE3490X	0.865731
NODE293X	GENE2194X	GENE142X	0.865517
NODE294X	GENE4139X	GENE1627X	0.865326
NODE295X	NODE220X	NODE294X	0.87263
NODE296X	GENE5340X	GENE3716X	0.86516
NODE297X	GENE1212X	NODE296X	0.866118
NODE298X	NODE215X	GENE3279X	0.86511
NODE299X	GENE594X	GENE1025X	0.864805
NODE300X	NODE299X	NODE176X	0.869421
NODE301X	GENE831X	GENE3148X	0.864755
NODE302X	GENE2514X	GENE1737X	0.864583
NODE303X	NODE285X	GENE3977X	0.864442
NODE304X	NODE303X	GENE2481X	0.864412
NODE305X	NODE304X	GENE1048X	0.864482
NODE306X	GENE3463X	GENE4209X	0.863884
NODE307X	GENE1314X	NODE306X	0.86821
NODE308X	NODE307X	GENE4796X	0.866245
NODE309X	GENE4971X	GENE3902X	0.86353
NODE310X	NODE309X	NODE305X	0.876479
NODE311X	GENE2034X	GENE4672X	0.863366
NODE312X	GENE1470X	NODE236X	0.863281
NODE313X	GENE4468X	GENE5543X	0.863245
NODE314X	GENE1786X	GENE398X	0.863201
NODE315X	GENE3176X	GENE2701X	0.863166
NODE316X	NODE292X	NODE310X	0.86288
NODE317X	GENE2396X	NODE316X	0.865497
NODE318X	NODE302X	GENE1308X	0.862767
NODE319X	NODE240X	GENE4994X	0.862611
NODE320X	GENE2422X	NODE312X	0.862448
NODE321X	GENE4655X	NODE320X	0.863865
NODE322X	GENE2998X	NODE321X	0.864734
NODE323X	GENE3545X	GENE3052X	0.862265
NODE324X	NODE276X	GENE288X	0.862169
NODE325X	GENE1454X	NODE324X	0.872688
NODE326X	GENE2443X	NODE325X	0.881371
NODE327X	GENE3494X	NODE317X	0.861745
NODE328X	NODE327X	GENE2911X	0.861516
NODE329X	GENE5157X	GENE4042X	0.86117
NODE330X	GENE5404X	NODE106X	0.860906
NODE331X	NODE266X	GENE1664X	0.860871
NODE332X	GENE2955X	GENE2602X	0.860696
NODE333X	NODE281X	NODE332X	0.873469
NODE334X	NODE326X	GENE3300X	0.860502
NODE335X	GENE4583X	GENE3145X	0.860014
NODE336X	GENE3380X	GENE4458X	0.859876
NODE337X	NODE336X	GENE3711X	0.876539
NODE338X	GENE4147X	NODE337X	0.864226
NODE339X	NODE338X	GENE1978X	0.863491
NODE340X	NODE329X	GENE3579X	0.859851
NODE341X	GENE4604X	NODE322X	0.859809
NODE342X	NODE290X	NODE49X	0.859319
NODE343X	NODE342X	NODE328X	0.875493
NODE344X	NODE343X	GENE4754X	0.860337
NODE345X	GENE1089X	NODE248X	0.85923
NODE346X	NODE345X	NODE293X	0.85884
NODE347X	GENE342X	NODE28X	0.858786
NODE348X	GENE2881X	NODE291X	0.858712
NODE349X	GENE4788X	GENE4350X	0.858649
NODE350X	GENE4762X	GENE3591X	0.858617
NODE351X	NODE350X	GENE417X	0.858671
NODE352X	GENE2390X	NODE351X	0.86388
NODE353X	GENE4188X	NODE341X	0.858377
NODE354X	GENE5385X	NODE353X	0.859829
NODE355X	GENE4088X	NODE354X	0.860938
NODE356X	GENE5332X	NODE355X	0.860073
NODE357X	GENE3493X	GENE4976X	0.858307
NODE358X	NODE318X	NODE217X	0.857692
NODE359X	GENE1600X	GENE4825X	0.857594
NODE360X	GENE2099X	GENE1210X	0.857387
NODE361X	NODE360X	NODE275X	0.878998
NODE362X	GENE2516X	GENE1449X	0.857263
NODE363X	GENE1060X	NODE362X	0.879557
NODE364X	GENE3973X	NODE363X	0.869332
NODE365X	GENE1994X	NODE252X	0.856881
NODE366X	GENE5364X	GENE4888X	0.856749
NODE367X	NODE200X	GENE5029X	0.856489
NODE368X	GENE1462X	GENE2560X	0.856179
NODE369X	GENE3739X	NODE359X	0.855842
NODE370X	GENE2434X	NODE369X	0.872853
NODE371X	NODE297X	NODE370X	0.856609
NODE372X	NODE371X	GENE2929X	0.867305
NODE373X	NODE372X	GENE3014X	0.872445
NODE374X	NODE373X	NODE344X	0.859452
NODE375X	NODE374X	GENE2940X	0.862699
NODE376X	GENE5371X	NODE333X	0.855811
NODE377X	GENE2328X	NODE376X	0.857934
NODE378X	NODE69X	NODE356X	0.855771
NODE379X	GENE2027X	GENE5269X	0.85571
NODE380X	GENE1904X	GENE642X	0.855612
NODE381X	NODE295X	GENE770X	0.855466
NODE382X	GENE4416X	GENE3694X	0.855379
NODE383X	GENE3999X	NODE339X	0.855322
NODE384X	NODE383X	NODE216X	0.855657
NODE385X	NODE384X	GENE2826X	0.876953
NODE386X	NODE385X	NODE298X	0.861588
NODE387X	GENE3079X	NODE386X	0.861595
NODE388X	GENE4390X	NODE387X	0.859169
NODE389X	GENE4806X	NODE388X	0.857502
NODE390X	NODE319X	GENE5563X	0.855294
NODE391X	GENE4862X	NODE390X	0.855401
NODE392X	NODE365X	GENE4223X	0.85516
NODE393X	NODE352X	GENE4011X	0.855158
NODE394X	GENE4157X	GENE1408X	0.855067
NODE395X	GENE3113X	NODE335X	0.854775
NODE396X	GENE3325X	NODE395X	0.867794
NODE397X	NODE331X	NODE171X	0.854717
NODE398X	GENE2638X	NODE397X	0.868953
NODE399X	NODE139X	NODE398X	0.857975
NODE400X	GENE2413X	GENE3668X	0.854713
NODE401X	GENE703X	GENE1764X	0.85471
NODE402X	GENE5531X	GENE5396X	0.854556
NODE403X	NODE244X	GENE2147X	0.854511
NODE404X	GENE3417X	GENE3747X	0.85436
NODE405X	GENE3069X	GENE4800X	0.854231
NODE406X	NODE405X	GENE1865X	0.87337
NODE407X	GENE4285X	NODE406X	0.87188
NODE408X	NODE407X	GENE1848X	0.867523
NODE409X	NODE375X	NODE408X	0.876939
NODE410X	NODE409X	GENE5090X	0.854623
NODE411X	NODE410X	NODE389X	0.855143
NODE412X	NODE411X	NODE399X	0.871065
NODE413X	NODE412X	GENE5671X	0.862521
NODE414X	NODE413X	GENE4078X	0.859338
NODE415X	NODE414X	GENE1554X	0.858211
NODE416X	GENE974X	NODE314X	0.854156
NODE417X	GENE2248X	NODE392X	0.854071
NODE418X	GENE566X	NODE417X	0.857213
NODE419X	GENE5126X	NODE418X	0.856468
NODE420X	GENE5024X	NODE167X	0.853974
NODE421X	GENE5610X	NODE378X	0.853923
NODE422X	NODE415X	NODE421X	0.859319
NODE423X	NODE422X	GENE2912X	0.858137
NODE424X	NODE381X	GENE1061X	0.853785
NODE425X	NODE423X	NODE424X	0.856149
NODE426X	NODE425X	GENE5468X	0.856344
NODE427X	NODE426X	GENE5076X	0.854077
NODE428X	NODE346X	GENE1659X	0.853714
NODE429X	GENE2611X	GENE1050X	0.853561
NODE430X	GENE5066X	GENE3423X	0.852902
NODE431X	NODE427X	GENE2590X	0.85249
NODE432X	NODE431X	GENE4814X	0.852068
NODE433X	GENE28X	NODE164X	0.852012
NODE434X	NODE357X	GENE2148X	0.851986
NODE435X	NODE311X	GENE4010X	0.851971
NODE436X	GENE5268X	GENE2228X	0.851649
NODE437X	GENE1327X	GENE1369X	0.851535
NODE438X	NODE432X	NODE258X	0.851201
NODE439X	NODE438X	GENE5012X	0.851226
NODE440X	GENE5008X	GENE3173X	0.851032
NODE441X	GENE4086X	GENE1038X	0.85101
NODE442X	GENE4061X	NODE441X	0.852117
NODE443X	NODE377X	GENE3095X	0.850799
NODE444X	GENE1172X	GENE1042X	0.850691
NODE445X	GENE3293X	NODE282X	0.850554
NODE446X	GENE2050X	GENE2402X	0.850547
NODE447X	GENE3438X	GENE3888X	0.850223
NODE448X	GENE3686X	GENE4868X	0.850086
NODE449X	GENE2456X	NODE348X	0.849783
NODE450X	GENE4623X	GENE3582X	0.84961
NODE451X	NODE439X	NODE450X	0.866815
NODE452X	GENE5352X	NODE330X	0.849571
NODE453X	NODE452X	NODE430X	0.855079
NODE454X	GENE2896X	NODE453X	0.869506
NODE455X	NODE454X	GENE4152X	0.872178
NODE456X	NODE455X	NODE393X	0.855079
NODE457X	NODE308X	NODE456X	0.865458
NODE458X	GENE1040X	NODE457X	0.878032
NODE459X	GENE4181X	NODE458X	0.861804
NODE460X	GENE3681X	NODE459X	0.858764
NODE461X	NODE135X	NODE460X	0.858891
NODE462X	NODE396X	NODE461X	0.857855
NODE463X	NODE462X	GENE4253X	0.851349
NODE464X	NODE463X	GENE2983X	0.854118
NODE465X	NODE464X	GENE5079X	0.856474
NODE466X	NODE465X	GENE5040X	0.849954
NODE467X	GENE5363X	GENE4576X	0.849222
NODE468X	GENE3790X	GENE3197X	0.849152
NODE469X	GENE1539X	NODE468X	0.849467
NODE470X	NODE434X	GENE1727X	0.849025
NODE471X	GENE4906X	GENE677X	0.848842
NODE472X	NODE451X	NODE471X	0.865079
NODE473X	GENE3104X	GENE3886X	0.848829
NODE474X	GENE3991X	GENE3855X	0.848675
NODE475X	NODE433X	GENE2971X	0.848499
NODE476X	NODE313X	NODE467X	0.848313
NODE477X	GENE5334X	NODE476X	0.853322
NODE478X	GENE4964X	NODE477X	0.868904
NODE479X	NODE367X	NODE478X	0.854656
NODE480X	NODE391X	NODE479X	0.878828
NODE481X	NODE480X	GENE5657X	0.850059
NODE482X	GENE4069X	GENE3652X	0.848125
NODE483X	NODE472X	GENE2897X	0.847744
NODE484X	GENE725X	GENE4317X	0.847694
NODE485X	GENE3779X	GENE4447X	0.847567
NODE486X	NODE250X	GENE5484X	0.846918
NODE487X	NODE486X	GENE3617X	0.852792
NODE488X	GENE2952X	GENE1289X	0.846647
NODE489X	NODE300X	NODE488X	0.852391
NODE490X	NODE489X	GENE1467X	0.865207
NODE491X	GENE2251X	NODE490X	0.858737
NODE492X	GENE751X	NODE491X	0.857243
NODE493X	GENE1677X	NODE492X	0.856664
NODE494X	NODE429X	NODE493X	0.852181
NODE495X	NODE419X	GENE1933X	0.846585
NODE496X	GENE2669X	GENE2220X	0.846519
NODE497X	NODE466X	GENE1180X	0.846351
NODE498X	GENE3439X	GENE3328X	0.846288
NODE499X	GENE5140X	NODE498X	0.854076
NODE500X	GENE2762X	GENE2476X	0.846208
NODE501X	NODE495X	GENE2812X	0.846196
NODE502X	GENE1319X	GENE2655X	0.845871
NODE503X	GENE1718X	NODE502X	0.857794
NODE504X	GENE5185X	NODE246X	0.845776
NODE505X	GENE3422X	NODE504X	0.857748
NODE506X	NODE505X	GENE4833X	0.871432
NODE507X	GENE3547X	NODE506X	0.848413
NODE508X	NODE497X	NODE507X	0.859888
NODE509X	GENE5637X	NODE508X	0.846716
NODE510X	GENE2339X	GENE1441X	0.845759
NODE511X	GENE5726X	GENE5676X	0.845695
NODE512X	GENE5180X	GENE4999X	0.845429
NODE513X	GENE4035X	GENE4996X	0.845356
NODE514X	NODE513X	GENE4128X	0.853311
NODE515X	NODE514X	GENE3240X	0.846132
NODE516X	NODE515X	GENE3315X	0.854861
NODE517X	NODE499X	GENE4109X	0.845143
NODE518X	GENE4783X	NODE517X	0.857507
NODE519X	NODE518X	GENE2714X	0.856218
NODE520X	GENE662X	GENE1681X	0.844905
NODE521X	NODE483X	GENE5438X	0.844858
NODE522X	GENE4276X	NODE420X	0.844802
NODE523X	GENE1941X	GENE1313X	0.844784
NODE524X	NODE523X	NODE403X	0.859064
NODE525X	GENE2090X	NODE524X	0.86316
NODE526X	GENE1393X	NODE509X	0.844603
NODE527X	GENE1979X	GENE3868X	0.844592
NODE528X	NODE527X	GENE905X	0.85471
NODE529X	GENE1982X	GENE2111X	0.844247
NODE530X	GENE1239X	GENE1443X	0.844237
NODE531X	NODE289X	GENE2872X	0.84419
NODE532X	NODE364X	NODE531X	0.849041
NODE533X	GENE641X	GENE49X	0.84407
NODE534X	GENE1342X	GENE243X	0.84385
NODE535X	GENE4531X	GENE1201X	0.84368
NODE536X	NODE501X	GENE1632X	0.8435
NODE537X	GENE2344X	GENE5529X	0.843421
NODE538X	GENE1708X	GENE2189X	0.843378
NODE539X	NODE538X	NODE521X	0.864085
NODE540X	GENE2151X	GENE947X	0.843239
NODE541X	NODE526X	GENE1794X	0.843168
NODE542X	GENE1569X	NODE541X	0.844593
NODE543X	NODE542X	GENE2242X	0.843114
NODE544X	GENE1645X	NODE444X	0.842982
NODE545X	GENE2556X	NODE544X	0.855478
NODE546X	GENE2397X	NODE545X	0.854109
NODE547X	GENE3304X	NODE546X	0.860049
NODE548X	NODE484X	GENE4526X	0.842973
NODE549X	NODE361X	NODE191X	0.842905
NODE550X	GENE3792X	GENE2212X	0.842656
NODE551X	NODE550X	GENE590X	0.848045
NODE552X	NODE539X	NODE551X	0.851151
NODE553X	NODE536X	GENE206X	0.842341
NODE554X	NODE552X	NODE525X	0.842237
NODE555X	NODE554X	GENE2293X	0.846432
NODE556X	NODE555X	GENE3268X	0.843577
NODE557X	NODE556X	NODE487X	0.843062
NODE558X	GENE798X	NODE557X	0.842559
NODE559X	GENE1872X	NODE558X	0.842284
NODE560X	GENE2953X	GENE5467X	0.842187
NODE561X	NODE559X	GENE5072X	0.841736
NODE562X	GENE5005X	GENE2018X	0.841692
NODE563X	GENE3825X	GENE5048X	0.841633
NODE564X	GENE3037X	NODE265X	0.841601
NODE565X	GENE5388X	GENE4444X	0.841439
NODE566X	NODE565X	GENE2182X	0.841218
NODE567X	GENE1052X	GENE326X	0.841217
NODE568X	GENE5662X	GENE4642X	0.841184
NODE569X	NODE568X	GENE5112X	0.845203
NODE570X	GENE5490X	NODE569X	0.856611
NODE571X	GENE1486X	NODE570X	0.858999
NODE572X	NODE571X	GENE318X	0.863384
NODE573X	NODE572X	GENE1324X	0.845254
NODE574X	NODE340X	GENE4259X	0.84118
NODE575X	GENE3880X	GENE4448X	0.841025
NODE576X	NODE553X	GENE448X	0.840979
NODE577X	GENE1847X	NODE561X	0.840967
NODE578X	NODE543X	GENE4404X	0.840917
NODE579X	NODE41X	GENE2991X	0.840898
NODE580X	GENE1672X	GENE2036X	0.840839
NODE581X	GENE5499X	NODE580X	0.84516
NODE582X	NODE537X	GENE700X	0.840796
NODE583X	GENE70X	NODE577X	0.840758
NODE584X	GENE1066X	GENE286X	0.840657
NODE585X	GENE2323X	NODE443X	0.840655
NODE586X	NODE585X	GENE4087X	0.840509
NODE587X	GENE3869X	GENE2295X	0.840489
NODE588X	GENE3987X	NODE587X	0.858461
NODE589X	NODE516X	NODE588X	0.864492
NODE590X	NODE589X	GENE5222X	0.844382
NODE591X	GENE2888X	NODE590X	0.847102
NODE592X	GENE4008X	GENE2532X	0.840483
NODE593X	NODE592X	GENE2643X	0.849019
NODE594X	NODE470X	GENE5196X	0.840466
NODE595X	NODE449X	NODE380X	0.840317
NODE596X	GENE5047X	GENE4900X	0.84031
NODE597X	NODE583X	GENE5105X	0.840203
NODE598X	GENE3123X	NODE547X	0.840095
NODE599X	GENE5565X	GENE5549X	0.840062
NODE600X	GENE4629X	GENE4646X	0.840031
NODE601X	NODE600X	NODE574X	0.851139
NODE602X	GENE2231X	NODE601X	0.853645
NODE603X	NODE286X	GENE3373X	0.840024
NODE604X	NODE469X	NODE603X	0.848385
NODE605X	GENE278X	GENE1755X	0.839937
NODE606X	GENE1723X	GENE934X	0.83986
NODE607X	NODE481X	GENE3934X	0.83968
NODE608X	NODE607X	GENE3698X	0.841952
NODE609X	NODE608X	GENE5589X	0.845517
NODE610X	GENE3275X	NODE591X	0.839625
NODE611X	GENE2301X	GENE1246X	0.839556
NODE612X	GENE1177X	NODE611X	0.848809
NODE613X	GENE2347X	GENE2830X	0.83949
NODE614X	NODE613X	NODE567X	0.842006
NODE615X	NODE614X	GENE2676X	0.853927
NODE616X	GENE5523X	GENE3273X	0.839482
NODE617X	GENE866X	GENE310X	0.839125
NODE618X	NODE358X	GENE3392X	0.838977
NODE619X	NODE448X	NODE510X	0.838718
NODE620X	NODE602X	NODE619X	0.840242
NODE621X	NODE620X	GENE2755X	0.865339
NODE622X	GENE2178X	GENE2799X	0.838711
NODE623X	GENE1510X	NODE622X	0.841193
NODE624X	GENE5581X	NODE623X	0.856387
NODE625X	NODE597X	NODE624X	0.852882
NODE626X	GENE3890X	GENE2126X	0.838573
NODE627X	NODE482X	NODE625X	0.838554
NODE628X	NODE609X	GENE4718X	0.838457
NODE629X	NODE578X	GENE2849X	0.838451
NODE630X	NODE629X	GENE5564X	0.838788
NODE631X	NODE522X	GENE315X	0.838293
NODE632X	GENE1837X	GENE1263X	0.838164
NODE633X	GENE2794X	NODE632X	0.840476
NODE634X	GENE3534X	NODE633X	0.858956
NODE635X	GENE4835X	NODE634X	0.844341
NODE636X	GENE1892X	NODE635X	0.846015
NODE637X	GENE5497X	GENE4230X	0.837982
NODE638X	NODE637X	GENE1226X	0.845585
NODE639X	NODE638X	GENE5209X	0.856108
NODE640X	NODE639X	GENE2986X	0.850658
NODE641X	NODE640X	GENE3466X	0.858459
NODE642X	NODE630X	NODE641X	0.850482
NODE643X	NODE642X	GENE4489X	0.841547
NODE644X	NODE643X	GENE5663X	0.839818
NODE645X	NODE548X	GENE1888X	0.837846
NODE646X	GENE4395X	GENE5361X	0.837697
NODE647X	GENE190X	GENE1926X	0.837647
NODE648X	NODE647X	NODE586X	0.852802
NODE649X	GENE684X	GENE2084X	0.837583
NODE650X	GENE2236X	GENE969X	0.837527
NODE651X	GENE5355X	GENE5579X	0.837375
NODE652X	GENE2748X	GENE2225X	0.837086
NODE653X	NODE610X	GENE5622X	0.837012
NODE654X	GENE4628X	GENE4277X	0.836998
NODE655X	NODE79X	GENE2208X	0.836993
NODE656X	NODE655X	NODE494X	0.845969
NODE657X	GENE1247X	NODE656X	0.838396
NODE658X	NODE657X	GENE2797X	0.837489
NODE659X	GENE3320X	NODE658X	0.838148
NODE660X	GENE2491X	NODE659X	0.837928
NODE661X	NODE627X	NODE34X	0.83664
NODE662X	GENE82X	GENE778X	0.836619
NODE663X	NODE644X	GENE1987X	0.836381
NODE664X	GENE1615X	GENE1642X	0.836113
NODE665X	NODE598X	GENE2942X	0.836058
NODE666X	NODE576X	GENE2981X	0.835792
NODE667X	NODE666X	GENE4315X	0.83629
NODE668X	NODE667X	GENE5644X	0.837288
NODE669X	GENE4380X	GENE4412X	0.835719
NODE670X	NODE435X	NODE669X	0.863668
NODE671X	NODE670X	GENE5407X	0.849528
NODE672X	GENE968X	GENE1434X	0.83569
NODE673X	GENE1063X	NODE672X	0.840188
NODE674X	GENE507X	NODE673X	0.842911
NODE675X	GENE5627X	NODE496X	0.835407
NODE676X	NODE675X	GENE3340X	0.84176
NODE677X	GENE3806X	NODE676X	0.843719
NODE678X	NODE677X	NODE612X	0.84942
NODE679X	NODE678X	GENE3323X	0.851532
NODE680X	GENE3049X	NODE679X	0.842612
NODE681X	NODE680X	NODE661X	0.839779
NODE682X	NODE665X	NODE681X	0.83813
NODE683X	GENE980X	NODE596X	0.835347
NODE684X	GENE2138X	GENE5055X	0.835174
NODE685X	GENE3687X	GENE5550X	0.835148
NODE686X	GENE2795X	GENE1116X	0.83513
NODE687X	GENE3614X	NODE674X	0.835101
NODE688X	NODE288X	GENE5516X	0.834999
NODE689X	NODE688X	GENE900X	0.835079
NODE690X	NODE689X	GENE3878X	0.848666
NODE691X	NODE690X	GENE4397X	0.835353
NODE692X	NODE549X	NODE691X	0.843851
NODE693X	NODE692X	GENE1430X	0.835077
NODE694X	GENE4118X	GENE3919X	0.834886
NODE695X	NODE573X	NODE653X	0.83471
NODE696X	GENE2522X	GENE4278X	0.834664
NODE697X	GENE5085X	GENE5274X	0.834581
NODE698X	NODE628X	GENE5645X	0.83444
NODE699X	GENE3970X	NODE636X	0.834433
NODE700X	NODE682X	NODE699X	0.841307
NODE701X	GENE1628X	GENE2115X	0.834407
NODE702X	GENE4555X	NODE485X	0.834381
NODE703X	GENE2736X	NODE169X	0.834167
NODE704X	GENE2963X	GENE3985X	0.834117
NODE705X	GENE2603X	GENE2529X	0.834038
NODE706X	GENE3990X	NODE618X	0.833889
NODE707X	GENE3030X	GENE913X	0.833884
NODE708X	NODE707X	GENE1719X	0.853334
NODE709X	NODE708X	NODE652X	0.843173
NODE710X	GENE868X	GENE1916X	0.833809
NODE711X	NODE700X	NODE710X	0.857826
NODE712X	GENE1976X	GENE914X	0.833469
NODE713X	GENE3644X	NODE712X	0.837235
NODE714X	GENE3963X	NODE713X	0.843485
NODE715X	NODE683X	NODE714X	0.834158
NODE716X	NODE715X	GENE3885X	0.844153
NODE717X	NODE716X	NODE581X	0.84973
NODE718X	NODE717X	NODE446X	0.854771
NODE719X	NODE718X	NODE705X	0.85284
NODE720X	GENE2083X	NODE719X	0.84768
NODE721X	GENE1791X	NODE720X	0.848178
NODE722X	NODE721X	GENE3675X	0.846622
NODE723X	NODE722X	NODE366X	0.841831
NODE724X	NODE723X	NODE660X	0.843873
NODE725X	NODE724X	NODE711X	0.860506
NODE726X	GENE1062X	NODE725X	0.843725
NODE727X	NODE593X	NODE726X	0.838184
NODE728X	NODE727X	GENE4017X	0.835995
NODE729X	GENE4288X	GENE821X	0.833437
NODE730X	NODE519X	NODE729X	0.850511
NODE731X	GENE927X	NODE730X	0.840012
NODE732X	GENE3345X	NODE731X	0.837178
NODE733X	NODE323X	GENE2580X	0.833436
NODE734X	NODE733X	GENE1870X	0.841
NODE735X	NODE734X	GENE2666X	0.849961
NODE736X	NODE735X	NODE728X	0.836935
NODE737X	GENE5017X	NODE736X	0.833573
NODE738X	GENE4500X	NODE648X	0.833417
NODE739X	GENE5486X	GENE2903X	0.833372
NODE740X	NODE671X	NODE739X	0.838624
NODE741X	NODE740X	GENE4084X	0.83654
NODE742X	NODE668X	GENE1267X	0.833266
NODE743X	GENE4867X	NODE604X	0.833151
NODE744X	NODE737X	GENE3625X	0.833127
NODE745X	GENE2455X	NODE234X	0.833093
NODE746X	NODE475X	NODE394X	0.83308
NODE747X	GENE542X	NODE416X	0.833041
NODE748X	GENE1518X	GENE1881X	0.832774
NODE749X	NODE698X	GENE4418X	0.832692
NODE750X	GENE4082X	NODE749X	0.833067
NODE751X	GENE3677X	GENE3057X	0.832664
NODE752X	GENE4959X	GENE4723X	0.832597
NODE753X	GENE4142X	NODE445X	0.832438
NODE754X	GENE3551X	NODE753X	0.832624
NODE755X	NODE732X	NODE754X	0.849921
NODE756X	GENE1902X	NODE755X	0.85751
NODE757X	NODE599X	GENE5626X	0.832431
NODE758X	NODE621X	NODE757X	0.84049
NODE759X	NODE758X	GENE4351X	0.836684
NODE760X	GENE1799X	NODE759X	0.835147
NODE761X	GENE5706X	NODE760X	0.837096
NODE762X	GENE3432X	NODE706X	0.832369
NODE763X	GENE2717X	GENE4331X	0.832331
NODE764X	NODE520X	GENE3060X	0.832247
NODE765X	GENE4246X	GENE5308X	0.832176
NODE766X	NODE500X	GENE743X	0.832149
NODE767X	GENE1785X	NODE766X	0.848645
NODE768X	GENE829X	NODE767X	0.850664
NODE769X	GENE2114X	GENE2461X	0.8321
NODE770X	GENE3084X	GENE1268X	0.831901
NODE771X	GENE2240X	GENE1020X	0.831721
NODE772X	GENE3809X	GENE2716X	0.831691
NODE773X	NODE772X	NODE742X	0.843305
NODE774X	NODE170X	GENE430X	0.831599
NODE775X	NODE702X	NODE750X	0.831494
NODE776X	NODE762X	NODE775X	0.838014
NODE777X	GENE4794X	NODE776X	0.845998
NODE778X	GENE5103X	NODE744X	0.831405
NODE779X	GENE2499X	NODE778X	0.831269
NODE780X	GENE2725X	NODE779X	0.831388
NODE781X	GENE2345X	NODE512X	0.83113
NODE782X	GENE4743X	GENE3247X	0.830784
NODE783X	GENE1431X	GENE1503X	0.830621
NODE784X	GENE1578X	NODE783X	0.849982
NODE785X	NODE780X	NODE784X	0.836566
NODE786X	NODE785X	GENE4962X	0.830668
NODE787X	GENE4714X	NODE663X	0.830412
NODE788X	NODE787X	GENE857X	0.831192
NODE789X	GENE2392X	NODE788X	0.830508
NODE790X	GENE3190X	GENE3930X	0.830268
NODE791X	GENE4990X	GENE1463X	0.830249
NODE792X	GENE3929X	GENE4813X	0.830249
NODE793X	NODE511X	NODE792X	0.844163
NODE794X	NODE793X	GENE5428X	0.837326
NODE795X	GENE13X	GENE124X	0.830224
NODE796X	NODE709X	NODE795X	0.84697
NODE797X	GENE4340X	NODE738X	0.830052
NODE798X	NODE797X	GENE3936X	0.830053
NODE799X	GENE5279X	NODE71X	0.829989
NODE800X	GENE1750X	NODE763X	0.829913
NODE801X	GENE3491X	NODE800X	0.832017
NODE802X	NODE786X	GENE3907X	0.829756
NODE803X	GENE5495X	GENE3484X	0.829695
NODE804X	NODE803X	GENE1956X	0.858137
NODE805X	GENE5372X	NODE771X	0.82968
NODE806X	GENE1520X	NODE805X	0.850748
NODE807X	GENE5192X	GENE4552X	0.829625
NODE808X	NODE807X	GENE3344X	0.837645
NODE809X	NODE808X	GENE1440X	0.840859
NODE810X	NODE809X	GENE5239X	0.847519
NODE811X	NODE810X	NODE582X	0.838071
NODE812X	GENE3980X	NODE773X	0.829264
NODE813X	GENE3630X	GENE3771X	0.829102
NODE814X	GENE5256X	NODE813X	0.844545
NODE815X	GENE2877X	NODE802X	0.829021
NODE816X	GENE1200X	GENE3571X	0.828692
NODE817X	GENE3916X	NODE693X	0.828681
NODE818X	GENE3503X	GENE25X	0.828641
NODE819X	GENE3788X	GENE4249X	0.828605
NODE820X	GENE4434X	NODE819X	0.851632
NODE821X	GENE4991X	GENE3159X	0.828516
NODE822X	GENE487X	NODE746X	0.828357
NODE823X	GENE5075X	GENE4163X	0.82829
NODE824X	NODE566X	NODE823X	0.836378
NODE825X	NODE824X	NODE579X	0.851862
NODE826X	GENE3180X	NODE825X	0.833779
NODE827X	NODE790X	NODE826X	0.838116
NODE828X	NODE827X	NODE447X	0.839541
NODE829X	NODE828X	GENE4634X	0.844539
NODE830X	NODE829X	NODE815X	0.840236
NODE831X	NODE696X	GENE3731X	0.828275
NODE832X	GENE1908X	NODE301X	0.827857
NODE833X	GENE1422X	NODE832X	0.831711
NODE834X	NODE563X	NODE833X	0.854746
NODE835X	GENE2143X	NODE834X	0.843511
NODE836X	NODE835X	NODE777X	0.840207
NODE837X	GENE5336X	NODE836X	0.836928
NODE838X	GENE4594X	NODE837X	0.830498
NODE839X	GENE4442X	NODE838X	0.829953
NODE840X	GENE1634X	NODE400X	0.827816
NODE841X	NODE789X	NODE840X	0.834971
NODE842X	GENE2730X	NODE841X	0.828437
NODE843X	NODE532X	NODE703X	0.827779
NODE844X	NODE843X	GENE3801X	0.832088
NODE845X	NODE595X	GENE264X	0.827725
NODE846X	GENE894X	GENE1959X	0.82757
NODE847X	NODE816X	GENE1678X	0.827447
NODE848X	NODE830X	NODE847X	0.851204
NODE849X	NODE848X	GENE4530X	0.827274
NODE850X	GENE1806X	NODE842X	0.827063
NODE851X	GENE3256X	GENE3347X	0.827002
NODE852X	NODE851X	GENE5638X	0.829461
NODE853X	NODE529X	NODE535X	0.826969
NODE854X	GENE2706X	NODE853X	0.82966
NODE855X	NODE474X	NODE854X	0.82884
NODE856X	NODE855X	GENE2262X	0.836801
NODE857X	GENE4052X	GENE1079X	0.826825
NODE858X	NODE806X	NODE564X	0.826792
NODE859X	GENE3114X	GENE3988X	0.826754
NODE860X	GENE5517X	GENE2828X	0.826705
NODE861X	GENE2999X	GENE5625X	0.826446
NODE862X	GENE1829X	NODE631X	0.826385
NODE863X	NODE862X	NODE626X	0.828472
NODE864X	GENE1581X	GENE1801X	0.826371
NODE865X	GENE2010X	NODE864X	0.826907
NODE866X	GENE2686X	NODE865X	0.838999
NODE867X	GENE5672X	GENE5686X	0.826214
NODE868X	GENE5015X	NODE867X	0.850734
NODE869X	NODE839X	NODE868X	0.831264
NODE870X	GENE356X	NODE747X	0.825931
NODE871X	NODE798X	GENE3353X	0.825894
NODE872X	NODE871X	GENE4068X	0.829668
NODE873X	GENE5745X	NODE849X	0.825685
NODE874X	GENE3185X	NODE743X	0.825624
NODE875X	NODE615X	GENE5106X	0.825248
NODE876X	NODE875X	GENE1362X	0.830901
NODE877X	NODE876X	GENE750X	0.831158
NODE878X	NODE877X	GENE550X	0.839115
NODE879X	GENE3522X	NODE873X	0.825143
NODE880X	GENE1121X	NODE528X	0.825001
NODE881X	GENE5160X	GENE4787X	0.824922
NODE882X	NODE881X	GENE1080X	0.857008
NODE883X	NODE768X	GENE3253X	0.824855
NODE884X	NODE883X	GENE1343X	0.832669
NODE885X	NODE884X	NODE878X	0.827736
NODE886X	GENE4664X	NODE885X	0.838016
NODE887X	NODE879X	NODE764X	0.824812
NODE888X	NODE562X	GENE2395X	0.824743
NODE889X	NODE888X	GENE1818X	0.825265
NODE890X	GENE3800X	NODE889X	0.830878
NODE891X	GENE5077X	NODE850X	0.824709
NODE892X	GENE30X	GENE793X	0.824651
NODE893X	GENE1461X	GENE2218X	0.824637
NODE894X	NODE701X	GENE4375X	0.824376
NODE895X	GENE5218X	GENE2035X	0.824241
NODE896X	NODE895X	GENE1773X	0.826995
NODE897X	GENE4441X	NODE794X	0.824216
NODE898X	NODE428X	NODE866X	0.823977
NODE899X	NODE822X	NODE898X	0.830877
NODE900X	NODE899X	GENE1825X	0.830244
NODE901X	NODE900X	NODE89X	0.825465
NODE902X	GENE2855X	GENE5602X	0.823852
NODE903X	NODE845X	GENE146X	0.82379
NODE904X	GENE5392X	GENE5144X	0.823775
NODE905X	GENE1937X	NODE811X	0.823639
NODE906X	GENE4951X	NODE905X	0.82557
NODE907X	GENE2205X	NODE906X	0.831076
NODE908X	NODE907X	GENE2624X	0.834908
NODE909X	GENE3350X	NODE908X	0.830844
NODE910X	GENE1710X	NODE874X	0.82355
NODE911X	GENE4076X	GENE2372X	0.82354
NODE912X	GENE5513X	NODE861X	0.823467
NODE913X	NODE812X	NODE684X	0.82342
NODE914X	GENE5004X	GENE4938X	0.823354
NODE915X	GENE3235X	NODE914X	0.836936
NODE916X	GENE3822X	NODE915X	0.847876
NODE917X	NODE916X	GENE4935X	0.835177
NODE918X	GENE1375X	NODE917X	0.82781
NODE919X	GENE1323X	NODE903X	0.823144
NODE920X	GENE5201X	GENE3889X	0.823075
NODE921X	NODE887X	NODE920X	0.833778
NODE922X	GENE3460X	GENE5188X	0.823069
NODE923X	NODE890X	GENE5267X	0.822651
NODE924X	GENE5701X	GENE2917X	0.822565
NODE925X	NODE924X	GENE5255X	0.823618
NODE926X	NODE33X	NODE921X	0.822499
NODE927X	GENE4493X	NODE891X	0.822455
NODE928X	GENE5025X	NODE856X	0.822304
NODE929X	GENE4534X	NODE928X	0.822394
NODE930X	NODE741X	GENE1335X	0.822129
NODE931X	GENE3760X	NODE869X	0.822063
NODE932X	NODE751X	GENE521X	0.822022
NODE933X	GENE4834X	NODE594X	0.821834
NODE934X	GENE1670X	NODE926X	0.821813
NODE935X	GENE2525X	GENE1453X	0.821771
NODE936X	NODE935X	GENE1636X	0.854564
NODE937X	NODE817X	GENE584X	0.821761
NODE938X	GENE2061X	NODE761X	0.821548
NODE939X	GENE5217X	NODE938X	0.827864
NODE940X	GENE4590X	NODE939X	0.822426
NODE941X	NODE940X	GENE2622X	0.825138
NODE942X	NODE941X	GENE5424X	0.826634
NODE943X	GENE4632X	NODE942X	0.821874
NODE944X	NODE943X	NODE927X	0.824923
NODE945X	GENE5120X	NODE944X	0.838681
NODE946X	GENE4919X	NODE945X	0.835407
NODE947X	NODE287X	NODE946X	0.829614
NODE948X	NODE947X	GENE5624X	0.828088
NODE949X	NODE948X	GENE5606X	0.822173
NODE950X	NODE54X	GENE3219X	0.821542
NODE951X	GENE5023X	GENE3926X	0.821486
NODE952X	NODE949X	GENE4513X	0.821444
NODE953X	GENE3500X	NODE932X	0.821438
NODE954X	GENE1329X	GENE4260X	0.821319
NODE955X	GENE1533X	GENE3183X	0.821317
NODE956X	NODE952X	GENE1817X	0.821162
NODE957X	NODE852X	GENE5426X	0.821081
NODE958X	NODE913X	GENE5685X	0.821075
NODE959X	NODE958X	GENE5060X	0.822229
NODE960X	GENE5674X	GENE3137X	0.821039
NODE961X	NODE896X	NODE860X	0.8209
NODE962X	NODE277X	NODE961X	0.845393
NODE963X	NODE962X	GENE1608X	0.845729
NODE964X	GENE2441X	GENE2946X	0.820886
NODE965X	GENE2268X	NODE756X	0.820804
NODE966X	GENE3570X	GENE5731X	0.820749
NODE967X	NODE279X	GENE953X	0.820707
NODE968X	GENE1495X	NODE685X	0.820671
NODE969X	NODE934X	GENE1035X	0.820502
NODE970X	NODE886X	GENE1577X	0.820482
NODE971X	GENE636X	NODE970X	0.820902
NODE972X	GENE2947X	NODE971X	0.820517
NODE973X	GENE2776X	GENE4495X	0.820438
NODE974X	GENE4499X	NODE965X	0.82027
NODE975X	GENE3836X	GENE3248X	0.820176
NODE976X	NODE969X	NODE975X	0.827441
NODE977X	NODE704X	GENE3721X	0.820153
NODE978X	NODE844X	GENE3363X	0.820108
NODE979X	GENE5248X	GENE5684X	0.820102
NODE980X	GENE2575X	NODE259X	0.82008
NODE981X	GENE3793X	NODE782X	0.819739
NODE982X	NODE503X	NODE981X	0.832213
NODE983X	NODE982X	NODE872X	0.84482
NODE984X	GENE2005X	GENE3557X	0.819713
NODE985X	NODE974X	NODE645X	0.81968
NODE986X	NODE956X	NODE985X	0.822063
NODE987X	NODE986X	GENE835X	0.82479
NODE988X	NODE987X	NODE831X	0.821472
NODE989X	GENE3971X	NODE988X	0.820206
NODE990X	GENE2685X	GENE3956X	0.819637
NODE991X	NODE801X	NODE687X	0.819625
NODE992X	NODE991X	GENE1507X	0.825489
NODE993X	NODE992X	GENE2814X	0.828372
NODE994X	NODE993X	GENE4518X	0.83416
NODE995X	NODE994X	NODE976X	0.827848
NODE996X	GENE1838X	NODE995X	0.821679
NODE997X	NODE918X	NODE770X	0.819329
NODE998X	NODE997X	GENE1405X	0.838274
NODE999X	GENE5502X	NODE437X	0.819084
NODE1000X	NODE996X	GENE1744X	0.819065
NODE1001X	GENE2873X	GENE1935X	0.819008
NODE1002X	NODE260X	NODE1001X	0.834399
NODE1003X	NODE1002X	GENE3895X	0.821008
NODE1004X	GENE2647X	GENE4980X	0.818946
NODE1005X	GENE2274X	NODE1004X	0.819169
NODE1006X	GENE4791X	NODE1005X	0.834611
NODE1007X	NODE1006X	NODE796X	0.840372
NODE1008X	NODE1007X	GENE762X	0.843141
NODE1009X	NODE1008X	NODE901X	0.840047
NODE1010X	GENE4483X	NODE1009X	0.832444
NODE1011X	NODE966X	NODE1010X	0.828957
NODE1012X	GENE5654X	NODE1011X	0.826266
NODE1013X	GENE4096X	GENE1558X	0.818737
NODE1014X	GENE3960X	GENE5244X	0.818237
NODE1015X	NODE870X	NODE1014X	0.828912
NODE1016X	NODE972X	NODE1000X	0.818006
NODE1017X	NODE1016X	GENE2869X	0.821602
NODE1018X	NODE1017X	GENE4196X	0.819005
NODE1019X	NODE1018X	GENE3725X	0.818043
NODE1020X	GENE4928X	GENE3132X	0.817929
NODE1021X	NODE897X	GENE2841X	0.81786
NODE1022X	GENE4372X	GENE3266X	0.817801
NODE1023X	NODE1019X	NODE1022X	0.842654
NODE1024X	GENE5583X	NODE983X	0.817784
NODE1025X	GENE1823X	GENE1668X	0.817759
NODE1026X	GENE937X	GENE104X	0.817509
NODE1027X	GENE3510X	GENE2318X	0.817498
NODE1028X	NODE1027X	NODE1023X	0.840784
NODE1029X	GENE393X	GENE924X	0.817453
NODE1030X	GENE935X	NODE442X	0.817422
NODE1031X	NODE1030X	GENE5519X	0.823786
NODE1032X	GENE5456X	NODE1031X	0.820928
NODE1033X	NODE929X	NODE999X	0.817226
NODE1034X	NODE1033X	GENE1224X	0.825703
NODE1035X	NODE1034X	GENE3136X	0.824038
NODE1036X	NODE1035X	NODE530X	0.820297
NODE1037X	NODE1036X	GENE993X	0.818234
NODE1038X	NODE1037X	NODE1028X	0.825952
NODE1039X	NODE1038X	GENE3635X	0.819381
NODE1040X	GENE1455X	NODE197X	0.817198
NODE1041X	NODE910X	GENE4832X	0.817122
NODE1042X	GENE3000X	NODE857X	0.817109
NODE1043X	GENE5584X	GENE1540X	0.816863
NODE1044X	GENE5560X	NODE1043X	0.823258
NODE1045X	NODE804X	GENE4666X	0.816721
NODE1046X	GENE2032X	NODE1024X	0.816636
NODE1047X	NODE765X	GENE1418X	0.8166
NODE1048X	GENE1709X	GENE3775X	0.816393
NODE1049X	GENE4782X	GENE4208X	0.816297
NODE1050X	NODE1049X	GENE5229X	0.821666
NODE1051X	NODE1050X	NODE989X	0.845394
NODE1052X	GENE2746X	NODE1051X	0.818667
NODE1053X	GENE4478X	NODE931X	0.816187
NODE1054X	GENE1561X	GENE133X	0.816143
NODE1055X	GENE5369X	GENE5059X	0.816037
NODE1056X	GENE2052X	GENE3770X	0.816004
NODE1057X	GENE4242X	GENE5721X	0.815879
NODE1058X	GENE5339X	GENE2914X	0.815873
NODE1059X	GENE3671X	NODE1058X	0.81625
NODE1060X	NODE937X	NODE1059X	0.820045
NODE1061X	NODE998X	GENE4757X	0.815861
NODE1062X	GENE4847X	NODE1052X	0.815828
NODE1063X	GENE3078X	GENE4328X	0.815823
NODE1064X	NODE1039X	GENE890X	0.815822
NODE1065X	GENE631X	NODE694X	0.815765
NODE1066X	NODE1064X	GENE1483X	0.815722
NODE1067X	GENE527X	GENE797X	0.815697
NODE1068X	GENE996X	GENE779X	0.815656
NODE1069X	GENE2370X	NODE980X	0.815595
NODE1070X	NODE1069X	GENE5058X	0.817917
NODE1071X	GENE5043X	NODE1070X	0.818703
NODE1072X	GENE2055X	GENE2382X	0.815595
NODE1073X	GENE4730X	GENE3924X	0.815493
NODE1074X	GENE1763X	NODE930X	0.815237
NODE1075X	NODE1013X	NODE1046X	0.815209
NODE1076X	NODE1015X	NODE968X	0.815138
NODE1077X	GENE959X	GENE184X	0.815095
NODE1078X	GENE1493X	GENE276X	0.815072
NODE1079X	NODE919X	NODE662X	0.815027
NODE1080X	GENE1960X	NODE1079X	0.816129
NODE1081X	NODE1012X	NODE1068X	0.814745
NODE1082X	NODE196X	NODE858X	0.814692
NODE1083X	NODE1082X	GENE2446X	0.821665
NODE1084X	GENE251X	GENE1798X	0.81463
NODE1085X	NODE650X	GENE2878X	0.81456
NODE1086X	GENE5539X	NODE1074X	0.814513
NODE1087X	NODE1055X	GENE5284X	0.814467
NODE1088X	GENE2926X	GENE3118X	0.814424
NODE1089X	NODE1088X	GENE5354X	0.82088
NODE1090X	GENE1276X	GENE2930X	0.814362
NODE1091X	NODE957X	GENE5505X	0.814325
NODE1092X	NODE1091X	GENE4132X	0.829313
NODE1093X	NODE1092X	GENE5629X	0.828066
NODE1094X	GENE4836X	NODE1053X	0.814288
NODE1095X	GENE5615X	GENE3065X	0.814187
NODE1096X	NODE1066X	NODE1095X	0.818136
NODE1097X	NODE1096X	GENE4687X	0.814361
NODE1098X	GENE5631X	NODE96X	0.814152
NODE1099X	NODE440X	NODE114X	0.814152
NODE1100X	GENE4244X	GENE936X	0.814125
NODE1101X	GENE442X	NODE954X	0.814081
NODE1102X	GENE519X	NODE1101X	0.832755
NODE1103X	GENE4463X	NODE863X	0.814001
NODE1104X	GENE4180X	NODE1103X	0.820931
NODE1105X	GENE2287X	GENE4533X	0.813822
NODE1106X	NODE695X	GENE2002X	0.813774
NODE1107X	GENE5514X	NODE1094X	0.813771
NODE1108X	NODE1106X	GENE3982X	0.813725
NODE1109X	NODE1108X	GENE3277X	0.814791
NODE1110X	GENE557X	NODE1025X	0.813693
NODE1111X	GENE745X	NODE1110X	0.829647
NODE1112X	NODE1111X	NODE1081X	0.842339
NODE1113X	GENE5630X	NODE1107X	0.813409
NODE1114X	GENE4839X	NODE1113X	0.814
NODE1115X	GENE1351X	GENE746X	0.813327
NODE1116X	GENE575X	NODE1115X	0.828464
NODE1117X	NODE1097X	NODE1116X	0.846492
NODE1118X	NODE68X	NODE960X	0.813306
NODE1119X	GENE5552X	NODE1062X	0.812965
NODE1120X	GENE2561X	GENE4621X	0.812964
NODE1121X	GENE4377X	GENE2687X	0.812945
NODE1122X	GENE4619X	GENE2793X	0.812863
NODE1123X	GENE2155X	NODE1122X	0.831202
NODE1124X	NODE1089X	GENE3981X	0.812663
NODE1125X	GENE4645X	GENE2691X	0.812476
NODE1126X	GENE4043X	NODE1125X	0.845592
NODE1127X	NODE1126X	GENE2682X	0.815699
NODE1128X	NODE1127X	NODE984X	0.81654
NODE1129X	NODE1117X	NODE1128X	0.835918
NODE1130X	GENE5031X	GENE2538X	0.812103
NODE1131X	NODE646X	NODE1130X	0.837396
NODE1132X	NODE1131X	GENE5235X	0.832787
NODE1133X	NODE1132X	GENE3119X	0.820553
NODE1134X	NODE1133X	GENE5449X	0.821995
NODE1135X	NODE1112X	GENE394X	0.812102
NODE1136X	GENE3203X	GENE4206X	0.812045
NODE1137X	NODE1136X	GENE4364X	0.825511
NODE1138X	GENE5163X	NODE1137X	0.817531
NODE1139X	GENE4914X	NODE1138X	0.825934
NODE1140X	NODE1139X	GENE4578X	0.813676
NODE1141X	GENE2598X	GENE4204X	0.811918
NODE1142X	NODE1123X	GENE1522X	0.811884
NODE1143X	NODE1129X	NODE1142X	0.824918
NODE1144X	GENE2224X	GENE3606X	0.811878
NODE1145X	GENE4748X	NODE1109X	0.811756
NODE1146X	GENE4668X	NODE1021X	0.811745
NODE1147X	NODE1114X	NODE1146X	0.822846
NODE1148X	GENE4040X	NODE1147X	0.815782
NODE1149X	GENE600X	GENE3966X	0.811564
NODE1150X	NODE1149X	NODE774X	0.841654
NODE1151X	NODE1150X	GENE2800X	0.818811
NODE1152X	GENE2967X	GENE1366X	0.811547
NODE1153X	GENE1413X	GENE919X	0.811536
NODE1154X	NODE1075X	GENE1291X	0.811508
NODE1155X	GENE4930X	GENE4438X	0.811409
NODE1156X	GENE5665X	NODE1155X	0.811777
NODE1157X	NODE1156X	NODE473X	0.817348
NODE1158X	GENE4758X	NODE1157X	0.829004
NODE1159X	GENE5212X	NODE1158X	0.820731
NODE1160X	GENE5271X	NODE1159X	0.82829
NODE1161X	GENE572X	NODE1160X	0.819433
NODE1162X	NODE1105X	NODE1060X	0.81134
NODE1163X	GENE985X	GENE410X	0.811027
NODE1164X	GENE45X	GENE2661X	0.810913
NODE1165X	GENE4830X	NODE1141X	0.810899
NODE1166X	NODE1165X	NODE1143X	0.813847
NODE1167X	GENE946X	GENE620X	0.810764
NODE1168X	NODE1167X	GENE1377X	0.814327
NODE1169X	NODE909X	GENE2230X	0.810744
NODE1170X	GENE1394X	GENE884X	0.810606
NODE1171X	GENE541X	NODE1093X	0.810386
NODE1172X	NODE540X	GENE2152X	0.810367
NODE1173X	GENE4535X	GENE2179X	0.810325
NODE1174X	GENE234X	GENE1122X	0.810018
NODE1175X	GENE5553X	GENE1859X	0.8099
NODE1176X	NODE1166X	NODE1175X	0.819326
NODE1177X	NODE748X	NODE859X	0.809755
NODE1178X	NODE978X	GENE2518X	0.809549
NODE1179X	GENE3599X	GENE1663X	0.809518
NODE1180X	GENE3090X	NODE1148X	0.809355
NODE1181X	GENE5566X	GENE4450X	0.80917
NODE1182X	GENE4298X	GENE2534X	0.808981
NODE1183X	NODE963X	GENE5748X	0.808941
NODE1184X	NODE1183X	GENE5053X	0.816632
NODE1185X	NODE1184X	GENE2668X	0.815913
NODE1186X	NODE1185X	GENE3762X	0.820725
NODE1187X	NODE1186X	NODE1180X	0.823014
NODE1188X	GENE4811X	NODE1187X	0.815613
NODE1189X	GENE2408X	NODE1188X	0.812378
NODE1190X	NODE1189X	GENE4615X	0.810355
NODE1191X	NODE1190X	GENE5525X	0.809478
NODE1192X	GENE3170X	NODE933X	0.808855
NODE1193X	GENE2786X	GENE5501X	0.808595
NODE1194X	NODE1193X	GENE3937X	0.822374
NODE1195X	GENE4801X	GENE1549X	0.808503
NODE1196X	GENE3265X	NODE1041X	0.808465
NODE1197X	GENE1047X	NODE1196X	0.810978
NODE1198X	NODE1134X	GENE4875X	0.808435
NODE1199X	NODE1198X	GENE5250X	0.817852
NODE1200X	NODE1176X	NODE1199X	0.822264
NODE1201X	NODE1200X	GENE3009X	0.808669
NODE1202X	GENE2693X	NODE953X	0.808063
NODE1203X	NODE1154X	NODE1202X	0.83091
NODE1204X	NODE1203X	NODE1056X	0.817221
NODE1205X	NODE1204X	NODE1098X	0.817432
NODE1206X	NODE1201X	GENE3567X	0.808043
NODE1207X	GENE4950X	NODE1086X	0.80791
NODE1208X	NODE1045X	NODE1102X	0.807803
NODE1209X	NODE1208X	NODE979X	0.819353
NODE1210X	NODE1209X	NODE1054X	0.816327
NODE1211X	GENE598X	GENE999X	0.807803
NODE1212X	GENE2289X	GENE5402X	0.807802
NODE1213X	NODE1205X	GENE2444X	0.807797
NODE1214X	NODE401X	NODE1162X	0.807763
NODE1215X	NODE1206X	NODE62X	0.807694
NODE1216X	GENE1108X	NODE1119X	0.80765
NODE1217X	GENE1648X	GENE2780X	0.807649
NODE1218X	NODE1169X	GENE2150X	0.807498
NODE1219X	GENE2636X	NODE664X	0.807377
NODE1220X	GENE3139X	GENE1874X	0.807336
NODE1221X	GENE4268X	GENE3540X	0.807299
NODE1222X	GENE1385X	NODE1197X	0.807292
NODE1223X	GENE1945X	GENE806X	0.807263
NODE1224X	GENE5349X	GENE5479X	0.806688
NODE1225X	NODE1224X	GENE2651X	0.807532
NODE1226X	NODE1215X	GENE3151X	0.806606
NODE1227X	GENE5394X	GENE3837X	0.806503
NODE1228X	NODE1226X	GENE3957X	0.806426
NODE1229X	NODE911X	GENE1474X	0.806318
NODE1230X	NODE1229X	NODE245X	0.822864
NODE1231X	NODE1230X	GENE3376X	0.824644
NODE1232X	GENE3056X	NODE1231X	0.80663
NODE1233X	NODE1213X	NODE1232X	0.809295
NODE1234X	NODE1228X	GENE906X	0.806206
NODE1235X	GENE4235X	NODE950X	0.806101
NODE1236X	NODE1178X	GENE1415X	0.806099
NODE1237X	GENE1671X	NODE1104X	0.805986
NODE1238X	NODE1237X	NODE1210X	0.808435
NODE1239X	GENE5184X	NODE1238X	0.821492
NODE1240X	GENE4475X	NODE1239X	0.818024
NODE1241X	GENE3967X	NODE1240X	0.814448
NODE1242X	GENE4697X	NODE1241X	0.806879
NODE1243X	NODE1234X	GENE4698X	0.805979
NODE1244X	NODE959X	GENE346X	0.805869
NODE1245X	NODE1243X	GENE5410X	0.805721
NODE1246X	NODE1245X	GENE4047X	0.805797
NODE1247X	GENE2368X	GENE1140X	0.805638
NODE1248X	NODE1222X	NODE349X	0.805595
NODE1249X	NODE1248X	NODE1076X	0.816515
NODE1250X	GENE3773X	NODE1249X	0.824178
NODE1251X	GENE54X	GENE2803X	0.805532
NODE1252X	NODE1191X	GENE4053X	0.805423
NODE1253X	NODE1252X	GENE4816X	0.805711
NODE1254X	NODE1211X	NODE1135X	0.805371
NODE1255X	GENE5383X	NODE1253X	0.805358
NODE1256X	GENE4846X	GENE5091X	0.805007
NODE1257X	GENE2609X	NODE1099X	0.805004
NODE1258X	NODE1257X	GENE4568X	0.813556
NODE1259X	GENE2894X	NODE1246X	0.804853
NODE1260X	GENE4349X	NODE1259X	0.804761
NODE1261X	NODE1171X	NODE820X	0.804423
NODE1262X	GENE5397X	GENE2559X	0.804198
NODE1263X	NODE1236X	GENE3553X	0.80417
NODE1264X	NODE1250X	NODE1260X	0.804116
NODE1265X	NODE1242X	NODE1264X	0.809581
NODE1266X	NODE1265X	GENE5471X	0.80872
NODE1267X	NODE1266X	NODE1194X	0.808538
NODE1268X	NODE1267X	GENE2399X	0.808285
NODE1269X	GENE3781X	GENE2997X	0.804078
NODE1270X	GENE1967X	NODE1269X	0.826422
NODE1271X	NODE1270X	NODE1214X	0.824513
NODE1272X	NODE1080X	GENE15X	0.804076
NODE1273X	GENE5551X	GENE4014X	0.803947
NODE1274X	NODE1255X	GENE5642X	0.803924
NODE1275X	GENE1583X	NODE1223X	0.803881
NODE1276X	GENE2587X	GENE5455X	0.803874
NODE1277X	NODE1061X	NODE1216X	0.803829
NODE1278X	GENE5538X	NODE1277X	0.808746
NODE1279X	NODE1278X	GENE2531X	0.804146
NODE1280X	GENE1592X	GENE1731X	0.803639
NODE1281X	NODE1268X	NODE1280X	0.8391
NODE1282X	NODE404X	GENE1378X	0.803628
NODE1283X	NODE1282X	NODE1261X	0.810116
NODE1284X	GENE5127X	NODE1283X	0.814414
NODE1285X	GENE1056X	NODE951X	0.803479
NODE1286X	GENE3144X	GENE3390X	0.803454
NODE1287X	GENE1349X	GENE4678X	0.8034
NODE1288X	NODE1287X	GENE4586X	0.829724
NODE1289X	NODE1288X	GENE1478X	0.824069
NODE1290X	NODE814X	NODE12X	0.803332
NODE1291X	GENE1288X	GENE4985X	0.803261
NODE1292X	GENE878X	NODE1291X	0.831526
NODE1293X	GENE212X	GENE167X	0.803205
NODE1294X	NODE1293X	GENE215X	0.822483
NODE1295X	NODE1172X	GENE4639X	0.803159
NODE1296X	NODE1032X	NODE1295X	0.805244
NODE1297X	NODE1296X	GENE5546X	0.83697
NODE1298X	NODE1297X	GENE3884X	0.809244
NODE1299X	NODE1298X	GENE3834X	0.809068
NODE1300X	NODE1299X	GENE5293X	0.812241
NODE1301X	NODE1300X	GENE4524X	0.806899
NODE1302X	NODE1301X	GENE3031X	0.810843
NODE1303X	NODE1302X	GENE3898X	0.808904
NODE1304X	NODE1303X	NODE1279X	0.812094
NODE1305X	NODE1304X	NODE1144X	0.811905
NODE1306X	GENE3449X	NODE1090X	0.803157
NODE1307X	GENE2378X	NODE1207X	0.803147
NODE1308X	GENE4575X	NODE1307X	0.804209
NODE1309X	GENE3395X	NODE1192X	0.80298
NODE1310X	NODE1063X	NODE1309X	0.808708
NODE1311X	NODE1310X	GENE4477X	0.813914
NODE1312X	NODE1233X	NODE1152X	0.802969
NODE1313X	GENE4596X	NODE1308X	0.802818
NODE1314X	NODE1274X	GENE2507X	0.80237
NODE1315X	GENE2964X	GENE3498X	0.802353
NODE1316X	GENE1439X	NODE1315X	0.809856
NODE1317X	NODE1281X	NODE1316X	0.810261
NODE1318X	GENE2412X	GENE5318X	0.8023
NODE1319X	NODE1318X	NODE1312X	0.816424
NODE1320X	GENE4735X	GENE3018X	0.802246
NODE1321X	GENE2168X	NODE1320X	0.822102
NODE1322X	NODE23X	NODE1044X	0.802166
NODE1323X	GENE2949X	NODE1153X	0.80212
NODE1324X	GENE1506X	NODE1323X	0.830256
NODE1325X	GENE3704X	NODE1324X	0.814402
NODE1326X	NODE1325X	GENE654X	0.813162
NODE1327X	NODE1326X	GENE4019X	0.815264
NODE1328X	NODE1327X	NODE967X	0.808812
NODE1329X	NODE1328X	GENE4705X	0.817909
NODE1330X	NODE1329X	GENE2134X	0.81316
NODE1331X	NODE1305X	NODE1330X	0.815335
NODE1332X	GENE738X	NODE1161X	0.802046
NODE1333X	NODE1331X	GENE5498X	0.802041
NODE1334X	NODE893X	GENE1088X	0.802009
NODE1335X	NODE1317X	NODE1334X	0.818079
NODE1336X	GENE5588X	GENE5730X	0.801918
NODE1337X	GENE4162X	NODE654X	0.801902
NODE1338X	GENE5440X	NODE1337X	0.822932
NODE1339X	NODE1338X	GENE4024X	0.808505
NODE1340X	GENE2223X	NODE977X	0.801848
NODE1341X	NODE1314X	GENE4899X	0.801791
NODE1342X	GENE5006X	GENE3511X	0.801588
NODE1343X	GENE2648X	GENE3813X	0.801544
NODE1344X	NODE1343X	NODE1335X	0.817185
NODE1345X	GENE450X	GENE445X	0.801519
NODE1346X	NODE1140X	NODE1047X	0.801379
NODE1347X	NODE1346X	GENE3706X	0.802362
NODE1348X	NODE1347X	GENE3621X	0.801551
NODE1349X	GENE5130X	GENE5487X	0.801353
NODE1350X	GENE2729X	NODE1349X	0.819411
NODE1351X	NODE1350X	GENE5380X	0.820284
NODE1352X	NODE1351X	GENE5509X	0.822711
NODE1353X	NODE880X	NODE1352X	0.812323
NODE1354X	NODE1344X	NODE1353X	0.830681
NODE1355X	NODE1354X	NODE1042X	0.803662
NODE1356X	GENE148X	GENE528X	0.801327
NODE1357X	GENE2282X	NODE1124X	0.801258
NODE1358X	NODE1332X	NODE1357X	0.805692
NODE1359X	GENE5350X	NODE1358X	0.804252
NODE1360X	GENE2972X	NODE1359X	0.806164
NODE1361X	NODE651X	GENE5261X	0.801228
NODE1362X	NODE1361X	GENE5376X	0.825025
NODE1363X	NODE1362X	NODE1341X	0.828574
NODE1364X	NODE46X	NODE1363X	0.805569
NODE1365X	GENE2879X	NODE1364X	0.80113
NODE1366X	NODE1339X	GENE4455X	0.801053
NODE1367X	GENE4633X	NODE1355X	0.800967
NODE1368X	NODE1272X	GENE1129X	0.800951
NODE1369X	NODE1360X	GENE2920X	0.800905
NODE1370X	NODE1254X	GENE1954X	0.800715
NODE1371X	GENE472X	GENE2861X	0.800484
NODE1372X	GENE5082X	GENE2918X	0.800466
NODE1373X	GENE2348X	GENE1304X	0.800389
NODE1374X	GENE2723X	GENE3080X	0.800364
NODE1375X	NODE1367X	GENE5720X	0.800319
NODE1376X	GENE3289X	GENE2530X	0.799887
NODE1377X	GENE1227X	NODE1376X	0.808981
NODE1378X	NODE66X	GENE122X	0.79988
NODE1379X	GENE3058X	GENE3735X	0.799863
NODE1380X	GENE3769X	NODE1218X	0.799612
NODE1381X	GENE1022X	GENE650X	0.79961
NODE1382X	NODE1003X	GENE105X	0.799539
NODE1383X	GENE5061X	NODE1382X	0.80899
NODE1384X	GENE2760X	NODE1029X	0.79946
NODE1385X	GENE2901X	GENE4006X	0.799386
NODE1386X	NODE1333X	NODE1385X	0.805336
NODE1387X	GENE4852X	NODE1365X	0.798889
NODE1388X	NODE63X	NODE1387X	0.799103
NODE1389X	NODE1220X	NODE560X	0.798675
NODE1390X	NODE1386X	GENE3663X	0.798457
NODE1391X	GENE5158X	GENE2377X	0.798403
NODE1392X	GENE3633X	GENE4456X	0.798288
NODE1393X	GENE334X	GENE1380X	0.798249
NODE1394X	NODE1393X	NODE606X	0.803211
NODE1395X	GENE3905X	NODE973X	0.798191
NODE1396X	GENE347X	NODE1121X	0.79816
NODE1397X	NODE1370X	NODE1396X	0.812501
NODE1398X	NODE1258X	GENE2210X	0.798132
NODE1399X	GENE3529X	NODE1398X	0.798524
NODE1400X	GENE1637X	NODE1399X	0.811481
NODE1401X	GENE5732X	NODE1256X	0.798078
NODE1402X	NODE1145X	NODE1401X	0.811112
NODE1403X	NODE1083X	NODE1402X	0.799095
NODE1404X	NODE1403X	GENE3074X	0.807226
NODE1405X	GENE165X	GENE3548X	0.797956
NODE1406X	GENE3968X	NODE1379X	0.797895
NODE1407X	GENE5088X	NODE1375X	0.797887
NODE1408X	GENE2386X	GENE1240X	0.797646
NODE1409X	GENE849X	NODE1408X	0.821619
NODE1410X	NODE1340X	NODE1409X	0.826344
NODE1411X	GENE3436X	GENE4704X	0.797632
NODE1412X	GENE3745X	GENE4133X	0.797402
NODE1413X	GENE2705X	NODE1412X	0.825183
NODE1414X	NODE1388X	NODE1413X	0.838968
NODE1415X	NODE1414X	GENE3002X	0.798759
NODE1416X	GENE3935X	NODE1407X	0.797214
NODE1417X	NODE39X	NODE1118X	0.797147
NODE1418X	NODE1415X	NODE1417X	0.811606
NODE1419X	GENE5280X	NODE1418X	0.797553
NODE1420X	GENE252X	GENE623X	0.797036
NODE1421X	GENE646X	GENE65X	0.796968
NODE1422X	GENE2550X	GENE826X	0.796954
NODE1423X	NODE1380X	GENE1622X	0.796943
NODE1424X	GENE3160X	GENE2884X	0.796885
NODE1425X	GENE4290X	NODE1225X	0.796842
NODE1426X	GENE5740X	NODE1425X	0.7981
NODE1427X	NODE1426X	GENE4283X	0.79786
NODE1428X	NODE821X	GENE4108X	0.796751
NODE1429X	NODE1390X	NODE1276X	0.796722
NODE1430X	GENE3564X	GENE5123X	0.79671
NODE1431X	NODE1427X	GENE5231X	0.796685
NODE1432X	NODE1057X	NODE1431X	0.802997
NODE1433X	NODE1432X	GENE2432X	0.805979
NODE1434X	NODE1366X	NODE1433X	0.801979
NODE1435X	NODE1434X	GENE4305X	0.81595
NODE1436X	GENE2928X	NODE1435X	0.810556
NODE1437X	NODE1436X	NODE925X	0.804261
NODE1438X	NODE1437X	NODE1419X	0.797446
NODE1439X	NODE1438X	GENE4225X	0.811725
NODE1440X	NODE1439X	GENE5211X	0.809657
NODE1441X	NODE1440X	GENE5420X	0.805923
NODE1442X	NODE1441X	GENE4845X	0.806763
NODE1443X	NODE1442X	GENE5081X	0.80448
NODE1444X	NODE1443X	GENE319X	0.800711
NODE1445X	NODE1444X	GENE5042X	0.798286
NODE1446X	NODE1151X	GENE1575X	0.79662
NODE1447X	NODE1446X	NODE1404X	0.802841
NODE1448X	GENE1767X	NODE1447X	0.802106
NODE1449X	NODE1336X	NODE1448X	0.802298
NODE1450X	NODE1383X	GENE5450X	0.796549
NODE1451X	GENE3872X	NODE1450X	0.801738
NODE1452X	GENE233X	NODE1451X	0.800702
NODE1453X	GENE1278X	NODE1452X	0.808773
NODE1454X	GENE4917X	NODE1453X	0.803376
NODE1455X	GENE3290X	GENE5102X	0.796497
NODE1456X	NODE1455X	GENE4894X	0.817465
NODE1457X	NODE1454X	NODE1456X	0.80777
NODE1458X	NODE1449X	GENE4161X	0.796492
NODE1459X	GENE2300X	NODE1416X	0.796431
NODE1460X	GENE180X	GENE470X	0.796248
NODE1461X	NODE1445X	NODE1457X	0.796208
NODE1462X	NODE1461X	GENE5673X	0.803787
NODE1463X	NODE1462X	GENE4514X	0.803065
NODE1464X	NODE1244X	GENE632X	0.796186
NODE1465X	GENE3239X	GENE5331X	0.796068
NODE1466X	NODE1459X	GENE1525X	0.796019
NODE1467X	GENE2960X	GENE3475X	0.795983
NODE1468X	GENE5022X	GENE2159X	0.7956
NODE1469X	NODE1463X	GENE4932X	0.795559
NODE1470X	NODE781X	GENE2121X	0.79553
NODE1471X	NODE1313X	NODE1470X	0.807047
NODE1472X	GENE3697X	NODE1471X	0.802819
NODE1473X	GENE5750X	NODE1472X	0.795537
NODE1474X	NODE1289X	NODE1473X	0.797037
NODE1475X	NODE1474X	GENE3016X	0.810319
NODE1476X	GENE2838X	GENE1315X	0.795414
NODE1477X	GENE2479X	NODE35X	0.795274
NODE1478X	GENE1546X	NODE1311X	0.795267
NODE1479X	GENE1822X	NODE936X	0.79518
NODE1480X	GENE1499X	NODE1271X	0.795035
NODE1481X	GENE3782X	NODE1480X	0.796473
NODE1482X	GENE3120X	NODE1369X	0.795003
NODE1483X	NODE1469X	NODE1284X	0.794994
NODE1484X	GENE5489X	GENE3187X	0.794911
NODE1485X	GENE986X	GENE1068X	0.794551
NODE1486X	GENE2704X	NODE1466X	0.794453
NODE1487X	NODE1429X	GENE1487X	0.794349
NODE1488X	NODE1482X	GENE5678X	0.794208
NODE1489X	NODE1488X	NODE1212X	0.79443
NODE1490X	GENE3709X	NODE1489X	0.796085
NODE1491X	NODE1486X	NODE1422X	0.793974
NODE1492X	NODE1491X	GENE120X	0.793987
NODE1493X	NODE1319X	GENE1030X	0.793648
NODE1494X	GENE3257X	GENE4366X	0.793549
NODE1495X	NODE1494X	GENE3008X	0.811978
NODE1496X	NODE1495X	GENE2671X	0.794263
NODE1497X	GENE5327X	NODE1492X	0.793393
NODE1498X	NODE1164X	GENE253X	0.793388
NODE1499X	NODE1497X	GENE5092X	0.793225
NODE1500X	GENE908X	GENE1386X	0.793223
NODE1501X	GENE3194X	GENE2336X	0.793131
NODE1502X	GENE5314X	NODE1499X	0.793098
NODE1503X	GENE2160X	GENE3573X	0.793031
NODE1504X	GENE529X	NODE1397X	0.792893
NODE1505X	GENE2533X	GENE3811X	0.792873
NODE1506X	NODE1487X	GENE1138X	0.792803
NODE1507X	GENE1739X	GENE2214X	0.792693
NODE1508X	NODE1506X	NODE1507X	0.804636
NODE1509X	GENE675X	GENE257X	0.792533
NODE1510X	NODE1508X	GENE3752X	0.792501
NODE1511X	GENE2646X	GENE2338X	0.792477
NODE1512X	GENE4213X	NODE1510X	0.791816
NODE1513X	GENE4030X	NODE1502X	0.791763
NODE1514X	NODE1384X	GENE1759X	0.791665
NODE1515X	NODE1514X	GENE221X	0.807899
NODE1516X	NODE1294X	NODE1515X	0.818372
NODE1517X	NODE1516X	NODE1504X	0.799628
NODE1518X	GENE4931X	NODE1517X	0.802545
NODE1519X	GENE3405X	GENE3593X	0.791462
NODE1520X	GENE1766X	NODE1085X	0.791381
NODE1521X	NODE1275X	GENE1999X	0.791264
NODE1522X	GENE3777X	GENE1730X	0.791212
NODE1523X	NODE1522X	GENE4470X	0.819639
NODE1524X	NODE1493X	GENE4363X	0.79114
NODE1525X	GENE587X	GENE1187X	0.791138
NODE1526X	NODE1348X	GENE3730X	0.791015
NODE1527X	GENE287X	GENE157X	0.790966
NODE1528X	NODE923X	GENE3228X	0.790946
NODE1529X	NODE1528X	GENE4X	0.791952
NODE1530X	GENE4851X	NODE1512X	0.790814
NODE1531X	GENE1152X	GENE457X	0.790691
NODE1532X	NODE1048X	NODE1531X	0.791191
NODE1533X	NODE1532X	GENE3761X	0.819837
NODE1534X	NODE1533X	NODE1530X	0.832373
NODE1535X	GENE5391X	NODE1534X	0.790669
NODE1536X	NODE1496X	GENE5172X	0.790669
NODE1537X	GENE4336X	NODE1536X	0.792827
NODE1538X	GENE4405X	NODE1537X	0.79922
NODE1539X	GENE4696X	NODE1538X	0.791604
NODE1540X	NODE1483X	GENE1751X	0.790659
NODE1541X	GENE4155X	GENE2162X	0.790579
NODE1542X	NODE1539X	NODE1411X	0.790364
NODE1543X	GENE5429X	NODE1542X	0.798246
NODE1544X	GENE4125X	GENE5287X	0.790221
NODE1545X	GENE1253X	GENE2065X	0.789973
NODE1546X	GENE4484X	GENE3705X	0.789885
NODE1547X	NODE1546X	NODE1545X	0.819071
NODE1548X	GENE3646X	GENE5002X	0.789596
NODE1549X	NODE334X	GENE1102X	0.789512
NODE1550X	GENE4313X	GENE1613X	0.789477
NODE1551X	NODE1071X	GENE5288X	0.789471
NODE1552X	GENE3435X	NODE1551X	0.792961
NODE1553X	GENE4261X	GENE3728X	0.789463
NODE1554X	NODE1428X	GENE3364X	0.789458
NODE1555X	NODE1392X	NODE1543X	0.789393
NODE1556X	GENE5101X	NODE1513X	0.78935
NODE1557X	GENE96X	GENE2555X	0.789335
NODE1558X	GENE5292X	NODE1535X	0.789308
NODE1559X	NODE1430X	NODE1558X	0.789594
NODE1560X	GENE2858X	GENE3742X	0.789259
NODE1561X	NODE1273X	NODE1377X	0.789135
NODE1562X	NODE1561X	NODE1519X	0.79209
NODE1563X	NODE1321X	NODE1562X	0.804903
NODE1564X	NODE1563X	GENE4498X	0.81592
NODE1565X	NODE1556X	NODE1564X	0.810292
NODE1566X	NODE1565X	GENE3535X	0.79067
NODE1567X	GENE4420X	GENE3399X	0.789109
NODE1568X	NODE1524X	NODE60X	0.789079
NODE1569X	GENE2487X	GENE3131X	0.789075
NODE1570X	NODE1569X	GENE1310X	0.815535
NODE1571X	GENE4129X	NODE1559X	0.789072
NODE1572X	GENE4422X	NODE1571X	0.789819
NODE1573X	GENE67X	GENE349X	0.789044
NODE1574X	GENE4920X	GENE4284X	0.788947
NODE1575X	NODE1219X	GENE2578X	0.788939
NODE1576X	NODE1575X	GENE1997X	0.80441
NODE1577X	NODE1576X	GENE1559X	0.790166
NODE1578X	GENE2562X	GENE561X	0.788846
NODE1579X	NODE1578X	GENE1609X	0.823433
NODE1580X	GENE1604X	NODE1579X	0.80418
NODE1581X	NODE1478X	NODE1065X	0.788819
NODE1582X	NODE1581X	GENE4529X	0.798072
NODE1583X	NODE1572X	GENE4771X	0.788505
NODE1584X	GENE824X	NODE1490X	0.788397
NODE1585X	GENE4056X	GENE5003X	0.78834
NODE1586X	NODE1526X	GENE3896X	0.78827
NODE1587X	NODE1586X	GENE3908X	0.796583
NODE1588X	GENE4508X	NODE1587X	0.792404
NODE1589X	GENE5045X	GENE3744X	0.788048
NODE1590X	GENE1353X	GENE1802X	0.788027
NODE1591X	NODE1566X	GENE3786X	0.788026
NODE1592X	GENE4630X	GENE1051X	0.787814
NODE1593X	NODE1520X	NODE1592X	0.811725
NODE1594X	NODE1593X	NODE1518X	0.791354
NODE1595X	NODE1594X	NODE1553X	0.796991
NODE1596X	NODE347X	NODE1458X	0.787686
NODE1597X	GENE59X	NODE1596X	0.788537
NODE1598X	GENE4829X	GENE3942X	0.787444
NODE1599X	NODE1598X	GENE2540X	0.813033
NODE1600X	NODE1464X	GENE3950X	0.787355
NODE1601X	NODE1600X	GENE4671X	0.787653
NODE1602X	GENE5282X	GENE4890X	0.787337
NODE1603X	GENE3689X	NODE1602X	0.794962
NODE1604X	NODE1540X	NODE1603X	0.791132
NODE1605X	GENE3723X	GENE875X	0.78725
NODE1606X	GENE4156X	GENE998X	0.787217
NODE1607X	GENE4510X	GENE3774X	0.787168
NODE1608X	NODE1604X	GENE4918X	0.787126
NODE1609X	GENE3163X	NODE315X	0.786689
NODE1610X	GENE3918X	GENE2414X	0.786583
NODE1611X	GENE3909X	GENE3756X	0.78657
NODE1612X	NODE1591X	GENE5128X	0.786368
NODE1613X	NODE1584X	NODE1555X	0.786349
NODE1614X	GENE3552X	NODE1613X	0.814574
NODE1615X	GENE1165X	NODE1614X	0.791572
NODE1616X	GENE5337X	NODE1120X	0.786145
NODE1617X	GENE2172X	NODE1616X	0.789031
NODE1618X	NODE1617X	GENE3596X	0.793873
NODE1619X	NODE1618X	NODE1615X	0.79455
NODE1620X	NODE1619X	GENE1630X	0.793531
NODE1621X	GENE899X	GENE4904X	0.785947
NODE1622X	GENE3849X	NODE1523X	0.785863
NODE1623X	GENE4490X	GENE5195X	0.78586
NODE1624X	NODE1623X	GENE4543X	0.797241
NODE1625X	GENE5345X	GENE3536X	0.785854
NODE1626X	NODE1625X	GENE5746X	0.788424
NODE1627X	NODE1626X	NODE912X	0.791528
NODE1628X	GENE2754X	NODE1481X	0.785824
NODE1629X	GENE2744X	NODE1612X	0.785788
NODE1630X	GENE255X	GENE676X	0.785771
NODE1631X	GENE1406X	NODE1630X	0.78613
NODE1632X	NODE1547X	GENE4610X	0.78574
NODE1633X	NODE1632X	GENE3310X	0.794291
NODE1634X	NODE1633X	GENE5113X	0.79275
NODE1635X	NODE1634X	GENE2698X	0.794346
NODE1636X	GENE1833X	NODE1067X	0.785621
NODE1637X	NODE1595X	NODE1636X	0.788599
NODE1638X	GENE114X	NODE1628X	0.785586
NODE1639X	GENE4229X	NODE141X	0.785368
NODE1640X	NODE368X	GENE2695X	0.785361
NODE1641X	GENE4178X	NODE1640X	0.800212
NODE1642X	GENE3307X	GENE5432X	0.785278
NODE1643X	NODE1642X	GENE4094X	0.814797
NODE1644X	NODE1608X	NODE1643X	0.806173
NODE1645X	NODE1394X	NODE1410X	0.785242
NODE1646X	GENE1947X	NODE1645X	0.819847
NODE1647X	GENE2982X	NODE1263X	0.785112
NODE1648X	GENE1145X	NODE1647X	0.792777
NODE1649X	NODE1629X	NODE1648X	0.785165
NODE1650X	NODE1649X	GENE1625X	0.78626
NODE1651X	GENE5403X	GENE1921X	0.78498
NODE1652X	NODE1177X	GENE431X	0.784782
NODE1653X	GENE1863X	GENE4607X	0.784745
NODE1654X	NODE1653X	GENE4540X	0.799731
NODE1655X	NODE1644X	NODE1654X	0.813402
NODE1656X	NODE1655X	GENE2279X	0.785027
NODE1657X	NODE1475X	GENE4352X	0.784726
NODE1658X	NODE1657X	GENE2425X	0.789077
NODE1659X	NODE1656X	GENE3945X	0.784618
NODE1660X	GENE4205X	NODE1606X	0.784608
NODE1661X	NODE1660X	GENE5614X	0.812826
NODE1662X	NODE1620X	NODE1661X	0.799431
NODE1663X	NODE1568X	NODE1635X	0.784562
NODE1664X	GENE4753X	NODE1663X	0.790203
NODE1665X	GENE2445X	NODE1664X	0.785452
NODE1666X	GENE3337X	GENE5319X	0.78441
NODE1667X	GENE4948X	NODE1597X	0.784319
NODE1668X	NODE1601X	GENE4879X	0.784297
NODE1669X	NODE1292X	GENE2217X	0.784199
NODE1670X	GENE3415X	GENE4409X	0.784199
NODE1671X	NODE1637X	NODE1498X	0.784172
NODE1672X	GENE1699X	GENE2120X	0.784108
NODE1673X	GENE5670X	GENE2369X	0.784086
NODE1674X	NODE1667X	GENE4179X	0.784081
NODE1675X	GENE4310X	NODE1650X	0.784057
NODE1676X	GENE5151X	NODE1675X	0.784024
NODE1677X	NODE1674X	GENE5298X	0.783857
NODE1678X	GENE782X	NODE1676X	0.783833
NODE1679X	GENE5258X	GENE5321X	0.783731
NODE1680X	GENE3925X	NODE1679X	0.791001
NODE1681X	NODE1680X	GENE3695X	0.788844
NODE1682X	GENE2528X	NODE1681X	0.797224
NODE1683X	GENE5296X	GENE548X	0.783486
NODE1684X	GENE4057X	NODE1235X	0.783476
NODE1685X	NODE1583X	NODE1684X	0.803261
NODE1686X	NODE1163X	NODE1670X	0.783465
NODE1687X	NODE1631X	GENE1804X	0.783448
NODE1688X	NODE1687X	NODE1368X	0.794176
NODE1689X	GENE419X	NODE1688X	0.796264
NODE1690X	NODE1286X	NODE1678X	0.783392
NODE1691X	GENE2365X	NODE1485X	0.783391
NODE1692X	NODE1552X	GENE2857X	0.783356
NODE1693X	NODE1181X	NODE1692X	0.7869
NODE1694X	NODE1693X	NODE1087X	0.800995
NODE1695X	NODE1694X	NODE1685X	0.791164
NODE1696X	GENE1468X	NODE1695X	0.792964
NODE1697X	GENE4667X	NODE1696X	0.785458
NODE1698X	NODE1168X	NODE1609X	0.78334
NODE1699X	NODE1577X	NODE1698X	0.800462
NODE1700X	NODE1699X	GENE4388X	0.817794
NODE1701X	NODE1690X	NODE1700X	0.809471
NODE1702X	GENE828X	GENE885X	0.783293
NODE1703X	NODE1702X	GENE5220X	0.788914
NODE1704X	NODE1703X	GENE4865X	0.787776
NODE1705X	NODE1704X	GENE5000X	0.807763
NODE1706X	NODE1705X	NODE1658X	0.805059
NODE1707X	NODE1706X	NODE1624X	0.789196
NODE1708X	NODE1707X	GENE4961X	0.798654
NODE1709X	NODE1708X	NODE16X	0.786282
NODE1710X	NODE1170X	NODE1709X	0.784825
NODE1711X	NODE1573X	NODE1550X	0.783176
NODE1712X	GENE2213X	NODE1484X	0.783119
NODE1713X	NODE1588X	GENE2684X	0.783074
NODE1714X	NODE1713X	GENE3528X	0.79006
NODE1715X	GENE3616X	GENE3303X	0.783007
NODE1716X	GENE1162X	NODE1715X	0.80819
NODE1717X	NODE1716X	NODE1697X	0.784881
NODE1718X	GENE3655X	GENE3719X	0.782914
NODE1719X	GENE3833X	NODE1590X	0.782901
NODE1720X	NODE67X	NODE1719X	0.790316
NODE1721X	NODE1714X	GENE4003X	0.782884
NODE1722X	GENE5682X	GENE3402X	0.782882
NODE1723X	GENE392X	NODE1668X	0.782737
NODE1724X	GENE337X	GENE1150X	0.782662
NODE1725X	NODE1671X	GENE4122X	0.782627
NODE1726X	GENE5417X	GENE4817X	0.782566
NODE1727X	NODE1726X	NODE1717X	0.804854
NODE1728X	GENE3594X	GENE4647X	0.782496
NODE1729X	NODE1728X	NODE1665X	0.821478
NODE1730X	NODE1701X	GENE3954X	0.782444
NODE1731X	GENE4092X	NODE1374X	0.78239
NODE1732X	GENE4031X	GENE5469X	0.782296
NODE1733X	NODE1567X	NODE1503X	0.782215
NODE1734X	GENE1181X	GENE516X	0.782191
NODE1735X	NODE1686X	GENE5057X	0.782075
NODE1736X	NODE1735X	NODE1395X	0.788384
NODE1737X	NODE1730X	NODE1736X	0.8185
NODE1738X	GENE4342X	GENE4860X	0.781893
NODE1739X	NODE1738X	NODE616X	0.797623
NODE1740X	NODE1739X	GENE5548X	0.790969
NODE1741X	NODE1740X	GENE5607X	0.781902
NODE1742X	NODE1741X	GENE1789X	0.792906
NODE1743X	NODE1742X	GENE1890X	0.807629
NODE1744X	NODE1743X	NODE1718X	0.814662
NODE1745X	GENE5270X	NODE1744X	0.794899
NODE1746X	GENE4443X	NODE1745X	0.788753
NODE1747X	GENE4169X	NODE1746X	0.792754
NODE1748X	NODE1306X	GENE4761X	0.781889
NODE1749X	GENE4002X	NODE1748X	0.783445
NODE1750X	NODE1372X	NODE1749X	0.782333
NODE1751X	GENE5715X	GENE5697X	0.781703
NODE1752X	GENE5739X	NODE1751X	0.825541
NODE1753X	NODE1752X	NODE1737X	0.78693
NODE1754X	GENE4799X	GENE2614X	0.781582
NODE1755X	NODE1754X	NODE1753X	0.782243
NODE1756X	GENE3326X	GENE5139X	0.781557
NODE1757X	NODE1646X	NODE1756X	0.784874
NODE1758X	NODE1757X	NODE1582X	0.790452
NODE1759X	GENE1074X	NODE1758X	0.795747
NODE1760X	NODE1659X	NODE382X	0.781497
NODE1761X	NODE1721X	GENE4170X	0.781466
NODE1762X	GENE2239X	NODE1723X	0.781378
NODE1763X	NODE1322X	NODE1290X	0.781293
NODE1764X	GENE4067X	GENE3661X	0.781281
NODE1765X	GENE4183X	GENE2856X	0.781246
NODE1766X	NODE1765X	NODE1710X	0.795504
NODE1767X	GENE3949X	NODE1755X	0.781232
NODE1768X	GENE1217X	GENE2200X	0.781005
NODE1769X	GENE1952X	GENE2420X	0.780988
NODE1770X	NODE1769X	GENE194X	0.784066
NODE1771X	GENE84X	NODE1770X	0.809046
NODE1772X	NODE1771X	GENE1320X	0.788339
NODE1773X	NODE1772X	NODE1423X	0.787064
NODE1774X	NODE1773X	NODE1477X	0.786057
NODE1775X	GENE4211X	NODE1521X	0.780982
NODE1776X	GENE4097X	NODE1729X	0.780946
NODE1777X	GENE2724X	NODE1776X	0.781032
NODE1778X	NODE745X	NODE1662X	0.780887
NODE1779X	GENE2604X	NODE1778X	0.786531
NODE1780X	NODE1779X	GENE3816X	0.781339
NODE1781X	GENE4059X	GENE4396X	0.780812
NODE1782X	NODE1731X	GENE2733X	0.780751
NODE1783X	GENE586X	NODE1720X	0.780737
NODE1784X	GENE95X	NODE1783X	0.7901
NODE1785X	NODE1760X	NODE1784X	0.782407
NODE1786X	NODE1785X	NODE1712X	0.785796
NODE1787X	NODE1786X	GENE3035X	0.780733
NODE1788X	GENE4238X	NODE1727X	0.780515
NODE1789X	GENE4021X	NODE1689X	0.780448
NODE1790X	GENE4413X	GENE5121X	0.780377
NODE1791X	GENE1257X	GENE2631X	0.780222
NODE1792X	GENE1867X	GENE756X	0.780198
NODE1793X	NODE1725X	GENE951X	0.780134
NODE1794X	GENE5434X	NODE1788X	0.780091
NODE1795X	NODE1733X	GENE2871X	0.779967
NODE1796X	NODE1795X	GENE1087X	0.782202
NODE1797X	GENE2063X	GENE5580X	0.779925
NODE1798X	NODE1780X	NODE1797X	0.805122
NODE1799X	GENE4584X	NODE1774X	0.779827
NODE1800X	GENE4494X	NODE1777X	0.779733
NODE1801X	GENE5328X	NODE1767X	0.779598
NODE1802X	GENE4107X	GENE3175X	0.779502
NODE1803X	NODE1802X	NODE1759X	0.811013
NODE1804X	GENE379X	NODE1803X	0.781274
NODE1805X	GENE2140X	NODE1804X	0.781853
NODE1806X	NODE1622X	GENE1475X	0.779408
NODE1807X	GENE4485X	NODE1806X	0.784367
NODE1808X	NODE1807X	NODE1801X	0.786731
NODE1809X	NODE1747X	NODE1750X	0.779333
NODE1810X	NODE1761X	NODE1809X	0.799611
NODE1811X	GENE5152X	NODE1810X	0.805771
NODE1812X	GENE5179X	NODE1811X	0.798823
NODE1813X	GENE2013X	NODE1812X	0.799196
NODE1814X	GENE2060X	NODE1813X	0.798871
NODE1815X	GENE5266X	NODE1814X	0.797443
NODE1816X	GENE5377X	NODE1815X	0.795419
NODE1817X	GENE5716X	NODE1816X	0.793856
NODE1818X	NODE1817X	GENE4358X	0.792294
NODE1819X	GENE5409X	NODE1818X	0.786634
NODE1820X	GENE4063X	NODE1808X	0.779255
NODE1821X	NODE1677X	GENE232X	0.779252
NODE1822X	GENE3168X	GENE2023X	0.779122
NODE1823X	GENE1151X	GENE2252X	0.779069
NODE1824X	NODE1373X	NODE1823X	0.798477
NODE1825X	NODE1824X	NODE1371X	0.796431
NODE1826X	NODE1825X	NODE1794X	0.802542
NODE1827X	GENE3267X	NODE1826X	0.781563
NODE1828X	GENE5138X	NODE1827X	0.780203
NODE1829X	GENE2796X	GENE150X	0.778958
NODE1830X	NODE1789X	NODE1820X	0.778903
NODE1831X	GENE3707X	NODE1830X	0.779894
NODE1832X	NODE1831X	NODE1791X	0.779098
NODE1833X	GENE291X	GENE103X	0.778888
NODE1834X	GENE162X	GENE460X	0.778825
NODE1835X	GENE1620X	NODE1834X	0.781392
NODE1836X	NODE1819X	GENE3791X	0.778823
NODE1837X	NODE1832X	GENE56X	0.778758
NODE1838X	NODE1837X	GENE420X	0.778977
NODE1839X	GENE2742X	GENE2778X	0.778755
NODE1840X	GENE3830X	NODE1839X	0.799263
NODE1841X	GENE2923X	NODE1798X	0.778563
NODE1842X	GENE5512X	NODE1841X	0.779896
NODE1843X	GENE5633X	GENE4804X	0.778308
NODE1844X	NODE1843X	NODE1691X	0.788896
NODE1845X	NODE1844X	GENE2761X	0.816905
NODE1846X	NODE1836X	NODE1845X	0.80183
NODE1847X	NODE1846X	GENE4039X	0.784957
NODE1848X	GENE5462X	NODE1847X	0.781244
NODE1849X	NODE1607X	NODE1828X	0.778301
NODE1850X	GENE112X	NODE1638X	0.778254
NODE1851X	GENE2478X	NODE1850X	0.779341
NODE1852X	NODE1585X	GENE4546X	0.778251
NODE1853X	GENE4562X	GENE2866X	0.778236
NODE1854X	NODE1853X	NODE1849X	0.819968
NODE1855X	NODE1793X	GENE2359X	0.77812
NODE1856X	GENE5226X	GENE4487X	0.778102
NODE1857X	NODE1856X	GENE3107X	0.778209
NODE1858X	NODE1857X	GENE5459X	0.787957
NODE1859X	GENE2573X	GENE1631X	0.778076
NODE1860X	GENE374X	GENE691X	0.77795
NODE1861X	GENE170X	NODE1040X	0.777606
NODE1862X	GENE207X	NODE1861X	0.78245
NODE1863X	NODE1862X	GENE622X	0.778056
NODE1864X	GENE865X	NODE1851X	0.777563
NODE1865X	GENE4075X	NODE1400X	0.777556
NODE1866X	NODE1865X	NODE402X	0.782236
NODE1867X	NODE533X	GENE683X	0.777445
NODE1868X	NODE1479X	GENE1469X	0.77743
NODE1869X	GENE2334X	NODE1838X	0.77736
NODE1870X	GENE2191X	GENE1944X	0.777341
NODE1871X	GENE1303X	NODE1870X	0.782011
NODE1872X	GENE4643X	NODE1871X	0.792787
NODE1873X	GENE4079X	NODE1872X	0.789487
NODE1874X	GENE4060X	NODE1873X	0.792662
NODE1875X	NODE1874X	GENE4102X	0.777494
NODE1876X	GENE5613X	GENE4842X	0.777332
NODE1877X	NODE1876X	GENE5001X	0.789313
NODE1878X	NODE1787X	NODE1877X	0.812383
NODE1879X	GENE3285X	NODE1854X	0.777295
NODE1880X	NODE1848X	GENE2713X	0.777232
NODE1881X	NODE1406X	GENE3386X	0.777223
NODE1882X	NODE1881X	NODE1467X	0.790791
NODE1883X	NODE1882X	NODE1880X	0.794622
NODE1884X	NODE1574X	NODE1883X	0.787385
NODE1885X	GENE3858X	NODE1884X	0.784299
NODE1886X	NODE1885X	GENE1242X	0.781818
NODE1887X	GENE2551X	NODE1879X	0.777064
NODE1888X	NODE1570X	GENE4598X	0.776924
NODE1889X	GENE619X	NODE769X	0.776892
NODE1890X	NODE1869X	GENE5021X	0.776874
NODE1891X	GENE4462X	GENE3824X	0.776752
NODE1892X	GENE2567X	GENE2016X	0.776737
NODE1893X	GENE523X	GENE1188X	0.776624
NODE1894X	GENE5013X	GENE5200X	0.776341
NODE1895X	NODE1894X	GENE3763X	0.788388
NODE1896X	NODE1895X	NODE1887X	0.790087
NODE1897X	NODE1790X	NODE1896X	0.776967
NODE1898X	GENE2731X	NODE1886X	0.776191
NODE1899X	GENE972X	GENE3607X	0.776008
NODE1900X	GENE3349X	GENE4810X	0.775715
NODE1901X	GENE2582X	NODE1805X	0.775713
NODE1902X	GENE5026X	NODE1901X	0.777029
NODE1903X	NODE27X	GENE1601X	0.775687
NODE1904X	NODE1903X	NODE1864X	0.781257
NODE1905X	NODE1799X	GENE656X	0.775652
NODE1906X	NODE1890X	GENE1206X	0.7755
NODE1907X	GENE3789X	NODE1878X	0.775469
NODE1908X	NODE1855X	GENE558X	0.775461
NODE1909X	GENE5737X	GENE1665X	0.775431
NODE1910X	NODE1909X	NODE1842X	0.810643
NODE1911X	GENE5527X	GENE5547X	0.775352
NODE1912X	GENE501X	NODE1904X	0.775329
NODE1913X	NODE1893X	GENE211X	0.775279
NODE1914X	GENE2326X	NODE1907X	0.775229
NODE1915X	NODE1908X	NODE1775X	0.775219
NODE1916X	NODE1915X	GENE1438X	0.778916
NODE1917X	GENE5618X	GENE2765X	0.775169
NODE1918X	NODE1247X	NODE1902X	0.774982
NODE1919X	GENE294X	NODE115X	0.774966
NODE1920X	GENE5507X	GENE4193X	0.774866
NODE1921X	NODE1920X	NODE534X	0.788772
NODE1922X	NODE1910X	GENE1866X	0.774756
NODE1923X	GENE593X	NODE1527X	0.774739
NODE1924X	NODE1580X	NODE1923X	0.787747
NODE1925X	NODE1924X	GENE2327X	0.816624
NODE1926X	NODE1925X	GENE1527X	0.806085
NODE1927X	NODE1926X	NODE1711X	0.794317
NODE1928X	GENE1652X	NODE1927X	0.777043
NODE1929X	GENE5443X	GENE4544X	0.774716
NODE1930X	GENE3753X	GENE3818X	0.774693
NODE1931X	GENE517X	GENE864X	0.77465
NODE1932X	NODE902X	GENE5338X	0.774589
NODE1933X	NODE1932X	NODE1897X	0.796409
NODE1934X	GENE2973X	GENE4515X	0.774494
NODE1935X	GENE3001X	NODE1906X	0.774391
NODE1936X	GENE5458X	NODE1840X	0.774268
NODE1937X	NODE1936X	NODE1933X	0.783152
NODE1938X	GENE4869X	NODE1937X	0.774881
NODE1939X	NODE1505X	NODE1796X	0.774109
NODE1940X	NODE1922X	NODE1939X	0.780973
NODE1941X	NODE1935X	GENE2574X	0.774104
NODE1942X	NODE1898X	GENE5666X	0.774065
NODE1943X	GENE1199X	GENE3533X	0.774022
NODE1944X	GENE4805X	GENE1639X	0.773979
NODE1945X	NODE649X	NODE1529X	0.773866
NODE1946X	GENE3418X	NODE1945X	0.794335
NODE1947X	NODE1946X	NODE1762X	0.795672
NODE1948X	GENE161X	NODE1928X	0.773837
NODE1949X	GENE617X	NODE1948X	0.776319
NODE1950X	GENE3141X	GENE2426X	0.773679
NODE1951X	GENE4457X	NODE1918X	0.773461
NODE1952X	GENE3610X	NODE1501X	0.77341
NODE1953X	NODE1952X	NODE1610X	0.783076
NODE1954X	NODE1766X	NODE1953X	0.777883
NODE1955X	NODE1954X	GENE1125X	0.778009
NODE1956X	NODE1227X	NODE1955X	0.777074
NODE1957X	GENE2898X	NODE1956X	0.777638
NODE1958X	NODE1941X	NODE1957X	0.781059
NODE1959X	NODE1958X	NODE1858X	0.783289
NODE1960X	NODE1959X	NODE1951X	0.778769
NODE1961X	GENE4472X	NODE1960X	0.780409
NODE1962X	GENE5346X	NODE1961X	0.778014
NODE1963X	NODE1611X	NODE1962X	0.776385
NODE1964X	GENE3272X	NODE1963X	0.775698
NODE1965X	GENE5189X	NODE1964X	0.774145
NODE1966X	NODE1342X	GENE3758X	0.77334
NODE1967X	NODE1866X	NODE1966X	0.803251
NODE1968X	NODE1940X	NODE1967X	0.77407
NODE1969X	NODE1968X	GENE4795X	0.780128
NODE1970X	GENE1511X	NODE1969X	0.77663
NODE1971X	GENE256X	NODE1800X	0.773316
NODE1972X	GENE111X	GENE526X	0.773313
NODE1973X	GENE5675X	GENE5611X	0.773271
NODE1974X	NODE1905X	NODE1973X	0.799487
NODE1975X	GENE5562X	GENE1057X	0.773184
NODE1976X	GENE3972X	NODE1965X	0.773057
NODE1977X	GENE942X	NODE1976X	0.772964
NODE1978X	NODE1974X	GENE5110X	0.77294
NODE1979X	GENE2450X	NODE1938X	0.772929
NODE1980X	GENE5233X	NODE1979X	0.773041
NODE1981X	GENE3319X	GENE5413X	0.772902
NODE1982X	NODE1981X	GENE3314X	0.785719
NODE1983X	NODE1982X	GENE2882X	0.783662
NODE1984X	NODE1983X	GENE5315X	0.789347
NODE1985X	GENE4717X	NODE1984X	0.784289
NODE1986X	GENE930X	NODE1985X	0.780853
NODE1987X	NODE31X	NODE1986X	0.773485
NODE1988X	GENE5728X	NODE1987X	0.795242
NODE1989X	NODE1988X	NODE1914X	0.798489
NODE1990X	GENE2870X	NODE1989X	0.777235
NODE1991X	GENE2850X	NODE1990X	0.774267
NODE1992X	GENE2238X	NODE1991X	0.77374
NODE1993X	GENE5660X	GENE4093X	0.77283
NODE1994X	GENE5687X	NODE1993X	0.785075
NODE1995X	GENE3577X	NODE1994X	0.778697
NODE1996X	NODE1995X	GENE2843X	0.787551
NODE1997X	NODE1996X	NODE1195X	0.796433
NODE1998X	NODE1929X	NODE1997X	0.807217
NODE1999X	GENE4346X	NODE1998X	0.800001
NODE2000X	NODE1999X	GENE4981X	0.786933
NODE2001X	GENE3318X	NODE2000X	0.782994
NODE2002X	GENE5601X	NODE2001X	0.783842
NODE2003X	GENE4338X	NODE2002X	0.7862
NODE2004X	NODE2003X	GENE2175X	0.786589
NODE2005X	GENE5616X	NODE2004X	0.784037
NODE2006X	NODE2005X	GENE5474X	0.780586
NODE2007X	GENE5154X	NODE2006X	0.781136
NODE2008X	NODE2007X	GENE2539X	0.778473
NODE2009X	GENE1918X	NODE1977X	0.772729
NODE2010X	GENE3877X	NODE1980X	0.772684
NODE2011X	GENE2429X	NODE2009X	0.772579
NODE2012X	GENE5253X	NODE1992X	0.772574
NODE2013X	GENE4378X	NODE2012X	0.772617
NODE2014X	GENE4141X	GENE2619X	0.772568
NODE2015X	GENE5326X	NODE2014X	0.786453
NODE2016X	NODE1942X	NODE2015X	0.787939
NODE2017X	GENE3860X	NODE1173X	0.772449
NODE2018X	NODE1782X	GENE5147X	0.772417
NODE2019X	NODE2018X	GENE1526X	0.781728
NODE2020X	NODE2019X	GENE1295X	0.783697
NODE2021X	NODE2020X	NODE1381X	0.7927
NODE2022X	GENE4301X	NODE2021X	0.783934
NODE2023X	NODE436X	NODE2022X	0.785028
NODE2024X	GENE685X	NODE2023X	0.798393
NODE2025X	GENE377X	NODE2024X	0.784854
NODE2026X	GENE2244X	NODE1912X	0.772252
NODE2027X	GENE2788X	GENE5207X	0.772248
NODE2028X	GENE4394X	GENE694X	0.772222
NODE2029X	NODE2028X	NODE2013X	0.786579
NODE2030X	NODE617X	GENE1831X	0.772122
NODE2031X	NODE2030X	GENE1629X	0.782427
NODE2032X	NODE2031X	GENE4815X	0.776307
NODE2033X	NODE752X	GENE5360X	0.772005
NODE2034X	NODE2033X	NODE2011X	0.775207
NODE2035X	GENE4130X	GENE4915X	0.771952
NODE2036X	GENE3295X	NODE2010X	0.771883
NODE2037X	GENE1166X	NODE1541X	0.771816
NODE2038X	NODE2016X	NODE2034X	0.771706
NODE2039X	NODE2038X	GENE5651X	0.774902
NODE2040X	NODE2039X	GENE5305X	0.773884
NODE2041X	GENE4692X	NODE2040X	0.773123
NODE2042X	GENE1412X	NODE2041X	0.772625
NODE2043X	GENE3195X	NODE2042X	0.772357
NODE2044X	NODE45X	NODE2035X	0.771673
NODE2045X	GENE5619X	NODE2044X	0.776157
NODE2046X	NODE2043X	NODE2045X	0.788573
NODE2047X	NODE1875X	GENE2207X	0.771454
NODE2048X	NODE2047X	GENE2649X	0.771461
NODE2049X	NODE1509X	GENE279X	0.771396
NODE2050X	GENE3961X	GENE1008X	0.771322
NODE2051X	NODE1978X	GENE4749X	0.771304
NODE2052X	GENE5119X	NODE2036X	0.771222
NODE2053X	NODE2029X	GENE2594X	0.771135
NODE2054X	NODE1251X	GENE169X	0.771131
NODE2055X	GENE655X	GENE2504X	0.771064
NODE2056X	GENE1059X	NODE1971X	0.770977
NODE2057X	NODE1916X	GENE767X	0.770916
NODE2058X	GENE1041X	GENE4029X	0.770861
NODE2059X	GENE4224X	NODE2058X	0.789258
NODE2060X	NODE2059X	NODE2052X	0.787883
NODE2061X	GENE263X	NODE1420X	0.770809
NODE2062X	GENE2753X	GENE2979X	0.770468
NODE2063X	NODE2062X	NODE2060X	0.772001
NODE2064X	NODE10X	NODE1821X	0.770354
NODE2065X	NODE1424X	NODE1666X	0.770316
NODE2066X	GENE3223X	GENE1234X	0.770307
NODE2067X	GENE3859X	GENE1884X	0.770135
NODE2068X	GENE2535X	NODE2056X	0.770109
NODE2069X	GENE4095X	GENE4897X	0.770059
NODE2070X	NODE2069X	GENE3750X	0.791939
NODE2071X	NODE2070X	GENE3674X	0.776368
NODE2072X	NODE1682X	NODE2071X	0.798176
NODE2073X	NODE2072X	GENE5620X	0.789631
NODE2074X	GENE2304X	NODE2073X	0.787776
NODE2075X	GENE3083X	NODE2074X	0.786363
NODE2076X	NODE2075X	GENE4958X	0.779383
NODE2077X	NODE2076X	NODE964X	0.781293
NODE2078X	NODE2063X	NODE2077X	0.787425
NODE2079X	NODE2078X	GENE4960X	0.77013
NODE2080X	NODE1554X	GENE1163X	0.770053
NODE2081X	GENE330X	NODE2046X	0.769829
NODE2082X	GENE2464X	NODE1889X	0.769749
NODE2083X	GENE1588X	GENE86X	0.769704
NODE2084X	NODE1949X	NODE2083X	0.781931
NODE2085X	GENE1204X	NODE1970X	0.769674
NODE2086X	GENE2356X	NODE2081X	0.769589
NODE2087X	GENE1548X	NODE2026X	0.769102
NODE2088X	GENE2639X	NODE2086X	0.769063
NODE2089X	NODE2079X	GENE1119X	0.768911
NODE2090X	GENE2108X	GENE2203X	0.768788
NODE2091X	GENE5691X	NODE2064X	0.768673
NODE2092X	GENE544X	GENE312X	0.768558
NODE2093X	GENE4728X	NODE2008X	0.768478
NODE2094X	NODE1548X	GENE4952X	0.768443
NODE2095X	GENE5435X	NODE2094X	0.78092
NODE2096X	GENE3785X	NODE2095X	0.788309
NODE2097X	GENE1793X	NODE2096X	0.784914
NODE2098X	NODE2091X	NODE2097X	0.782222
NODE2099X	NODE2098X	GENE565X	0.769973
NODE2100X	GENE4202X	NODE2088X	0.768432
NODE2101X	NODE2061X	GENE757X	0.768414
NODE2102X	GENE2548X	GENE1768X	0.768328
NODE2103X	NODE2102X	GENE1379X	0.807014
NODE2104X	NODE2051X	NODE2103X	0.782936
NODE2105X	GENE2834X	GENE3765X	0.768318
NODE2106X	GENE1851X	GENE3178X	0.7682
NODE2107X	GENE83X	GENE2715X	0.768138
NODE2108X	GENE4798X	NODE2089X	0.768068
NODE2109X	GENE533X	GENE29X	0.767802
NODE2110X	NODE1900X	GENE364X	0.767776
NODE2111X	NODE1389X	GENE2351X	0.767633
NODE2112X	GENE2893X	GENE5362X	0.767588
NODE2113X	NODE2112X	NODE1641X	0.799374
NODE2114X	NODE2113X	NODE2067X	0.784281
NODE2115X	NODE2065X	GENE5320X	0.76757
NODE2116X	NODE2115X	GENE2827X	0.777433
NODE2117X	NODE2116X	GENE1365X	0.796151
NODE2118X	NODE2057X	NODE2117X	0.789681
NODE2119X	NODE2118X	GENE1695X	0.772232
NODE2120X	NODE2119X	GENE3684X	0.771127
NODE2121X	NODE2120X	GENE3100X	0.768303
NODE2122X	NODE2121X	GENE4227X	0.767654
NODE2123X	NODE2108X	GENE2490X	0.767483
NODE2124X	GENE5099X	NODE1084X	0.767438
NODE2125X	GENE2037X	NODE2053X	0.767423
NODE2126X	GENE3720X	NODE2125X	0.767348
NODE2127X	NODE2099X	GENE5312X	0.767317
NODE2128X	GENE4614X	GENE5333X	0.767274
NODE2129X	NODE2128X	NODE2093X	0.796742
NODE2130X	NODE2129X	GENE4640X	0.767463
NODE2131X	GENE3404X	NODE2123X	0.767262
NODE2132X	NODE379X	NODE2131X	0.767162
NODE2133X	NODE1764X	GENE4362X	0.766937
NODE2134X	NODE2133X	NODE2132X	0.786652
NODE2135X	NODE2122X	GENE4979X	0.766589
NODE2136X	NODE1947X	GENE3748X	0.766396
NODE2137X	GENE2094X	GENE3550X	0.766365
NODE2138X	GENE5431X	GENE5698X	0.76624
NODE2139X	NODE2104X	GENE2842X	0.76621
NODE2140X	GENE3787X	GENE3407X	0.7661
NODE2141X	GENE5309X	NODE1673X	0.766094
NODE2142X	GENE4479X	NODE2100X	0.765907
NODE2143X	NODE2138X	NODE2142X	0.765901
NODE2144X	NODE2048X	GENE4073X	0.765793
NODE2145X	GENE2073X	NODE2134X	0.76579
NODE2146X	GENE3504X	NODE2136X	0.765675
NODE2147X	GENE435X	GENE4724X	0.765605
NODE2148X	GENE1096X	GENE1488X	0.765557
NODE2149X	NODE2145X	GENE3409X	0.765507
NODE2150X	GENE715X	NODE1476X	0.765416
NODE2151X	NODE2032X	NODE2126X	0.764984
NODE2152X	NODE2151X	GENE3798X	0.766766
NODE2153X	NODE1345X	GENE1567X	0.764941
NODE2154X	GENE2909X	GENE2885X	0.764627
NODE2155X	GENE3912X	NODE2154X	0.778494
NODE2156X	GENE1535X	GENE1250X	0.764533
NODE2157X	GENE1374X	GENE1340X	0.764418
NODE2158X	NODE2080X	GENE5461X	0.764396
NODE2159X	GENE2718X	GENE4878X	0.764387
NODE2160X	NODE1863X	GENE79X	0.764273
NODE2161X	NODE2160X	GENE2968X	0.770985
NODE2162X	NODE2127X	GENE4473X	0.764271
NODE2163X	GENE2156X	GENE3047X	0.764199
NODE2164X	NODE2141X	NODE2163X	0.764823
NODE2165X	GENE4481X	NODE2164X	0.79246
NODE2166X	GENE3442X	GENE2939X	0.764178
NODE2167X	GENE2987X	GENE4172X	0.764164
NODE2168X	GENE2719X	GENE3204X	0.764148
NODE2169X	GENE3206X	GENE3260X	0.764069
NODE2170X	NODE2135X	NODE2169X	0.777809
NODE2171X	GENE2621X	NODE882X	0.763939
NODE2172X	GENE5492X	NODE2143X	0.763937
NODE2173X	GENE3461X	GENE1183X	0.763739
NODE2174X	NODE2173X	GENE3274X	0.790261
NODE2175X	GENE2606X	NODE2174X	0.780025
NODE2176X	NODE2152X	GENE4849X	0.7635
NODE2177X	NODE2172X	GENE5104X	0.763496
NODE2178X	GENE3549X	GENE4165X	0.763319
NODE2179X	NODE2177X	NODE2178X	0.788393
NODE2180X	NODE1544X	GENE918X	0.763224
NODE2181X	GENE4554X	NODE2180X	0.782321
NODE2182X	NODE3X	GENE4189X	0.763144
NODE2183X	NODE2182X	NODE2149X	0.773557
NODE2184X	NODE2130X	GENE3155X	0.763084
NODE2185X	GENE1500X	NODE2183X	0.763011
NODE2186X	NODE2170X	GENE1537X	0.762992
NODE2187X	NODE1639X	GENE4312X	0.76299
NODE2188X	GENE4582X	GENE4670X	0.762981
NODE2189X	NODE2186X	GENE2398X	0.762856
NODE2190X	GENE3943X	GENE4767X	0.762766
NODE2191X	GENE2829X	NODE2087X	0.762633
NODE2192X	GENE1065X	GENE4949X	0.762562
NODE2193X	GENE1398X	GENE3519X	0.762423
NODE2194X	NODE2193X	NODE2085X	0.765984
NODE2195X	GENE1420X	NODE2194X	0.767229
NODE2196X	GENE5027X	NODE1391X	0.762288
NODE2197X	NODE2187X	GENE3566X	0.762267
NODE2198X	GENE1985X	NODE2068X	0.762157
NODE2199X	GENE748X	GENE2209X	0.762157
NODE2200X	GENE3906X	NODE2199X	0.774654
NODE2201X	NODE2017X	NODE2200X	0.76827
NODE2202X	NODE2201X	GENE4970X	0.791766
NODE2203X	NODE2179X	NODE2202X	0.784038
NODE2204X	GENE2811X	NODE1888X	0.761967
NODE2205X	NODE2204X	GENE458X	0.76676
NODE2206X	GENE688X	NODE2162X	0.761857
NODE2207X	GENE3224X	NODE1511X	0.761841
NODE2208X	NODE2207X	GENE4044X	0.768908
NODE2209X	GENE4644X	NODE2208X	0.782926
NODE2210X	NODE2209X	NODE2176X	0.773996
NODE2211X	GENE3526X	NODE2210X	0.763306
NODE2212X	NODE2211X	GENE4848X	0.763053
NODE2213X	NODE1621X	GENE1876X	0.76165
NODE2214X	NODE2165X	GENE4720X	0.761504
NODE2215X	NODE2198X	GENE4641X	0.761429
NODE2216X	NODE2215X	GENE4766X	0.762009
NODE2217X	NODE2185X	NODE2216X	0.76193
NODE2218X	NODE2217X	GENE4506X	0.793974
NODE2219X	NODE2218X	GENE4393X	0.775947
NODE2220X	GENE5454X	NODE2219X	0.773145
NODE2221X	GENE2219X	NODE2220X	0.771749
NODE2222X	NODE2221X	GENE2679X	0.771196
NODE2223X	NODE2222X	GENE2595X	0.769342
NODE2224X	NODE2223X	GENE5587X	0.767806
NODE2225X	GENE1943X	NODE2224X	0.765855
NODE2226X	NODE2225X	NODE1683X	0.765016
NODE2227X	GENE503X	NODE2226X	0.763937
NODE2228X	NODE2227X	GENE4965X	0.763712
NODE2229X	NODE2228X	GENE3523X	0.76232
NODE2230X	GENE3713X	GENE2249X	0.761351
NODE2231X	NODE904X	GENE371X	0.761307
NODE2232X	GENE3622X	GENE5425X	0.76123
NODE2233X	NODE2203X	GENE2322X	0.76119
NODE2234X	GENE1113X	GENE1547X	0.760999
NODE2235X	GENE4587X	NODE1669X	0.760981
NODE2236X	GENE3660X	GENE1132X	0.760799
NODE2237X	NODE1911X	GENE4070X	0.760521
NODE2238X	GENE4013X	NODE2025X	0.760515
NODE2239X	NODE2139X	GENE671X	0.760482
NODE2240X	NODE2212X	GENE1949X	0.760406
NODE2241X	GENE2311X	NODE2234X	0.760111
NODE2242X	GENE1611X	GENE709X	0.760012
NODE2243X	GENE2380X	GENE3915X	0.759942
NODE2244X	GENE1850X	NODE2090X	0.759725
NODE2245X	GENE820X	NODE2205X	0.759606
NODE2246X	NODE2245X	GENE1760X	0.763093
NODE2247X	GENE4838X	NODE2246X	0.763434
NODE2248X	GENE2652X	NODE2247X	0.762017
NODE2249X	GENE1758X	NODE2214X	0.759477
NODE2250X	GENE3312X	NODE2249X	0.769992
NODE2251X	NODE2250X	NODE2233X	0.783085
NODE2252X	GENE5623X	NODE2251X	0.760596
NODE2253X	NODE2189X	GENE3071X	0.759394
NODE2254X	GENE193X	GENE6X	0.759035
NODE2255X	NODE2254X	NODE2161X	0.779345
NODE2256X	NODE1829X	NODE2255X	0.774924
NODE2257X	GENE2277X	NODE2256X	0.768727
NODE2258X	GENE5167X	GENE3662X	0.75902
NODE2259X	GENE5515X	NODE2258X	0.767898
NODE2260X	NODE2195X	NODE2259X	0.763275
NODE2261X	GENE1514X	NODE1285X	0.758873
NODE2262X	NODE1763X	GENE1606X	0.758868
NODE2263X	GENE3043X	GENE3563X	0.758733
NODE2264X	NODE2197X	GENE4755X	0.758695
NODE2265X	NODE2264X	NODE2260X	0.766147
NODE2266X	NODE1792X	NODE686X	0.758664
NODE2267X	NODE2266X	GENE1508X	0.768656
NODE2268X	NODE2252X	NODE2267X	0.774296
NODE2269X	GENE4702X	GENE3794X	0.758628
NODE2270X	GENE422X	GENE2069X	0.758476
NODE2271X	GENE1274X	NODE2257X	0.758414
NODE2272X	GENE3097X	NODE2271X	0.759536
NODE2273X	GENE223X	NODE2272X	0.75919
NODE2274X	NODE1943X	NODE2273X	0.761403
NODE2275X	GENE1160X	NODE2274X	0.770083
NODE2276X	GENE237X	NODE2275X	0.770151
NODE2277X	GENE5219X	NODE2184X	0.75822
NODE2278X	NODE1934X	NODE2277X	0.759273
NODE2279X	GENE5405X	NODE2278X	0.764109
NODE2280X	GENE4504X	GENE3722X	0.758141
NODE2281X	NODE2276X	GENE306X	0.758106
NODE2282X	GENE4018X	GENE1903X	0.758103
NODE2283X	GENE4550X	GENE3509X	0.757824
NODE2284X	GENE5441X	GENE4049X	0.757721
NODE2285X	GENE4258X	NODE2268X	0.757707
NODE2286X	GENE3394X	GENE2966X	0.757455
NODE2287X	GENE4325X	NODE2286X	0.768595
NODE2288X	NODE2287X	GENE5433X	0.758709
NODE2289X	NODE2288X	NODE2240X	0.768764
NODE2290X	GENE3433X	NODE2285X	0.757404
NODE2291X	NODE2238X	NODE2111X	0.757317
NODE2292X	GENE3406X	NODE2291X	0.773539
NODE2293X	GENE4466X	NODE2292X	0.759789
NODE2294X	NODE1589X	GENE3457X	0.757305
NODE2295X	GENE4121X	GENE3177X	0.757276
NODE2296X	NODE2295X	GENE5202X	0.774231
NODE2297X	NODE2296X	NODE2290X	0.793306
NODE2298X	GENE483X	GENE862X	0.757211
NODE2299X	GENE2367X	GENE3336X	0.757135
NODE2300X	NODE2299X	NODE2146X	0.779942
NODE2301X	GENE5568X	GENE2835X	0.756981
NODE2302X	NODE2253X	GENE3264X	0.756866
NODE2303X	GENE5567X	GENE4652X	0.756794
NODE2304X	GENE1336X	NODE2084X	0.756738
NODE2305X	NODE2159X	GENE4674X	0.756701
NODE2306X	GENE4626X	GENE3650X	0.756633
NODE2307X	GENE3984X	GENE3222X	0.756623
NODE2308X	GENE4736X	NODE2294X	0.756587
NODE2309X	GENE4151X	GENE2270X	0.75658
NODE2310X	GENE1300X	NODE2304X	0.756464
NODE2311X	GENE2653X	GENE3389X	0.756456
NODE2312X	GENE3005X	NODE2311X	0.757769
NODE2313X	GENE4474X	NODE2312X	0.763175
NODE2314X	GENE2132X	GENE2003X	0.756173
NODE2315X	GENE5116X	GENE1980X	0.75613
NODE2316X	GENE3186X	GENE981X	0.756093
NODE2317X	GENE4738X	NODE2316X	0.758745
NODE2318X	GENE3850X	NODE2300X	0.755996
NODE2319X	NODE2082X	GENE3691X	0.755885
NODE2320X	GENE5406X	NODE2319X	0.759044
NODE2321X	NODE2320X	GENE4382X	0.761373
NODE2322X	NODE2321X	GENE4622X	0.762362
NODE2323X	NODE2297X	GENE3444X	0.755867
NODE2324X	NODE2206X	GENE729X	0.755819
NODE2325X	GENE129X	GENE1387X	0.75565
NODE2326X	GENE3451X	NODE2306X	0.75564
NODE2327X	GENE3702X	NODE2326X	0.767355
NODE2328X	GENE1752X	GENE2106X	0.755522
NODE2329X	NODE2328X	NODE2310X	0.764988
NODE2330X	NODE2191X	GENE511X	0.755218
NODE2331X	GENE4398X	NODE2265X	0.755216
NODE2332X	NODE2317X	NODE2331X	0.755285
NODE2333X	NODE2315X	GENE4101X	0.755152
NODE2334X	GENE3803X	GENE2610X	0.755137
NODE2335X	GENE1114X	GENE2875X	0.755129
NODE2336X	GENE3416X	GENE2141X	0.754945
NODE2337X	NODE1891X	GENE3901X	0.75494
NODE2338X	NODE2196X	GENE3965X	0.754929
NODE2339X	GENE3278X	GENE2958X	0.754922
NODE2340X	GENE4365X	NODE2339X	0.780539
NODE2341X	NODE2181X	NODE2340X	0.803667
NODE2342X	NODE2341X	GENE2087X	0.780165
NODE2343X	NODE2342X	GENE4988X	0.777183
NODE2344X	NODE2343X	NODE20X	0.787358
NODE2345X	NODE2344X	NODE2323X	0.790781
NODE2346X	GENE5571X	GENE5634X	0.75492
NODE2347X	NODE2027X	NODE105X	0.754898
NODE2348X	NODE2330X	GENE2045X	0.754664
NODE2349X	NODE2322X	GENE2471X	0.754608
NODE2350X	GENE5213X	GENE3147X	0.75458
NODE2351X	GENE4482X	NODE2350X	0.757226
NODE2352X	NODE2351X	NODE1722X	0.764177
NODE2353X	NODE2352X	GENE2770X	0.761357
NODE2354X	NODE2353X	GENE5688X	0.760835
NODE2355X	NODE2318X	GENE3082X	0.754498
NODE2356X	GENE3609X	GENE2739X	0.754455
NODE2357X	GENE1742X	GENE2726X	0.754187
NODE2358X	GENE314X	GENE4160X	0.754134
NODE2359X	GENE241X	GENE1986X	0.754001
NODE2360X	GENE3366X	NODE2359X	0.754517
NODE2361X	GENE1735X	NODE955X	0.753956
NODE2362X	GENE2908X	GENE1192X	0.753925
NODE2363X	GENE881X	NODE2345X	0.753921
NODE2364X	GENE4231X	NODE2332X	0.753704
NODE2365X	GENE152X	GENE3831X	0.753617
NODE2366X	NODE2229X	NODE2248X	0.753507
NODE2367X	GENE1856X	NODE2279X	0.753371
NODE2368X	GENE1344X	GENE1646X	0.753154
NODE2369X	GENE873X	NODE2363X	0.753083
NODE2370X	GENE1221X	GENE2070X	0.753076
NODE2371X	NODE1975X	NODE2370X	0.765985
NODE2372X	NODE2371X	NODE1868X	0.753883
NODE2373X	NODE2372X	GENE2586X	0.781842
NODE2374X	NODE2289X	GENE4215X	0.753076
NODE2375X	GENE1423X	GENE2790X	0.752961
NODE2376X	GENE4571X	NODE2369X	0.752943
NODE2377X	GENE7X	NODE2337X	0.752935
NODE2378X	GENE2831X	NODE2377X	0.766441
NODE2379X	GENE4693X	NODE2378X	0.755627
NODE2380X	GENE3371X	GENE1747X	0.752919
NODE2381X	GENE4501X	GENE5476X	0.752852
NODE2382X	GENE3125X	GENE3332X	0.752744
NODE2383X	GENE577X	NODE2188X	0.752728
NODE2384X	GENE1989X	GENE1404X	0.752611
NODE2385X	NODE2376X	GENE4104X	0.75254
NODE2386X	GENE2280X	GENE2066X	0.7525
NODE2387X	GENE3351X	GENE2363X	0.752438
NODE2388X	NODE2387X	GENE1552X	0.767909
NODE2389X	NODE2388X	GENE3964X	0.760359
NODE2390X	NODE1944X	GENE3959X	0.752366
NODE2391X	GENE1175X	GENE1971X	0.752339
NODE2392X	GENE210X	NODE2298X	0.752331
NODE2393X	GENE5347X	NODE2383X	0.752311
NODE2394X	NODE2374X	NODE2393X	0.771749
NODE2395X	NODE2394X	GENE2904X	0.752302
NODE2396X	NODE2309X	GENE5246X	0.752293
NODE2397X	NODE2396X	GENE3497X	0.778582
NODE2398X	GENE149X	NODE2397X	0.766081
NODE2399X	GENE1296X	NODE2398X	0.771764
NODE2400X	GENE1277X	GENE3740X	0.752267
NODE2401X	GENE5242X	NODE2293X	0.752237
NODE2402X	GENE2260X	NODE2110X	0.75218
NODE2403X	GENE1553X	NODE2402X	0.756242
NODE2404X	GENE4445X	NODE2403X	0.767102
NODE2405X	GENE5641X	NODE2385X	0.752164
NODE2406X	NODE990X	NODE2144X	0.752158
NODE2407X	GENE4538X	GENE2436X	0.752118
NODE2408X	NODE2379X	GENE4638X	0.752062
NODE2409X	NODE2367X	NODE2408X	0.757731
NODE2410X	NODE2302X	GENE17X	0.752018
NODE2411X	GENE1842X	NODE2366X	0.751792
NODE2412X	GENE932X	NODE2281X	0.751677
NODE2413X	NODE2405X	GENE2103X	0.751414
NODE2414X	NODE1768X	NODE2338X	0.751391
NODE2415X	NODE2414X	GENE5131X	0.773873
NODE2416X	NODE2415X	GENE2028X	0.777691
NODE2417X	NODE2406X	NODE2416X	0.775683
NODE2418X	NODE2417X	NODE2239X	0.754917
NODE2419X	NODE2418X	GENE4684X	0.783939
NODE2420X	NODE2419X	NODE846X	0.764945
NODE2421X	NODE2420X	GENE4158X	0.751412
NODE2422X	GENE4186X	GENE2352X	0.751275
NODE2423X	NODE2422X	NODE1852X	0.791959
NODE2424X	GENE2863X	NODE2261X	0.751274
NODE2425X	GENE705X	NODE2424X	0.756203
NODE2426X	NODE2425X	GENE1809X	0.75426
NODE2427X	NODE2426X	NODE2333X	0.763778
NODE2428X	NODE2427X	NODE2411X	0.770301
NODE2429X	GENE4038X	GENE830X	0.751087
NODE2430X	NODE2270X	GENE877X	0.751002
NODE2431X	NODE2430X	GENE68X	0.776643
NODE2432X	NODE2431X	GENE3979X	0.761808
NODE2433X	NODE2432X	GENE352X	0.761452
NODE2434X	GENE1401X	GENE4064X	0.75088
NODE2435X	GENE856X	NODE2413X	0.750852
NODE2436X	NODE1867X	NODE1835X	0.750704
NODE2437X	GENE500X	NODE2436X	0.764087
NODE2438X	GENE640X	NODE2437X	0.751812
NODE2439X	NODE2410X	NODE2391X	0.750564
NODE2440X	NODE1405X	GENE2527X	0.750378
NODE2441X	GENE3044X	NODE2440X	0.756352
NODE2442X	NODE2441X	NODE2435X	0.757867
NODE2443X	GENE1998X	GENE2095X	0.750299
NODE2444X	NODE2443X	GENE4786X	0.76801
NODE2445X	NODE2444X	GENE3381X	0.780263
NODE2446X	NODE2445X	GENE3480X	0.770304
NODE2447X	GENE3334X	NODE2446X	0.77499
NODE2448X	GENE2258X	NODE2447X	0.787381
NODE2449X	NODE2448X	NODE2428X	0.770546
NODE2450X	GENE2853X	GENE816X	0.750253
NODE2451X	NODE2395X	GENE4080X	0.750077
NODE2452X	GENE2064X	GENE1928X	0.75005
NODE2453X	GENE3501X	NODE2384X	0.74999
NODE2454X	GENE3026X	NODE2453X	0.770102
NODE2455X	NODE2451X	NODE2140X	0.749966
NODE2456X	NODE2455X	GENE753X	0.750119
NODE2457X	GENE3281X	NODE2364X	0.749937
NODE2458X	GENE1593X	GENE2243X	0.749802
NODE2459X	GENE4025X	GENE5122X	0.749782
NODE2460X	NODE2459X	NODE2456X	0.751333
NODE2461X	GENE1603X	GENE4353X	0.74966
NODE2462X	GENE2166X	NODE2461X	0.777582
NODE2463X	NODE2462X	GENE1426X	0.753728
NODE2464X	GENE799X	NODE2463X	0.754915
NODE2465X	NODE2421X	NODE2464X	0.761121
NODE2466X	NODE2465X	GENE1489X	0.763846
NODE2467X	NODE2466X	NODE2442X	0.757662
NODE2468X	GENE5054X	NODE1599X	0.749569
NODE2469X	NODE2468X	NODE2262X	0.750642
NODE2470X	NODE2469X	NODE2324X	0.762319
NODE2471X	NODE2470X	NODE2365X	0.758358
NODE2472X	NODE2471X	GENE1689X	0.752244
NODE2473X	GENE3117X	NODE2472X	0.749732
NODE2474X	GENE698X	GENE788X	0.749438
NODE2475X	NODE2474X	GENE629X	0.754538
NODE2476X	NODE2467X	NODE2475X	0.769488
NODE2477X	GENE1427X	GENE4828X	0.749423
NODE2478X	NODE1732X	GENE1269X	0.749391
NODE2479X	NODE2439X	GENE1286X	0.749307
NODE2480X	NODE1859X	GENE1647X	0.749222
NODE2481X	NODE2480X	NODE2412X	0.790403
NODE2482X	GENE2310X	GENE4345X	0.749131
NODE2483X	NODE2404X	NODE2482X	0.767222
NODE2484X	NODE2483X	GENE3875X	0.754826
NODE2485X	GENE3220X	NODE2049X	0.749094
NODE2486X	NODE2476X	GENE4299X	0.749093
NODE2487X	GENE439X	GENE635X	0.748973
NODE2488X	GENE5294X	GENE2771X	0.748933
NODE2489X	NODE791X	NODE2386X	0.74891
NODE2490X	GENE2727X	GENE2802X	0.74874
NODE2491X	GENE413X	GENE225X	0.748642
NODE2492X	NODE2491X	GENE259X	0.755269
NODE2493X	NODE2492X	NODE2481X	0.782892
NODE2494X	NODE2236X	GENE3688X	0.748407
NODE2495X	GENE4580X	GENE912X	0.748183
NODE2496X	NODE2153X	NODE2305X	0.748146
NODE2497X	NODE2496X	GENE4203X	0.757725
NODE2498X	GENE3188X	NODE2497X	0.756218
NODE2499X	GENE627X	NODE2498X	0.750577
NODE2500X	GENE3411X	NODE2499X	0.754353
NODE2501X	NODE2486X	NODE2500X	0.764719
NODE2502X	GENE1215X	GENE1775X	0.748079
NODE2503X	NODE2449X	NODE2502X	0.766764
NODE2504X	GENE2098X	GENE4113X	0.748069
NODE2505X	GENE4115X	GENE2558X	0.747945
NODE2506X	NODE2409X	NODE2505X	0.751456
NODE2507X	NODE1174X	GENE3213X	0.74787
NODE2508X	NODE2501X	GENE1373X	0.747868
NODE2509X	GENE605X	GENE3299X	0.747816
NODE2510X	GENE765X	GENE846X	0.747652
NODE2511X	GENE3541X	GENE3667X	0.747528
NODE2512X	GENE3741X	NODE2511X	0.758504
NODE2513X	NODE2457X	NODE2512X	0.789897
NODE2514X	GENE1995X	GENE2485X	0.747342
NODE2515X	GENE1370X	GENE534X	0.747286
NODE2516X	NODE2301X	GENE2907X	0.747251
NODE2517X	GENE2839X	GENE2118X	0.747145
NODE2518X	GENE1981X	NODE2479X	0.746965
NODE2519X	NODE2389X	GENE3583X	0.746802
NODE2520X	NODE1919X	NODE2519X	0.750757
NODE2521X	NODE2362X	GENE3587X	0.746794
NODE2522X	NODE2521X	NODE2114X	0.776815
NODE2523X	GENE682X	NODE2522X	0.76627
NODE2524X	GENE813X	NODE2523X	0.755626
NODE2525X	NODE2524X	GENE3062X	0.74767
NODE2526X	NODE2525X	GENE2519X	0.753332
NODE2527X	GENE3294X	GENE5503X	0.746684
NODE2528X	NODE2527X	GENE2791X	0.787272
NODE2529X	NODE2528X	NODE2460X	0.756848
NODE2530X	GENE5537X	NODE2529X	0.746924
NODE2531X	NODE2037X	NODE2513X	0.746671
NODE2532X	NODE2531X	GENE4898X	0.74822
NODE2533X	GENE5574X	GENE3033X	0.746633
NODE2534X	NODE2533X	GENE1371X	0.771226
NODE2535X	GENE5078X	NODE2534X	0.789188
NODE2536X	NODE2503X	NODE2535X	0.776807
NODE2537X	GENE4563X	GENE1103X	0.746576
NODE2538X	NODE2515X	NODE2493X	0.746531
NODE2539X	NODE2518X	NODE2538X	0.752961
NODE2540X	GENE4359X	NODE2539X	0.758814
NODE2541X	GENE5111X	NODE2540X	0.754511
NODE2542X	GENE3578X	NODE2541X	0.753121
NODE2543X	GENE3724X	NODE2542X	0.74806
NODE2544X	NODE2536X	GENE1765X	0.746352
NODE2545X	NODE2544X	GENE4819X	0.746698
NODE2546X	GENE4662X	GENE5520X	0.746303
NODE2547X	NODE2546X	GENE4779X	0.76677
NODE2548X	NODE2508X	NODE2547X	0.784763
NODE2549X	GENE3703X	NODE2373X	0.746189
NODE2550X	GENE3636X	NODE2549X	0.75455
NODE2551X	GENE3270X	NODE2550X	0.759335
NODE2552X	NODE2551X	NODE2548X	0.754694
NODE2553X	GENE5203X	NODE2552X	0.746472
NODE2554X	GENE2123X	GENE4908X	0.745864
NODE2555X	GENE3840X	NODE2554X	0.751799
NODE2556X	GENE4222X	NODE2555X	0.753859
NODE2557X	GENE3393X	NODE2556X	0.757528
NODE2558X	GENE1715X	GENE2357X	0.745852
NODE2559X	NODE2558X	NODE2485X	0.76534
NODE2560X	NODE2488X	NODE2559X	0.765781
NODE2561X	NODE2545X	NODE2560X	0.783446
NODE2562X	NODE2553X	GENE3437X	0.745784
NODE2563X	GENE1820X	GENE1896X	0.745677
NODE2564X	GENE1446X	NODE2563X	0.755456
NODE2565X	NODE2564X	GENE3077X	0.751107
NODE2566X	NODE2565X	GENE909X	0.76245
NODE2567X	GENE599X	NODE2566X	0.746347
NODE2568X	GENE4449X	GENE2510X	0.745389
NODE2569X	GENE1968X	NODE2568X	0.74823
NODE2570X	GENE874X	NODE2569X	0.775157
NODE2571X	GENE2435X	NODE2570X	0.760328
NODE2572X	NODE2571X	NODE2561X	0.761376
NODE2573X	GENE2008X	NODE2572X	0.745756
NODE2574X	GENE5181X	NODE2573X	0.745395
NODE2575X	GENE2711X	NODE1182X	0.745385
NODE2576X	GENE4802X	GENE3365X	0.74538
NODE2577X	NODE575X	NODE2576X	0.767943
NODE2578X	GENE749X	GENE4812X	0.745062
NODE2579X	GENE1384X	NODE2562X	0.744922
NODE2580X	NODE2055X	GENE808X	0.744921
NODE2581X	GENE4106X	GENE4304X	0.744867
NODE2582X	NODE2581X	NODE2346X	0.74698
NODE2583X	NODE2582X	GENE5711X	0.750721
NODE2584X	NODE2583X	GENE5307X	0.76182
NODE2585X	NODE2584X	GENE3341X	0.767357
NODE2586X	NODE2530X	NODE2585X	0.779438
NODE2587X	NODE2586X	GENE944X	0.745773
NODE2588X	GENE1800X	GENE871X	0.744812
NODE2589X	GENE2751X	NODE2588X	0.76244
NODE2590X	NODE2579X	GENE3726X	0.744618
NODE2591X	GENE3624X	NODE1421X	0.744589
NODE2592X	GENE4602X	NODE2587X	0.744562
NODE2593X	GENE4963X	NODE2592X	0.744646
NODE2594X	GENE2895X	NODE2532X	0.744542
NODE2595X	GENE5278X	GENE5210X	0.744342
NODE2596X	NODE2595X	GENE3996X	0.744452
NODE2597X	GENE4665X	NODE2596X	0.762997
NODE2598X	NODE2597X	GENE1598X	0.749493
NODE2599X	GENE731X	GENE3076X	0.744334
NODE2600X	NODE2599X	GENE2343X	0.755985
NODE2601X	NODE2600X	GENE1484X	0.763782
NODE2602X	GENE98X	GENE1214X	0.744235
NODE2603X	NODE2590X	GENE192X	0.744165
NODE2604X	GENE3050X	NODE2603X	0.743971
NODE2605X	GENE5067X	GENE4820X	0.743873
NODE2606X	GENE3489X	NODE2574X	0.743861
NODE2607X	GENE1955X	GENE4870X	0.74386
NODE2608X	NODE2593X	GENE4683X	0.743787
NODE2609X	GENE514X	NODE2401X	0.743648
NODE2610X	GENE1927X	GENE2690X	0.743633
NODE2611X	GENE581X	GENE1635X	0.743513
NODE2612X	NODE2611X	GENE3116X	0.761488
NODE2613X	NODE2612X	NODE2520X	0.750199
NODE2614X	GENE3333X	NODE2613X	0.751937
NODE2615X	NODE2604X	NODE2614X	0.746712
NODE2616X	NODE1651X	NODE2303X	0.743391
NODE2617X	NODE61X	NODE1179X	0.743324
NODE2618X	NODE2213X	NODE2609X	0.743217
NODE2619X	NODE2618X	NODE2516X	0.754694
NODE2620X	NODE2329X	GENE58X	0.743214
NODE2621X	NODE2619X	GENE660X	0.743052
NODE2622X	GENE1092X	GENE3486X	0.743043
NODE2623X	NODE2622X	GENE34X	0.758627
NODE2624X	GENE5609X	GENE4726X	0.742939
NODE2625X	GENE3743X	NODE2433X	0.742833
NODE2626X	GENE1417X	NODE2625X	0.750588
NODE2627X	NODE2626X	NODE2543X	0.756032
NODE2628X	GENE1910X	NODE2627X	0.744259
NODE2629X	GENE3166X	GENE2226X	0.742746
NODE2630X	GENE2484X	GENE5540X	0.742664
NODE2631X	NODE2630X	NODE2355X	0.76118
NODE2632X	GENE428X	NODE1077X	0.742632
NODE2633X	NODE2615X	GENE2672X	0.742623
NODE2634X	GENE1887X	NODE2606X	0.742504
NODE2635X	NODE1972X	GENE3352X	0.742463
NODE2636X	GENE4505X	GENE1895X	0.742425
NODE2637X	NODE2621X	NODE2636X	0.788521
NODE2638X	GENE2515X	GENE4649X	0.742419
NODE2639X	GENE4255X	NODE2348X	0.742347
NODE2640X	GENE5729X	NODE2639X	0.742437
NODE2641X	GENE486X	GENE637X	0.742317
NODE2642X	GENE3637X	GENE5572X	0.742278
NODE2643X	GENE4984X	NODE2642X	0.744766
NODE2644X	NODE1557X	NODE2631X	0.742244
NODE2645X	GENE1433X	GENE5114X	0.742186
NODE2646X	NODE2645X	GENE2102X	0.771904
NODE2647X	NODE2646X	GENE580X	0.787901
NODE2648X	GENE3817X	NODE2647X	0.751272
NODE2649X	NODE1899X	NODE2648X	0.770792
NODE2650X	NODE2649X	GENE1686X	0.758723
NODE2651X	NODE2650X	GENE1361X	0.768226
NODE2652X	GENE4263X	NODE2651X	0.757347
NODE2653X	NODE2652X	GENE1111X	0.743025
NODE2654X	NODE2653X	NODE2633X	0.747532
NODE2655X	NODE2495X	NODE2654X	0.743887
NODE2656X	GENE5419X	NODE2594X	0.742139
NODE2657X	GENE1202X	GENE1064X	0.742107
NODE2658X	NODE2657X	GENE304X	0.76109
NODE2659X	GENE5448X	NODE2634X	0.741983
NODE2660X	GENE4292X	NODE2526X	0.741983
NODE2661X	GENE5356X	NODE2660X	0.743748
NODE2662X	GENE5073X	GENE4653X	0.741909
NODE2663X	NODE2655X	NODE2662X	0.778332
NODE2664X	GENE1069X	NODE2349X	0.741855
NODE2665X	NODE2242X	GENE1614X	0.741853
NODE2666X	NODE2663X	NODE2665X	0.75942
NODE2667X	GENE3513X	NODE2659X	0.741596
NODE2668X	GENE5169X	GENE4166X	0.741519
NODE2669X	GENE1690X	NODE2124X	0.741239
NODE2670X	GENE1685X	GENE1231X	0.741102
NODE2671X	GENE2852X	GENE4945X	0.741085
NODE2672X	NODE2671X	GENE4320X	0.756071
NODE2673X	NODE2608X	NODE2672X	0.768233
NODE2674X	NODE2473X	NODE2438X	0.741029
NODE2675X	NODE2667X	GENE3932X	0.740988
NODE2676X	GENE3647X	NODE1781X	0.740979
NODE2677X	GENE2173X	NODE2676X	0.747217
NODE2678X	NODE2675X	NODE2677X	0.755283
NODE2679X	NODE2107X	GENE353X	0.740908
NODE2680X	NODE2487X	NODE2679X	0.745153
NODE2681X	NODE2280X	NODE2656X	0.740782
NODE2682X	GENE3477X	GENE1913X	0.740767
NODE2683X	GENE582X	GENE5511X	0.740692
NODE2684X	NODE2680X	GENE311X	0.740589
NODE2685X	GENE5311X	GENE4446X	0.740326
NODE2686X	GENE4296X	GENE5712X	0.74026
NODE2687X	NODE2598X	NODE2666X	0.740192
NODE2688X	GENE108X	NODE2678X	0.740028
NODE2689X	GENE376X	GENE3812X	0.740017
NODE2690X	NODE2689X	NODE2661X	0.750611
NODE2691X	GENE3993X	NODE2690X	0.74004
NODE2692X	NODE2673X	NODE2691X	0.749124
NODE2693X	GENE4100X	NODE2692X	0.74766
NODE2694X	GENE4032X	NODE2693X	0.744002
NODE2695X	NODE2686X	NODE2694X	0.743079
NODE2696X	NODE2695X	GENE5585X	0.740442
NODE2697X	NODE2696X	GENE4135X	0.740168
NODE2698X	NODE2050X	GENE5115X	0.739946
NODE2699X	GENE681X	NODE2698X	0.754528
NODE2700X	NODE2697X	NODE2699X	0.747237
NODE2701X	NODE2700X	GENE4058X	0.742076
NODE2702X	NODE2701X	GENE1254X	0.741277
NODE2703X	GENE1796X	GENE742X	0.739936
NODE2704X	NODE1917X	GENE1973X	0.739839
NODE2705X	NODE2704X	GENE2031X	0.747305
NODE2706X	GENE2135X	NODE2664X	0.739805
NODE2707X	NODE2706X	GENE3615X	0.742807
NODE2708X	NODE2510X	GENE596X	0.739778
NODE2709X	GENE2112X	GENE687X	0.739704
NODE2710X	NODE2557X	GENE4016X	0.739687
NODE2711X	GENE308X	NODE2688X	0.739665
NODE2712X	NODE2506X	GENE5530X	0.739603
NODE2713X	NODE2712X	GENE4861X	0.741302
NODE2714X	GENE2453X	GENE361X	0.739434
NODE2715X	NODE1652X	GENE3516X	0.739384
NODE2716X	NODE2477X	GENE2019X	0.739251
NODE2717X	GENE1551X	GENE626X	0.738835
NODE2718X	GENE5700X	NODE2628X	0.738803
NODE2719X	GENE1693X	NODE2718X	0.738918
NODE2720X	GENE4585X	GENE4727X	0.738789
NODE2721X	GENE3452X	GENE4685X	0.738788
NODE2722X	NODE2484X	GENE4271X	0.738766
NODE2723X	NODE2722X	GENE4303X	0.740676
NODE2724X	NODE2723X	GENE5491X	0.752918
NODE2725X	NODE2724X	NODE2702X	0.752478
NODE2726X	GENE3091X	GENE5205X	0.73876
NODE2727X	NODE2640X	GENE4247X	0.738707
NODE2728X	GENE3626X	GENE4098X	0.738473
NODE2729X	NODE2155X	GENE4756X	0.738426
NODE2730X	GENE5367X	NODE2729X	0.743296
NODE2731X	GENE2864X	GENE2071X	0.738383
NODE2732X	GENE5741X	GENE2415X	0.738373
NODE2733X	NODE2241X	GENE2234X	0.738265
NODE2734X	GENE5342X	GENE5095X	0.738163
NODE2735X	GENE3717X	NODE2734X	0.77011
NODE2736X	NODE2313X	NODE2735X	0.747632
NODE2737X	GENE4425X	NODE2736X	0.774681
NODE2738X	NODE2737X	GENE5357X	0.765312
NODE2739X	NODE2725X	NODE2738X	0.769314
NODE2740X	GENE5713X	NODE2739X	0.739864
NODE2741X	NODE2740X	GENE4934X	0.738548
NODE2742X	GENE678X	NODE2632X	0.737899
NODE2743X	NODE2741X	GENE5068X	0.737859
NODE2744X	GENE1854X	GENE2298X	0.737762
NODE2745X	GENE2049X	NODE2744X	0.744187
NODE2746X	NODE2156X	GENE5481X	0.737659
NODE2747X	GENE652X	GENE562X	0.737598
NODE2748X	GENE2089X	GENE2489X	0.737494
NODE2749X	GENE1130X	NODE2687X	0.737487
NODE2750X	NODE2749X	GENE3821X	0.737429
NODE2751X	GENE4850X	GENE4027X	0.737392
NODE2752X	NODE2494X	NODE2158X	0.737239
NODE2753X	GENE344X	NODE2752X	0.7471
NODE2754X	GENE2924X	GENE195X	0.736838
NODE2755X	GENE5680X	NODE2284X	0.736817
NODE2756X	NODE2743X	GENE5238X	0.736785
NODE2757X	GENE4895X	NODE1221X	0.736782
NODE2758X	NODE2757X	GENE4525X	0.744233
NODE2759X	NODE2637X	GENE1676X	0.736767
NODE2760X	GENE5223X	GENE5442X	0.736723
NODE2761X	GENE3306X	NODE2711X	0.736601
NODE2762X	NODE51X	NODE2567X	0.736583
NODE2763X	GENE4660X	NODE2762X	0.753125
NODE2764X	GENE1156X	GENE3032X	0.736553
NODE2765X	NODE2620X	NODE2764X	0.766918
NODE2766X	NODE2761X	GENE3153X	0.73651
NODE2767X	GENE3181X	NODE2591X	0.736443
NODE2768X	NODE2767X	GENE368X	0.74375
NODE2769X	NODE2580X	NODE2768X	0.750458
NODE2770X	NODE2607X	GENE2801X	0.736404
NODE2771X	GENE2374X	NODE2674X	0.736302
NODE2772X	GENE5646X	NODE2766X	0.736299
NODE2773X	NODE2750X	GENE4243X	0.736192
NODE2774X	GENE1193X	GENE2337X	0.736149
NODE2775X	GENE1178X	NODE2774X	0.770515
NODE2776X	NODE2775X	NODE2719X	0.778803
NODE2777X	GENE4496X	NODE2756X	0.736058
NODE2778X	NODE2769X	GENE4797X	0.735848
NODE2779X	NODE2399X	GENE512X	0.735833
NODE2780X	NODE2360X	GENE2404X	0.73574
NODE2781X	NODE2772X	NODE2780X	0.740834
NODE2782X	NODE2105X	NODE2235X	0.735701
NODE2783X	GENE5593X	NODE2624X	0.735695
NODE2784X	GENE5236X	NODE2783X	0.746287
NODE2785X	GENE4512X	NODE2784X	0.74227
NODE2786X	NODE2770X	NODE2785X	0.736491
NODE2787X	NODE2777X	GENE5133X	0.73568
NODE2788X	NODE2192X	NODE1921X	0.735659
NODE2789X	GENE3627X	GENE5051X	0.735434
NODE2790X	NODE2681X	GENE1898X	0.735128
NODE2791X	GENE5738X	NODE2617X	0.735103
NODE2792X	NODE2787X	NODE2791X	0.747469
NODE2793X	NODE2773X	GENE5037X	0.735035
NODE2794X	GENE5643X	NODE2727X	0.734927
NODE2795X	GENE3531X	NODE2793X	0.734917
NODE2796X	GENE2569X	NODE2781X	0.734643
NODE2797X	NODE2623X	GENE3182X	0.73462
NODE2798X	NODE2797X	NODE2244X	0.749757
NODE2799X	NODE2798X	GENE2502X	0.775299
NODE2800X	NODE2799X	GENE3933X	0.760642
NODE2801X	NODE2800X	NODE2754X	0.759801
NODE2802X	GENE1237X	NODE2801X	0.741269
NODE2803X	GENE4015X	GENE5518X	0.734613
NODE2804X	GENE4776X	GENE954X	0.734609
NODE2805X	GENE3512X	GENE1101X	0.734566
NODE2806X	GENE1530X	NODE238X	0.734466
NODE2807X	NODE2790X	GENE2819X	0.734435
NODE2808X	GENE2183X	NODE2716X	0.734414
NODE2809X	GENE4734X	GENE4252X	0.734311
NODE2810X	NODE2796X	GENE3233X	0.734215
NODE2811X	GENE3066X	GENE5262X	0.734139
NODE2812X	GENE4732X	GENE4176X	0.73404
NODE2813X	NODE2812X	GENE2033X	0.750867
NODE2814X	GENE2215X	NODE2792X	0.73378
NODE2815X	NODE2231X	GENE309X	0.733592
NODE2816X	NODE1672X	GENE5452X	0.733586
NODE2817X	GENE5736X	GENE943X	0.733503
NODE2818X	NODE2817X	NODE2776X	0.742839
NODE2819X	GENE3161X	NODE1560X	0.733431
NODE2820X	GENE4625X	NODE1378X	0.733373
NODE2821X	NODE2713X	NODE2820X	0.74117
NODE2822X	GENE4651X	GENE4023X	0.733336
NODE2823X	NODE2810X	NODE2822X	0.741271
NODE2824X	GENE5590X	NODE2823X	0.733339
NODE2825X	NODE2157X	GENE1428X	0.733266
NODE2826X	GENE3530X	NODE2814X	0.73318
NODE2827X	NODE1468X	GENE3196X	0.733149
NODE2828X	NODE2827X	NODE2807X	0.734724
NODE2829X	GENE5412X	GENE4306X	0.732995
NODE2830X	GENE970X	NODE2826X	0.732995
NODE2831X	GENE1572X	NODE2795X	0.732619
NODE2832X	NODE2765X	GENE1623X	0.732504
NODE2833X	GENE5753X	NODE2824X	0.732489
NODE2834X	GENE3651X	GENE3343X	0.732374
NODE2835X	GENE2401X	NODE2834X	0.751407
NODE2836X	GENE5683X	NODE2830X	0.732312
NODE2837X	GENE1236X	NODE2450X	0.732105
NODE2838X	NODE2832X	NODE2837X	0.747949
NODE2839X	GENE2316X	NODE2838X	0.733322
NODE2840X	NODE2805X	NODE2833X	0.732031
NODE2841X	NODE2831X	NODE2836X	0.731905
NODE2842X	GENE4295X	NODE2841X	0.759633
NODE2843X	GENE2319X	NODE2842X	0.756229
NODE2844X	NODE2763X	NODE2843X	0.745426
NODE2845X	NODE2844X	GENE2204X	0.744499
NODE2846X	NODE2845X	GENE3678X	0.742346
NODE2847X	NODE2685X	NODE2846X	0.737352
NODE2848X	NODE2847X	GENE5735X	0.734487
NODE2849X	NODE2809X	GENE4688X	0.73181
NODE2850X	NODE2848X	NODE2849X	0.752188
NODE2851X	GENE2564X	GENE4408X	0.731639
NODE2852X	GENE5494X	GENE4400X	0.731571
NODE2853X	NODE2852X	NODE1100X	0.741035
NODE2854X	NODE2853X	GENE3221X	0.736067
NODE2855X	GENE644X	GENE2177X	0.7315
NODE2856X	GENE2757X	NODE2855X	0.77858
NODE2857X	NODE2517X	NODE2840X	0.731498
NODE2858X	NODE2818X	GENE2677X	0.731432
NODE2859X	GENE1907X	GENE138X	0.731413
NODE2860X	NODE267X	GENE3238X	0.731402
NODE2861X	NODE2066X	NODE2148X	0.731347
NODE2862X	GENE1692X	NODE2861X	0.734678
NODE2863X	GENE843X	NODE2862X	0.737338
NODE2864X	NODE2856X	NODE2863X	0.747806
NODE2865X	GENE1814X	NODE2864X	0.744432
NODE2866X	NODE2865X	GENE1191X	0.738185
NODE2867X	NODE2866X	NODE2850X	0.732692
NODE2868X	GENE1471X	NODE2867X	0.731834
NODE2869X	NODE2168X	NODE2771X	0.731342
NODE2870X	NODE2423X	GENE4297X	0.731254
NODE2871X	GENE4200X	GENE3900X	0.731208
NODE2872X	NODE2871X	NODE2786X	0.745455
NODE2873X	NODE2872X	GENE4330X	0.74176
NODE2874X	GENE5427X	NODE2873X	0.741263
NODE2875X	NODE2874X	GENE4236X	0.745946
NODE2876X	GENE5156X	NODE2875X	0.742815
NODE2877X	GENE5046X	NODE2876X	0.740937
NODE2878X	NODE2857X	GENE1195X	0.730864
NODE2879X	GENE1654X	GENE441X	0.730785
NODE2880X	NODE2794X	GENE1073X	0.730778
NODE2881X	GENE1154X	GENE2317X	0.730647
NODE2882X	GENE524X	GENE801X	0.730349
NODE2883X	NODE2882X	NODE2714X	0.736614
NODE2884X	NODE2868X	NODE2883X	0.755693
NODE2885X	GENE1666X	GENE5373X	0.730221
NODE2886X	NODE2839X	NODE1460X	0.730152
NODE2887X	GENE2957X	GENE1142X	0.730036
NODE2888X	GENE1293X	GENE1812X	0.729917
NODE2889X	NODE2878X	GENE4694X	0.729913
NODE2890X	NODE2684X	GENE630X	0.729799
NODE2891X	NODE2890X	GENE1783X	0.743749
NODE2892X	NODE2891X	GENE1258X	0.74243
NODE2893X	GENE2876X	GENE1134X	0.729748
NODE2894X	GENE2007X	NODE2893X	0.731086
NODE2895X	NODE2881X	NODE2894X	0.737396
NODE2896X	NODE2895X	GENE406X	0.77581
NODE2897X	NODE2896X	NODE2658X	0.749526
NODE2898X	GENE2305X	NODE2897X	0.777123
NODE2899X	GENE3331X	NODE2884X	0.729743
NODE2900X	NODE2489X	NODE19X	0.729595
NODE2901X	NODE2900X	NODE2779X	0.748437
NODE2902X	NODE2375X	NODE2901X	0.760319
NODE2903X	GENE3425X	NODE2902X	0.753025
NODE2904X	GENE1661X	NODE2733X	0.729565
NODE2905X	NODE2899X	NODE2904X	0.760995
NODE2906X	GENE4439X	NODE2828X	0.729406
NODE2907X	NODE2804X	GENE4681X	0.729299
NODE2908X	NODE2907X	NODE2813X	0.751899
NODE2909X	NODE2908X	NODE2368X	0.767876
NODE2910X	GENE3807X	NODE2909X	0.750205
NODE2911X	GENE4657X	NODE2860X	0.72921
NODE2912X	NODE2889X	GENE4436X	0.729171
NODE2913X	GENE5038X	GENE5295X	0.729112
NODE2914X	GENE5030X	GENE1029X	0.729096
NODE2915X	NODE2914X	NODE2577X	0.7458
NODE2916X	NODE2915X	NODE2167X	0.73398
NODE2917X	NODE2916X	NODE2283X	0.742714
NODE2918X	NODE2917X	NODE2537X	0.75073
NODE2919X	NODE2190X	NODE2918X	0.752268
NODE2920X	GENE2764X	NODE2919X	0.749831
NODE2921X	NODE2721X	NODE2920X	0.755802
NODE2922X	NODE2921X	NODE2137X	0.730525
NODE2923X	NODE2922X	GENE1245X	0.740802
NODE2924X	NODE2923X	NODE697X	0.735106
NODE2925X	NODE2924X	NODE1892X	0.731638
NODE2926X	NODE2925X	GENE5473X	0.7357
NODE2927X	NODE2926X	NODE2905X	0.729644
NODE2928X	GENE110X	GENE1732X	0.729064
NODE2929X	GENE781X	GENE466X	0.729037
NODE2930X	GENE2113X	NODE2858X	0.728933
NODE2931X	GENE324X	GENE3867X	0.728834
NODE2932X	NODE2931X	NODE2880X	0.74644
NODE2933X	GENE1479X	NODE2870X	0.728801
NODE2934X	GENE499X	GENE1849X	0.728706
NODE2935X	NODE2755X	NODE2934X	0.748265
NODE2936X	GENE5570X	NODE1627X	0.728608
NODE2937X	GENE3576X	GENE4927X	0.728584
NODE2938X	NODE2746X	NODE2937X	0.73402
NODE2939X	GENE4577X	NODE2938X	0.744613
NODE2940X	GENE2285X	GENE2109X	0.728224
NODE2941X	NODE2644X	GENE1316X	0.728201
NODE2942X	NODE584X	NODE2715X	0.728146
NODE2943X	NODE2942X	NODE818X	0.742984
NODE2944X	NODE2943X	GENE2296X	0.755654
NODE2945X	GENE4954X	GENE4009X	0.728044
NODE2946X	GENE3947X	NODE2927X	0.72804
NODE2947X	GENE2789X	NODE2269X	0.727916
NODE2948X	NODE2947X	GENE1095X	0.731598
NODE2949X	NODE2354X	GENE4731X	0.727779
NODE2950X	NODE2949X	NODE18X	0.732788
NODE2951X	GENE5016X	GENE4993X	0.727767
NODE2952X	NODE2877X	NODE2951X	0.770893
NODE2953X	GENE689X	GENE1076X	0.72774
NODE2954X	GENE1728X	NODE2953X	0.737317
NODE2955X	NODE2808X	NODE2730X	0.72763
NODE2956X	NODE2955X	GENE5177X	0.764194
NODE2957X	NODE2936X	NODE2956X	0.756746
NODE2958X	NODE2957X	NODE2682X	0.732154
NODE2959X	NODE2334X	NODE2912X	0.72763
NODE2960X	GENE1158X	GENE1477X	0.727629
NODE2961X	GENE5704X	NODE2959X	0.727582
NODE2962X	GENE476X	GENE1078X	0.727453
NODE2963X	NODE2962X	GENE3471X	0.729482
NODE2964X	NODE2963X	NODE2946X	0.729288
NODE2965X	GENE5056X	NODE2361X	0.727365
NODE2966X	NODE2965X	NODE2964X	0.744924
NODE2967X	GENE4809X	NODE1930X	0.727123
NODE2968X	NODE2950X	NODE2967X	0.734595
NODE2969X	NODE2869X	GENE1024X	0.727051
NODE2970X	NODE2961X	GENE3216X	0.727035
NODE2971X	NODE2954X	GENE639X	0.727001
NODE2972X	GENE4146X	GENE3556X	0.726983
NODE2973X	NODE2669X	NODE2972X	0.761218
NODE2974X	NODE2933X	NODE2973X	0.751805
NODE2975X	NODE2327X	NODE2974X	0.776274
NODE2976X	NODE2975X	NODE2514X	0.731489
NODE2977X	NODE2732X	NODE2976X	0.732029
NODE2978X	NODE2970X	NODE2977X	0.736001
NODE2979X	GENE3124X	NODE2978X	0.727278
NODE2980X	GENE714X	GENE4424X	0.726828
NODE2981X	GENE249X	NODE2980X	0.740675
NODE2982X	NODE2308X	GENE1136X	0.726676
NODE2983X	NODE2930X	GENE3768X	0.726642
NODE2984X	GENE1170X	NODE2898X	0.726584
NODE2985X	GENE2410X	GENE2906X	0.726584
NODE2986X	NODE2932X	GENE1055X	0.726351
NODE2987X	GENE5324X	GENE4549X	0.726181
NODE2988X	GENE3430X	NODE2987X	0.739723
NODE2989X	NODE2988X	NODE2966X	0.764993
NODE2990X	GENE290X	NODE2989X	0.726278
NODE2991X	GENE4624X	NODE2979X	0.726114
NODE2992X	NODE2886X	GENE1565X	0.726015
NODE2993X	NODE2888X	GENE2440X	0.725871
NODE2994X	NODE2821X	GENE2779X	0.725853
NODE2995X	NODE2984X	GENE2303X	0.725714
NODE2996X	NODE2995X	GENE3952X	0.735414
NODE2997X	NODE2996X	GENE4910X	0.745725
NODE2998X	NODE2997X	NODE2854X	0.734018
NODE2999X	NODE2998X	NODE2991X	0.758932
NODE3000X	GENE2605X	NODE2101X	0.725702
NODE3001X	GENE2576X	NODE1822X	0.725631
NODE3002X	NODE2490X	GENE5639X	0.725492
NODE3003X	GENE2078X	GENE74X	0.725417
NODE3004X	NODE2602X	GENE2361X	0.725038
NODE3005X	NODE3004X	NODE2990X	0.750203
NODE3006X	GENE3308X	GENE2145X	0.724985
NODE3007X	NODE2835X	GENE3948X	0.724871
NODE3008X	NODE3007X	GENE3978X	0.744565
NODE3009X	NODE3008X	GENE4893X	0.743923
NODE3010X	NODE3009X	NODE2999X	0.767506
NODE3011X	GENE64X	NODE2147X	0.724785
NODE3012X	GENE4091X	NODE3011X	0.734758
NODE3013X	NODE3012X	NODE2601X	0.728994
NODE3014X	NODE3013X	GENE3851X	0.750397
NODE3015X	NODE3014X	NODE3005X	0.756566
NODE3016X	NODE2892X	GENE340X	0.724599
NODE3017X	NODE2941X	GENE39X	0.724311
NODE3018X	GENE3398X	GENE4105X	0.724133
NODE3019X	GENE1390X	GENE792X	0.724043
NODE3020X	GENE4947X	GENE2222X	0.723943
NODE3021X	GENE3297X	GENE3506X	0.723826
NODE3022X	NODE2504X	NODE3021X	0.744693
NODE3023X	NODE3022X	NODE3010X	0.768096
NODE3024X	GENE1049X	NODE3017X	0.723795
NODE3025X	GENE1780X	GENE5689X	0.723349
NODE3026X	GENE1862X	GENE2591X	0.723346
NODE3027X	GENE4341X	NODE3026X	0.728948
NODE3028X	GENE5193X	NODE3027X	0.729429
NODE3029X	GENE5445X	NODE3028X	0.724683
NODE3030X	GENE5482X	NODE3029X	0.751319
NODE3031X	GENE5228X	NODE3030X	0.733015
NODE3032X	NODE2994X	NODE3031X	0.74743
NODE3033X	NODE2887X	NODE3032X	0.739305
NODE3034X	NODE2635X	GENE4892X	0.723287
NODE3035X	NODE3034X	GENE1389X	0.728557
NODE3036X	NODE3033X	GENE479X	0.723248
NODE3037X	GENE3288X	GENE1781X	0.723153
NODE3038X	GENE3673X	NODE3023X	0.723023
NODE3039X	NODE2952X	GENE3036X	0.723012
NODE3040X	NODE86X	GENE4603X	0.722936
NODE3041X	NODE52X	GENE2129X	0.722667
NODE3042X	GENE72X	NODE2903X	0.7226
NODE3043X	GENE510X	GENE128X	0.722567
NODE3044X	NODE2759X	NODE2054X	0.722506
NODE3045X	NODE3044X	GENE1580X	0.740172
NODE3046X	NODE3045X	NODE1525X	0.729459
NODE3047X	NODE3046X	NODE2935X	0.722928
NODE3048X	NODE3047X	NODE2983X	0.728081
NODE3049X	NODE3048X	GENE4784X	0.73251
NODE3050X	NODE3049X	GENE2286X	0.732248
NODE3051X	NODE3050X	NODE2392X	0.730088
NODE3052X	NODE3051X	GENE395X	0.723448
NODE3053X	GENE2039X	GENE1542X	0.722478
NODE3054X	NODE3053X	GENE4407X	0.73609
NODE3055X	NODE3054X	GENE2483X	0.747421
NODE3056X	NODE3038X	NODE3055X	0.73882
NODE3057X	GENE5743X	NODE3056X	0.722623
NODE3058X	GENE3142X	GENE3129X	0.722328
NODE3059X	NODE2758X	NODE3058X	0.741802
NODE3060X	NODE2728X	NODE3059X	0.750918
NODE3061X	NODE3060X	GENE2547X	0.741601
NODE3062X	GENE4880X	NODE3061X	0.734878
NODE3063X	GENE2708X	GENE5690X	0.722226
NODE3064X	GENE5411X	NODE3063X	0.728691
NODE3065X	NODE3064X	GENE3507X	0.742241
NODE3066X	NODE3065X	NODE3057X	0.725666
NODE3067X	GENE174X	NODE2806X	0.722203
NODE3068X	NODE2478X	NODE2939X	0.722028
NODE3069X	GENE4606X	NODE3068X	0.741017
NODE3070X	GENE817X	NODE2986X	0.721842
NODE3071X	NODE3066X	GENE3481X	0.721792
NODE3072X	GENE3672X	NODE2629X	0.721569
NODE3073X	NODE3052X	NODE3072X	0.74749
NODE3074X	GENE1660X	GENE3329X	0.721333
NODE3075X	GENE1906X	NODE1465X	0.721212
NODE3076X	GENE244X	GENE21X	0.720999
NODE3077X	NODE1913X	NODE3076X	0.745425
NODE3078X	GENE1641X	NODE3077X	0.738878
NODE3079X	NODE3078X	GENE412X	0.735416
NODE3080X	NODE3079X	NODE2748X	0.74394
NODE3081X	NODE3080X	GENE489X	0.752116
NODE3082X	NODE2885X	NODE3081X	0.738476
NODE3083X	NODE3082X	GENE1811X	0.738202
NODE3084X	GENE518X	NODE3083X	0.731529
NODE3085X	NODE3084X	NODE3073X	0.728274
NODE3086X	NODE2802X	NODE3085X	0.724091
NODE3087X	NODE3071X	GENE4752X	0.720693
NODE3088X	NODE2175X	GENE2620X	0.72068
NODE3089X	GENE2449X	NODE2710X	0.720436
NODE3090X	NODE3089X	GENE4627X	0.723176
NODE3091X	NODE3090X	NODE3025X	0.74088
NODE3092X	NODE2906X	GENE4872X	0.720209
NODE3093X	NODE3087X	NODE3092X	0.721127
NODE3094X	GENE4241X	NODE3093X	0.726091
NODE3095X	GENE5276X	NODE3094X	0.722675
NODE3096X	GENE2910X	NODE3095X	0.72214
NODE3097X	NODE3096X	NODE2731X	0.720204
NODE3098X	NODE2958X	NODE2928X	0.720187
NODE3099X	NODE3098X	GENE1208X	0.723903
NODE3100X	NODE3099X	GENE3215X	0.720237
NODE3101X	GENE3261X	GENE5265X	0.720045
NODE3102X	GENE4216X	GENE1853X	0.719925
NODE3103X	GENE3231X	NODE2811X	0.719891
NODE3104X	GENE3330X	NODE3103X	0.731995
NODE3105X	GENE3829X	GENE5322X	0.719869
NODE3106X	NODE2243X	NODE3105X	0.74929
NODE3107X	NODE3039X	NODE3106X	0.722342
NODE3108X	NODE3097X	NODE2945X	0.71984
NODE3109X	NODE2429X	GENE1705X	0.719714
NODE3110X	GENE2459X	GENE2379X	0.7197
NODE3111X	NODE3110X	NODE2335X	0.72986
NODE3112X	NODE3036X	GENE2447X	0.719487
NODE3113X	GENE4841X	NODE3108X	0.719417
NODE3114X	NODE3088X	GENE2314X	0.719408
NODE3115X	NODE1734X	GENE2245X	0.719323
NODE3116X	NODE2683X	GENE4007X	0.719294
NODE3117X	NODE3116X	GENE754X	0.745858
NODE3118X	GENE4307X	GENE4410X	0.718886
NODE3119X	NODE3118X	NODE3100X	0.748817
NODE3120X	NODE3015X	GENE5080X	0.718856
NODE3121X	GENE4136X	GENE4329X	0.718839
NODE3122X	NODE3113X	NODE3121X	0.721252
NODE3123X	GENE3682X	NODE2782X	0.718777
NODE3124X	NODE3120X	NODE2407X	0.718662
NODE3125X	GENE2804X	GENE5451X	0.718642
NODE3126X	GENE5206X	NODE3107X	0.71863
NODE3127X	GENE5286X	NODE3122X	0.71855
NODE3128X	GENE1988X	NODE3124X	0.718514
NODE3129X	GENE5493X	NODE3127X	0.718476
NODE3130X	GENE3805X	GENE2549X	0.718354
NODE3131X	NODE3128X	GENE5260X	0.718295
NODE3132X	GENE5677X	GENE4650X	0.718215
NODE3133X	NODE3126X	NODE3132X	0.725619
NODE3134X	GENE1279X	NODE3131X	0.718084
NODE3135X	NODE3104X	NODE3112X	0.71799
NODE3136X	NODE2109X	GENE389X	0.717988
NODE3137X	NODE3136X	GENE560X	0.725453
NODE3138X	NODE894X	NODE3137X	0.729921
NODE3139X	GENE3784X	GENE3068X	0.717941
NODE3140X	GENE5635X	NODE2969X	0.717858
NODE3141X	NODE2726X	NODE3129X	0.717816
NODE3142X	GENE2139X	NODE3141X	0.717516
NODE3143X	GENE1435X	NODE3134X	0.717475
NODE3144X	GENE4741X	GENE4385X	0.717373
NODE3145X	NODE3144X	NODE3143X	0.722274
NODE3146X	GENE3764X	NODE3145X	0.71731
NODE3147X	GENE5083X	GENE1229X	0.717308
NODE3148X	NODE3147X	GENE1556X	0.729325
NODE3149X	NODE3148X	GENE948X	0.747179
NODE3150X	NODE3149X	GENE1363X	0.741788
NODE3151X	NODE1073X	NODE3150X	0.736481
NODE3152X	GENE3939X	NODE3151X	0.757532
NODE3153X	NODE3152X	GENE1771X	0.735016
NODE3154X	NODE3142X	NODE3153X	0.725888
NODE3155X	GENE2523X	NODE2968X	0.71729
NODE3156X	GENE3414X	GENE4250X	0.717048
NODE3157X	NODE2778X	GENE1459X	0.717032
NODE3158X	GENE661X	GENE740X	0.716837
NODE3159X	GENE1312X	GENE3518X	0.716758
NODE3160X	NODE2982X	GENE1058X	0.716637
NODE3161X	NODE3160X	GENE1885X	0.726604
NODE3162X	NODE3161X	NODE3016X	0.722252
NODE3163X	GENE2324X	NODE3154X	0.71645
NODE3164X	GENE5341X	GENE2783X	0.716392
NODE3165X	NODE3164X	GENE5141X	0.734322
NODE3166X	GENE4177X	NODE3165X	0.724905
NODE3167X	GENE2273X	NODE3166X	0.743826
NODE3168X	NODE2390X	NODE3167X	0.756531
NODE3169X	GENE3597X	NODE3168X	0.768116
NODE3170X	NODE3169X	NODE3146X	0.747315
NODE3171X	GENE736X	GENE2383X	0.71626
NODE3172X	NODE3140X	GENE5453X	0.715748
NODE3173X	NODE3086X	GENE1729X	0.715636
NODE3174X	NODE2668X	GENE3169X	0.715531
NODE3175X	GENE2472X	GENE3064X	0.715509
NODE3176X	GENE485X	NODE2992X	0.715455
NODE3177X	GENE4469X	NODE3170X	0.715362
NODE3178X	GENE2659X	GENE2340X	0.715274
NODE3179X	NODE3178X	GENE1984X	0.727246
NODE3180X	GENE99X	GENE1626X	0.715273
NODE3181X	NODE3180X	GENE4785X	0.746267
NODE3182X	GENE804X	GENE711X	0.715123
NODE3183X	GENE5500X	GENE5681X	0.715122
NODE3184X	GENE4691X	NODE3163X	0.714882
NODE3185X	GENE3866X	NODE3184X	0.714833
NODE3186X	GENE4191X	NODE3040X	0.714749
NODE3187X	GENE3642X	GENE5062X	0.714704
NODE3188X	GENE1570X	GENE1924X	0.714644
NODE3189X	NODE3125X	GENE4099X	0.714394
NODE3190X	NODE3135X	NODE2703X	0.714028
NODE3191X	NODE3062X	NODE3190X	0.719042
NODE3192X	NODE3191X	NODE3102X	0.726438
NODE3193X	NODE3192X	GENE669X	0.726489
NODE3194X	NODE3193X	NODE2816X	0.723464
NODE3195X	NODE3194X	GENE2072X	0.725127
NODE3196X	NODE70X	NODE3195X	0.721335
NODE3197X	GENE2634X	NODE3196X	0.72014
NODE3198X	NODE3177X	GENE4262X	0.713959
NODE3199X	GENE2416X	NODE3101X	0.713934
NODE3200X	GENE3923X	NODE3185X	0.713902
NODE3201X	NODE1500X	GENE2627X	0.713885
NODE3202X	GENE704X	NODE3172X	0.713848
NODE3203X	GENE31X	NODE1833X	0.713654
NODE3204X	GENE764X	NODE3203X	0.753689
NODE3205X	NODE2106X	NODE3204X	0.719338
NODE3206X	GENE1536X	GENE2029X	0.713585
NODE3207X	GENE471X	NODE3206X	0.718587
NODE3208X	NODE2707X	GENE4989X	0.713504
NODE3209X	GENE5150X	GENE1005X	0.713488
NODE3210X	NODE3209X	NODE3200X	0.753569
NODE3211X	GENE2683X	GENE5009X	0.71339
NODE3212X	NODE3091X	NODE3211X	0.722017
NODE3213X	GENE235X	GENE3479X	0.713352
NODE3214X	NODE3139X	NODE1356X	0.713321
NODE3215X	NODE3198X	GENE4520X	0.713213
NODE3216X	GENE453X	GENE145X	0.713179
NODE3217X	NODE3179X	NODE2910X	0.713168
NODE3218X	GENE3515X	GENE1019X	0.713071
NODE3219X	NODE3215X	NODE3218X	0.73097
NODE3220X	GENE5436X	NODE3119X	0.713052
NODE3221X	GENE2092X	GENE1590X	0.713032
NODE3222X	GENE1757X	GENE1091X	0.713022
NODE3223X	GENE3361X	NODE3222X	0.745337
NODE3224X	NODE2381X	NODE3155X	0.713009
NODE3225X	GENE3946X	NODE3224X	0.722509
NODE3226X	GENE5039X	NODE3225X	0.715658
NODE3227X	NODE3002X	NODE3226X	0.716902
NODE3228X	GENE5556X	NODE3227X	0.718777
NODE3229X	GENE863X	NODE3228X	0.720865
NODE3230X	NODE3197X	NODE3229X	0.722939
NODE3231X	GENE1597X	NODE3230X	0.742653
NODE3232X	NODE1217X	NODE3231X	0.715102
NODE3233X	NODE3176X	GENE80X	0.712963
NODE3234X	NODE3233X	GENE1586X	0.713772
NODE3235X	GENE3379X	GENE3835X	0.71293
NODE3236X	NODE3130X	NODE3219X	0.712878
NODE3237X	GENE3410X	NODE2616X	0.712772
NODE3238X	GENE2768X	GENE4294X	0.71264
NODE3239X	NODE3117X	NODE3173X	0.712411
NODE3240X	GENE939X	NODE2705X	0.712353
NODE3241X	GENE3075X	NODE3240X	0.727588
NODE3242X	NODE3236X	NODE3241X	0.731531
NODE3243X	GENE837X	NODE2434X	0.712352
NODE3244X	NODE3202X	GENE5125X	0.712013
NODE3245X	GENE2537X	GENE5325X	0.711992
NODE3246X	NODE3243X	GENE3823X	0.711901
NODE3247X	NODE2314X	NODE3246X	0.718819
NODE3248X	GENE1338X	GENE1360X	0.711825
NODE3249X	GENE484X	GENE66X	0.71172
NODE3250X	NODE3232X	GENE3454X	0.711706
NODE3251X	GENE4461X	NODE3210X	0.711657
NODE3252X	GENE979X	NODE2753X	0.711534
NODE3253X	GENE1653X	NODE2960X	0.711488
NODE3254X	NODE3239X	NODE3181X	0.711402
NODE3255X	NODE3254X	NODE3156X	0.711642
NODE3256X	GENE357X	GENE1762X	0.711384
NODE3257X	GENE285X	GENE78X	0.71103
NODE3258X	NODE3070X	GENE1409X	0.710957
NODE3259X	NODE3162X	GENE1958X	0.710874
NODE3260X	GENE2130X	NODE3242X	0.710833
NODE3261X	NODE3042X	NODE2940X	0.710685
NODE3262X	NODE3261X	GENE1504X	0.720572
NODE3263X	NODE3262X	GENE81X	0.719554
NODE3264X	NODE2230X	GENE449X	0.710544
NODE3265X	NODE3255X	NODE3264X	0.710672
NODE3266X	NODE3024X	GENE26X	0.710287
NODE3267X	GENE2732X	NODE3266X	0.710377
NODE3268X	NODE3182X	GENE4941X	0.710241
NODE3269X	GENE3424X	GENE1524X	0.710153
NODE3270X	GENE2105X	GENE2738X	0.710135
NODE3271X	NODE3244X	GENE498X	0.709922
NODE3272X	NODE3271X	GENE4635X	0.710874
NODE3273X	GENE293X	GENE571X	0.709461
NODE3274X	NODE3273X	NODE3208X	0.716473
NODE3275X	GENE8X	GENE404X	0.709455
NODE3276X	NODE2166X	GENE1464X	0.709393
NODE3277X	GENE872X	NODE2720X	0.709214
NODE3278X	NODE3265X	NODE3277X	0.718523
NODE3279X	GENE1633X	GENE284X	0.709161
NODE3280X	GENE3403X	NODE3251X	0.708942
NODE3281X	GENE2962X	NODE3280X	0.70868
NODE3282X	GENE2181X	GENE2232X	0.708574
NODE3283X	GENE2091X	NODE3282X	0.729403
NODE3284X	NODE2971X	GENE5343X	0.708376
NODE3285X	NODE3284X	GENE4071X	0.728959
NODE3286X	GENE117X	NODE3285X	0.710906
NODE3287X	NODE3286X	NODE3278X	0.711189
NODE3288X	GENE218X	NODE3287X	0.711055
NODE3289X	GENE391X	GENE520X	0.708162
NODE3290X	NODE3289X	NODE3138X	0.734476
NODE3291X	NODE3290X	GENE861X	0.712506
NODE3292X	NODE3274X	GENE2680X	0.708003
NODE3293X	NODE3183X	GENE5628X	0.707926
NODE3294X	NODE3293X	NODE3281X	0.73179
NODE3295X	NODE3260X	GENE3042X	0.707837
NODE3296X	NODE3220X	GENE1803X	0.707715
NODE3297X	NODE3109X	GENE3842X	0.707655
NODE3298X	NODE3133X	NODE3237X	0.707649
NODE3299X	NODE2454X	GENE5306X	0.707635
NODE3300X	GENE5330X	NODE3294X	0.707441
NODE3301X	GENE3940X	GENE2645X	0.707041
NODE3302X	NODE3301X	NODE3295X	0.746252
NODE3303X	GENE1832X	GENE2759X	0.70704
NODE3304X	GENE462X	NODE3303X	0.719769
NODE3305X	GENE578X	GENE1748X	0.706922
NODE3306X	GENE2017X	NODE2643X	0.70668
NODE3307X	GENE735X	NODE3306X	0.735802
NODE3308X	NODE2237X	NODE2356X	0.706535
NODE3309X	GENE5744X	GENE5097X	0.706332
NODE3310X	GENE4406X	GENE2880X	0.706263
NODE3311X	GENE1805X	GENE2128X	0.706221
NODE3312X	NODE3311X	NODE2993X	0.714174
NODE3313X	NODE3312X	NODE3000X	0.727398
NODE3314X	NODE3313X	GENE1419X	0.732196
NODE3315X	NODE3314X	GENE701X	0.715181
NODE3316X	NODE3315X	GENE2142X	0.721906
NODE3317X	NODE3316X	GENE4818X	0.712927
NODE3318X	GENE1255X	NODE3317X	0.711199
NODE3319X	NODE3302X	NODE3318X	0.712815
NODE3320X	GENE4022X	GENE4335X	0.705901
NODE3321X	GENE5370X	NODE3288X	0.705847
NODE3322X	GENE1070X	GENE5439X	0.7058
NODE3323X	GENE1287X	NODE2589X	0.705753
NODE3324X	GENE3568X	NODE3272X	0.705655
NODE3325X	GENE1687X	NODE3324X	0.705821
NODE3326X	GENE697X	NODE3299X	0.705478
NODE3327X	GENE724X	NODE3326X	0.715722
NODE3328X	NODE3252X	NODE3327X	0.708991
NODE3329X	NODE3328X	NODE2815X	0.740313
NODE3330X	NODE3325X	NODE3329X	0.744452
NODE3331X	NODE3250X	GENE3020X	0.705435
NODE3332X	GENE3640X	NODE3321X	0.705263
NODE3333X	GENE5695X	NODE3298X	0.705247
NODE3334X	GENE4020X	GENE4270X	0.705017
NODE3335X	GENE5488X	NODE3263X	0.70501
NODE3336X	GENE978X	NODE3335X	0.711097
NODE3337X	GENE4509X	NODE3332X	0.704968
NODE3338X	GENE4144X	NODE3300X	0.704917
NODE3339X	GENE4149X	GENE732X	0.704912
NODE3340X	NODE2829X	NODE3339X	0.710357
NODE3341X	GENE370X	NODE3337X	0.704736
NODE3342X	GENE358X	GENE3038X	0.704702
NODE3343X	NODE3342X	GENE2807X	0.724051
NODE3344X	NODE3343X	NODE3212X	0.734994
NODE3345X	GENE2330X	NODE3344X	0.7131
NODE3346X	GENE2463X	NODE3345X	0.713667
NODE3347X	NODE3346X	GENE2022X	0.706459
NODE3348X	NODE3347X	NODE3338X	0.705813
NODE3349X	GENE4855X	NODE3037X	0.704691
NODE3350X	GENE2474X	GENE3198X	0.704492
NODE3351X	GENE3559X	NODE2803X	0.704407
NODE3352X	GENE3382X	NODE3351X	0.708146
NODE3353X	NODE3268X	GENE933X	0.704373
NODE3354X	GENE3174X	GENE2865X	0.704337
NODE3355X	GENE2452X	NODE3354X	0.72779
NODE3356X	GENE4480X	NODE3355X	0.709794
NODE3357X	NODE3356X	GENE3474X	0.710046
NODE3358X	NODE3352X	NODE3319X	0.70432
NODE3359X	NODE2347X	NODE58X	0.704249
NODE3360X	NODE3291X	GENE1873X	0.704248
NODE3361X	NODE3114X	NODE3360X	0.705332
NODE3362X	NODE3361X	NODE2985X	0.728662
NODE3363X	GENE2133X	GENE4503X	0.704065
NODE3364X	NODE1950X	NODE2819X	0.704062
NODE3365X	NODE3348X	NODE3364X	0.750248
NODE3366X	GENE1545X	NODE3365X	0.704363
NODE3367X	GENE1923X	GENE917X	0.70403
NODE3368X	GENE1993X	NODE3366X	0.703928
NODE3369X	GENE5600X	GENE3359X	0.703647
NODE3370X	GENE5134X	GENE4637X	0.703538
NODE3371X	NODE3358X	NODE3370X	0.727797
NODE3372X	NODE3259X	GENE46X	0.703479
NODE3373X	NODE3372X	GENE1566X	0.705487
NODE3374X	NODE3373X	GENE3385X	0.707945
NODE3375X	GENE3081X	NODE3001X	0.703451
NODE3376X	NODE3375X	GENE4821X	0.707838
NODE3377X	NODE3368X	NODE3376X	0.70542
NODE3378X	GENE1106X	GENE1333X	0.703205
NODE3379X	GENE3357X	NODE3378X	0.746571
NODE3380X	NODE3379X	GENE1734X	0.723561
NODE3381X	NODE3320X	GENE2509X	0.703131
NODE3382X	GENE5032X	NODE3381X	0.74276
NODE3383X	NODE3377X	NODE3382X	0.749552
NODE3384X	GENE3544X	GENE4656X	0.70309
NODE3385X	GENE1396X	GENE451X	0.703044
NODE3386X	NODE3371X	GENE833X	0.702948
NODE3387X	NODE3386X	GENE4925X	0.702906
NODE3388X	NODE3362X	NODE3111X	0.702875
NODE3389X	NODE3353X	GENE2025X	0.702707
NODE3390X	NODE3389X	GENE341X	0.716718
NODE3391X	NODE3390X	GENE4886X	0.736677
NODE3392X	GENE1777X	NODE3391X	0.732651
NODE3393X	NODE3308X	NODE3392X	0.731384
NODE3394X	GENE5621X	NODE2307X	0.702664
NODE3395X	NODE3383X	NODE3394X	0.711718
NODE3396X	NODE3247X	NODE3336X	0.702616
NODE3397X	NODE3396X	NODE3214X	0.708706
NODE3398X	GENE4332X	GENE3882X	0.702616
NODE3399X	NODE3341X	NODE3159X	0.702441
NODE3400X	GENE3048X	GENE401X	0.702256
NODE3401X	NODE3234X	GENE1821X	0.702243
NODE3402X	NODE3387X	GENE1345X	0.702145
NODE3403X	NODE3331X	NODE59X	0.702139
NODE3404X	NODE3403X	GENE3102X	0.702144
NODE3405X	GENE3428X	GENE3099X	0.701903
NODE3406X	GENE2174X	NODE3357X	0.70185
NODE3407X	GENE4411X	GENE480X	0.701787
NODE3408X	GENE758X	GENE51X	0.701781
NODE3409X	NODE3402X	GENE3755X	0.701765
NODE3410X	GENE5544X	GENE4663X	0.701733
NODE3411X	GENE226X	NODE2929X	0.701446
NODE3412X	NODE3401X	NODE2507X	0.701381
NODE3413X	NODE3412X	NODE3322X	0.707216
NODE3414X	NODE3413X	GENE2358X	0.704123
NODE3415X	NODE3414X	GENE121X	0.702992
NODE3416X	GENE444X	NODE1549X	0.701152
NODE3417X	GENE5070X	NODE2948X	0.701088
NODE3418X	GENE3588X	NODE3417X	0.710689
NODE3419X	NODE22X	NODE3267X	0.70107
NODE3420X	GENE2480X	NODE3409X	0.700696
NODE3421X	NODE3415X	GENE18X	0.700671
NODE3422X	GENE3251X	GENE4291X	0.700303
NODE3423X	NODE1931X	GENE267X	0.700267
NODE3424X	NODE1072X	NODE2788X	0.700235
NODE3425X	GENE761X	GENE2154X	0.700226
NODE3426X	NODE3425X	GENE2192X	0.710047
NODE3427X	GENE2588X	NODE3419X	0.700132
NODE3428X	NODE3292X	NODE2879X	0.700069
NODE3429X	NODE3428X	NODE3420X	0.70951
NODE3430X	NODE3363X	NODE3429X	0.701085
NODE3431X	NODE2357X	NODE3430X	0.699888
NODE3432X	GENE3659X	NODE3123X	0.699871
NODE3433X	GENE2353X	NODE3432X	0.70504
NODE3434X	GENE3670X	NODE3205X	0.699813
NODE3435X	NODE3296X	GENE1992X	0.699725
NODE3436X	NODE3421X	GENE956X	0.699699
NODE3437X	NODE3399X	NODE3380X	0.699579
NODE3438X	NODE3437X	GENE784X	0.700698
NODE3439X	GENE5594X	GENE5155X	0.699472
NODE3440X	NODE3439X	GENE769X	0.703304
NODE3441X	GENE2294X	NODE3330X	0.699338
NODE3442X	NODE3431X	GENE5578X	0.699111
NODE3443X	GENE1922X	NODE3388X	0.699081
NODE3444X	GENE3189X	GENE3783X	0.699055
NODE3445X	GENE3865X	NODE3444X	0.722974
NODE3446X	GENE1282X	NODE2751X	0.69897
NODE3447X	GENE3263X	NODE3446X	0.723947
NODE3448X	NODE3438X	NODE2851X	0.698948
NODE3449X	GENE3602X	NODE38X	0.698765
NODE3450X	NODE3449X	GENE2406X	0.723314
NODE3451X	NODE3450X	GENE5214X	0.748258
NODE3452X	GENE4419X	NODE3451X	0.729471
NODE3453X	GENE3401X	GENE2136X	0.698661
NODE3454X	NODE3442X	NODE3453X	0.709537
NODE3455X	NODE3454X	GENE2085X	0.698616
NODE3456X	GENE5416X	GENE3941X	0.698601
NODE3457X	GENE4123X	NODE3456X	0.699373
NODE3458X	GENE5011X	GENE4903X	0.698425
NODE3459X	NODE3458X	NODE3238X	0.738674
NODE3460X	NODE3459X	GENE3938X	0.740627
NODE3461X	NODE3404X	NODE3460X	0.751749
NODE3462X	NODE3418X	GENE1235X	0.698071
NODE3463X	GENE2886X	NODE1605X	0.698069
NODE3464X	NODE3235X	NODE3463X	0.731662
NODE3465X	NODE3395X	NODE3464X	0.754242
NODE3466X	GENE5283X	GENE4593X	0.698056
NODE3467X	NODE3466X	GENE3004X	0.709165
NODE3468X	NODE3467X	NODE3158X	0.731888
NODE3469X	GENE971X	NODE3468X	0.721365
NODE3470X	NODE3406X	NODE3469X	0.719353
NODE3471X	NODE3470X	GENE2775X	0.712787
NODE3472X	NODE3471X	NODE3069X	0.711148
NODE3473X	NODE3472X	NODE3465X	0.749161
NODE3474X	GENE2845X	NODE3473X	0.700462
NODE3475X	GENE5142X	NODE3474X	0.699067
NODE3476X	GENE4998X	NODE3475X	0.698464
NODE3477X	NODE3455X	GENE4344X	0.698046
NODE3478X	NODE3477X	GENE1297X	0.697958
NODE3479X	NODE3333X	NODE3478X	0.69752
NODE3480X	NODE3479X	GENE2607X	0.699723
NODE3481X	NODE3480X	GENE2254X	0.697969
NODE3482X	NODE2458X	NODE3476X	0.697496
NODE3483X	GENE822X	GENE3876X	0.69744
NODE3484X	GENE100X	NODE3448X	0.697138
NODE3485X	GENE2524X	NODE3484X	0.697401
NODE3486X	GENE2093X	GENE4722X	0.696889
NODE3487X	GENE3712X	GENE3580X	0.696855
NODE3488X	GENE1391X	GENE2737X	0.696766
NODE3489X	NODE3323X	NODE3482X	0.696498
NODE3490X	GENE3680X	GENE1325X	0.696469
NODE3491X	GENE601X	GENE1117X	0.696328
NODE3492X	GENE2394X	NODE3481X	0.696162
NODE3493X	GENE2612X	GENE3434X	0.696133
NODE3494X	NODE3493X	NODE3461X	0.727692
NODE3495X	NODE2944X	GENE3772X	0.695908
NODE3496X	GENE3015X	GENE4185X	0.695899
NODE3497X	GENE4134X	NODE3496X	0.706307
NODE3498X	NODE3279X	GENE2500X	0.695888
NODE3499X	GENE2675X	GENE1171X	0.695739
NODE3500X	NODE3435X	GENE1271X	0.695702
NODE3501X	GENE3863X	NODE1020X	0.695678
NODE3502X	NODE3258X	GENE2076X	0.695619
NODE3503X	GENE2101X	GENE3172X	0.695572
NODE3504X	NODE2981X	GENE2773X	0.695554
NODE3505X	NODE3504X	GENE469X	0.696116
NODE3506X	GENE2263X	NODE3492X	0.69545
NODE3507X	GENE591X	GENE4497X	0.695424
NODE3508X	NODE3434X	NODE605X	0.695114
NODE3509X	NODE3506X	GENE40X	0.694789
NODE3510X	GENE2104X	GENE1261X	0.694666
NODE3511X	GENE5754X	NODE3494X	0.694637
NODE3512X	GENE4706X	NODE3509X	0.694626
NODE3513X	GENE5414X	GENE5522X	0.694488
NODE3514X	GENE27X	GENE3085X	0.694174
NODE3515X	NODE3514X	GENE2409X	0.734298
NODE3516X	GENE5733X	NODE3486X	0.694169
NODE3517X	NODE3516X	GENE3301X	0.700544
NODE3518X	NODE3174X	NODE3512X	0.694133
NODE3519X	NODE2232X	GENE3841X	0.694036
NODE3520X	NODE3519X	NODE3511X	0.696912
NODE3521X	NODE2825X	NODE3520X	0.69604
NODE3522X	GENE982X	NODE3485X	0.694017
NODE3523X	GENE372X	NODE3433X	0.693996
NODE3524X	GENE4803X	NODE3489X	0.693788
NODE3525X	GENE125X	GENE23X	0.693534
NODE3526X	NODE3276X	GENE3520X	0.693511
NODE3527X	GENE2642X	NODE2282X	0.693502
NODE3528X	NODE3522X	GENE763X	0.693351
NODE3529X	GENE5035X	GENE2978X	0.693261
NODE3530X	GENE4547X	GENE1421X	0.693258
NODE3531X	NODE3528X	GENE3045X	0.693209
NODE3532X	GENE583X	NODE3518X	0.693134
NODE3533X	NODE3436X	NODE7X	0.693005
NODE3534X	NODE3003X	GENE2393X	0.692978
NODE3535X	NODE3524X	NODE3400X	0.692775
NODE3536X	GENE1016X	NODE3500X	0.692623
NODE3537X	GENE2493X	NODE3523X	0.692157
NODE3538X	GENE4967X	GENE5398X	0.692147
NODE3539X	NODE3532X	NODE3538X	0.700065
NODE3540X	NODE2150X	GENE1223X	0.692136
NODE3541X	GENE5225X	NODE3535X	0.692087
NODE3542X	GENE1694X	GENE5496X	0.691971
NODE3543X	NODE3531X	NODE3542X	0.722789
NODE3544X	GENE2508X	GENE739X	0.691926
NODE3545X	NODE3544X	GENE2355X	0.693515
NODE3546X	GENE5254X	NODE3541X	0.691824
NODE3547X	NODE2400X	GENE2342X	0.691656
NODE3548X	GENE197X	NODE3539X	0.691516
NODE3549X	NODE3521X	GENE3815X	0.69145
NODE3550X	GENE3517X	NODE3548X	0.691409
NODE3551X	GENE2074X	GENE888X	0.691405
NODE3552X	NODE3502X	GENE3292X	0.691359
NODE3553X	NODE3249X	GENE1574X	0.691166
NODE3554X	NODE3552X	GENE706X	0.691009
NODE3555X	NODE3546X	GENE5329X	0.690869
NODE3556X	GENE1350X	NODE3157X	0.690634
NODE3557X	GENE1436X	NODE3556X	0.695568
NODE3558X	GENE4371X	GENE1534X	0.690582
NODE3559X	NODE3305X	NODE3558X	0.691635
NODE3560X	GENE1147X	NODE3443X	0.690233
NODE3561X	GENE535X	GENE5208X	0.690185
NODE3562X	GENE2618X	GENE2848X	0.689913
NODE3563X	NODE3562X	NODE3560X	0.743785
NODE3564X	GENE4131X	NODE3563X	0.69282
NODE3565X	NODE3564X	GENE2593X	0.690961
NODE3566X	NODE3527X	GENE2585X	0.689822
NODE3567X	NODE3555X	NODE3566X	0.702725
NODE3568X	NODE2578X	NODE3550X	0.689607
NODE3569X	GENE3832X	NODE3397X	0.689447
NODE3570X	GENE1969X	NODE3568X	0.689408
NODE3571X	GENE3302X	NODE3393X	0.689375
NODE3572X	GENE1099X	NODE3570X	0.689334
NODE3573X	GENE3639X	NODE3440X	0.689301
NODE3574X	NODE3035X	NODE3573X	0.712911
NODE3575X	NODE3574X	GENE5724X	0.698105
NODE3576X	NODE3575X	GENE3013X	0.704788
NODE3577X	GENE69X	GENE707X	0.689237
NODE3578X	NODE3447X	NODE3572X	0.689207
NODE3579X	GENE38X	GENE1014X	0.689092
NODE3580X	GENE1197X	NODE3579X	0.716118
NODE3581X	NODE3490X	NODE3199X	0.688997
NODE3582X	GENE2589X	NODE3581X	0.710595
NODE3583X	GENE4355X	NODE3582X	0.714347
NODE3584X	NODE3533X	GENE1498X	0.688974
NODE3585X	NODE3374X	GENE3241X	0.68897
NODE3586X	GENE3193X	NODE3536X	0.688942
NODE3587X	NODE3350X	NODE3559X	0.688715
NODE3588X	NODE3462X	NODE3587X	0.733438
NODE3589X	GENE343X	NODE3588X	0.699895
NODE3590X	NODE3589X	GENE5668X	0.700112
NODE3591X	NODE3590X	GENE5446X	0.702647
NODE3592X	GENE1424X	NODE3591X	0.688375
NODE3593X	GENE2306X	GENE2900X	0.68802
NODE3594X	NODE3578X	GENE1139X	0.687898
NODE3595X	GENE3109X	NODE2092X	0.687882
NODE3596X	GENE2341X	NODE3554X	0.687253
NODE3597X	NODE3567X	GENE4184X	0.687081
NODE3598X	GENE536X	GENE564X	0.687062
NODE3599X	NODE2509X	GENE1262X	0.687014
NODE3600X	GENE4866X	GENE3543X	0.686789
NODE3601X	GENE1701X	NODE3408X	0.686768
NODE3602X	NODE3601X	NODE3508X	0.693877
NODE3603X	NODE3584X	NODE3602X	0.717397
NODE3604X	GENE19X	NODE3603X	0.689151
NODE3605X	GENE5466X	NODE3586X	0.686722
NODE3606X	NODE2336X	GENE4214X	0.686702
NODE3607X	NODE3606X	GENE2883X	0.72041
NODE3608X	GENE2030X	NODE3592X	0.686688
NODE3609X	NODE3207X	GENE1429X	0.686657
NODE3610X	GENE3431X	NODE1724X	0.68663
NODE3611X	GENE508X	NODE3610X	0.715041
NODE3612X	GENE805X	NODE3611X	0.688575
NODE3613X	NODE3612X	NODE3441X	0.688842
NODE3614X	GENE3814X	NODE3613X	0.690401
NODE3615X	GENE1946X	GENE1845X	0.686427
NODE3616X	NODE3597X	GENE1529X	0.686267
NODE3617X	NODE3616X	GENE1205X	0.686485
NODE3618X	NODE3217X	GENE106X	0.68572
NODE3619X	NODE3617X	GENE4775X	0.685627
NODE3620X	GENE1774X	GENE1465X	0.685597
NODE3621X	NODE3620X	GENE2784X	0.698902
NODE3622X	NODE3621X	NODE3619X	0.698643
NODE3623X	GENE5028X	NODE3245X	0.685486
NODE3624X	NODE3043X	NODE3623X	0.702283
NODE3625X	NODE3624X	GENE2988X	0.693185
NODE3626X	NODE3625X	NODE3605X	0.702867
NODE3627X	NODE3594X	NODE3626X	0.705437
NODE3628X	NODE3627X	GENE5444X	0.689759
NODE3629X	NODE3622X	NODE2605X	0.685476
NODE3630X	GENE1819X	NODE2382X	0.685438
NODE3631X	NODE3067X	NODE3630X	0.697015
NODE3632X	GENE4769X	NODE3631X	0.706048
NODE3633X	NODE3632X	GENE1238X	0.690526
NODE3634X	NODE3549X	GENE3360X	0.685421
NODE3635X	NODE3583X	GENE1017X	0.685171
NODE3636X	NODE3635X	NODE3628X	0.692641
NODE3637X	NODE3367X	NODE3304X	0.685138
NODE3638X	GENE2235X	GENE482X	0.685126
NODE3639X	NODE3585X	NODE3638X	0.723161
NODE3640X	NODE3639X	GENE1736X	0.68657
NODE3641X	NODE3427X	GENE1778X	0.685125
NODE3642X	NODE3641X	GENE2335X	0.685549
NODE3643X	GENE5089X	GENE4560X	0.685104
NODE3644X	NODE3636X	NODE3643X	0.702421
NODE3645X	GENE2058X	GENE870X	0.6851
NODE3646X	NODE3640X	GENE332X	0.685053
NODE3647X	GENE1249X	NODE3543X	0.68493
NODE3648X	GENE1807X	GENE5137X	0.684811
NODE3649X	GENE1925X	GENE1084X	0.684719
NODE3650X	GENE1787X	GENE2892X	0.684711
NODE3651X	NODE3187X	NODE922X	0.684302
NODE3652X	GENE3135X	NODE3651X	0.710613
NODE3653X	NODE3652X	GENE1889X	0.697202
NODE3654X	GENE4750X	NODE3653X	0.692653
NODE3655X	NODE2452X	GENE416X	0.684194
NODE3656X	NODE3655X	GENE5194X	0.718147
NODE3657X	NODE3656X	GENE2936X	0.728925
NODE3658X	GENE814X	NODE3657X	0.725858
NODE3659X	GENE4167X	NODE3658X	0.701565
NODE3660X	NODE3647X	NODE3659X	0.712784
NODE3661X	GENE1216X	GENE1827X	0.684128
NODE3662X	NODE3661X	GENE160X	0.711623
NODE3663X	GENE1675X	GENE5289X	0.684069
NODE3664X	NODE3644X	NODE3663X	0.701364
NODE3665X	GENE1909X	GENE2389X	0.68385
NODE3666X	GENE1097X	GENE1795X	0.683827
NODE3667X	NODE3666X	NODE3256X	0.733062
NODE3668X	NODE3565X	NODE3667X	0.7304
NODE3669X	NODE3668X	NODE3665X	0.69633
NODE3670X	NODE3669X	GENE659X	0.696612
NODE3671X	NODE3670X	GENE2990X	0.688279
NODE3672X	GENE718X	NODE3629X	0.683787
NODE3673X	GENE3676X	NODE3452X	0.683555
NODE3674X	NODE2913X	GENE4414X	0.683535
NODE3675X	NODE3674X	NODE3664X	0.703911
NODE3676X	GENE2290X	GENE3324X	0.683121
NODE3677X	NODE3676X	NODE3675X	0.688128
NODE3678X	NODE3672X	GENE4609X	0.682796
NODE3679X	GENE2995X	GENE1797X	0.682701
NODE3680X	GENE1012X	NODE3660X	0.68267
NODE3681X	NODE2911X	GENE322X	0.682546
NODE3682X	NODE3681X	NODE3269X	0.69585
NODE3683X	NODE3515X	NODE3682X	0.731113
NODE3684X	NODE3683X	GENE3051X	0.722734
NODE3685X	NODE3609X	NODE3503X	0.682419
NODE3686X	GENE77X	NODE3685X	0.691487
NODE3687X	GENE4026X	GENE2728X	0.682369
NODE3688X	GENE2047X	GENE156X	0.682114
NODE3689X	NODE3677X	GENE1713X	0.68197
NODE3690X	GENE3931X	NODE2638X	0.681855
NODE3691X	GENE2407X	NODE3678X	0.681796
NODE3692X	GENE5036X	NODE3691X	0.681966
NODE3693X	NODE2380X	GENE4944X	0.681724
NODE3694X	NODE3693X	GENE3669X	0.697505
NODE3695X	NODE3689X	GENE5230X	0.681692
NODE3696X	NODE3692X	GENE5124X	0.681636
NODE3697X	NODE3607X	GENE2635X	0.68108
NODE3698X	NODE2325X	GENE1724X	0.68102
NODE3699X	NODE3696X	GENE2131X	0.680794
NODE3700X	GENE186X	GENE2265X	0.680484
NODE3701X	NODE3700X	GENE2457X	0.723494
NODE3702X	GENE387X	NODE1078X	0.680468
NODE3703X	GENE2688X	NODE3598X	0.680286
NODE3704X	NODE3699X	GENE5542X	0.680285
NODE3705X	GENE4940X	NODE3600X	0.680195
NODE3706X	NODE3704X	NODE3705X	0.697297
NODE3707X	GENE1505X	NODE2745X	0.68015
NODE3708X	GENE991X	NODE2742X	0.680148
NODE3709X	NODE3673X	GENE5379X	0.680092
NODE3710X	GENE2082X	GENE2373X	0.679978
NODE3711X	GENE85X	NODE3710X	0.705639
NODE3712X	NODE3646X	NODE3711X	0.725038
NODE3713X	NODE3497X	GENE3276X	0.679894
NODE3714X	NODE3713X	NODE3648X	0.684818
NODE3715X	NODE3695X	NODE3714X	0.707249
NODE3716X	NODE3715X	GENE3154X	0.680093
NODE3717X	GENE795X	NODE2708X	0.679808
NODE3718X	GENE1093X	NODE3717X	0.705474
NODE3719X	GENE1684X	GENE2077X	0.679798
NODE3720X	NODE3604X	NODE3680X	0.679573
NODE3721X	GENE1100X	NODE3720X	0.704377
NODE3722X	GENE36X	NODE3721X	0.680566
NODE3723X	NODE3526X	NODE3614X	0.679465
NODE3724X	GENE4871X	NODE3018X	0.6794
NODE3725X	NODE2263X	NODE3724X	0.706146
NODE3726X	NODE3725X	GENE4843X	0.695298
NODE3727X	NODE3726X	GENE3143X	0.702601
NODE3728X	GENE4790X	GENE1538X	0.679398
NODE3729X	GENE3346X	GENE4923X	0.679393
NODE3730X	GENE2269X	NODE3679X	0.679346
NODE3731X	GENE2062X	NODE3722X	0.679317
NODE3732X	GENE3089X	GENE692X	0.67921
NODE3733X	GENE3645X	NODE3728X	0.679051
NODE3734X	NODE3712X	GENE159X	0.678779
NODE3735X	GENE2127X	GENE1290X	0.678671
NODE3736X	GENE1037X	NODE3735X	0.699721
NODE3737X	NODE3736X	GENE1243X	0.726249
NODE3738X	GENE2015X	GENE3157X	0.678532
NODE3739X	GENE32X	GENE300X	0.67849
NODE3740X	NODE3716X	GENE1746X	0.678435
NODE3741X	NODE3706X	GENE3298X	0.678364
NODE3742X	NODE3740X	GENE1617X	0.678286
NODE3743X	NODE2575X	NODE3569X	0.678181
NODE3744X	NODE3171X	NODE3743X	0.686606
NODE3745X	GENE50X	NODE3744X	0.68289
NODE3746X	GENE3453X	NODE3745X	0.682873
NODE3747X	GENE882X	GENE721X	0.67815
NODE3748X	GENE3313X	GENE4975X	0.678076
NODE3749X	NODE3423X	NODE2641X	0.678035
NODE3750X	NODE3749X	GENE869X	0.681829
NODE3751X	NODE3750X	NODE3649X	0.701755
NODE3752X	GENE418X	GENE474X	0.678034
NODE3753X	NODE3742X	GENE2264X	0.677889
NODE3754X	GENE2247X	GENE1911X	0.677797
NODE3755X	NODE3734X	GENE892X	0.677782
NODE3756X	NODE3697X	GENE1587X	0.677693
NODE3757X	GENE2385X	NODE3756X	0.700072
NODE3758X	NODE3741X	NODE3757X	0.704499
NODE3759X	NODE3634X	NODE55X	0.677355
NODE3760X	GENE3690X	NODE3189X	0.677352
NODE3761X	NODE3760X	GENE373X	0.691483
NODE3762X	NODE3761X	GENE1835X	0.680528
NODE3763X	NODE3753X	GENE5381X	0.677322
NODE3764X	NODE3763X	GENE4318X	0.677347
NODE3765X	NODE3608X	NODE3576X	0.677053
NODE3766X	GENE2197X	NODE3765X	0.701712
NODE3767X	NODE3764X	NODE3766X	0.702591
NODE3768X	NODE1860X	GENE408X	0.676875
NODE3769X	NODE3723X	GENE4143X	0.676825
NODE3770X	GENE2977X	GENE2596X	0.676683
NODE3771X	GENE375X	NODE3731X	0.676375
NODE3772X	GENE1222X	GENE4889X	0.676273
NODE3773X	NODE3654X	NODE3767X	0.676269
NODE3774X	GENE2068X	GENE1168X	0.67605
NODE3775X	GENE2615X	GENE4592X	0.676003
NODE3776X	GENE5174X	GENE4316X	0.675635
NODE3777X	GENE313X	GENE228X	0.675513
NODE3778X	NODE3759X	GENE1133X	0.675502
NODE3779X	NODE3727X	GENE1788X	0.675374
NODE3780X	NODE3779X	NODE3297X	0.686528
NODE3781X	NODE3773X	GENE2782X	0.675273
NODE3782X	GENE910X	NODE3283X	0.675227
NODE3783X	GENE425X	GENE258X	0.675129
NODE3784X	NODE3781X	NODE3487X	0.675092
NODE3785X	GENE638X	GENE171X	0.674762
NODE3786X	GENE4711X	NODE3709X	0.674546
NODE3787X	NODE3671X	GENE1616X	0.674458
NODE3788X	NODE3787X	NODE3784X	0.68087
NODE3789X	GENE3983X	GENE3574X	0.674286
NODE3790X	NODE3789X	NODE3758X	0.676939
NODE3791X	GENE5650X	GENE4245X	0.674277
NODE3792X	NODE3788X	GENE1826X	0.674228
NODE3793X	GENE989X	NODE2670X	0.673804
NODE3794X	NODE3684X	NODE3571X	0.673579
NODE3795X	NODE3794X	NODE799X	0.694089
NODE3796X	GENE4521X	NODE3499X	0.673531
NODE3797X	GENE1337X	NODE3792X	0.673411
NODE3798X	GENE5393X	GENE5526X	0.673366
NODE3799X	NODE3798X	GENE4982X	0.687817
NODE3800X	NODE3525X	GENE4421X	0.673309
NODE3801X	NODE3369X	GENE289X	0.67328
NODE3802X	NODE3769X	NODE3801X	0.698749
NODE3803X	GENE3413X	NODE3752X	0.67323
NODE3804X	GENE794X	NODE3803X	0.680697
NODE3805X	GENE3618X	NODE3804X	0.673319
NODE3806X	GENE1230X	NODE3805X	0.687271
NODE3807X	GENE2122X	NODE3806X	0.678353
NODE3808X	NODE3807X	GENE2137X	0.677676
NODE3809X	GENE3514X	GENE2096X	0.67315
NODE3810X	NODE2717X	GENE5592X	0.67311
NODE3811X	GENE3445X	NODE3810X	0.687636
NODE3812X	NODE3690X	NODE3811X	0.685343
NODE3813X	NODE3790X	NODE3812X	0.67993
NODE3814X	GENE242X	NODE3771X	0.672787
NODE3815X	GENE262X	GENE220X	0.672753
NODE3816X	NODE3815X	NODE3774X	0.673461
NODE3817X	GENE3826X	NODE3816X	0.674649
NODE3818X	NODE3813X	NODE3817X	0.679584
NODE3819X	GENE154X	GENE378X	0.672658
NODE3820X	NODE3819X	GENE424X	0.679369
NODE3821X	NODE3820X	NODE3746X	0.674912
NODE3822X	GENE1680X	NODE3737X	0.672561
NODE3823X	GENE922X	NODE3822X	0.708697
NODE3824X	NODE3823X	GENE945X	0.692956
NODE3825X	GENE5430X	NODE3824X	0.70851
NODE3826X	NODE3755X	GENE139X	0.672536
NODE3827X	NODE3826X	GENE4440X	0.673518
NODE3828X	GENE1137X	GENE3201X	0.672503
NODE3829X	GENE2565X	NODE3457X	0.672427
NODE3830X	GENE568X	NODE3686X	0.672351
NODE3831X	NODE3827X	NODE3830X	0.68114
NODE3832X	GENE1934X	NODE3359X	0.672321
NODE3833X	GENE1213X	NODE3814X	0.671746
NODE3834X	GENE3358X	GENE4369X	0.671678
NODE3835X	GENE1492X	NODE3834X	0.68993
NODE3836X	GENE231X	NODE3833X	0.671513
NODE3837X	GENE179X	GENE2001X	0.67142
NODE3838X	NODE3797X	NODE3729X	0.67133
NODE3839X	NODE3618X	GENE4391X	0.671133
NODE3840X	NODE3778X	GENE1698X	0.671097
NODE3841X	NODE1262X	GENE5421X	0.671056
NODE3842X	GENE1410X	GENE3217X	0.671035
NODE3843X	GENE3766X	GENE1749X	0.670977
NODE3844X	NODE3838X	NODE3843X	0.6998
NODE3845X	GENE3575X	GENE5598X	0.670711
NODE3846X	NODE3845X	GENE3397X	0.710537
NODE3847X	NODE3846X	GENE4050X	0.671813
NODE3848X	NODE3847X	NODE3831X	0.706086
NODE3849X	GENE2054X	NODE3848X	0.673075
NODE3850X	NODE3334X	NODE3309X	0.670647
NODE3851X	GENE1067X	NODE3850X	0.686177
NODE3852X	NODE3708X	NODE3851X	0.68052
NODE3853X	NODE3836X	NODE3852X	0.725825
NODE3854X	GENE173X	GENE333X	0.670583
NODE3855X	NODE3854X	NODE3553X	0.686053
NODE3856X	GENE4360X	GENE4302X	0.670478
NODE3857X	NODE3844X	NODE3856X	0.683814
NODE3858X	NODE3786X	NODE3825X	0.670287
NODE3859X	NODE3791X	NODE3858X	0.685565
NODE3860X	GENE4572X	NODE3859X	0.672565
NODE3861X	GENE488X	GENE4275X	0.670143
NODE3862X	GENE2333X	GENE1115X	0.669783
NODE3863X	NODE3818X	NODE3840X	0.669593
NODE3864X	NODE3863X	NODE3738X	0.683411
NODE3865X	NODE3864X	GENE4153X	0.681858
NODE3866X	NODE3865X	GENE5191X	0.673677
NODE3867X	NODE3866X	NODE3445X	0.673094
NODE3868X	NODE3867X	GENE5399X	0.673493
NODE3869X	NODE3868X	GENE5477X	0.669594
NODE3870X	NODE3857X	GENE2860X	0.669497
NODE3871X	GENE1970X	NODE3340X	0.669484
NODE3872X	NODE3871X	GENE1001X	0.670324
NODE3873X	GENE299X	GENE3287X	0.669468
NODE3874X	GENE4553X	GENE4986X	0.669461
NODE3875X	GENE3656X	GENE2844X	0.66945
NODE3876X	GENE2798X	NODE3188X	0.66944
NODE3877X	GENE1594X	NODE3876X	0.680284
NODE3878X	NODE3642X	NODE3877X	0.671336
NODE3879X	GENE3975X	GENE901X	0.669108
NODE3880X	GENE131X	GENE3003X	0.669056
NODE3881X	GENE3093X	NODE3874X	0.669053
NODE3882X	GENE4460X	NODE3881X	0.695105
NODE3883X	NODE3869X	NODE3882X	0.678185
NODE3884X	GENE3727X	NODE3870X	0.669032
NODE3885X	NODE48X	GENE5161X	0.66897
NODE3886X	GENE3362X	GENE5020X	0.668644
NODE3887X	GENE1220X	GENE911X	0.668526
NODE3888X	NODE3416X	GENE3499X	0.66835
NODE3889X	GENE3581X	GENE496X	0.668327
NODE3890X	NODE3888X	GENE2809X	0.667591
NODE3891X	GENE5129X	NODE3529X	0.667587
NODE3892X	GENE2833X	NODE3115X	0.667505
NODE3893X	NODE3762X	NODE3703X	0.667465
NODE3894X	NODE3893X	GENE3737X	0.697872
NODE3895X	NODE3894X	GENE5183X	0.709238
NODE3896X	GENE1650X	GENE2221X	0.667291
NODE3897X	NODE3896X	GENE1966X	0.676699
NODE3898X	GENE1544X	NODE3897X	0.668326
NODE3899X	GENE140X	GENE1281X	0.667177
NODE3900X	NODE3483X	GENE2433X	0.666982
NODE3901X	GENE1126X	NODE3730X	0.666744
NODE3902X	GENE807X	GENE4427X	0.666571
NODE3903X	NODE3770X	NODE1026X	0.666481
NODE3904X	GENE2867X	GENE1169X	0.666383
NODE3905X	NODE3828X	GENE5521X	0.66618
NODE3906X	NODE3905X	GENE2702X	0.669099
NODE3907X	NODE3906X	NODE3733X	0.678488
NODE3908X	GENE608X	NODE3540X	0.665832
NODE3909X	NODE3853X	NODE3873X	0.665703
NODE3910X	NODE3701X	GENE949X	0.6657
NODE3911X	GENE4595X	GENE5186X	0.665695
NODE3912X	NODE3884X	NODE3911X	0.725982
NODE3913X	NODE3557X	GENE628X	0.665688
NODE3914X	NODE3913X	GENE592X	0.668529
NODE3915X	NODE3883X	GENE3440X	0.665589
NODE3916X	NODE3912X	GENE1905X	0.665542
NODE3917X	GENE2371X	NODE3384X	0.665451
NODE3918X	NODE3839X	NODE3917X	0.666433
NODE3919X	NODE3662X	NODE3275X	0.665278
NODE3920X	NODE3909X	NODE3595X	0.665267
NODE3921X	GENE2075X	GENE2167X	0.665163
NODE3922X	GENE5010X	GENE938X	0.665097
NODE3923X	NODE3922X	GENE2506X	0.670763
NODE3924X	NODE3422X	NODE3923X	0.695344
NODE3925X	GENE5710X	NODE3924X	0.71336
NODE3926X	NODE3547X	NODE3925X	0.709676
NODE3927X	NODE3920X	NODE3926X	0.699365
NODE3928X	GENE1368X	NODE3849X	0.665011
NODE3929X	NODE3802X	GENE4254X	0.664998
NODE3930X	GENE1184X	GENE367X	0.664921
NODE3931X	GENE505X	NODE3861X	0.664887
NODE3932X	GENE3701X	GENE3733X	0.664751
NODE3933X	NODE3932X	NODE3821X	0.687106
NODE3934X	GENE5605X	NODE3916X	0.664713
NODE3935X	GENE5007X	GENE3920X	0.664706
NODE3936X	GENE3749X	NODE3935X	0.681071
NODE3937X	GENE2157X	GENE2458X	0.664365
NODE3938X	GENE3759X	GENE4747X	0.66405
NODE3939X	NODE3537X	NODE3732X	0.663933
NODE3940X	GENE1135X	NODE3501X	0.663871
NODE3941X	GENE1082X	GENE4154X	0.663796
NODE3942X	GENE2067X	NODE3941X	0.712957
NODE3943X	NODE3915X	GENE5096X	0.663731
NODE3944X	GENE37X	GENE75X	0.663693
NODE3945X	NODE65X	NODE3927X	0.663568
NODE3946X	GENE16X	GENE1550X	0.663417
NODE3947X	GENE1861X	GENE3067X	0.663315
NODE3948X	NODE3947X	NODE3943X	0.689979
NODE3949X	NODE3517X	GENE4280X	0.663123
NODE3950X	NODE6X	NODE3949X	0.676707
NODE3951X	GENE1828X	NODE3950X	0.675012
NODE3952X	GENE5709X	NODE3951X	0.666443
NODE3953X	GENE1120X	NODE3952X	0.672579
NODE3954X	GENE615X	GENE3976X	0.663016
NODE3955X	GENE2119X	GENE3427X	0.662606
NODE3956X	NODE3808X	NODE3929X	0.662566
NODE3957X	NODE3956X	GENE1877X	0.666868
NODE3958X	GENE2149X	NODE3832X	0.662553
NODE3959X	NODE3958X	NODE3776X	0.673719
NODE3960X	NODE3895X	NODE3959X	0.67836
NODE3961X	NODE3960X	GENE4854X	0.675044
NODE3962X	NODE3961X	GENE5692X	0.681231
NODE3963X	NODE3962X	GENE997X	0.673892
NODE3964X	NODE3963X	NODE3934X	0.666001
NODE3965X	NODE3780X	NODE3075X	0.662399
NODE3966X	GENE5198X	NODE3965X	0.668757
NODE3967X	NODE3948X	NODE3966X	0.662796
NODE3968X	NODE3795X	GENE1090X	0.662351
NODE3969X	NODE3968X	NODE3902X	0.662251
NODE3970X	GENE454X	NODE3633X	0.662208
NODE3971X	GENE94X	NODE3270X	0.662184
NODE3972X	GENE4541X	GENE4426X	0.662085
NODE3973X	NODE3775X	NODE3907X	0.662064
NODE3974X	NODE3973X	GENE2158X	0.664585
NODE3975X	NODE3974X	GENE4926X	0.673112
NODE3976X	NODE3975X	NODE3967X	0.672448
NODE3977X	GENE786X	GENE665X	0.662051
NODE3978X	NODE2789X	GENE1964X	0.662
NODE3979X	NODE3964X	NODE3748X	0.661775
NODE3980X	GENE1753X	GENE119X	0.661713
NODE3981X	GENE2006X	GENE2854X	0.661693
NODE3982X	GENE1846X	NODE3772X	0.661406
NODE3983X	NODE3979X	NODE3982X	0.699528
NODE3984X	GENE1023X	GENE2758X	0.661144
NODE3985X	NODE3945X	GENE421X	0.661105
NODE3986X	GENE3269X	NODE3933X	0.661034
NODE3987X	NODE3954X	NODE3976X	0.660739
NODE3988X	NODE3987X	GENE4220X	0.660749
NODE3989X	GENE47X	GENE2597X	0.660622
NODE3990X	GENE883X	NODE3918X	0.660491
NODE3991X	GENE1476X	GENE876X	0.660292
NODE3992X	NODE3796X	GENE2349X	0.660105
NODE3993X	GENE4916X	GENE4175X	0.660004
NODE3994X	NODE3993X	GENE3191X	0.683514
NODE3995X	NODE3994X	GENE5313X	0.672845
NODE3996X	NODE3995X	NODE3878X	0.689873
NODE3997X	GENE5506X	GENE3958X	0.659991
NODE3998X	GENE957X	NODE3985X	0.659887
NODE3999X	GENE1326X	NODE2709X	0.659748
NODE4000X	NODE3999X	GENE3692X	0.663574
NODE4001X	NODE3983X	GENE2110X	0.659641
NODE4002X	NODE3953X	GENE2571X	0.659507
NODE4003X	GENE1555X	GENE3317X	0.659462
NODE4004X	NODE4003X	GENE463X	0.662412
NODE4005X	GENE57X	GENE783X	0.659455
NODE4006X	GENE515X	NODE4005X	0.694427
NODE4007X	NODE4006X	GENE188X	0.676689
NODE4008X	GENE4077X	NODE4007X	0.662905
NODE4009X	GENE1011X	NODE3986X	0.659415
NODE4010X	NODE3998X	GENE1618X	0.659217
NODE4011X	NODE3860X	GENE5719X	0.659161
NODE4012X	NODE4001X	GENE1241X	0.658882
NODE4013X	NODE3785X	GENE1123X	0.658807
NODE4014X	NODE4013X	GENE2038X	0.667464
NODE4015X	NODE4014X	GENE2044X	0.676401
NODE4016X	NODE4015X	NODE3223X	0.698226
NODE4017X	GENE4272X	NODE4010X	0.658704
NODE4018X	NODE4012X	GENE1395X	0.658513
NODE4019X	GENE1225X	GENE3226X	0.658449
NODE4020X	NODE4019X	NODE4018X	0.680583
NODE4021X	GENE4239X	NODE4020X	0.658468
NODE4022X	GENE1107X	GENE3838X	0.658322
NODE4023X	NODE3957X	NODE37X	0.658295
NODE4024X	NODE3988X	NODE3931X	0.658276
NODE4025X	GENE2354X	NODE3545X	0.658119
NODE4026X	NODE4023X	NODE4025X	0.676938
NODE4027X	GENE673X	NODE3990X	0.658033
NODE4028X	GENE690X	GENE1875X	0.65794
NODE4029X	GENE4907X	GENE3311X	0.657326
NODE4030X	NODE4029X	GENE5694X	0.696225
NODE4031X	NODE4030X	GENE606X	0.706399
NODE4032X	NODE4031X	NODE4024X	0.672804
NODE4033X	NODE3938X	NODE4032X	0.657343
NODE4034X	GENE1407X	NODE4033X	0.657389
NODE4035X	NODE4008X	GENE339X	0.65727
NODE4036X	NODE3593X	GENE921X	0.65717
NODE4037X	NODE4036X	GENE2890X	0.716272
NODE4038X	GENE570X	GENE3603X	0.656955
NODE4039X	NODE3997X	GENE3205X	0.656903
NODE4040X	NODE4039X	GENE5323X	0.691893
NODE4041X	NODE4040X	GENE2905X	0.692073
NODE4042X	NODE4041X	NODE3936X	0.682811
NODE4043X	NODE4042X	GENE4492X	0.672703
NODE4044X	NODE4043X	GENE5302X	0.674263
NODE4045X	NODE4044X	GENE4319X	0.665958
NODE4046X	NODE4034X	GENE1083X	0.656808
NODE4047X	NODE4017X	GENE2495X	0.65676
NODE4048X	GENE537X	GENE4417X	0.656752
NODE4049X	NODE3969X	NODE3937X	0.656669
NODE4050X	GENE3685X	GENE1266X	0.655884
NODE4051X	GENE4601X	NODE4021X	0.655773
NODE4052X	GENE2521X	NODE4009X	0.655761
NODE4053X	GENE2417X	NODE3505X	0.65574
NODE4054X	GENE2536X	GENE823X	0.655638
NODE4055X	NODE3908X	GENE491X	0.655595
NODE4056X	GENE4327X	GENE4712X	0.6555
NODE4057X	GENE834X	GENE3250X	0.655468
NODE4058X	NODE4057X	NODE4046X	0.679648
NODE4059X	NODE4037X	GENE213X	0.655372
NODE4060X	NODE4059X	GENE3283X	0.66963
NODE4061X	NODE4060X	GENE658X	0.665172
NODE4062X	NODE4061X	GENE3586X	0.659277
NODE4063X	NODE4062X	GENE4873X	0.670945
NODE4064X	NODE4063X	GENE4005X	0.679687
NODE4065X	NODE4064X	NODE4047X	0.672366
NODE4066X	GENE3063X	GENE4467X	0.655268
NODE4067X	GENE3096X	NODE4066X	0.700788
NODE4068X	NODE4067X	GENE2934X	0.670891
NODE4069X	NODE4068X	GENE2599X	0.685222
NODE4070X	GENE5661X	NODE3946X	0.655181
NODE4071X	GENE4415X	NODE4065X	0.655089
NODE4072X	GENE477X	NODE3349X	0.655073
NODE4073X	NODE3707X	NODE4035X	0.654838
NODE4074X	NODE4073X	NODE3928X	0.666145
NODE4075X	NODE4074X	GENE4924X	0.677649
NODE4076X	NODE4075X	GENE1034X	0.66755
NODE4077X	NODE4076X	GENE4567X	0.658731
NODE4078X	GENE744X	GENE1128X	0.654491
NODE4079X	NODE4078X	GENE1824X	0.666134
NODE4080X	GENE4339X	GENE182X	0.654459
NODE4081X	GENE898X	GENE1914X	0.654358
NODE4082X	NODE4081X	NODE3580X	0.681904
NODE4083X	GENE5478X	NODE4082X	0.677942
NODE4084X	GENE3258X	NODE4083X	0.673662
NODE4085X	GENE1260X	GENE345X	0.65428
NODE4086X	GENE3524X	NODE3596X	0.654186
NODE4087X	GENE3420X	NODE3718X	0.654123
NODE4088X	GENE4978X	NODE3892X	0.654017
NODE4089X	NODE4000X	NODE4088X	0.672233
NODE4090X	NODE3842X	GENE3641X	0.653618
NODE4091X	NODE3872X	NODE4084X	0.653535
NODE4092X	NODE3835X	NODE4091X	0.677119
NODE4093X	GENE5718X	NODE4092X	0.657385
NODE4094X	NODE3637X	GENE5612X	0.65271
NODE4095X	NODE4051X	GENE351X	0.652512
NODE4096X	GENE5475X	GENE554X	0.652424
NODE4097X	GENE5664X	NODE3891X	0.652288
NODE4098X	GENE666X	NODE4052X	0.652162
NODE4099X	NODE4053X	GENE840X	0.651993
NODE4100X	NODE4071X	NODE4099X	0.652525
NODE4101X	GENE4912X	NODE3186X	0.651989
NODE4102X	NODE3930X	GENE2721X	0.651963
NODE4103X	GENE1612X	GENE4212X	0.651752
NODE4104X	GENE699X	GENE1721X	0.651684
NODE4105X	GENE2546X	GENE1772X	0.651648
NODE4106X	NODE4105X	NODE3424X	0.678535
NODE4107X	GENE3734X	NODE4106X	0.657252
NODE4108X	NODE4026X	GENE771X	0.651471
NODE4109X	GENE5249X	GENE5164X	0.651119
NODE4110X	NODE4086X	NODE4109X	0.695226
NODE4111X	NODE4110X	NODE3921X	0.651584
NODE4112X	NODE4058X	GENE789X	0.651092
NODE4113X	NODE4069X	GENE2810X	0.650987
NODE4114X	GENE2229X	GENE497X	0.650982
NODE4115X	GENE2439X	GENE3055X	0.650905
NODE4116X	NODE3898X	GENE1776X	0.650858
NODE4117X	NODE4116X	NODE3495X	0.664233
NODE4118X	NODE4089X	NODE4117X	0.662509
NODE4119X	NODE3939X	GENE305X	0.650824
NODE4120X	NODE4119X	GENE1149X	0.660697
NODE4121X	NODE4120X	NODE2747X	0.657795
NODE4122X	GENE3207X	NODE4095X	0.650788
NODE4123X	GENE1273X	NODE4098X	0.650693
NODE4124X	NODE4101X	GENE5575X	0.650677
NODE4125X	NODE4124X	GENE3167X	0.669994
NODE4126X	NODE4125X	GENE3861X	0.664562
NODE4127X	NODE4079X	GENE1006X	0.650564
NODE4128X	NODE4100X	GENE328X	0.650469
NODE4129X	GENE1562X	GENE790X	0.650377
NODE4130X	NODE4112X	NODE3221X	0.650332
NODE4131X	NODE4111X	GENE1810X	0.65025
NODE4132X	GENE3525X	NODE4118X	0.65011
NODE4133X	GENE3683X	NODE4002X	0.64993
NODE4134X	NODE4133X	NODE4130X	0.662091
NODE4135X	GENE136X	NODE4087X	0.649888
NODE4136X	GENE3342X	GENE3149X	0.649784
NODE4137X	GENE2959X	NODE4136X	0.65018
NODE4138X	NODE4122X	NODE4137X	0.670929
NODE4139X	GENE530X	NODE3855X	0.649531
NODE4140X	GENE1808X	NODE4139X	0.656495
NODE4141X	NODE3914X	NODE4138X	0.649458
NODE4142X	GENE438X	GENE3443X	0.649393
NODE4143X	GENE411X	NODE3688X	0.649382
NODE4144X	NODE4108X	NODE3310X	0.649241
NODE4145X	NODE3426X	GENE4240X	0.649115
NODE4146X	NODE3650X	NODE4128X	0.649091
NODE4147X	GENE2492X	NODE3551X	0.649084
NODE4148X	NODE4146X	NODE4147X	0.684361
NODE4149X	GENE323X	GENE1392X	0.649066
NODE4150X	NODE3201X	GENE3619X	0.64866
NODE4151X	NODE4131X	GENE2297X	0.648548
NODE4152X	GENE1356X	NODE4132X	0.648433
NODE4153X	GENE135X	NODE4104X	0.64839
NODE4154X	GENE3101X	NODE4153X	0.694442
NODE4155X	NODE4022X	NODE4154X	0.652518
NODE4156X	GENE961X	GENE983X	0.648285
NODE4157X	NODE4134X	GENE3879X	0.648182
NODE4158X	NODE50X	GENE4957X	0.64769
NODE4159X	NODE4045X	NODE4158X	0.651393
NODE4160X	NODE4159X	NODE4157X	0.661758
NODE4161X	GENE2741X	GENE93X	0.647663
NODE4162X	NODE3910X	GENE1942X	0.64759
NODE4163X	NODE4162X	NODE4123X	0.662118
NODE4164X	GENE3508X	NODE4163X	0.652074
NODE4165X	GENE2745X	NODE4141X	0.647514
NODE4166X	NODE4054X	GENE2454X	0.64703
NODE4167X	NODE4166X	GENE1901X	0.648449
NODE4168X	NODE4167X	GENE4669X	0.669992
NODE4169X	GENE3828X	GENE5640X	0.646966
NODE4170X	GENE2227X	GENE975X	0.646853
NODE4171X	NODE4156X	GENE1451X	0.646692
NODE4172X	GENE2950X	NODE4171X	0.655998
NODE4173X	NODE3978X	NODE4172X	0.65925
NODE4174X	GENE5145X	NODE4173X	0.672094
NODE4175X	NODE4174X	GENE3483X	0.65727
NODE4176X	NODE4160X	NODE4175X	0.661341
NODE4177X	GENE434X	GENE4000X	0.646578
NODE4178X	NODE4093X	GENE4859X	0.646422
NODE4179X	GENE504X	NODE4152X	0.646318
NODE4180X	GENE3467X	NODE4179X	0.649201
NODE4181X	GENE3951X	NODE4180X	0.653562
NODE4182X	NODE4077X	GENE5395X	0.646256
NODE4183X	GENE727X	GENE4502X	0.646201
NODE4184X	NODE4176X	NODE4181X	0.646091
NODE4185X	GENE3496X	NODE4184X	0.649726
NODE4186X	GENE3400X	NODE4185X	0.647045
NODE4187X	NODE4186X	GENE4564X	0.645959
NODE4188X	NODE3992X	NODE4143X	0.645905
NODE4189X	NODE4188X	GENE3648X	0.661387
NODE4190X	NODE3900X	GENE3225X	0.645846
NODE4191X	NODE4190X	NODE4011X	0.648661
NODE4192X	NODE4056X	NODE4191X	0.656425
NODE4193X	NODE3809X	GENE4324X	0.64568
NODE4194X	GENE1651X	NODE3645X	0.645611
NODE4195X	GENE2747X	GENE1891X	0.645553
NODE4196X	NODE4165X	GENE5344X	0.645399
NODE4197X	NODE4196X	NODE3041X	0.645414
NODE4198X	NODE3257X	NODE2171X	0.64512
NODE4199X	GENE1953X	GENE720X	0.644664
NODE4200X	GENE14X	GENE1186X	0.644484
NODE4201X	NODE4148X	GENE1643X	0.644461
NODE4202X	NODE4107X	GENE841X	0.644403
NODE4203X	GENE1717X	NODE4169X	0.644194
NODE4204X	GENE4264X	NODE4203X	0.6774
NODE4205X	GENE388X	GENE1054X	0.644115
NODE4206X	NODE4205X	NODE4127X	0.672329
NODE4207X	NODE3919X	NODE4206X	0.675372
NODE4208X	GENE9X	NODE4207X	0.672266
NODE4209X	GENE1355X	NODE4208X	0.658418
NODE4210X	GENE3384X	NODE4209X	0.65347
NODE4211X	GENE274X	NODE4210X	0.656413
NODE4212X	GENE269X	NODE4211X	0.660489
NODE4213X	GENE540X	NODE4212X	0.64831
NODE4214X	GENE3246X	NODE4213X	0.651549
NODE4215X	GENE4248X	NODE4214X	0.650206
NODE4216X	GENE573X	NODE4215X	0.646289
NODE4217X	GENE4207X	GENE4733X	0.643793
NODE4218X	NODE4197X	GENE4936X	0.643768
NODE4219X	GENE4347X	GENE3827X	0.643727
NODE4220X	NODE4182X	NODE4219X	0.679949
NODE4221X	NODE3507X	NODE3996X	0.643724
NODE4222X	NODE4168X	NODE4201X	0.643529
NODE4223X	NODE3955X	NODE3488X	0.643482
NODE4224X	NODE4218X	NODE4223X	0.667681
NODE4225X	GENE1655X	GENE1164X	0.643409
NODE4226X	NODE4178X	GENE1007X	0.643192
NODE4227X	GENE22X	NODE2610X	0.643094
NODE4228X	NODE4224X	GENE5384X	0.643088
NODE4229X	GENE4611X	NODE3694X	0.642936
NODE4230X	GENE3870X	NODE4229X	0.655991
NODE4231X	NODE4230X	GENE3848X	0.654135
NODE4232X	GENE645X	NODE4144X	0.642856
NODE4233X	GENE329X	NODE4232X	0.643205
NODE4234X	NODE4202X	NODE3405X	0.64283
NODE4235X	NODE4234X	NODE3599X	0.669161
NODE4236X	NODE4235X	GENE1033X	0.652019
NODE4237X	GENE3022X	NODE4236X	0.64573
NODE4238X	NODE4187X	GENE1761X	0.642625
NODE4239X	NODE3719X	GENE33X	0.642536
NODE4240X	NODE3889X	GENE4488X	0.642395
NODE4241X	GENE5257X	NODE4240X	0.661956
NODE4242X	NODE4228X	NODE4241X	0.686043
NODE4243X	NODE4242X	GENE1081X	0.642439
NODE4244X	GENE4824X	NODE3940X	0.642199
NODE4245X	GENE4774X	NODE4055X	0.64206
NODE4246X	GENE3910X	NODE4238X	0.641769
NODE4247X	NODE4243X	NODE4183X	0.641455
NODE4248X	GENE3426X	NODE3901X	0.641452
NODE4249X	GENE4459X	NODE4248X	0.650151
NODE4250X	GENE4034X	NODE4246X	0.641358
NODE4251X	NODE4192X	GENE4588X	0.641324
NODE4252X	NODE4251X	NODE4247X	0.647331
NODE4253X	GENE5317X	NODE4252X	0.64276
NODE4254X	GENE5573X	NODE4253X	0.642123
NODE4255X	GENE1043X	NODE4233X	0.64123
NODE4256X	NODE4085X	GENE3282X	0.641191
NODE4257X	NODE4256X	NODE4155X	0.659838
NODE4258X	GENE1280X	NODE4257X	0.667478
NODE4259X	GENE1936X	NODE4258X	0.676158
NODE4260X	GENE10X	NODE4140X	0.641079
NODE4261X	NODE4260X	NODE4255X	0.649115
NODE4262X	NODE4250X	GENE5534X	0.640817
NODE4263X	GENE2193X	NODE4222X	0.640653
NODE4264X	GENE5165X	GENE5358X	0.640081
NODE4265X	NODE3513X	NODE4262X	0.639786
NODE4266X	GENE2272X	NODE3970X	0.639594
NODE4267X	NODE3534X	NODE3498X	0.639439
NODE4268X	GENE4864X	NODE4164X	0.639371
NODE4269X	NODE4189X	GENE4863X	0.639111
NODE4270X	GENE4228X	NODE4048X	0.638975
NODE4271X	GENE2419X	NODE4254X	0.638474
NODE4272X	NODE4220X	GENE1010X	0.638453
NODE4273X	GENE4348X	GENE643X	0.638051
NODE4274X	GENE2014X	GENE976X	0.63805
NODE4275X	GENE2043X	GENE4713X	0.637661
NODE4276X	NODE4271X	NODE4275X	0.657502
NODE4277X	GENE4432X	GENE2616X	0.637597
NODE4278X	GENE2255X	GENE855X	0.63749
NODE4279X	NODE4278X	NODE3984X	0.68242
NODE4280X	GENE3473X	GENE904X	0.637453
NODE4281X	GENE3820X	GENE4137X	0.637268
NODE4282X	GENE1697X	GENE1932X	0.637133
NODE4283X	GENE585X	GENE1218X	0.637114
NODE4284X	GENE3470X	NODE4216X	0.637092
NODE4285X	GENE4675X	NODE4284X	0.639147
NODE4286X	NODE9X	NODE4285X	0.643664
NODE4287X	GENE5725X	NODE4286X	0.647289
NODE4288X	GENE4150X	NODE4287X	0.646754
NODE4289X	NODE4276X	NODE4288X	0.648489
NODE4290X	GENE4074X	NODE4289X	0.638132
NODE4291X	NODE4227X	NODE4151X	0.636759
NODE4292X	GENE2308X	GENE4648X	0.636611
NODE4293X	GENE1330X	GENE3171X	0.636528
NODE4294X	GENE4589X	NODE4293X	0.661758
NODE4295X	GENE2608X	NODE4294X	0.686756
NODE4296X	NODE4295X	NODE4004X	0.651421
NODE4297X	NODE4296X	NODE4194X	0.679725
NODE4298X	NODE4297X	GENE5182X	0.683476
NODE4299X	NODE4298X	GENE2630X	0.673578
NODE4300X	NODE4299X	NODE2358X	0.671216
NODE4301X	NODE4300X	NODE4263X	0.656811
NODE4302X	NODE3944X	NODE4301X	0.643405
NODE4303X	GENE4354X	NODE4302X	0.641132
NODE4304X	NODE3410X	GENE928X	0.636474
NODE4305X	NODE4304X	NODE4239X	0.638166
NODE4306X	NODE4305X	GENE2053X	0.682682
NODE4307X	NODE4306X	NODE3837X	0.668336
NODE4308X	NODE4307X	NODE4261X	0.658057
NODE4309X	GENE5387X	GENE1450X	0.636404
NODE4310X	NODE4309X	GENE552X	0.642369
NODE4311X	GENE1649X	NODE4310X	0.641695
NODE4312X	NODE4311X	GENE1259X	0.641241
NODE4313X	NODE4312X	NODE4290X	0.642133
NODE4314X	GENE4532X	GENE248X	0.636392
NODE4315X	NODE4314X	NODE4265X	0.684844
NODE4316X	NODE3886X	GENE4673X	0.636262
NODE4317X	NODE4308X	NODE4316X	0.670536
NODE4318X	NODE4317X	GENE1591X	0.636364
NODE4319X	GENE5457X	GENE4701X	0.636043
NODE4320X	NODE4315X	NODE4319X	0.68482
NODE4321X	GENE4386X	GENE5247X	0.636026
NODE4322X	GENE2577X	GENE4001X	0.635792
NODE4323X	GENE2916X	NODE4322X	0.664322
NODE4324X	GENE2579X	NODE4323X	0.637405
NODE4325X	GENE4759X	NODE4324X	0.637775
NODE4326X	NODE4320X	NODE4325X	0.638558
NODE4327X	GENE4909X	GENE405X	0.635533
NODE4328X	NODE4318X	NODE4313X	0.635433
NODE4329X	GENE5582X	NODE4027X	0.63536
NODE4330X	GENE147X	NODE4150X	0.635208
NODE4331X	GENE5389X	NODE4226X	0.635112
NODE4332X	NODE4272X	GENE1153X	0.635019
NODE4333X	NODE3829X	NODE3074X	0.634655
NODE4334X	NODE4326X	NODE4333X	0.639413
NODE4335X	NODE4334X	GENE5749X	0.63529
NODE4336X	NODE4259X	NODE4115X	0.634622
NODE4337X	NODE4303X	NODE4336X	0.656616
NODE4338X	GENE3245X	NODE3841X	0.634338
NODE4339X	GENE5485X	GENE2712X	0.6342
NODE4340X	NODE4103X	NODE4217X	0.633976
NODE4341X	NODE4340X	NODE4328X	0.654357
NODE4342X	NODE3887X	GENE381X	0.633766
NODE4343X	GENE3388X	NODE4342X	0.652021
NODE4344X	NODE4343X	NODE3783X	0.646859
NODE4345X	GENE4528X	NODE4291X	0.633673
NODE4346X	GENE2626X	NODE4268X	0.633653
NODE4347X	NODE4114X	GENE2117X	0.633593
NODE4348X	NODE4049X	GENE396X	0.63359
NODE4349X	NODE4348X	GENE618X	0.634896
NODE4350X	GENE3199X	NODE4349X	0.63404
NODE4351X	GENE1931X	NODE4341X	0.633411
NODE4352X	GENE3291X	GENE3992X	0.633309
NODE4353X	GENE4110X	NODE4335X	0.633306
NODE4354X	GENE5290X	NODE4145X	0.633109
NODE4355X	NODE4354X	NODE4351X	0.648755
NODE4356X	NODE4038X	GENE2874X	0.633078
NODE4357X	GENE1472X	GENE4658X	0.633053
NODE4358X	NODE4337X	NODE3747X	0.632276
NODE4359X	GENE1305X	NODE3768X	0.632252
NODE4360X	NODE4359X	GENE468X	0.639085
NODE4361X	NODE4332X	GENE848X	0.63201
NODE4362X	NODE4361X	NODE3510X	0.634988
NODE4363X	GENE4857X	GENE2488X	0.631881
NODE4364X	NODE4363X	GENE5699X	0.639793
NODE4365X	NODE4364X	GENE2376X	0.649053
NODE4366X	GENE2658X	NODE4346X	0.631795
NODE4367X	GENE321X	GENE916X	0.631532
NODE4368X	NODE4221X	NODE4097X	0.631432
NODE4369X	NODE4142X	NODE4368X	0.631704
NODE4370X	GENE551X	NODE4264X	0.631377
NODE4371X	GENE3010X	NODE4370X	0.653084
NODE4372X	GENE4257X	NODE4355X	0.631129
NODE4373X	NODE4321X	GENE4507X	0.630935
NODE4374X	GENE1740X	NODE4373X	0.660805
NODE4375X	NODE4374X	NODE3875X	0.648988
NODE4376X	NODE4327X	NODE4231X	0.630789
NODE4377X	NODE4376X	GENE2542X	0.636253
NODE4378X	NODE4371X	NODE4090X	0.630775
NODE4379X	NODE4378X	GENE4164X	0.634038
NODE4380X	NODE4379X	NODE3702X	0.634699
NODE4381X	NODE4380X	GENE4995X	0.638941
NODE4382X	NODE4381X	NODE4249X	0.635456
NODE4383X	GENE5264X	NODE4382X	0.657243
NODE4384X	GENE3234X	NODE4383X	0.648129
NODE4385X	GENE4194X	NODE4384X	0.636656
NODE4386X	GENE4381X	NODE4385X	0.634328
NODE4387X	NODE4016X	NODE4386X	0.631342
NODE4388X	GENE2020X	GENE2009X	0.630727
NODE4389X	NODE3253X	GENE4943X	0.630656
NODE4390X	GENE2710X	GENE1720X	0.630592
NODE4391X	GENE4326X	NODE4353X	0.630577
NODE4392X	NODE4121X	GENE3212X	0.630535
NODE4393X	GENE5197X	GENE4221X	0.630175
NODE4394X	NODE4350X	GENE847X	0.630127
NODE4395X	NODE4394X	GENE3244X	0.630748
NODE4396X	GENE2288X	GENE4853X	0.629872
NODE4397X	NODE4396X	GENE4045X	0.668468
NODE4398X	NODE3980X	GENE2283X	0.629691
NODE4399X	GENE465X	GENE196X	0.629419
NODE4400X	GENE3562X	GENE1662X	0.62941
NODE4401X	GENE1275X	GENE1002X	0.629007
NODE4402X	NODE3020X	GENE3911X	0.628993
NODE4403X	NODE4358X	NODE43X	0.628757
NODE4404X	NODE4388X	NODE4366X	0.628533
NODE4405X	NODE4096X	NODE4330X	0.628209
NODE4406X	GENE1432X	GENE4033X	0.62798
NODE4407X	NODE4406X	GENE3262X	0.654115
NODE4408X	NODE4407X	NODE4404X	0.630784
NODE4409X	GENE2847X	NODE4408X	0.636293
NODE4410X	NODE3175X	NODE4409X	0.628932
NODE4411X	GENE5074X	NODE4410X	0.634631
NODE4412X	GENE1784X	GENE185X	0.627904
NODE4413X	NODE4412X	GENE3039X	0.649886
NODE4414X	NODE4413X	NODE4204X	0.652936
NODE4415X	GENE390X	NODE4414X	0.639589
NODE4416X	NODE4415X	GENE5049X	0.638719
NODE4417X	NODE4269X	NODE4403X	0.627622
NODE4418X	NODE3407X	NODE4411X	0.627618
NODE4419X	GENE1466X	NODE4418X	0.630827
NODE4420X	GENE984X	GENE2656X	0.627601
NODE4421X	NODE4417X	NODE4420X	0.65622
NODE4422X	NODE3398X	NODE4421X	0.626771
NODE4423X	NODE4270X	GENE3643X	0.626484
NODE4424X	GENE860X	NODE4387X	0.626445
NODE4425X	NODE4280X	GENE1991X	0.626402
NODE4426X	NODE4422X	GENE726X	0.626293
NODE4427X	GENE359X	GENE407X	0.626205
NODE4428X	NODE4427X	GENE891X	0.629489
NODE4429X	GENE90X	GENE3736X	0.626148
NODE4430X	NODE4369X	GENE3127X	0.62607
NODE4431X	GENE456X	NODE3491X	0.625874
NODE4432X	GENE1790X	GENE415X	0.62573
NODE4433X	NODE4432X	NODE3899X	0.635182
NODE4434X	NODE4389X	NODE4329X	0.625382
NODE4435X	GENE107X	NODE4434X	0.632626
NODE4436X	GENE5132X	NODE4435X	0.634915
NODE4437X	NODE4426X	NODE4237X	0.624947
NODE4438X	GENE2511X	NODE4372X	0.62477
NODE4439X	GENE2703X	GENE1517X	0.624707
NODE4440X	NODE4362X	NODE4439X	0.660282
NODE4441X	GENE1714X	NODE4170X	0.624439
NODE4442X	NODE4440X	GENE2813X	0.624364
NODE4443X	NODE4442X	GENE467X	0.624778
NODE4444X	GENE5382X	NODE4072X	0.624271
NODE4445X	GENE4356X	NODE3530X	0.624242
NODE4446X	NODE3880X	NODE4375X	0.624177
NODE4447X	GENE5702X	GENE4273X	0.624011
NODE4448X	NODE4447X	NODE4446X	0.62743
NODE4449X	NODE4448X	NODE4438X	0.627558
NODE4450X	NODE4443X	GENE2320X	0.623917
NODE4451X	NODE4450X	GENE2362X	0.624267
NODE4452X	GENE2186X	NODE4267X	0.623859
NODE4453X	GENE651X	NODE4452X	0.631296
NODE4454X	GENE62X	GENE201X	0.623839
NODE4455X	NODE4437X	NODE4397X	0.623619
NODE4456X	NODE29X	NODE4266X	0.623362
NODE4457X	NODE3307X	GENE2253X	0.622982
NODE4458X	NODE4457X	GENE1018X	0.627098
NODE4459X	GENE5299X	NODE4449X	0.622912
NODE4460X	NODE4135X	GENE513X	0.622413
NODE4461X	NODE4460X	GENE5143X	0.623699
NODE4462X	NODE4401X	GENE1782X	0.622294
NODE4463X	NODE4462X	GENE2617X	0.62758
NODE4464X	GENE464X	GENE2332X	0.622247
NODE4465X	NODE4451X	GENE549X	0.62216
NODE4466X	GENE2146X	NODE4458X	0.622111
NODE4467X	GENE2466X	NODE4466X	0.622342
NODE4468X	GENE2080X	NODE4419X	0.621843
NODE4469X	NODE892X	GENE1743X	0.621491
NODE4470X	NODE2859X	NODE4469X	0.671904
NODE4471X	NODE4244X	GENE2048X	0.621348
NODE4472X	NODE3903X	GENE3327X	0.621323
NODE4473X	GENE1381X	NODE4274X	0.620839
NODE4474X	NODE3862X	NODE4428X	0.620414
NODE4475X	NODE4474X	NODE4455X	0.649346
NODE4476X	GENE4882X	NODE4331X	0.6203
NODE4477X	GENE3006X	GENE3322X	0.620202
NODE4478X	GENE2868X	GENE5480X	0.619656
NODE4479X	GENE3778X	NODE4478X	0.621794
NODE4480X	GENE3565X	NODE4479X	0.642354
NODE4481X	NODE4467X	NODE4480X	0.642029
NODE4482X	NODE4481X	NODE4345X	0.631615
NODE4483X	GENE4357X	GENE4523X	0.619514
NODE4484X	GENE3962X	NODE4483X	0.653847
NODE4485X	NODE25X	NODE4193X	0.619467
NODE4486X	NODE4444X	NODE4485X	0.63335
NODE4487X	NODE4486X	GENE3699X	0.644263
NODE4488X	GENE2188X	NODE4487X	0.654008
NODE4489X	GENE4281X	NODE4488X	0.643018
NODE4490X	NODE4377X	NODE4489X	0.632798
NODE4491X	NODE4490X	NODE4459X	0.653236
NODE4492X	NODE4245X	GENE730X	0.619394
NODE4493X	NODE4492X	NODE4402X	0.623961
NODE4494X	GENE5240X	NODE4391X	0.619323
NODE4495X	NODE3989X	GENE728X	0.619233
NODE4496X	GENE1077X	NODE4463X	0.619222
NODE4497X	GENE3862X	GENE5351X	0.619162
NODE4498X	NODE4465X	GENE203X	0.619087
NODE4499X	NODE4494X	GENE896X	0.618999
NODE4500X	GENE3034X	NODE21X	0.618902
NODE4501X	GENE902X	GENE2184X	0.618792
NODE4502X	GENE5734X	NODE4499X	0.618689
NODE4503X	NODE4468X	NODE4453X	0.618544
NODE4504X	GENE4763X	NODE4503X	0.62173
NODE4505X	GENE2302X	GENE3839X	0.61853
NODE4506X	NODE4505X	GENE4831X	0.658168
NODE4507X	GENE1610X	NODE4506X	0.654967
NODE4508X	GENE800X	NODE4507X	0.662044
NODE4509X	NODE4502X	GENE5541X	0.618506
NODE4510X	GENE1085X	GENE532X	0.618385
NODE4511X	GENE5348X	GENE1491X	0.617979
NODE4512X	GENE1321X	GENE2164X	0.617945
NODE4513X	NODE4512X	NODE3971X	0.644753
NODE4514X	NODE4513X	NODE4472X	0.636356
NODE4515X	GENE3488X	NODE4277X	0.617777
NODE4516X	NODE4509X	NODE4515X	0.625442
NODE4517X	GENE4721X	NODE3981X	0.617698
NODE4518X	GENE3776X	NODE3904X	0.61767
NODE4519X	GENE2654X	NODE4518X	0.620583
NODE4520X	NODE3991X	GENE1602X	0.617662
NODE4521X	NODE4520X	GENE3054X	0.64547
NODE4522X	GENE3554X	NODE4516X	0.617571
NODE4523X	GENE1072X	NODE3782X	0.617474
NODE4524X	GENE2974X	NODE3972X	0.617214
NODE4525X	NODE4522X	NODE4524X	0.641444
NODE4526X	NODE4430X	GENE889X	0.61706
NODE4527X	GENE455X	NODE4491X	0.616693
NODE4528X	GENE3202X	NODE4436X	0.616658
NODE4529X	GENE2384X	NODE4528X	0.619246
NODE4530X	GENE967X	NODE4475X	0.616647
NODE4531X	GENE3738X	NODE4129X	0.615773
NODE4532X	NODE4531X	NODE4530X	0.626032
NODE4533X	GENE5472X	GENE4551X	0.615729
NODE4534X	NODE4476X	NODE4527X	0.615694
NODE4535X	GENE506X	NODE4399X	0.615514
NODE4536X	GENE2552X	NODE4535X	0.646312
NODE4537X	NODE4405X	NODE4496X	0.615018
NODE4538X	GENE1702X	NODE4537X	0.623219
NODE4539X	NODE4538X	NODE4525X	0.619693
NODE4540X	GENE2125X	NODE4028X	0.615014
NODE4541X	NODE4534X	NODE4540X	0.63605
NODE4542X	GENE4274X	NODE4482X	0.614885
NODE4543X	GENE3693X	GENE2313X	0.61463
NODE4544X	GENE3468X	GENE2291X	0.614431
NODE4545X	GENE926X	GENE787X	0.614325
NODE4546X	GENE4676X	NODE4365X	0.614087
NODE4547X	NODE4546X	GENE3873X	0.627676
NODE4548X	NODE4547X	GENE5591X	0.642293
NODE4549X	NODE4445X	GENE369X	0.614086
NODE4550X	NODE4549X	GENE3375X	0.620147
NODE4551X	NODE4423X	NODE4550X	0.631671
NODE4552X	NODE4551X	GENE2185X	0.631686
NODE4553X	NODE4552X	NODE4529X	0.622575
NODE4554X	GENE4265X	NODE4553X	0.615981
NODE4555X	GENE907X	NODE4532X	0.61382
NODE4556X	GENE712X	NODE4424X	0.613583
NODE4557X	GENE3429X	NODE4495X	0.613394
NODE4558X	GENE1358X	GENE4891X	0.61335
NODE4559X	NODE4555X	NODE4558X	0.649851
NODE4560X	NODE4559X	GENE3210X	0.613437
NODE4561X	NODE4533X	GENE2568X	0.613249
NODE4562X	NODE4561X	NODE4556X	0.652138
NODE4563X	NODE4113X	NODE4562X	0.617916
NODE4564X	GENE719X	GENE4677X	0.613236
NODE4565X	NODE4395X	GENE780X	0.613094
NODE4566X	GENE4777X	GENE2992X	0.612865
NODE4567X	GENE1298X	NODE4539X	0.612634
NODE4568X	GENE227X	NODE3213X	0.611814
NODE4569X	GENE3845X	NODE4567X	0.611713
NODE4570X	NODE4498X	NODE3793X	0.611471
NODE4571X	NODE4570X	NODE17X	0.612567
NODE4572X	GENE2411X	NODE4569X	0.611452
NODE4573X	GENE495X	GENE168X	0.611432
NODE4574X	GENE827X	GENE172X	0.6113
NODE4575X	NODE4356X	NODE4050X	0.611113
NODE4576X	GENE1950X	GENE1657X	0.610864
NODE4577X	GENE3284X	GENE3892X	0.61067
NODE4578X	NODE3216X	NODE4200X	0.610564
NODE4579X	GENE1339X	NODE4578X	0.674046
NODE4580X	NODE4579X	GENE2X	0.667202
NODE4581X	NODE4580X	NODE4198X	0.623614
NODE4582X	GENE522X	NODE4581X	0.625347
NODE4583X	GENE492X	NODE4582X	0.612441
NODE4584X	GENE5275X	NODE4347X	0.610535
NODE4585X	NODE4572X	GENE3017X	0.61053
NODE4586X	GENE2601X	NODE3885X	0.610472
NODE4587X	GENE3927X	NODE4560X	0.610286
NODE4588X	GENE545X	NODE4526X	0.610221
NODE4589X	GENE1576X	GENE3029X	0.609993
NODE4590X	GENE3585X	NODE3751X	0.609952
NODE4591X	NODE4590X	NODE4541X	0.622619
NODE4592X	NODE4080X	GENE5696X	0.609713
NODE4593X	GENE1962X	NODE4592X	0.620832
NODE4594X	NODE3799X	NODE4563X	0.609636
NODE4595X	NODE4484X	NODE4594X	0.627401
NODE4596X	GENE116X	NODE4595X	0.638667
NODE4597X	NODE4591X	NODE47X	0.60958
NODE4598X	GENE2040X	NODE3019X	0.609575
NODE4599X	GENE2201X	GENE915X	0.60946
NODE4600X	NODE4599X	NODE4585X	0.62212
NODE4601X	GENE109X	GENE3532X	0.609218
NODE4602X	GENE1543X	GENE3634X	0.609204
NODE4603X	GENE886X	NODE4597X	0.609194
NODE4604X	GENE2187X	NODE4500X	0.609142
NODE4605X	GENE1294X	NODE4603X	0.608978
NODE4606X	NODE4584X	NODE4605X	0.608734
NODE4607X	GENE5136X	NODE4542X	0.608536
NODE4608X	GENE443X	GENE4778X	0.608437
NODE4609X	GENE275X	NODE4608X	0.613954
NODE4610X	NODE4587X	GENE3162X	0.608219
NODE4611X	NODE4610X	GENE1144X	0.608355
NODE4612X	NODE4606X	NODE4508X	0.607987
NODE4613X	GENE4433X	NODE4600X	0.607878
NODE4614X	GENE2366X	GENE1756X	0.607562
NODE4615X	NODE24X	GENE4138X	0.607453
NODE4616X	NODE4615X	NODE4126X	0.609257
NODE4617X	GENE1159X	GENE5281X	0.607346
NODE4618X	NODE4613X	NODE4617X	0.659873
NODE4619X	NODE4612X	GENE2637X	0.606715
NODE4620X	NODE4575X	NODE4416X	0.606625
NODE4621X	NODE4557X	NODE4620X	0.627378
NODE4622X	GENE803X	NODE4621X	0.611151
NODE4623X	NODE4622X	GENE2517X	0.607112
NODE4624X	GENE1075X	GENE4822X	0.606539
NODE4625X	GENE2388X	GENE2824X	0.60653
NODE4626X	GENE5617X	GENE5727X	0.606476
NODE4627X	NODE4611X	GENE1494X	0.60642
NODE4628X	NODE4618X	GENE3561X	0.60619
NODE4629X	GENE432X	GENE880X	0.606104
NODE4630X	NODE4629X	GENE4124X	0.619294
NODE4631X	NODE4630X	GENE5146X	0.607063
NODE4632X	NODE4631X	GENE5263X	0.61779
NODE4633X	GENE2891X	NODE4583X	0.606073
NODE4634X	NODE4619X	NODE4177X	0.605907
NODE4635X	GENE1568X	GENE1815X	0.605885
NODE4636X	GENE625X	NODE4635X	0.631617
NODE4637X	NODE4634X	NODE4636X	0.637168
NODE4638X	GENE741X	NODE4596X	0.605834
NODE4639X	NODE4637X	GENE5483X	0.60577
NODE4640X	NODE4473X	GENE893X	0.605363
NODE4641X	GENE607X	NODE3561X	0.605316
NODE4642X	NODE4641X	NODE4638X	0.629481
NODE4643X	GENE5291X	NODE4628X	0.605235
NODE4644X	GENE4773X	NODE4627X	0.605178
NODE4645X	NODE4521X	NODE4644X	0.605117
NODE4646X	GENE2011X	GENE3211X	0.605096
NODE4647X	NODE4643X	NODE4646X	0.651876
NODE4648X	NODE4400X	GENE3679X	0.605018
NODE4649X	GENE3631X	NODE4593X	0.604807
NODE4650X	NODE4367X	NODE4649X	0.608179
NODE4651X	NODE4199X	NODE4650X	0.620949
NODE4652X	NODE4647X	GENE5297X	0.604141
NODE4653X	NODE3977X	GENE3243X	0.604122
NODE4654X	GENE2284X	NODE4571X	0.603941
NODE4655X	GENE2042X	GENE766X	0.603865
NODE4656X	NODE4441X	GENE4192X	0.603832
NODE4657X	NODE4338X	GENE385X	0.603721
NODE4658X	NODE14X	GENE1836X	0.603705
NODE4659X	GENE633X	GENE734X	0.603449
NODE4660X	NODE4659X	GENE3799X	0.643719
NODE4661X	NODE4470X	NODE4660X	0.610653
NODE4662X	NODE4661X	GENE5608X	0.612172
NODE4663X	GENE925X	NODE3411X	0.603246
NODE4664X	GENE4911X	GENE3025X	0.602894
NODE4665X	GENE1894X	GENE1155X	0.602634
NODE4666X	NODE4292X	GENE2421X	0.602347
NODE4667X	NODE4666X	NODE4094X	0.629074
NODE4668X	NODE4667X	GENE4599X	0.613918
NODE4669X	NODE4668X	NODE4652X	0.609521
NODE4670X	NODE4669X	GENE1346X	0.60216
NODE4671X	NODE4645X	NODE4501X	0.60203
NODE4672X	NODE4671X	GENE270X	0.602007
NODE4673X	GENE5304X	NODE3248X	0.601786
NODE4674X	NODE4673X	NODE4662X	0.635896
NODE4675X	GENE2387X	GENE199X	0.601761
NODE4676X	NODE4281X	NODE4588X	0.601641
NODE4677X	NODE4523X	NODE4676X	0.603329
NODE4678X	NODE4656X	GENE4116X	0.601615
NODE4679X	NODE4398X	GENE1644X	0.601556
NODE4680X	NODE4679X	GENE5649X	0.602945
NODE4681X	GENE317X	GENE612X	0.60151
NODE4682X	NODE4655X	GENE355X	0.601437
NODE4683X	GENE1497X	NODE4344X	0.601135
NODE4684X	GENE2859X	GENE4065X	0.601068
NODE4685X	GENE2312X	NODE4633X	0.60097
NODE4686X	NODE4680X	NODE4670X	0.600837
NODE4687X	GENE610X	NODE3890X	0.600824
NODE4688X	NODE4687X	NODE4642X	0.601866
NODE4689X	GENE5171X	NODE4688X	0.622803
NODE4690X	GENE5586X	NODE4689X	0.601105
NODE4691X	GENE5378X	NODE4565X	0.600678
NODE4692X	NODE4639X	GENE4545X	0.600545
NODE4693X	NODE4623X	GENE0X	0.600438
NODE4694X	NODE4686X	GENE2171X	0.600279
NODE4695X	NODE4665X	GENE1414X	0.600243
NODE4696X	GENE1700X	NODE4694X	0.600172
NODE4697X	NODE4663X	NODE4504X	0.600041
NODE4698X	NODE4517X	GENE191X	0.59998
NODE4699X	GENE4321X	NODE4692X	0.599548
NODE4700X	GENE2772X	GENE737X	0.599534
NODE4701X	GENE20X	GENE1009X	0.599531
NODE4702X	GENE4197X	NODE4699X	0.599356
NODE4703X	NODE3739X	GENE2088X	0.598993
NODE4704X	GENE3997X	NODE4703X	0.601014
NODE4705X	NODE4697X	NODE4704X	0.634848
NODE4706X	GENE4827X	NODE4690X	0.598802
NODE4707X	NODE4672X	GENE2889X	0.598792
NODE4708X	GENE2825X	NODE4616X	0.598712
NODE4709X	GENE3455X	NODE4708X	0.609334
NODE4710X	GENE3700X	GENE4392X	0.598604
NODE4711X	NODE4454X	NODE3800X	0.598327
NODE4712X	NODE4574X	NODE4711X	0.614957
NODE4713X	NODE4712X	GENE1915X	0.612308
NODE4714X	GENE53X	NODE4654X	0.598009
NODE4715X	GENE5368X	NODE4702X	0.597995
NODE4716X	GENE4289X	NODE4392X	0.597992
NODE4717X	GENE3718X	GENE3138X	0.597742
NODE4718X	NODE4632X	NODE4554X	0.597604
NODE4719X	GENE1397X	NODE4718X	0.602978
NODE4720X	GENE5422X	NODE4719X	0.601478
NODE4721X	GENE5245X	GENE4566X	0.597521
NODE4722X	NODE4696X	NODE4721X	0.597979
NODE4723X	NODE4722X	GENE2259X	0.597513
NODE4724X	GENE5273X	NODE4691X	0.597137
NODE4725X	NODE4724X	NODE4545X	0.599806
NODE4726X	GENE2257X	NODE4723X	0.597127
NODE4727X	NODE4725X	GENE1251X	0.596759
NODE4728X	GENE5168X	NODE4519X	0.596704
NODE4729X	NODE4717X	NODE4493X	0.596077
NODE4730X	NODE4705X	NODE4729X	0.616572
NODE4731X	GENE4048X	GENE1532X	0.596034
NODE4732X	GENE5241X	GENE1531X	0.595355
NODE4733X	GENE4282X	NODE4607X	0.59535
NODE4734X	GENE1174X	NODE4714X	0.595146
NODE4735X	NODE4734X	GENE397X	0.597012
NODE4736X	GENE5561X	GENE4287X	0.595079
NODE4737X	GENE3569X	GENE1104X	0.595017
NODE4738X	NODE4737X	GENE1899X	0.653808
NODE4739X	NODE4693X	NODE4738X	0.60502
NODE4740X	GENE702X	GENE2418X	0.594764
NODE4741X	GENE818X	NODE4735X	0.594742
NODE4742X	NODE4609X	NODE4741X	0.598284
NODE4743X	NODE4568X	GENE2501X	0.594475
NODE4744X	NODE4743X	NODE4706X	0.613972
NODE4745X	NODE4566X	NODE4744X	0.597688
NODE4746X	GENE4826X	NODE4745X	0.596062
NODE4747X	NODE4715X	GENE5415X	0.594455
NODE4748X	NODE4102X	GENE3255X	0.594046
NODE4749X	GENE4237X	GENE5508X	0.593937
NODE4750X	GENE1839X	GENE1638X	0.593878
NODE4751X	NODE4733X	NODE4750X	0.627787
NODE4752X	GENE296X	GENE3106X	0.593713
NODE4753X	GENE4171X	NODE4752X	0.625787
NODE4754X	GENE4111X	GENE4190X	0.593277
NODE4755X	GENE335X	GENE2329X	0.592899
NODE4756X	NODE4431X	NODE4755X	0.616048
NODE4757X	NODE4756X	NODE4471X	0.620399
NODE4758X	GENE3478X	GENE4145X	0.592818
NODE4759X	NODE56X	NODE4746X	0.592658
NODE4760X	GENE4939X	NODE4759X	0.594962
NODE4761X	NODE4510X	NODE4760X	0.594376
NODE4762X	GENE1843X	NODE4761X	0.594864
NODE4763X	GENE3296X	NODE4747X	0.59254
NODE4764X	GENE755X	GENE2600X	0.592225
NODE4765X	GENE531X	GENE1094X	0.592046
NODE4766X	GENE950X	GENE3472X	0.591845
NODE4767X	GENE2442X	GENE2079X	0.591787
NODE4768X	NODE4548X	GENE2281X	0.591595
NODE4769X	GENE1683X	GENE4856X	0.591523
NODE4770X	NODE4727X	GENE5533X	0.591394
NODE4771X	GENE2792X	GENE2629X	0.591331
NODE4772X	GENE400X	NODE4393X	0.591084
NODE4773X	NODE4742X	GENE380X	0.590896
NODE4774X	NODE53X	NODE4773X	0.590258
NODE4775X	GENE73X	GENE2460X	0.590039
NODE4776X	NODE4707X	GENE3854X	0.589882
NODE4777X	NODE4763X	GENE2475X	0.589782
NODE4778X	NODE4768X	NODE4626X	0.589363
NODE4779X	GENE5423X	NODE4778X	0.599635
NODE4780X	NODE4282X	GENE2994X	0.589125
NODE4781X	GENE5365X	NODE4780X	0.592265
NODE4782X	NODE4726X	NODE4781X	0.623953
NODE4783X	NODE4754X	NODE4782X	0.589088
NODE4784X	NODE4685X	GENE2086X	0.589085
NODE4785X	GENE4343X	GENE4887X	0.588827
NODE4786X	NODE4784X	GENE144X	0.588569
NODE4787X	NODE4786X	NODE4767X	0.595523
NODE4788X	NODE4658X	NODE4787X	0.588584
NODE4789X	GENE5224X	NODE4511X	0.588492
NODE4790X	NODE4681X	GENE1509X	0.588455
NODE4791X	GENE559X	GENE164X	0.588366
NODE4792X	GENE777X	GENE1352X	0.588335
NODE4793X	NODE4779X	NODE4774X	0.588111
NODE4794X	NODE4793X	GENE4737X	0.590576
NODE4795X	NODE4783X	GENE3796X	0.588074
NODE4796X	GENE3843X	NODE4770X	0.587901
NODE4797X	NODE4777X	GENE1564X	0.587805
NODE4798X	GENE1209X	NODE4751X	0.58772
NODE4799X	NODE4195X	GENE695X	0.587685
NODE4800X	NODE4799X	NODE4640X	0.612047
NODE4801X	NODE4788X	NODE4800X	0.612629
NODE4802X	GENE48X	NODE4801X	0.600535
NODE4803X	NODE4682X	NODE4802X	0.593639
NODE4804X	NODE4748X	NODE4279X	0.587498
NODE4805X	NODE4804X	GENE222X	0.590742
NODE4806X	NODE4602X	NODE4805X	0.596279
NODE4807X	NODE4806X	GENE3893X	0.596863
NODE4808X	GENE2951X	NODE4586X	0.587328
NODE4809X	GENE2766X	NODE4808X	0.597102
NODE4810X	GENE292X	GENE494X	0.586898
NODE4811X	NODE4797X	GENE2299X	0.586768
NODE4812X	NODE4811X	GENE3590X	0.586588
NODE4813X	NODE4740X	NODE4812X	0.586418
NODE4814X	NODE4813X	GENE3339X	0.586433
NODE4815X	GENE3309X	GENE1834X	0.586388
NODE4816X	NODE4815X	GENE4858X	0.603266
NODE4817X	NODE4664X	NODE4816X	0.591532
NODE4818X	NODE4817X	NODE4795X	0.603521
NODE4819X	GENE3192X	GENE2815X	0.586214
NODE4820X	NODE4730X	NODE4819X	0.628299
NODE4821X	NODE4683X	GENE3852X	0.585845
NODE4822X	GENE4896X	GENE579X	0.585823
NODE4823X	NODE4576X	GENE1015X	0.585146
NODE4824X	NODE4823X	GENE437X	0.624828
NODE4825X	NODE4824X	NODE4803X	0.595791
NODE4826X	GENE1963X	GENE4561X	0.585144
NODE4827X	NODE4814X	GENE3944X	0.584902
NODE4828X	NODE4776X	NODE4684X	0.584841
NODE4829X	GENE433X	NODE4677X	0.584836
NODE4830X	GENE708X	GENE693X	0.584824
NODE4831X	GENE3608X	NODE4739X	0.584806
NODE4832X	NODE4828X	GENE4901X	0.584559
NODE4833X	GENE624X	GENE858X	0.584504
NODE4834X	NODE4796X	NODE4833X	0.601079
NODE4835X	GENE3259X	GENE1624X	0.584019
NODE4836X	GENE2557X	GENE4435X	0.58398
NODE4837X	NODE4829X	GENE3459X	0.583739
NODE4838X	GENE2696X	NODE4818X	0.583654
NODE4839X	GENE5658X	GENE3021X	0.58334
NODE4840X	NODE4827X	NODE4839X	0.601816
NODE4841X	NODE4675X	GENE2021X	0.583264
NODE4842X	NODE4834X	NODE4841X	0.588729
NODE4843X	NODE4790X	NODE4842X	0.584682
NODE4844X	GENE3986X	NODE4843X	0.585289
NODE4845X	GENE247X	GENE35X	0.583076
NODE4846X	GENE851X	NODE4845X	0.590131
NODE4847X	NODE4838X	NODE57X	0.582933
NODE4848X	NODE4624X	NODE4762X	0.582659
NODE4849X	NODE4709X	NODE64X	0.582485
NODE4850X	NODE4840X	NODE2760X	0.582122
NODE4851X	GENE3377X	NODE4716X	0.582098
NODE4852X	GENE3810X	NODE4851X	0.585486
NODE4853X	NODE4820X	GENE239X	0.581878
NODE4854X	GENE5221X	NODE4757X	0.581831
NODE4855X	NODE4847X	GENE5648X	0.581787
NODE4856X	GENE1046X	NODE4850X	0.581771
NODE4857X	NODE4161X	NODE4846X	0.58152
NODE4858X	GENE1900X	NODE4857X	0.608363
NODE4859X	NODE4855X	NODE4858X	0.61038
NODE4860X	GENE5087X	GENE2202X	0.581511
NODE4861X	NODE3879X	NODE4844X	0.581451
NODE4862X	NODE4798X	GENE2657X	0.581365
NODE4863X	GENE2961X	NODE3698X	0.581347
NODE4864X	GENE5153X	GENE4746X	0.581329
NODE4865X	GENE4616X	GENE4269X	0.581269
NODE4866X	GENE1311X	NODE4544X	0.581129
NODE4867X	GENE1357X	NODE4866X	0.603956
NODE4868X	GENE5243X	GENE1211X	0.580969
NODE4869X	NODE4868X	GENE4120X	0.588479
NODE4870X	NODE4869X	GENE2163X	0.59531
NODE4871X	GENE602X	NODE4870X	0.601725
NODE4872X	NODE4871X	NODE4856X	0.610293
NODE4873X	NODE4456X	GENE181X	0.580471
NODE4874X	NODE4514X	GENE3804X	0.580143
NODE4875X	NODE4832X	GENE1974X	0.579603
NODE4876X	NODE4872X	GENE2271X	0.579212
NODE4877X	GENE5227X	NODE4875X	0.57905
NODE4878X	GENE1354X	NODE4848X	0.578766
NODE4879X	GENE569X	NODE4825X	0.578571
NODE4880X	NODE4713X	NODE4674X	0.578489
NODE4881X	GENE2462X	NODE4880X	0.608764
NODE4882X	NODE4861X	NODE4867X	0.577843
NODE4883X	NODE4653X	GENE1679X	0.577613
NODE4884X	NODE4883X	NODE4464X	0.585903
NODE4885X	NODE4884X	GENE101X	0.628978
NODE4886X	NODE4885X	NODE4657X	0.595869
NODE4887X	GENE1179X	NODE4886X	0.600658
NODE4888X	GENE187X	NODE4887X	0.586441
NODE4889X	GENE475X	GENE3754X	0.577158
NODE4890X	NODE4877X	NODE4889X	0.584482
NODE4891X	GENE815X	NODE4878X	0.576829
NODE4892X	GENE2969X	NODE4882X	0.576327
NODE4893X	NODE4888X	GENE1332X	0.576093
NODE4894X	NODE4893X	NODE4859X	0.581116
NODE4895X	NODE4853X	GENE3024X	0.575607
NODE4896X	GENE3458X	GENE1143X	0.575416
NODE4897X	NODE4896X	NODE4895X	0.615226
NODE4898X	NODE4890X	NODE4339X	0.574663
NODE4899X	NODE3006X	GENE2427X	0.574452
NODE4900X	NODE4899X	GENE2921X	0.614275
NODE4901X	NODE4900X	GENE3632X	0.646875
NODE4902X	NODE4901X	GENE4055X	0.622619
NODE4903X	NODE4902X	NODE4876X	0.580704
NODE4904X	NODE4794X	GENE1667X	0.57424
NODE4905X	NODE4904X	GENE1857X	0.577124
NODE4906X	NODE4873X	NODE4891X	0.574161
NODE4907X	NODE4863X	NODE4906X	0.597579
NODE4908X	NODE4898X	GENE3184X	0.573748
NODE4909X	GENE3485X	NODE4831X	0.573724
NODE4910X	GENE2976X	NODE4909X	0.57319
NODE4911X	GENE4708X	NODE4910X	0.576558
NODE4912X	GENE3469X	NODE4907X	0.573151
NODE4913X	GENE4729X	NODE4835X	0.57293
NODE4914X	GENE4383X	GENE3464X	0.572864
NODE4915X	NODE4865X	NODE4914X	0.584658
NODE4916X	NODE4837X	GENE3X	0.572808
NODE4917X	GENE1816X	NODE4894X	0.572362
NODE4918X	GENE5408X	GENE4837X	0.572297
NODE4919X	GENE4542X	NODE4918X	0.575245
NODE4920X	NODE4862X	GENE547X	0.572275
NODE4921X	GENE2107X	GENE4725X	0.572146
NODE4922X	NODE4357X	GENE1053X	0.571985
NODE4923X	GENE363X	GENE2486X	0.571853
NODE4924X	NODE4433X	NODE4923X	0.58127
NODE4925X	NODE4698X	NODE4924X	0.578531
NODE4926X	NODE4925X	GENE3367X	0.632468
NODE4927X	NODE4926X	GENE3732X	0.619211
NODE4928X	GENE3396X	NODE4927X	0.572894
NODE4929X	NODE4360X	NODE4928X	0.577716
NODE4930X	GENE4793X	NODE4929X	0.583305
NODE4931X	GENE3628X	NODE4930X	0.574446
NODE4932X	GENE4682X	GENE2650X	0.571813
NODE4933X	NODE4905X	GENE1331X	0.571744
NODE4934X	GENE2965X	NODE4917X	0.571572
NODE4935X	NODE3687X	NODE4753X	0.57151
NODE4936X	NODE4931X	NODE4935X	0.592521
NODE4937X	GENE1519X	NODE4936X	0.593712
NODE4938X	GENE1745X	NODE4937X	0.59131
NODE4939X	GENE994X	NODE4938X	0.587991
NODE4940X	NODE4701X	NODE4922X	0.571506
NODE4941X	NODE4940X	NODE4879X	0.571768
NODE4942X	NODE4908X	GENE5447X	0.571416
NODE4943X	NODE4852X	NODE4854X	0.571405
NODE4944X	NODE4943X	NODE4934X	0.600192
NODE4945X	GENE2932X	NODE4892X	0.571372
NODE4946X	GENE5545X	NODE4651X	0.571185
NODE4947X	GENE3335X	NODE4946X	0.58486
NODE4948X	NODE4461X	NODE4947X	0.582596
NODE4949X	NODE4897X	NODE4948X	0.608884
NODE4950X	GENE183X	NODE4949X	0.587826
NODE4951X	GENE3864X	NODE4821X	0.57112
NODE4952X	NODE4951X	NODE4678X	0.584958
NODE4953X	GENE4997X	NODE4952X	0.607121
NODE4954X	GENE2692X	NODE4953X	0.586474
NODE4955X	GENE546X	NODE4954X	0.576122
NODE4956X	NODE4273X	NODE4903X	0.571036
NODE4957X	GENE3714X	NODE4956X	0.57106
NODE4958X	NODE4915X	NODE44X	0.570932
NODE4959X	NODE4785X	GENE175X	0.570694
NODE4960X	GENE2465X	GENE3061X	0.570688
NODE4961X	GENE282X	GENE992X	0.570187
NODE4962X	GENE4548X	NODE4957X	0.570174
NODE4963X	GENE4605X	NODE4962X	0.569693
NODE4964X	GENE1244X	GENE611X	0.569563
NODE4965X	NODE4920X	GENE2321X	0.56845
NODE4966X	GENE4217X	NODE4939X	0.56835
NODE4967X	GENE5597X	GENE3448X	0.568343
NODE4968X	GENE5285X	NODE4944X	0.568002
NODE4969X	GENE3421X	GENE1669X	0.567912
NODE4970X	GENE674X	NODE4942X	0.567884
NODE4971X	GENE4423X	NODE4390X	0.567511
NODE4972X	GENE1983X	GENE1382X	0.567207
NODE4973X	NODE4912X	GENE1521X	0.567076
NODE4974X	GENE427X	NODE4764X	0.566927
NODE4975X	NODE4974X	GENE1141X	0.572597
NODE4976X	GENE4709X	NODE4975X	0.574326
NODE4977X	GENE4913X	NODE4976X	0.579959
NODE4978X	NODE4977X	NODE4963X	0.568061
NODE4979X	NODE11X	NODE4966X	0.566824
NODE4980X	NODE4933X	GENE176X	0.565542
NODE4981X	NODE4980X	GENE852X	0.56713
NODE4982X	NODE4981X	GENE1013X	0.565332
NODE4983X	NODE4982X	GENE4234X	0.565907
NODE4984X	GENE574X	GENE429X	0.565137
NODE4985X	GENE2862X	NODE4945X	0.565135
NODE4986X	NODE4978X	NODE4985X	0.565182
NODE4987X	NODE4986X	GENE3904X	0.568812
NODE4988X	NODE4987X	GENE1182X	0.567333
NODE4989X	NODE4916X	GENE1383X	0.565092
NODE4990X	NODE4970X	GENE3819X	0.564586
NODE4991X	GENE5636X	GENE5647X	0.564579
NODE4992X	GENE42X	GENE1036X	0.56441
NODE4993X	GENE4751X	NODE4968X	0.564337
NODE4994X	GENE3316X	GENE621X	0.564141
NODE4995X	GENE5086X	NODE4993X	0.563883
NODE4996X	NODE4720X	GENE1045X	0.563841
NODE4997X	NODE4988X	GENE268X	0.563826
NODE4998X	GENE1852X	GENE2980X	0.563533
NODE4999X	GENE809X	GENE1416X	0.563523
NODE5000X	GENE1341X	GENE320X	0.563428
NODE5001X	NODE4577X	NODE3942X	0.563345
NODE5002X	NODE4772X	GENE3696X	0.56323
NODE5003X	NODE4983X	NODE5002X	0.571199
NODE5004X	NODE5003X	NODE4826X	0.563841
NODE5005X	GENE887X	NODE4973X	0.562705
NODE5006X	GENE2116X	NODE4995X	0.562693
NODE5007X	GENE4877X	NODE5006X	0.562407
NODE5008X	GENE2056X	NODE4874X	0.56236
NODE5009X	GENE3280X	NODE5008X	0.575606
NODE5010X	NODE4625X	GENE3110X	0.562331
NODE5011X	NODE5010X	NODE5007X	0.565769
NODE5012X	GENE2512X	NODE5005X	0.562304
NODE5013X	NODE4807X	NODE5012X	0.562187
NODE5014X	GENE1425X	GENE785X	0.561441
NODE5015X	NODE4648X	GENE2081X	0.56137
NODE5016X	GENE759X	NODE4950X	0.56106
NODE5017X	NODE5013X	GENE1886X	0.561003
NODE5018X	NODE4700X	GENE4707X	0.560922
NODE5019X	NODE5018X	GENE4739X	0.58362
NODE5020X	NODE5004X	GENE686X	0.560615
NODE5021X	GENE1930X	GENE2583X	0.560209
NODE5022X	GENE5576X	GENE92X	0.560087
NODE5023X	GENE3059X	NODE4996X	0.560059
NODE5024X	NODE5011X	NODE4990X	0.559995
NODE5025X	NODE5024X	NODE4589X	0.60218
NODE5026X	NODE5025X	GENE338X	0.598427
NODE5027X	NODE5026X	NODE5019X	0.581342
NODE5028X	GENE4929X	NODE5027X	0.578219
NODE5029X	NODE5028X	GENE2364X	0.563328
NODE5030X	NODE5029X	GENE4066X	0.560804
NODE5031X	GENE4428X	GENE5656X	0.559884
NODE5032X	NODE4997X	NODE5031X	0.562099
NODE5033X	GENE5X	NODE4598X	0.559397
NODE5034X	GENE4251X	NODE4765X	0.559143
NODE5035X	GENE2470X	GENE1706X	0.559124
NODE5036X	GENE4608X	GENE2697X	0.559121
NODE5037X	GENE5259X	GENE3374X	0.558602
NODE5038X	GENE653X	NODE4749X	0.558298
NODE5039X	GENE5504X	NODE5038X	0.615438
NODE5040X	NODE5017X	NODE4789X	0.558101
NODE5041X	GENE5742X	GENE3111X	0.558075
NODE5042X	NODE4961X	GENE1109X	0.5577
NODE5043X	NODE4728X	NODE5037X	0.557609
NODE5044X	NODE5043X	GENE1252X	0.611401
NODE5045X	NODE5044X	GENE5705X	0.57193
NODE5046X	GENE4195X	NODE4809X	0.556861
NODE5047X	NODE5032X	NODE5046X	0.582587
NODE5048X	GENE2503X	NODE4536X	0.556795
NODE5049X	NODE5015X	NODE5048X	0.562183
NODE5050X	GENE5109X	NODE5049X	0.587127
NODE5051X	NODE5050X	NODE5030X	0.58328
NODE5052X	NODE5X	NODE5040X	0.556686
NODE5053X	GENE1367X	NODE4573X	0.556379
NODE5054X	GENE609X	GENE2919X	0.556136
NODE5055X	GENE3487X	NODE5054X	0.61092
NODE5056X	GENE200X	GENE1860X	0.556095
NODE5057X	GENE3305X	GENE2161X	0.554944
NODE5058X	GENE4083X	NODE4881X	0.554879
NODE5059X	NODE5051X	GENE2469X	0.554714
NODE5060X	NODE5020X	GENE3450X	0.554543
NODE5061X	GENE383X	NODE4965X	0.554539
NODE5062X	GENE1523X	NODE5061X	0.555248
NODE5063X	GENE316X	GENE123X	0.554513
NODE5064X	GENE132X	GENE1403X	0.554418
NODE5065X	GENE850X	NODE5016X	0.554275
NODE5066X	GENE1118X	GENE2100X	0.554204
NODE5067X	NODE5060X	GENE773X	0.553954
NODE5068X	NODE5067X	GENE230X	0.555573
NODE5069X	NODE5047X	NODE4736X	0.553529
NODE5070X	NODE5059X	GENE1490X	0.552988
NODE5071X	NODE5065X	GENE796X	0.552814
NODE5072X	GENE261X	NODE4425X	0.552677
NODE5073X	GENE3899X	GENE4537X	0.552541
NODE5074X	NODE30X	GENE350X	0.552407
NODE5075X	GENE4992X	NODE5042X	0.552266
NODE5076X	NODE5075X	NODE5069X	0.571799
NODE5077X	GENE668X	GENE205X	0.551937
NODE5078X	GENE1607X	NODE4967X	0.55193
NODE5079X	GENE5437X	NODE5078X	0.553219
NODE5080X	GENE931X	NODE8X	0.551814
NODE5081X	GENE5098X	GENE4536X	0.550757
NODE5082X	NODE4941X	GENE272X	0.550682
NODE5083X	NODE5082X	GENE5277X	0.553828
NODE5084X	NODE5068X	GENE5554X	0.55061
NODE5085X	GENE153X	NODE5034X	0.550594
NODE5086X	GENE4946X	NODE5076X	0.550488
NODE5087X	NODE5045X	NODE5039X	0.549383
NODE5088X	NODE5087X	NODE5052X	0.5557
NODE5089X	GENE1975X	NODE5071X	0.549123
NODE5090X	NODE5086X	GENE4148X	0.548992
NODE5091X	NODE5000X	NODE4543X	0.548641
NODE5092X	GENE3894X	GENE4876X	0.548551
NODE5093X	NODE4070X	NODE5070X	0.548531
NODE5094X	NODE5089X	GENE1203X	0.548491
NODE5095X	NODE4775X	GENE4431X	0.548253
NODE5096X	NODE5088X	NODE5095X	0.558184
NODE5097X	NODE5096X	NODE4913X	0.551083
NODE5098X	NODE5097X	GENE1173X	0.551722
NODE5099X	NODE4969X	GENE3953X	0.547647
NODE5100X	NODE5099X	GENE2170X	0.587396
NODE5101X	NODE4989X	GENE3808X	0.547528
NODE5102X	NODE5090X	NODE4758X	0.546852
NODE5103X	NODE5094X	NODE5033X	0.546587
NODE5104X	NODE5103X	GENE178X	0.549151
NODE5105X	NODE5035X	NODE5102X	0.546571
NODE5106X	NODE5009X	GENE1951X	0.54609
NODE5107X	GENE4232X	GENE4659X	0.54587
NODE5108X	NODE5107X	NODE4849X	0.584667
NODE5109X	NODE5108X	NODE13X	0.554284
NODE5110X	GENE3666X	GENE1086X	0.545756
NODE5111X	NODE5105X	NODE5091X	0.545433
NODE5112X	NODE5093X	GENE1110X	0.545282
NODE5113X	GENE2985X	GENE4368X	0.545109
NODE5114X	GENE1272X	GENE5044X	0.545067
NODE5115X	GENE1893X	NODE5114X	0.550428
NODE5116X	GENE5386X	GENE3757X	0.544993
NODE5117X	GENE4090X	NODE4731X	0.544825
NODE5118X	GENE4334X	GENE1198X	0.544821
NODE5119X	NODE5118X	NODE5104X	0.574859
NODE5120X	NODE5115X	NODE5077X	0.544059
NODE5121X	GENE995X	GENE2720X	0.543373
NODE5122X	NODE5112X	GENE1855X	0.542928
NODE5123X	NODE5098X	NODE2X	0.542691
NODE5124X	GENE879X	GENE1400X	0.541809
NODE5125X	NODE5113X	GENE5135X	0.541175
NODE5126X	NODE5079X	NODE4984X	0.540876
NODE5127X	NODE5126X	NODE5100X	0.571365
NODE5128X	NODE5127X	NODE5111X	0.556059
NODE5129X	GENE3252X	GENE1996X	0.540868
NODE5130X	NODE5129X	NODE4971X	0.545366
NODE5131X	GENE4333X	GENE362X	0.540799
NODE5132X	GENE2046X	NODE5131X	0.550159
NODE5133X	NODE5132X	GENE4690X	0.555619
NODE5134X	GENE61X	NODE5062X	0.540757
NODE5135X	GENE3881X	NODE4911X	0.540739
NODE5136X	GENE1573X	NODE5135X	0.542544
NODE5137X	GENE2989X	NODE4979X	0.540408
NODE5138X	GENE1754X	NODE5137X	0.540285
NODE5139X	GENE2836X	NODE4991X	0.539872
NODE5140X	GENE1388X	GENE4187X	0.539482
NODE5141X	NODE5101X	NODE5140X	0.558501
NODE5142X	GENE3856X	GENE1563X	0.539393
NODE5143X	GENE2051X	NODE5142X	0.569647
NODE5144X	NODE5123X	NODE5143X	0.549633
NODE5145X	NODE5144X	GENE4885X	0.542913
NODE5146X	NODE5128X	GENE634X	0.539355
NODE5147X	NODE3777X	GENE4465X	0.539138
NODE5148X	GENE1334X	NODE5074X	0.538985
NODE5149X	NODE5148X	NODE5120X	0.542089
NODE5150X	GENE1167X	GENE670X	0.538927
NODE5151X	NODE5141X	GENE3070X	0.53859
NODE5152X	GENE473X	GENE1176X	0.538069
NODE5153X	NODE5152X	GENE3465X	0.585568
NODE5154X	NODE5153X	NODE5146X	0.611384
NODE5155X	NODE5106X	NODE5154X	0.538033
NODE5156X	GENE867X	NODE5116X	0.537865
NODE5157X	NODE5156X	GENE2625X	0.562588
NODE5158X	NODE4964X	NODE5157X	0.548711
NODE5159X	NODE5036X	GENE4710X	0.53754
NODE5160X	GENE459X	GENE1228X	0.537535
NODE5161X	NODE4992X	NODE5138X	0.537423
NODE5162X	NODE5155X	NODE5161X	0.542703
NODE5163X	GENE3286X	NODE5117X	0.537369
NODE5164X	NODE5163X	GENE3795X	0.553853
NODE5165X	NODE5119X	GENE5303X	0.536956
NODE5166X	GENE3539X	GENE3613X	0.536753
NODE5167X	NODE5124X	NODE4769X	0.536698
NODE5168X	NODE5022X	NODE5167X	0.543014
NODE5169X	NODE5168X	GENE5535X	0.553086
NODE5170X	NODE5169X	GENE1882X	0.542484
NODE5171X	GENE1447X	GENE680X	0.536638
NODE5172X	NODE5063X	GENE836X	0.53657
NODE5173X	NODE5172X	NODE4994X	0.578418
NODE5174X	NODE5162X	NODE5173X	0.580139
NODE5175X	GENE5359X	NODE5136X	0.536318
NODE5176X	NODE5084X	GENE1127X	0.536295
NODE5177X	GENE5532X	NODE4958X	0.536221
NODE5178X	GENE4874X	NODE5177X	0.559665
NODE5179X	GENE1515X	NODE5092X	0.535647
NODE5180X	GENE5232X	NODE5179X	0.556771
NODE5181X	NODE4477X	GENE386X	0.535546
NODE5182X	NODE3385X	NODE5181X	0.561651
NODE5183X	GENE102X	GENE812X	0.535544
NODE5184X	NODE4921X	NODE5134X	0.535427
NODE5185X	NODE5182X	NODE5175X	0.535374
NODE5186X	GENE4173X	NODE5185X	0.553805
NODE5187X	NODE5186X	GENE1402X	0.548965
NODE5188X	NODE4955X	GENE4037X	0.535369
NODE5189X	NODE5139X	GENE1871X	0.53536
NODE5190X	NODE5189X	NODE5122X	0.535106
NODE5191X	GENE382X	NODE5190X	0.535328
NODE5192X	GENE127X	NODE5180X	0.534713
NODE5193X	GENE490X	GENE4361X	0.534324
NODE5194X	GENE2024X	GENE1722X	0.534143
NODE5195X	NODE4919X	GENE2554X	0.534034
NODE5196X	NODE5170X	NODE5195X	0.568586
NODE5197X	NODE5196X	NODE5149X	0.573628
NODE5198X	NODE5191X	NODE5197X	0.564724
NODE5199X	GENE3546X	NODE5057X	0.533882
NODE5200X	GENE5199X	NODE5199X	0.554325
NODE5201X	GENE3126X	NODE5066X	0.53363
NODE5202X	GENE2541X	NODE5201X	0.574638
NODE5203X	NODE5164X	NODE4352X	0.533316
NODE5204X	NODE5203X	NODE5174X	0.56429
NODE5205X	NODE4830X	GENE2774X	0.533248
NODE5206X	GENE3623X	NODE5205X	0.564711
NODE5207X	GENE63X	NODE5206X	0.537618
NODE5208X	GENE553X	NODE5207X	0.556502
NODE5209X	NODE5208X	NODE5145X	0.565246
NODE5210X	GENE354X	NODE5085X	0.533186
NODE5211X	NODE5176X	GENE3378X	0.533001
NODE5212X	GENE3476X	GENE1283X	0.532666
NODE5213X	NODE5151X	NODE5212X	0.570438
NODE5214X	NODE3754X	NODE4959X	0.532659
NODE5215X	NODE5214X	NODE5023X	0.582211
NODE5216X	GENE4597X	NODE5215X	0.539258
NODE5217X	GENE303X	GENE76X	0.532406
NODE5218X	NODE5217X	NODE5083X	0.583347
NODE5219X	GENE158X	NODE5218X	0.533926
NODE5220X	NODE5166X	GENE2498X	0.532191
NODE5221X	GENE3871X	NODE5192X	0.531984
NODE5222X	NODE5204X	NODE5221X	0.555765
NODE5223X	NODE40X	GENE657X	0.531659
NODE5224X	NODE5222X	NODE5223X	0.588075
NODE5225X	NODE4972X	GENE2943X	0.531355
NODE5226X	NODE5225X	NODE5198X	0.533241
NODE5227X	GENE696X	NODE4564X	0.531275
NODE5228X	GENE2640X	GENE4968X	0.531201
NODE5229X	NODE5228X	NODE5224X	0.547576
NODE5230X	NODE4998X	GENE5170X	0.530901
NODE5231X	NODE5211X	GENE4168X	0.530755
NODE5232X	NODE5165X	GENE3412X	0.529989
NODE5233X	GENE567X	GENE2381X	0.528719
NODE5234X	NODE5231X	NODE4601X	0.528165
NODE5235X	GENE747X	NODE5216X	0.528105
NODE5236X	GENE4600X	NODE5187X	0.527984
NODE5237X	NODE5229X	GENE4062X	0.527485
NODE5238X	NODE5227X	GENE216X	0.527442
NODE5239X	NODE5238X	GENE5599X	0.568992
NODE5240X	NODE4497X	NODE5188X	0.52718
NODE5241X	NODE5184X	GENE2350X	0.52659
NODE5242X	NODE5241X	GENE1458X	0.52643
NODE5243X	GENE1582X	GENE733X	0.526387
NODE5244X	GENE348X	NODE5243X	0.563153
NODE5245X	NODE5158X	GENE4745X	0.526166
NODE5246X	GENE2837X	GENE3179X	0.525718
NODE5247X	GENE1285X	NODE5219X	0.52538
NODE5248X	NODE4766X	NODE4710X	0.525092
NODE5249X	GENE2315X	GENE5555X	0.524978
NODE5250X	NODE5249X	GENE1299X	0.567334
NODE5251X	GENE2477X	NODE5250X	0.52514
NODE5252X	GENE2750X	NODE5236X	0.524816
NODE5253X	GENE1189X	NODE5252X	0.525732
NODE5254X	NODE5194X	GENE2641X	0.524603
NODE5255X	NODE5254X	NODE5232X	0.547977
NODE5256X	GENE238X	GENE204X	0.524207
NODE5257X	NODE5255X	NODE5246X	0.523542
NODE5258X	NODE5237X	NODE5239X	0.52341
NODE5259X	GENE539X	GENE260X	0.522786
NODE5260X	NODE5240X	NODE5259X	0.574885
NODE5261X	NODE5251X	NODE5233X	0.522745
NODE5262X	GENE2438X	GENE2665X	0.522544
NODE5263X	NODE5226X	NODE4960X	0.522514
NODE5264X	NODE4822X	GENE3654X	0.52128
NODE5265X	NODE5264X	GENE5559X	0.536667
NODE5266X	NODE5209X	NODE5265X	0.533451
NODE5267X	NODE5242X	GENE597X	0.520273
NODE5268X	GENE331X	NODE5150X	0.520078
NODE5269X	NODE5257X	GENE576X	0.51989
NODE5270X	GENE1711X	GENE2925X	0.519788
NODE5271X	NODE5072X	NODE5248X	0.519618
NODE5272X	NODE32X	NODE5271X	0.521616
NODE5273X	NODE5256X	GENE5272X	0.519563
NODE5274X	GENE4574X	GENE1437X	0.51931
NODE5275X	GENE4471X	NODE5220X	0.519047
NODE5276X	GENE2553X	NODE5275X	0.531406
NODE5277X	NODE3577X	NODE5276X	0.552741
NODE5278X	GENE1673X	NODE5258X	0.518702
NODE5279X	GENE723X	GENE3355X	0.518465
NODE5280X	NODE5234X	GENE3994X	0.518038
NODE5281X	NODE5230X	GENE2124X	0.51799
NODE5282X	NODE5281X	GENE1919X	0.529825
NODE5283X	NODE5253X	NODE5278X	0.517847
NODE5284X	GENE1605X	NODE5283X	0.520846
NODE5285X	NODE5284X	GENE2781X	0.52025
NODE5286X	GENE3746X	GENE2543X	0.517263
NODE5287X	NODE5263X	GENE5187X	0.517251
NODE5288X	NODE4604X	GENE4884X	0.515897
NODE5289X	NODE5110X	GENE1707X	0.515869
NODE5290X	NODE5269X	GENE1688X	0.515354
NODE5291X	NODE5178X	GENE3495X	0.51489
NODE5292X	NODE5291X	NODE5285X	0.530725
NODE5293X	NODE5280X	GENE4522X	0.514683
NODE5294X	NODE5267X	GENE2097X	0.514295
NODE5295X	GENE2996X	NODE5287X	0.513474
NODE5296X	GENE1621X	GENE214X	0.51292
NODE5297X	GENE4768X	NODE5295X	0.51248
NODE5298X	NODE5293X	GENE2899X	0.512385
NODE5299X	NODE5058X	GENE246X	0.512289
NODE5300X	NODE5292X	GENE224X	0.512226
NODE5301X	NODE4836X	NODE5300X	0.512098
NODE5302X	GENE2400X	NODE5160X	0.511783
NODE5303X	NODE5213X	NODE5302X	0.515916
NODE5304X	NODE5290X	GENE1738X	0.511183
NODE5305X	GENE5353X	GENE1883X	0.510957
NODE5306X	GENE55X	NODE5133X	0.510677
NODE5307X	NODE5306X	GENE1X	0.510497
NODE5308X	NODE5289X	GENE1716X	0.51047
NODE5309X	GENE603X	NODE5235X	0.510354
NODE5310X	NODE5247X	GENE280X	0.510089
NODE5311X	NODE5298X	GENE2505X	0.50998
NODE5312X	GENE595X	NODE5260X	0.50971
NODE5313X	NODE5193X	NODE5312X	0.517777
NODE5314X	NODE5311X	GENE5178X	0.509447
NODE5315X	GENE2944X	NODE4932X	0.509379
NODE5316X	GENE2144X	NODE5315X	0.516856
NODE5317X	GENE3629X	NODE5316X	0.509096
NODE5318X	GENE1990X	NODE5294X	0.509064
NODE5319X	GENE2941X	NODE5081X	0.508765
NODE5320X	GENE4686X	NODE5319X	0.509911
NODE5321X	NODE5314X	NODE5244X	0.508568
NODE5322X	GENE1131X	GENE3592X	0.508342
NODE5323X	GENE2670X	GENE4695X	0.508115
NODE5324X	NODE5109X	NODE5323X	0.553097
NODE5325X	GENE5173X	GENE649X	0.507848
NODE5326X	GENE3767X	NODE5325X	0.514264
NODE5327X	NODE5326X	NODE5200X	0.509292
NODE5328X	NODE5266X	NODE5327X	0.552801
NODE5329X	NODE5297X	GENE1878X	0.507626
NODE5330X	NODE4771X	GENE3857X	0.507092
NODE5331X	NODE5304X	NODE5328X	0.507082
NODE5332X	NODE5301X	NODE5331X	0.573704
NODE5333X	NODE5332X	GENE2689X	0.513476
NODE5334X	NODE5333X	GENE3321X	0.511537
NODE5335X	GENE1691X	NODE5334X	0.511132
NODE5336X	NODE5335X	GENE3028X	0.509173
NODE5337X	NODE5272X	GENE1148X	0.507082
NODE5338X	GENE3928X	NODE5321X	0.506866
NODE5339X	GENE977X	GENE5558X	0.506166
NODE5340X	NODE5317X	NODE5339X	0.515406
NODE5341X	GENE941X	NODE5340X	0.51749
NODE5342X	GENE4881X	NODE5341X	0.539768
NODE5343X	GENE4558X	NODE5342X	0.531208
NODE5344X	GENE923X	NODE5343X	0.530347
NODE5345X	NODE5336X	NODE5344X	0.542152
NODE5346X	NODE5286X	NODE5345X	0.506108
NODE5347X	NODE5064X	NODE5299X	0.505673
NODE5348X	GENE672X	NODE5347X	0.508884
NODE5349X	NODE5348X	NODE5055X	0.509507
NODE5350X	NODE5021X	NODE5324X	0.505493
NODE5351X	GENE2735X	GENE2709X	0.504467
NODE5352X	NODE5329X	GENE2749X	0.504406
NODE5353X	NODE5159X	GENE2206X	0.50333
NODE5354X	NODE5353X	NODE5338X	0.515916
NODE5355X	GENE60X	NODE5354X	0.506125
NODE5356X	GENE776X	NODE5307X	0.502925
NODE5357X	GENE1302X	NODE5349X	0.502918
NODE5358X	GENE3527X	GENE5374X	0.502704
NODE5359X	NODE5352X	NODE5358X	0.506768
NODE5360X	GENE825X	NODE5014X	0.502639
NODE5361X	GENE271X	NODE5359X	0.502575
NODE5362X	GENE2734X	NODE4810X	0.502088
NODE5363X	NODE5361X	GENE250X	0.502049
NODE5364X	NODE5073X	GENE3158X	0.501992
NODE5365X	NODE5364X	NODE5318X	0.50278
NODE5366X	NODE5310X	GENE2644X	0.500877
NODE5367X	GENE3649X	NODE5309X	0.50076
NODE5368X	NODE5261X	GENE4969X	0.500589
NODE5369X	NODE5368X	NODE5363X	0.529762
NODE5370X	NODE5355X	GENE5659X	0.500553
NODE5371X	NODE5370X	GENE208X	0.500863
NODE5372X	GENE143X	NODE5296X	0.500547
NODE5373X	NODE5308X	GENE137X	0.49979
NODE5374X	GENE4559X	GENE4012X	0.499716
NODE5375X	GENE4654X	GENE4311X	0.499671
NODE5376X	NODE5375X	NODE5369X	0.509767
NODE5377X	NODE5274X	GENE4689X	0.498511
NODE5378X	NODE5350X	NODE5377X	0.536977
NODE5379X	NODE4791X	GENE897X	0.498269
NODE5380X	GENE423X	NODE5371X	0.497706
NODE5381X	GENE2975X	GENE1359X	0.497607
NODE5382X	NODE5279X	GENE217X	0.497087
NODE5383X	NODE5346X	GENE5390X	0.497078
NODE5384X	GENE752X	GENE964X	0.496465
NODE5385X	NODE5383X	GENE3271X	0.496207
NODE5386X	NODE5374X	GENE5693X	0.496029
NODE5387X	GENE2237X	NODE5245X	0.496
NODE5388X	NODE5366X	NODE5362X	0.49485
NODE5389X	NODE5303X	NODE5373X	0.492954
NODE5390X	NODE5277X	NODE5389X	0.496455
NODE5391X	NODE5320X	GENE832X	0.492473
NODE5392X	NODE5376X	GENE4399X	0.492275
NODE5393X	GENE2660X	GENE3368X	0.491509
NODE5394X	NODE5282X	GENE325X	0.49147
NODE5395X	GENE3897X	GENE4159X	0.491357
NODE5396X	NODE5395X	NODE5041X	0.548904
NODE5397X	NODE5396X	NODE5392X	0.538418
NODE5398X	GENE4389X	NODE4792X	0.491266
NODE5399X	NODE5001X	NODE5367X	0.491226
NODE5400X	NODE5384X	NODE5382X	0.491032
NODE5401X	GENE3007X	NODE5400X	0.503931
NODE5402X	GENE1977X	NODE4225X	0.490509
NODE5403X	GENE4370X	GENE1482X	0.490117
NODE5404X	NODE5403X	NODE5388X	0.502476
NODE5405X	GENE1306X	NODE5404X	0.496251
NODE5406X	GENE5569X	NODE5405X	0.500025
NODE5407X	GENE1770X	NODE5390X	0.48987
NODE5408X	GENE3598X	NODE5262X	0.488886
NODE5409X	GENE1457X	GENE1858X	0.488548
NODE5410X	GENE1481X	GENE4004X	0.488392
NODE5411X	NODE4999X	GENE5019X	0.488241
NODE5412X	NODE5411X	NODE5313X	0.500448
NODE5413X	NODE5412X	NODE5410X	0.501851
NODE5414X	GENE447X	NODE5413X	0.503654
NODE5415X	NODE5401X	NODE5414X	0.498581
NODE5416X	NODE5415X	NODE5397X	0.499712
NODE5417X	GENE478X	NODE5407X	0.487739
NODE5418X	GENE710X	NODE5268X	0.487481
NODE5419X	NODE5418X	GENE265X	0.508084
NODE5420X	NODE5387X	NODE5210X	0.487351
NODE5421X	NODE5420X	NODE5378X	0.523694
NODE5422X	NODE5421X	NODE36X	0.502219
NODE5423X	GENE1640X	NODE4695X	0.487124
NODE5424X	GENE5335X	NODE5380X	0.486626
NODE5425X	GENE409X	NODE5424X	0.486314
NODE5426X	GENE4233X	NODE5425X	0.486102
NODE5427X	NODE4429X	NODE5273X	0.485565
NODE5428X	NODE5427X	NODE5406X	0.544656
NODE5429X	NODE5385X	GENE3027X	0.484134
NODE5430X	NODE5426X	GENE2743X	0.483642
NODE5431X	GENE5669X	GENE2633X	0.48344
NODE5432X	NODE5431X	NODE5422X	0.518185
NODE5433X	NODE5337X	NODE5360X	0.483365
NODE5434X	NODE5433X	NODE5430X	0.522211
NODE5435X	GENE1840X	NODE5416X	0.481422
NODE5436X	NODE5419X	NODE5428X	0.481169
NODE5437X	GENE802X	NODE5436X	0.483778
NODE5438X	GENE5204X	GENE1328X	0.481131
NODE5439X	NODE5322X	NODE5429X	0.481104
NODE5440X	GENE4905X	NODE5435X	0.478961
NODE5441X	NODE5440X	GENE3105X	0.478406
NODE5442X	GENE3156X	GENE4840X	0.478223
NODE5443X	NODE5442X	NODE5439X	0.480064
NODE5444X	NODE5443X	GENE5577X	0.477802
NODE5445X	GENE1372X	GENE4579X	0.477375
NODE5446X	NODE5357X	NODE5434X	0.477198
NODE5447X	GENE302X	NODE5379X	0.476797
NODE5448X	NODE5446X	NODE5447X	0.483468
NODE5449X	GENE446X	GENE1619X	0.476437
NODE5450X	GENE452X	GENE1726X	0.475991
NODE5451X	NODE5450X	NODE5408X	0.488645
NODE5452X	NODE5381X	NODE5441X	0.475677
NODE5453X	GENE384X	GENE2945X	0.475356
NODE5454X	NODE26X	NODE5444X	0.474539
NODE5455X	GENE2261X	GENE525X	0.47441
NODE5456X	NODE5454X	NODE5455X	0.509032
NODE5457X	GENE963X	GENE4376X	0.474182
NODE5458X	GENE1248X	NODE5452X	0.473944
NODE5459X	NODE5456X	GENE2004X	0.473826
NODE5460X	GENE126X	NODE5417X	0.4736
NODE5461X	NODE5460X	GENE713X	0.473363
NODE5462X	GENE3751X	GENE5052X	0.473091
NODE5463X	GENE141X	GENE844X	0.472485
NODE5464X	NODE5056X	NODE5463X	0.521333
NODE5465X	NODE5464X	GENE4953X	0.477088
NODE5466X	GENE4937X	NODE5451X	0.472217
NODE5467X	NODE5372X	GENE3146X	0.472022
NODE5468X	GENE2000X	GENE3023X	0.471789
NODE5469X	GENE5050X	NODE5458X	0.471511
NODE5470X	GENE4807X	NODE5125X	0.471055
NODE5471X	GENE3232X	NODE5470X	0.473534
NODE5472X	NODE15X	NODE5437X	0.470984
NODE5473X	NODE4864X	NODE5472X	0.472349
NODE5474X	NODE5365X	NODE5202X	0.470815
NODE5475X	GENE2777X	GENE1965X	0.470017
NODE5476X	GENE1071X	NODE5475X	0.475876
NODE5477X	NODE5461X	GENE4201X	0.468434
NODE5478X	GENE5148X	GENE5714X	0.468231
NODE5479X	GENE4565X	NODE5478X	0.513794
NODE5480X	NODE5479X	NODE5469X	0.503883
NODE5481X	GENE115X	GENE440X	0.468125
NODE5482X	GENE1292X	NODE5481X	0.508623
NODE5483X	GENE5524X	GENE2935X	0.468041
NODE5484X	NODE5438X	GENE3121X	0.467976
NODE5485X	GENE1309X	NODE5459X	0.467309
NODE5486X	GENE1712X	GENE4789X	0.466638
NODE5487X	GENE2428X	GENE5316X	0.466174
NODE5488X	NODE5487X	NODE5485X	0.494678
NODE5489X	GENE202X	NODE1X	0.465308
NODE5490X	GENE4384X	GENE1317X	0.464934
NODE5491X	NODE5432X	NODE5288X	0.463397
NODE5492X	NODE5491X	GENE2581X	0.473207
NODE5493X	GENE1194X	NODE4149X	0.463096
NODE5494X	GENE791X	GENE295X	0.46262
NODE5495X	GENE1301X	NODE5147X	0.462504
NODE5496X	GENE3802X	NODE5391X	0.461026
NODE5497X	NODE5496X	GENE3844X	0.46521
NODE5498X	NODE5448X	GENE1411X	0.461
NODE5499X	NODE5471X	GENE2707X	0.460672
NODE5500X	NODE5499X	NODE5393X	0.476347
NODE5501X	NODE5500X	GENE1157X	0.466331
NODE5502X	GENE509X	NODE5330X	0.460357
NODE5503X	NODE5399X	NODE5477X	0.4601
NODE5504X	NODE5503X	NODE5490X	0.469569
NODE5505X	NODE5504X	GENE4476X	0.464336
NODE5506X	GENE3073X	GENE859X	0.460054
NODE5507X	GENE5069X	NODE5386X	0.45997
NODE5508X	NODE5480X	NODE5507X	0.506021
NODE5509X	GENE198X	NODE5398X	0.459808
NODE5510X	GENE24X	NODE5509X	0.522195
NODE5511X	NODE5394X	NODE5510X	0.486549
NODE5512X	NODE5511X	GENE4286X	0.514123
NODE5513X	NODE5512X	GENE5536X	0.506155
NODE5514X	NODE5449X	NODE5513X	0.458551
NODE5515X	GENE1442X	GENE842X	0.458431
NODE5516X	GENE4300X	GENE1674X	0.45813
NODE5517X	GENE91X	GENE2787X	0.458096
NODE5518X	GENE538X	NODE5517X	0.480803
NODE5519X	GENE3874X	GENE854X	0.457813
NODE5520X	NODE5514X	NODE5519X	0.469733
NODE5521X	GENE3914X	GENE1584X	0.454874
NODE5522X	NODE5508X	NODE5521X	0.486124
NODE5523X	GENE2572X	GENE2566X	0.452801
NODE5524X	GENE2913X	NODE5473X	0.452358
NODE5525X	NODE5498X	GENE1696X	0.45197
NODE5526X	NODE5502X	GENE4117X	0.45143
NODE5527X	NODE5526X	NODE5522X	0.466029
NODE5528X	NODE4614X	GENE166X	0.451352
NODE5529X	NODE5484X	NODE5527X	0.450052
NODE5530X	GENE3653X	NODE5488X	0.45004
NODE5531X	NODE5525X	GENE2927X	0.449634
NODE5532X	GENE5557X	NODE5053X	0.449522
NODE5533X	GENE4293X	NODE5466X	0.44921
NODE5534X	GENE4182X	GENE3969X	0.447983
NODE5535X	NODE5534X	NODE5171X	0.459351
NODE5536X	NODE4283X	NODE5535X	0.487304
NODE5537X	NODE5497X	NODE5536X	0.453304
NODE5538X	NODE5537X	NODE5402X	0.448029
NODE5539X	NODE5356X	GENE2198X	0.447448
NODE5540X	GENE236X	GENE1190X	0.447133
NODE5541X	NODE5530X	GENE4464X	0.446971
NODE5542X	GENE3708X	NODE5541X	0.44688
NODE5543X	NODE5531X	GENE307X	0.446871
NODE5544X	GENE2851X	NODE5533X	0.446344
NODE5545X	GENE266X	NODE5467X	0.44582
NODE5546X	NODE5545X	NODE5524X	0.489643
NODE5547X	GENE277X	NODE5546X	0.450862
NODE5548X	GENE3419X	NODE5547X	0.453517
NODE5549X	NODE5506X	GENE4256X	0.443891
NODE5550X	NODE5542X	GENE5190X	0.441457
NODE5551X	GENE2423X	NODE5550X	0.44072
NODE5552X	NODE5539X	NODE5501X	0.440242
NODE5553X	NODE5552X	GENE3456X	0.494125
NODE5554X	GENE1779X	NODE5529X	0.439328
NODE5555X	NODE5551X	GENE5375X	0.439016
NODE5556X	GENE722X	GENE4679X	0.438296
NODE5557X	GENE4036X	GENE3218X	0.438175
NODE5558X	NODE5518X	GENE1456X	0.437387
NODE5559X	NODE5476X	NODE5482X	0.437349
NODE5560X	NODE5520X	NODE5559X	0.470511
NODE5561X	GENE3913X	NODE5553X	0.436939
NODE5562X	GENE4519X	GENE2948X	0.436825
NODE5563X	NODE5462X	NODE5505X	0.436619
NODE5564X	GENE2391X	GENE360X	0.435602
NODE5565X	NODE5564X	NODE5523X	0.435695
NODE5566X	GENE2699X	GENE920X	0.435495
NODE5567X	GENE1830X	NODE5548X	0.433567
NODE5568X	GENE4581X	GENE1512X	0.433235
NODE5569X	NODE5560X	NODE5453X	0.432794
NODE5570X	GENE1270X	NODE5565X	0.43064
NODE5571X	NODE5555X	NODE5570X	0.459943
NODE5572X	GENE2785X	NODE5567X	0.430517
NODE5573X	GENE189X	GENE3391X	0.429051
NODE5574X	GENE2823X	NODE5457X	0.428687
NODE5575X	GENE4760X	NODE5574X	0.444821
NODE5576X	NODE5563X	NODE5575X	0.44689
NODE5577X	GENE4140X	GENE1207X	0.428121
NODE5578X	GENE2199X	NODE5577X	0.431652
NODE5579X	NODE5544X	NODE5578X	0.430019
NODE5580X	GENE3254X	NODE5492X	0.426243
NODE5581X	GENE1733X	NODE5556X	0.424564
NODE5582X	NODE5554X	GENE52X	0.42431
NODE5583X	GENE4437X	GENE3130X	0.423372
NODE5584X	NODE5543X	GENE4620X	0.423134
NODE5585X	NODE5305X	NODE5351X	0.422318
NODE5586X	NODE5585X	GENE853X	0.47548
NODE5587X	NODE5586X	NODE5572X	0.458468
NODE5588X	NODE5582X	GENE151X	0.422019
NODE5589X	GENE5166X	NODE5584X	0.421678
NODE5590X	GENE2933X	NODE5588X	0.420459
NODE5591X	GENE1452X	GENE281X	0.418916
NODE5592X	GENE4403X	NODE5591X	0.427089
NODE5593X	NODE5515X	NODE5592X	0.436294
NODE5594X	GENE2233X	NODE3615X	0.418792
NODE5595X	GENE2403X	NODE5589X	0.41757
NODE5596X	GENE3103X	NODE5532X	0.417447
NODE5597X	NODE5576X	NODE5590X	0.417441
NODE5598X	GENE616X	GENE3558X	0.416847
NODE5599X	GENE960X	GENE1485X	0.416805
NODE5600X	GENE958X	NODE5474X	0.416687
NODE5601X	NODE5540X	GENE667X	0.41624
NODE5602X	NODE5601X	NODE5595X	0.43611
NODE5603X	NODE4732X	GENE604X	0.413217
NODE5604X	GENE3492X	NODE5603X	0.453553
NODE5605X	GENE929X	NODE5593X	0.412441
NODE5606X	GENE4539X	NODE5605X	0.440711
NODE5607X	GENE12X	NODE5606X	0.420379
NODE5608X	NODE5597X	NODE5607X	0.421183
NODE5609X	GENE4716X	GENE2667X	0.411801
NODE5610X	NODE5571X	NODE5609X	0.449144
NODE5611X	GENE2473X	GENE2292X	0.411518
NODE5612X	GENE4933X	NODE5594X	0.410769
NODE5613X	NODE5493X	NODE5612X	0.439369
NODE5614X	GENE2256X	NODE5613X	0.411927
NODE5615X	NODE5580X	NODE5573X	0.409008
NODE5616X	GENE5084X	GENE366X	0.408223
NODE5617X	NODE5616X	GENE5071X	0.451963
NODE5618X	GENE563X	NODE5494X	0.406097
NODE5619X	NODE5602X	NODE5549X	0.405777
NODE5620X	NODE5610X	GENE301X	0.40506
NODE5621X	NODE5583X	GENE426X	0.403358
NODE5622X	NODE5608X	GENE3989X	0.402979
NODE5623X	NODE5486X	NODE5587X	0.401847
NODE5624X	NODE5620X	GENE4557X	0.401568
NODE5625X	NODE5622X	NODE5409X	0.400663
NODE5626X	NODE5080X	NODE5558X	0.400402
NODE5627X	NODE5619X	GENE1599X	0.399875
NODE5628X	GENE336X	NODE5598X	0.399718
NODE5629X	NODE5628X	NODE5516X	0.405527
NODE5630X	NODE5629X	NODE5625X	0.40463
NODE5631X	NODE5626X	NODE5614X	0.398464
NODE5632X	NODE5631X	NODE5579X	0.442654
NODE5633X	NODE5632X	NODE5630X	0.441355
NODE5634X	NODE5604X	GENE298X	0.397844
NODE5635X	NODE5634X	GENE4680X	0.39702
NODE5636X	GENE3584X	NODE5121X	0.395313
NODE5637X	NODE5636X	NODE5561X	0.407025
NODE5638X	NODE5637X	GENE1725X	0.419029
NODE5639X	NODE5638X	NODE5635X	0.400339
NODE5640X	NODE5639X	NODE5624X	0.430553
NODE5641X	GENE502X	NODE5569X	0.393344
NODE5642X	NODE5640X	NODE5130X	0.392396
NODE5643X	GENE760X	GENE4051X	0.391169
NODE5644X	NODE5623X	NODE5643X	0.426521
NODE5645X	NODE5538X	GENE2808X	0.390701
NODE5646X	GENE2375X	GENE1196X	0.389992
NODE5647X	NODE5528X	NODE5641X	0.388703
NODE5648X	NODE5627X	GENE3715X	0.387383
NODE5649X	GENE5366X	NODE5633X	0.387323
NODE5650X	NODE5648X	NODE5495X	0.386753
NODE5651X	NODE5650X	GENE2840X	0.38709
NODE5652X	GENE3847X	NODE5489X	0.384805
NODE5653X	NODE5642X	NODE5652X	0.410098
NODE5654X	NODE5649X	GENE2346X	0.384417
NODE5655X	NODE5423X	GENE1000X	0.38285
NODE5656X	GENE1579X	GENE5653X	0.382778
NODE5657X	NODE5654X	NODE5656X	0.395884
NODE5658X	GENE481X	NODE5617X	0.382171
NODE5659X	NODE5645X	GENE1912X	0.381993
NODE5660X	NODE5659X	GENE11X	0.390457
NODE5661X	NODE5600X	NODE5581X	0.381721
NODE5662X	NODE5651X	NODE5270X	0.380631
NODE5663X	NODE5653X	NODE5658X	0.380586
NODE5664X	GENE41X	GENE177X	0.379464
NODE5665X	NODE5465X	NODE5596X	0.37946
NODE5666X	NODE5662X	NODE5665X	0.396805
NODE5667X	GENE1124X	GENE365X	0.378551
NODE5668X	GENE1560X	NODE5183X	0.377304
NODE5669X	NODE5644X	NODE5668X	0.376541
NODE5670X	GENE229X	NODE5669X	0.381991
NODE5671X	NODE5647X	GENE588X	0.376273
NODE5672X	NODE5599X	NODE5671X	0.383617
NODE5673X	NODE5483X	NODE5657X	0.375331
NODE5674X	GENE1571X	GENE5463X	0.372661
NODE5675X	GENE2763X	NODE5666X	0.370377
NODE5676X	GENE555X	NODE5663X	0.370373
NODE5677X	NODE5568X	NODE5562X	0.368583
NODE5678X	NODE5676X	NODE5621X	0.368312
NODE5679X	NODE5670X	NODE5675X	0.368216
NODE5680X	GENE647X	NODE5679X	0.38382
NODE5681X	GENE1585X	NODE5611X	0.366451
NODE5682X	NODE5681X	GENE1027X	0.395513
NODE5683X	NODE5682X	NODE5678X	0.366287
NODE5684X	NODE5673X	GENE414X	0.365883
NODE5685X	GENE4046X	GENE3846X	0.365771
NODE5686X	NODE5672X	NODE5468X	0.364492
NODE5687X	NODE5683X	GENE1364X	0.364401
NODE5688X	NODE5687X	NODE5655X	0.362559
NODE5689X	GENE4883X	NODE5684X	0.362374
NODE5690X	GENE3955X	NODE5661X	0.361997
NODE5691X	GENE245X	NODE5689X	0.361084
NODE5692X	GENE5655X	NODE5691X	0.360391
NODE5693X	GENE3112X	GENE163X	0.359885
NODE5694X	NODE5686X	NODE5660X	0.353285
NODE5695X	NODE5692X	NODE5618X	0.347093
NODE5696X	NODE5688X	NODE5615X	0.345671
NODE5697X	GENE493X	NODE5694X	0.345156
NODE5698X	GENE3356X	GENE2494X	0.343531
NODE5699X	GENE4703X	GENE327X	0.341781
NODE5700X	NODE5680X	NODE5557X	0.341132
NODE5701X	GENE2694X	NODE5697X	0.339862
NODE5702X	NODE5685X	NODE5696X	0.339497
NODE5703X	GENE1376X	NODE5695X	0.337433
NODE5704X	NODE5702X	GENE3542X	0.332671
NODE5705X	NODE5700X	NODE5674X	0.330762
NODE5706X	GENE2984X	NODE5703X	0.329463
NODE5707X	NODE5706X	NODE5677X	0.327987
NODE5708X	GENE97X	NODE5707X	0.327684
NODE5709X	GENE3572X	GENE5465X	0.32566
NODE5710X	NODE5708X	NODE5690X	0.324967
NODE5711X	GENE3447X	NODE5566X	0.32458
NODE5712X	NODE5711X	GENE2887X	0.329708
NODE5713X	NODE5712X	GENE3462X	0.353814
NODE5714X	NODE5713X	NODE5705X	0.323955
NODE5715X	NODE5714X	GENE3372X	0.321781
NODE5716X	NODE5704X	GENE940X	0.321686
NODE5717X	NODE4860X	NODE5710X	0.316624
NODE5718X	NODE5445X	GENE2740X	0.315531
NODE5719X	GENE3780X	NODE5716X	0.315054
NODE5720X	GENE556X	NODE5717X	0.312185
NODE5721X	GENE118X	NODE5667X	0.310978
NODE5722X	NODE5719X	GENE89X	0.302986
NODE5723X	GENE1948X	NODE5720X	0.298429
NODE5724X	NODE5715X	GENE5632X	0.298019
NODE5725X	GENE2250X	NODE5709X	0.295182
NODE5726X	GENE962X	NODE5701X	0.294181
NODE5727X	GENE3152X	GENE4279X	0.293586
NODE5728X	NODE5724X	NODE5664X	0.292781
NODE5729X	NODE5723X	GENE987X	0.289715
NODE5730X	NODE5722X	NODE5698X	0.289439
NODE5731X	NODE5699X	NODE5646X	0.287981
NODE5732X	NODE5731X	GENE2681X	0.288189
NODE5733X	GENE399X	NODE5726X	0.282715
NODE5734X	NODE5730X	GENE130X	0.279985
NODE5735X	NODE5718X	NODE5721X	0.277121
NODE5736X	NODE5734X	NODE5693X	0.2763
NODE5737X	GENE4491X	NODE5729X	0.275043
NODE5738X	NODE5737X	GENE1656X	0.267673
NODE5739X	NODE5733X	GENE2057X	0.261646
NODE5740X	GENE772X	GENE3094X	0.260995
NODE5741X	GENE4591X	NODE5738X	0.255097
NODE5742X	NODE5732X	NODE5740X	0.253859
NODE5743X	NODE5742X	NODE5727X	0.28395
NODE5744X	NODE5735X	NODE5736X	0.250939
NODE5745X	NODE5739X	NODE5744X	0.238228
NODE5746X	GENE113X	NODE5741X	0.213743
NODE5747X	NODE5745X	GENE4226X	0.199515
NODE5748X	NODE5725X	NODE5728X	0.18406
NODE5749X	NODE5746X	GENE2674X	0.151295
NODE5750X	NODE5747X	NODE5749X	0.142408
NODE5751X	NODE5748X	GENE1264X	0.12043
NODE5752X	NODE5743X	NODE5750X	0.118471
NODE5753X	GENE1682X	NODE5751X	0.108882
NODE5754X	NODE5753X	NODE5752X	-0.219462
