# Supplementary material for: Stunned Silence: Gene Expression Programs in Human Cells Infected with Monkeypox or Vaccinia Virus
Source: PLoS One. 2011 Jan 18;6(1):e15615. doi: 10.1371/journal.pone.0015615 (PMC3022624; doi:10.1371/journal.pone.0015615)
Supplement: Figure S2a — Detection of MPV and VAC viral infection by immunofluorescence in HeLa cells and Fibroblasts. Primary human dermal fibroblasts (A) or HeLa cells (B) were infected in parallel with Vaccinia Western Reserve (VAC-WR) or Monkeypox Zaire (MPV-ZAI) with 10 PFU/cell, or mock infected (Mock). Cells were fixed in 10% neutral buffered formalin at 24 hours post-infection. MPV or VAC viral antigen was detected with a polyclonal anti-Vaccinia antibody and a secondary antibody conjugated with Alexa 488 (green). Cell nuclei/DNA were visualized with DAPI (blue). At least 40 fields at 20× magnification each were examined for HeLa cells and fibroblasts, respectively. Figure S2a contains complete data corresponding to Figure 2 (as calculated Data are provided as tab-delimited text in a “.cdt” format. Each row (except row 1) represents a gene and each column (except columns 1–4) represents an experimental sample. Each cell represents a quantitative measurement (on a log scale) of the ratio of the abundance of transcripts from the specified gene in the specified sample, to the same gene's abundance in the “time zero” sample (prior to infection or chemical treatment). The samples are identified by the headers in row 1. The genes are identified by name in Column 3. To open, display and browse these data with the Treeview visualization program (eg., Java Treeview [44]), rename this file as “Figure 2.cdt”, and rename Figure S2b as “Figure 2.gtr” and store them in the same folder. (CDT) [file pone.0015615.s003.cdt]

GID	CLID	NAME	GWEIGHT	0 hr repl. 1||CPDn178  	0 hr repl. 2||CPDn179  	0 hr repl. 3||CPDn186  	0 hr repl. 4||CPDn187  	Mock 24 hr repl. 1||CPDn180  	Mock 24 hr repl. 2||CPDn188  	IFN-alpha 24 hr repl. 1||CPDn181  	IFN-alpha 24 hr repl. 2||CPDn189  	Dexamethasone 24 hr repl. 1||CPDn194b 	Dexamethasone 24 hr repl. 2||CPDn195  	PMA + ionomycin 24 hr repl. 1||CPDn184  	PMA + ionomycin 24 hr repl. 2||CPDn192  	Poly(I-C) 24 hr repl. 1||CPDn183  	Poly(I-C) 24 hr repl. 2||CPDn191  	LPS 24 hr repl. 1||CPDn185  	LPS 24 hr repl. 2||CPDn193  	TNF alpha 24 hr repl. 1||CPDn182  	TNF alpha 24 hr repl. 2||CPDn190  
GENE1545X	9963	" SLC23A1 :  Solute carrier family 23 (nucleobase transporters), member 1"	1	0.354	-0.482	0.022	0.107	-0.294	0.44	2.8	2.26	0.045	0.614	0.342	0.309	1.71	1.8	1.37	1.09	1.94	1.22
GENE2039X	3017	" HIST1H2BD :  Histone cluster 1, H2bd"	1	-0.532	0.0425	0.332	0.157	0.971	0.239	2.57	2.06	-0.79	-0.801	-0.819	-0.306	2.39	1.99	0.522	0.533	1.56	0.692
GENE1491X	266727	 MDGA1 :  MAM domain containing glycosylphosphatidylinositol anchor 1	1	0.351	0.705	-0.461	-0.596	0.393	-1.06	1.46	-0.433	-1.72	-1.63	0	-1.44	1.47	-0.425	0.365	-1.33	0.997	-0.961
GENE3528X	3111	" HLA-DOA :  Major histocompatibility complex, class II, DO alpha"	1	0.126	0.26	0.0487	-0.22	-0.282	-0.927	1.36	-0.387	-1.85	-1.78	-1.57	-1.71	-0.302	-0.335	-0.502	-1.21	0.84	-0.585
GENE2066X	60558	 GUF1 :  GUF1 GTPase homolog (S. cerevisiae)	1	0	0	-0.073	0.072	0	-1.1	0.286	-0.635	-1.66	-1.75	-0.933	-1.05	-0.277	-0.377	-0.737	-1.4	0.815	-0.913
GENE1834X	2791	" GNG11 :  Guanine nucleotide binding protein (G protein), gamma 11"	1	-0.441	0.303	0.342	-0.203	0.351	-0.235	0.706	0.26	-1.46	-1.2	0.022	0.064	2.04	1.86	0.723	0.339	1.66	1.32
GENE3308X	83593	 RASSF5 :  Ras association (RalGDS/AF-6) domain family member 5	1	-0.0475	0.151	0.0855	-0.19	0.784	0.393	0.299	0.164	-1.71	-1.26	0.256	-0.113	2.35	1.72	0.276	0.0175	2.78	2.34
GENE2133X	8804	 CREG1 :  Cellular repressor of E1A-stimulated genes 1	1	0.491	0.075	-0.321	-0.246	1.54	0.587	0.758	0.377	0.422	0.571	0.469	0.766	1.5	1.03	0	0.341	1.59	1.96
GENE3639X	51202	 APOLD1 :  Apolipoprotein L domain containing 1	1	-0.379	0.345	0.034	-0.001	0.328	-0.193	0.023	-0.493	-0.703	-0.479	-0.126	-0.234	0.605	0.475	-0.57	-0.614	1.94	1.51
GENE2198X	4651	 MYO10 :  Myosin X	1	0.188	-0.0385	-0.175	0.0255	0.315	-0.162	-0.0055	-0.0965	-0.407	-0.407	-0.0095	0.0875	1.08	0.751	-0.224	-0.372	2.11	1.25
GENE1090X	10668	 CGRRF1 :  Cell growth regulator with ring finger domain 1	1	-0.066	0.128	-0.023	-0.038	0.436	0.02	0.376	0.1	-0.39	-0.226	0.197	0.129	1.44	1.01	-0.157	0.109	3.11	0.162
GENE1442X	10318	 TNIP1 :  TNFAIP3 interacting protein 1	1	-0.059	0.355	-0.091	-0.206	-0.217	0.257	0.108	0.087	-0.868	-0.379	0	0.016	1.75	2.38	1.32	0.851	3.1	2.11
GENE3539X	91133	 L3MBTL4 :  L(3)mbt-like 4 (Drosophila)	1	0.014	-0.102	-0.028	0.117	0.516	0.04	0.711	0.72	0	-0.256	0	0.139	1.78	1.31	1.26	0.854	2.39	2.58
GENE593X	340348	 TSPAN33 :  Tetraspanin 33	1	-1.5	-1.44	1.67	1.28	-0.554	0.484	1.46	1.53	0.155	0.104	-1.01	0.0085	2.86	2.59	0.478	0.974	4.61	2.86
GENE2472X	81844	 TRIM56 :  Tripartite motif-containing 56	1	-0.285	0.359	-0.012	-0.062	-0.028	0.486	0.832	0.741	-0.104	0.03	0.193	0.175	1.31	1.39	0.075	0.405	2	1.54
GENE719X	1116	 CHI3L1 :  Chitinase 3-like 1 (cartilage glycoprotein-39)	1	-0.474	0.12	0.534	-0.181	0.708	-0.298	0.203	0.042	-0.783	-0.804	-0.586	-0.949	1.46	0.57	-0.01	-0.454	3.6	0.534
GENE41X	2035	" EPB41 :  Erythrocyte membrane protein band 4.1 (elliptocytosis 1, RH-linked)"	1	0.0515	0.0805	0.0895	-0.221	0.459	-0.282	0.334	0.433	-0.247	-0.108	0.062	-1.17	1.24	1.05	0.226	0.0615	2.87	1.1
GENE1201X	83935	 TMEM133 :  Transmembrane protein 133	1	0.566	-0.14	-0.236	-0.191	0.178	-0.478	-0.267	-0.418	-0.523	-0.524	-1.25	-1.13	1.29	0.79	0.32	-0.214	0	2.39
GENE1552X	3290	 HSD11B1 :  Hydroxysteroid (11-beta) dehydrogenase 1	1	0.216	-0.05	-0.156	-0.011	0.138	-0.108	0.143	-0.338	-0.733	-0.694	-0.786	-0.869	0	2.29	0.66	0.286	3.45	3.21
GENE3341X	6236	 RRAD :  Ras-related associated with diabetes	1	0.121	0.395	-0.241	-0.276	0.033	0.177	0.528	-0.143	-0.218	-0.489	-0.731	-0.724	1.54	2.06	0.505	0.151	2.89	2.55
GENE5X	1438	" CSF2RA :  Colony stimulating factor 2 receptor, alpha, low-affinity (granulocyte-macrophage)"	1	-0.246	-0.112	0.132	0.227	-0.114	0.38	-0.079	0	-0.325	-0.066	-1.08	-0.301	1.55	0.938	-0.012	0.174	2.77	0.952
GENE2220X	7185	 TRAF1 :  TNF receptor-associated factor 1	1	-0.291	-0.167	0.214	0.244	-0.124	0.2	0.0158	-0.218	-0.563	-0.521	-0.976	-0.966	2.33	1.83	0.0587	-0.286	3.59	2.06
GENE323X	914	 CD2 :  CD2 molecule	1	-0.605	-0.141	0.313	0.433	0.472	-0.019	0.352	0.191	-0.084	0.32	-0.147	0.11	1.13	1.58	-0.011	0.515	2.26	1.69
GENE1049X	55203	" LGI2 :  Leucine-rich repeat LGI family, member 2"	1	-0.508	-0.229	0.46	0.557	0.368	0.542	-0.004	0.08	0.367	0.0415	-0.438	-0.298	1.42	1.61	0.0155	0.567	3.78	2.92
GENE1182X	3455	" IFNAR2 :  interferon (alpha, beta and omega) receptor 2"	1	0.0125	0.111	-0.154	0.0305	0.0095	0.183	0.213	-0.271	0.569	0.833	-0.234	-0.0075	2.41	2.4	1.43	1.53	3.74	2.92
GENE1217X	114614	 MIR155HG :  MIR155 host gene (non-protein coding)	1	0.439	-0.167	-0.018	-0.253	-0.764	-0.48	0.301	-0.015	0.5	0.439	0.272	-0.171	3.73	2.97	2.82	1.42	5.3	4.84
GENE533X	5993	" RFX5 :  Regulatory factor X, 5 (influences HLA class II expression)"	1	0.129	-0.0475	-0.194	0.112	-0.315	-0.626	0.0505	0.429	-0.0305	0.0485	-1.22	-1.09	1.64	1.52	2.41	1.05	0.607	1.7
GENE1544X	11149	 BVES :  Blood vessel epicardial substance	1	0.47	0	-0.612	0.143	-0.008	-0.394	0.357	0	0.421	0.28	-0.422	-0.575	1.62	1.2	1.75	1.49	0.696	2.41
GENE2931X	387104	 C6orf174 :  Chromosome 6 open reading frame 174	1	0.041	-0.025	0.079	-0.096	0.183	-0.293	0.818	1.04	0.932	0.781	-0.351	-0.614	1.79	1.56	1.75	1.46	1.33	2.2
GENE1789X	10630	 PDPN :  Podoplanin	1	-0.134	0.26	-0.171	0.044	-0.097	0.192	0.198	0.142	0.612	0.736	-2.2	-2.32	2.41	2.23	2.43	1.89	2.73	3.39
GENE24X	4211	 MEIS1 :  Meis homeobox 1	1	0.34	0.019	-0.097	-0.262	-0.173	-0.429	-0.163	-0.194	-0.209	0.075	-3.86	-1.88	2.61	2.22	2.1	1.56	2.14	2.77
GENE2096X	9420	" CYP7B1 :  cytochrome P450, family 7, subfamily B, polypeptide 1"	1	0.299	0.683	-0.303	-0.678	1.28	0.315	1.9	0.965	-0.1	-0.281	0	-1.58	4.78	4.5	3.36	2.71	5.25	5.02
GENE914X	1193	 CLIC2 :  chloride intracellular channel 2	1	0.13	0.194	-0.097	-0.227	-0.118	-0.299	0.312	0.141	-0.88	-0.45	-2.16	-1.86	2.09	1.75	1.39	0.855	1.28	1.72
GENE736X	9641	" IKBKE :  Inhibitor of kappa light polypeptide gene enhancer in B-cells, kinase epsilon"	1	-0.0713	0.255	-0.141	-0.0432	0.178	0.112	0.752	0.23	-0.933	-0.806	-2.71	-2.03	1.96	1.95	1.17	0.824	2.35	1.68
GENE3251X	4281	 MID1 :  Midline 1 (Opitz/BBB syndrome)	1	-0.221	0.303	0.007	-0.088	-0.639	-0.395	0.116	-0.195	-1.48	-1.2	-1.86	-2.16	0.793	0.243	0.053	-0.281	0.935	1.15
GENE1950X	57128	 LYRM4  :  LYR motif containing 4	1	-0.561	0.563	0.307	-0.308	0.851	0.275	0.346	0.155	-0.85	-0.351	-1.03	-1.44	1.39	1.42	0.703	0.039	2.84	1.21
GENE619X	25953	 PNKD :  Paroxysmal nonkinesigenic dyskinesia	1	0.054	0.458	-0.098	-0.413	0.226	0.73	-0.389	-0.28	-0.005	0.044	-2.13	-1.34	1.38	1.21	0.698	1.07	0	2.64
GENE2968X	8767	 RIPK2 :  Receptor-interacting serine-threonine kinase 2	1	0.049	-0.057	-0.173	0.182	0.391	-0.015	0.076	0.135	-0.04	0.079	-1.17	-1.12	1.57	1.64	1.23	1.06	2.42	3.19
GENE3298X	3460	 IFNGR2 :  interferon gamma receptor 2 (interferon gamma transducer 1)	1	0.00867	-0.0673	-0.147	0.205	0.244	0.195	0.181	0.205	0.0897	0.0987	-1.04	-1.23	1.66	1.78	1.14	1.06	2.63	2.96
GENE2449X	25825	 BACE2 :  Beta-site APP-cleaving enzyme 2	1	0.109	0.023	-0.073	-0.058	0.341	0.135	0.316	0.515	-5.55E-17	0.119	-1.04	-1.01	0.723	0.683	0.793	0.799	1.77	1.63
GENE1941X	4828	 NMB :  Neuromedin B	1	-0.461	-0.017	0.327	0.152	0.561	-0.055	0.056	-0.125	-0.83	-0.871	-1.3	-1.31	0.923	0.913	1.55	0.859	0	3.15
GENE2584X	4129	 MAOB :  monoamine oxidase B	1	-0.274	-0.11	0.384	-0.001	0.108	0.692	-0.437	0.762	0.057	0.676	-0.676	-1.33	2.17	2.16	3.41	2.57	4.68	4.61
GENE785X	8671	" SLC4A4 :  Solute carrier family 4, sodium bicarbonate cotransporter, member 4"	1	0.409	-0.137	-0.053	-0.218	-0.379	-0.765	-0.664	-0.625	-0.71	-0.541	-1.26	-0.736	2.1	1.69	2.77	1.86	0	3.51
GENE560X	28232	" SLCO3A1 :  Solute carrier organic anion transporter family, member 3A1"	1	0.319	0.0463	-0.183	-0.181	0.441	0.288	0.166	0.412	-0.277	-0.0743	-0.326	-0.523	2.21	2.08	1.81	1.54	3.12	3.21
GENE1587X	3772	" KCNJ15 :  Potassium inwardly-rectifying channel, subfamily J, member 15"	1	0.176	0.51	0.284	-0.971	-0.622	0.532	0.683	0.622	-0.353	-0.684	0	-0.989	1.34	1.28	1.79	1.53	3.04	2.45
GENE881X	8626	 TP63 :  Tumor protein p63	1	0.331	0.095	-0.191	-0.236	0	-0.503	0.888	0.247	-1.03	-1.46	0	0	1.79	1.33	2.94	2.2	2.93	3.89
GENE2049X	4739	" NEDD9 :  Neural precursor cell expressed, developmentally down-regulated 9"	1	-0.346	-0.012	0.122	0.237	-0.204	-0.18	-0.269	-0.24	-0.205	-0.076	-2.65	-2.35	0.508	0.218	0.438	0.554	1.44	1.03
GENE1233X	1203	" CLN5 :  Ceroid-lipofuscinosis, neuronal 5"	1	0.249	0.183	-0.483	0.052	1.03	-0.155	0.686	0.475	0.74	0.829	0.157	-0.086	1.02	0.713	1.04	0.569	1.73	2.01
GENE1561X	24137	 KIF4A :  kinesin family member 4A	1	-0.531	0.073	0.117	0.342	-0.949	-1.47	-0.914	-0.685	-0.89	-0.311	-1.57	-1.88	-0.337	-0.377	-0.597	-0.691	0	0.187
GENE3026X	1591	" CYP24A1 :  Cytochrome P450, family 24, subfamily A, polypeptide 1"	1	0.0025	-0.0635	0.0405	0.0205	-0.751	0.824	-0.65	0.464	1.43	0.627	-0.504	-0.388	0.676	2.25	0.426	0.542	1.45	2.26
GENE2912X	9589	 WTAP :  Wilms tumor 1 associated protein	1	0.446	-0.19	-0.036	-0.221	-0.092	-0.168	0.353	0.282	-0.253	0.046	0.564	-0.249	1.82	1.52	2.65	0.716	2.72	1.32
GENE715X	7186	 TRAF2 :  TNF receptor-associated factor 2	1	-0.401	-0.127	0.112	0.417	-0.419	-0.015	0.436	0.83	-0.12	-0.051	0.567	0.294	1.35	1.49	1.26	1.66	1.25	2.26
GENE2772X	137075	 CLDN23 :  Claudin 23	1	0.441	0.005	-0.241	-0.206	1.37	-0.263	1.73	1.23	0.462	0.581	1.23	1.54	1.94	1.48	1.19	0.941	1.1	1.46
GENE983X	23524	 SRRM2 :  serine/arginine repetitive matrix 2	1	-0.291	0.142	-0.0035	0.151	0.0905	0.405	2.45	2.05	-1.27	-1.03	1.02	0.919	3.46	3.18	1.29	1.31	0.442	1.59
GENE753X	9628	 RGS6 :  Regulator of G-protein signaling 6	1	-0.344	0.07	0.029	0.244	0.288	0.647	2.13	2.05	-0.753	-0.794	1.14	0.816	3.26	3.22	1.24	1.35	2.4	1.82
GENE93X	8340	" HIST1H2BL :  Histone cluster 1, H2bl"	1	0.276	-0.07	-0.176	-0.031	0.208	0.132	1.03	1.18	-0.463	-0.264	0.674	0.901	1.86	2.23	0.75	1.15	0.952	1.41
GENE3295X	7453	 WARS :  Tryptophanyl-tRNA synthetase	1	-0.302	0.241	0.0605	0.0005	0.149	0.368	4.36	3.82	-1.38	-1.16	2.92	2.57	6.86	6.67	3.92	3.64	4.71	3.73
GENE3318X	3669	 ISG20 :  Interferon stimulated exonuclease gene 20kDa	1	-0.312	-0.0277	0.0113	0.328	-0.00467	0.464	5.63	5.11	-0.817	-0.772	3.37	3.04	8.34	8.43	5.31	5.38	6.28	5.96
GENE890X	197259	 MLKL :  Mixed lineage kinase domain-like	1	-0.426	0.278	0.102	0.047	0.156	-0.39	2.66	2.43	-1.02	-0.706	1.1	0.989	3.54	3.27	2.25	1.91	2.95	1.71
GENE3066X	3665	 IRF7 :  Interferon regulatory factor 7	1	-0.287	0.157	0.119	0.011	0.393	0.246	2.17	1.61	-0.538	-0.47	0.494	0.273	1.71	1.73	1.07	1.06	1.62	1.12
GENE2827X	63027	" SLC22A23 :  solute carrier family 22, member 23"	1	-0.0215	0.112	0.116	-0.208	0.326	0.285	3.73	3.54	-0.441	-0.262	-0.694	-1.2	2.5	2.6	2.75	2.55	4.07	3.41
GENE388X	3675	" ITGA3 :  Integrin, alpha 3 (antigen CD49C, alpha 3 subunit of VLA-3 receptor)"	1	-0.501	-0.381	0.38	0.502	-1.28	-0.235	0.322	0.751	-1.76	-1.66	-1.85	-1.25	-0.297	0.309	-0.117	0.455	0.792	0.143
GENE2269X	55748	 CNDP2 :  CNDP dipeptidase 2 (metallopeptidase M20 family)	1	-0.509	0.565	0.029	-0.086	0.133	-0.403	1.86	1.38	-0.918	-0.769	-0.011	-0.434	0.885	0.995	1.31	0.771	0	1.05
GENE3477X	83666	" PARP9 :  Poly (ADP-ribose) polymerase family, member 9"	1	0.451	-0.245	-0.151	-0.056	-0.117	-0.233	3.15	2.41	-0.628	-0.509	-0.961	0.886	1.81	1.81	2.71	1.76	2.44	1.96
GENE2368X	9473	 C1orf38 :  Chromosome 1 open reading frame 38	1	-0.044	0.15	-0.096	-0.011	0.988	0.152	3.64	3.3	-1.86	-1.58	-0.956	-1.03	2.58	2.46	3.62	2.46	0	1.96
GENE1379X	834	" CASP1 :  Caspase 1, apoptosis-related cysteine peptidase (interleukin 1, beta, convertase)"	1	-0.116	0.3	-0.0407	-0.143	0.0633	-0.0453	1.85	1.67	-1.22	-0.829	-1.34	-1.3	1.85	1.35	1.82	1.41	0.911	0.757
GENE1956X	10207	 INADL :  InaD-like (Drosophila)	1	-0.043	0.0577	0.025	-0.04	0.116	-0.279	3.18	1.97	0.017	0.26	-0.987	-0.715	2.52	1.38	2.29	1.65	1.54	1.74
GENE3325X	9582	" APOBEC3B :  Apolipoprotein B mRNA editing enzyme, catalytic polypeptide-like 3B"	1	-0.347	0.117	0.0905	0.141	-0.905	-0.657	0.943	0.329	-1.23	-0.927	-2.28	-2.73	0.891	1.29	0.462	0.333	1.38	1.32
GENE3494X	340061	 TMEM173 :  Transmembrane protein 173	1	0.094	0.378	-0.218	-0.253	-0.214	0.3	1.62	1.28	-0.525	-0.546	-1.98	-1.49	1.73	1.55	1.11	1.39	0	1.9
GENE514X	10437	" IFI30 :  Interferon, gamma-inducible protein 30"	1	-0.294	0.14	-0.079	0.233	0.0183	-0.0277	2.3	2.37	-1.09	-0.794	-2.43	-2.15	2.12	2.1	1.9	1.86	2.62	2.49
GENE3054X	9246	 UBE2L6 :  Ubiquitin-conjugating enzyme E2L 6	1	-0.328	0.157	0.15	0.0205	0.364	0.368	2.95	2.88	-0.697	-0.518	-2.41	-2.48	3.28	3.07	2.58	2.55	3.1	2.3
GENE3113X	8519	 IFITM1 :  Interferon induced transmembrane protein 1 (9-27)	1	-0.468	0.221	0.0727	0.173	0.444	0.243	4.84	4.46	-0.734	-0.598	-2.36	-2.42	4.41	4.41	3.66	3.68	4.5	3.35
GENE2626X	24138	 IFIT5 :  Interferon-induced protein with tetratricopeptide repeats 5	1	0.219	0.563	-0.283	-0.498	0.221	-0.605	2.22	1.23	-0.58	-0.411	-1.08	-1.66	2.22	1.25	1.77	0.799	0	1.1
GENE2173X	140691	 TRIM69 :  Tripartite motif-containing 69	1	0.209	0.313	-0.193	-0.328	0.631	0.325	1.85	1.58	-0.18	0.169	-0.983	-0.426	1.97	1.52	1.26	0	1.25	1.22
GENE871X	3431	 SP110 :  SP110 nuclear body protein	1	-0.124	0.317	0.00767	-0.201	0.221	-0.108	2.39	2.02	-0.986	-0.777	-1.88	-2.02	2.15	2.13	1.71	1.2	1.3	0.924
GENE432X	3660	 IRF2 :  interferon regulatory factor 2	1	0.0387	0.186	-0.0833	-0.142	0.461	-0.282	2.14	1.8	-1.76	-1.34	-2.19	-2.66	1.92	1.67	1.54	1.06	1.61	0.9
GENE3069X	55337	 C19orf66 :  chromosome 19 open reading frame 66	1	-0.306	0.188	-0.048	0.167	0.396	2.22E-16	1.76	1.16	-1.16	-0.876	-1.53	-1.84	1.57	1.23	0.768	0.324	1.22	0.472
GENE43X	972	" CD74 :  CD74 molecule, major histocompatibility complex, class II invariant chain"	1	-0.471	0.245	0.099	0.009	0.538	0.135	3.29	2.79	-1.33	-1.09	-1.76	-1.59	2.71	2.59	1.3	1.22	3.66	1.51
GENE71X	11119	" BTN3A1 :  Butyrophilin, subfamily 3, member A1"	1	-0.323	0.137	0.191	-0.011	0.549	0.219	1.92	1.7	-1.25	-0.968	-0.825	-0.907	2.29	1.69	1.04	0.838	2.03	1.24
GENE1499X	10384	" BTN3A3 :  Butyrophilin, subfamily 3, member A3"	1	-0.15	0.319	-0.052	-0.117	0.597	0.276	1.91	1.58	-1.04	-0.78	-1.13	-1.22	2.69	2.21	1.08	0.895	2.25	1.15
GENE3145X	3075	 CFH :  Complement factor H	1	-0.031	0.663	-0.143	-0.488	1.13	0.285	2.14	1.39	-0.82	-0.701	-0.983	-1.42	2.84	2.29	1.15	0.409	2.81	1.46
GENE2204X	23052	 ENDOD1 :  Endonuclease domain containing 1	1	-0.216	0.288	0.0425	-0.223	1.45	0.321	1.56	1.16	0.0055	0.22	-0.028	-0.111	2.03	1.71	1.1	0.985	1.99	1.51
GENE1285X	441108	 C5orf56 :  chromosome 5 open reading frame 56	1	0.076	0.28	-0.256	-0.101	0.208	0.392	1.81	1.67	-0.713	-0.604	-0.506	-0.469	2.29	2.51	1.15	0	2.05	1.43
GENE3137X	11118	" BTN3A2 :  Butyrophilin, subfamily 3, member A2"	1	-0.099	0.235	0.249	-0.386	0.393	0.357	1.41	1.35	0	-0.159	0.109	0.136	1.71	1.65	1.1	1	0	1.31
GENE3398X	5721	" PSME2 :  Proteasome (prosome, macropain) activator subunit 2 (PA28 beta)"	1	-0.665	0.324	-0.021	0.353	0.0815	-0.409	2.14	1.97	-1.58	-1.3	-0.792	-0.746	2.49	2.3	1.4	1.5	3.51	2.05
GENE1560X	54919	 HEATR2 :  HEAT repeat containing 2	1	-0.546	0.508	-0.018	0.057	0.156	-0.21	1.56	1.39	-1.23	-1.07	-0.828	-0.641	1.58	1.74	1.01	1.01	2.59	1.29
GENE1898X	6518	" SLC2A5 :  Solute carrier family 2 (facilitated glucose/fructose transporter), member 5"	1	-0.119	0.392	-0.0188	-0.254	-0.0472	-0.233	1.81	0.852	-1.64	-1.59	-1.49	-1.66	1.95	1.78	1.81	1.13	2.95	1.26
GENE1970X	6892	 TAPBP  :  TAP binding protein (tapasin)	1	-0.068	0.286	-0.03	-0.188	-0.306	0.038	0.809	0.735	-0.656	-0.188	-0.92	-1.38	1.7	1.92	1.05	0.815	1.95	1.64
GENE424X	6892	 TAPBP :  TAP binding protein (tapasin)	1	-0.068	0.286	-0.03	-0.188	-0.306	0.038	0.809	0.735	-0.656	-0.188	-0.92	-1.38	1.7	1.92	1.05	0.815	1.95	1.64
GENE1417X	5699	" PSMB10 :  Proteasome (prosome, macropain) subunit, beta type, 10"	1	-0.277	0.216	0.0205	0.0405	-0.0855	-0.06	1.78	1.31	-0.791	-0.652	-1.05	-0.692	2.8	2.22	1.53	1.34	2.82	2.24
GENE2197X	5696	" PSMB8 :  Proteasome (prosome, macropain) subunit, beta type, 8 (large multifunctional peptidase 7)"	1	-0.052	0.169	-0.201	0.0843	0.06	0.617	1.71	1.63	-0.278	-0.315	-1	-0.974	1.99	2.26	1.42	1.46	2.24	1.74
GENE2003X	2634	" GBP2 :  Guanylate binding protein 2, interferon-inducible"	1	-0.343	0.246	0.141	-0.0445	0.429	0.349	3.73	3.67	-1.67	-1.31	-2.67	-2.55	5.77	5.75	3.86	3.5	5.38	4.9
GENE1730X	1520	 CTSS :  Cathepsin S	1	0.263	0.0715	-0.0845	-0.249	0.225	-0.106	2.94	2.58	-0.416	-0.463	-1.56	-0.913	5.09	4.75	3.18	2.54	4.16	3.63
GENE1450X	728489	 DNLZ :  DNL-type zinc finger	1	-0.246	-0.202	-0.028	0.477	-0.144	-0.33	1.04	1.36	-0.355	-0.446	-1.17	-1.14	2.11	1.84	1.16	1.18	1.02	1.83
GENE2495X	4325	 MMP16 :  Matrix metallopeptidase 16 (membrane-inserted)	1	0.154	-0.492	0.062	0.277	-0.504	-0.04	1.17	1.1	-0.545	-0.196	-1.51	-1.09	1.7	1.61	0.338	0.704	1.52	1.14
GENE2447X	26270	 FBXO6 :  F-box protein 6	1	0.044	0.158	0.072	-0.273	-0.504	0.18	1.77	0.81	0.095	-0.156	-0.568	-0.691	1.87	1.46	0.668	0.624	1.66	0.612
GENE1378X	968	 CD68 :  CD68 molecule	1	-0.421	0.248	0.087	0.087	-0.239	0.11	1.39	1.38	-0.725	-0.456	-1.02	-1.32	2.21	2.11	0.883	1	1.14	0.622
GENE1100X	151636	 DTX3L :  Deltex 3-like (Drosophila)	1	0.181	-0.015	-0.161	-0.006	-0.107	-0.113	2.15	1.96	-0.548	-0.559	-1.51	-1.96	3.12	2.77	1.52	1.54	1.31	1.71
GENE1894X	10379	 IRF9 :  Interferon regulatory factor 9	1	0.06	0.224	-0.062	-0.222	0.197	-0.114	1.52	1.36	-0.584	-0.435	-0.572	-1.36	2	1.64	1.47	0.915	1.14	0.838
GENE2583X	4615	 MYD88 :  Myeloid differentiation primary response gene (88)	1	-0.34	0.204	-0.112	0.248	0.357	-0.024	2.63	2.59	-0.764	-0.505	-1.2	-1.01	3.05	2.99	2.02	1.62	2.01	1.24
GENE90X	64108	 RTP4 :  Receptor (chemosensory) transporter protein 4	1	-0.277	0.147	0.131	0	0.535	0.169	4.73	4.66	-0.816	-0.767	-2.29	-1.94	6.56	6.27	4.41	4.26	4.5	3.93
GENE1674X	11274	 USP18 :  Ubiquitin specific peptidase 18	1	-0.181	-0.037	0.107	0.112	0.051	-0.305	4.06	3.44	0.27	0.229	-1.71	-1.21	5.73	4.8	3.95	0	0	3.11
GENE950X	684	 BST2 :  Bone marrow stromal cell antigen 2	1	-0.209	-0.045	-0.021	0.274	0.003	0.297	4.43	4.48	0.652	0.561	-1.13	0.146	5.55	5.88	4.33	4.53	4.39	4.76
GENE456X	4939	" OAS2 :  2'-5'-oligoadenylate synthetase 2, 69/71kDa"	1	0.174	0.134	-0.096	-0.213	0.23	-0.29	2.61	2.93	-0.111	-0.036	-0.426	-0.779	3.8	3.5	3.55	2.88	2.93	3.14
GENE2264X	6772	" STAT1  :  signal transducer and activator of transcription 1, 91kDa "	1	0.171	0.0323	-0.0462	-0.156	0.338	-0.0607	2.52	2.61	0.0843	0.356	0.299	0.228	3.23	3.48	3.08	2.77	2.49	3
GENE2637X	6772	" STAT1  :  signal transducer and activator of transcription 1, 91kDa"	1	0.171	0.0323	-0.0462	-0.156	0.338	-0.0607	2.52	2.61	0.0843	0.356	0.299	0.228	3.23	3.48	3.08	2.77	2.49	3
GENE94X	5610	 EIF2AK2 :  Eukaryotic translation initiation factor 2-alpha kinase 2	1	0.576	-0.117	-0.266	-0.191	0.404	-0.395	2.72	2.34	0.16	0.442	0.337	0.217	3.92	3.94	2.91	2.63	2.47	2.9
GENE1277X	91351	 DDX60L :  DEAD (Asp-Glu-Ala-Asp) box polypeptide 60-like	1	0.117	0.0715	0.0155	-0.205	-0.0805	-0.431	3.04	2.47	-0.0065	0.152	-0.634	-0.144	4.85	4.23	3.18	2.68	2.92	2.85
GENE854X	8743	" TNFSF10 :  Tumor necrosis factor (ligand) superfamily, member 10"	1	-0.1	-0.261	0.028	0.333	0.152	0.361	6.07	6.06	-1.58	-0.98	-1.53	-0.8	9.02	8.87	5.97	5.71	5.58	5.18
GENE1911X	85441	 PRIC285 :  Peroxisomal proliferator-activated receptor A interacting complex 285	1	-0.536	0.108	0.232	0.197	0.556	0.19	3.49	3.22	-0.365	-0.276	0.132	-0.201	5.18	4.67	2.84	3.14	0	3.07
GENE1282X	3433	 IFIT2 :  Interferon-induced protein with tetratricopeptide repeats 2	1	0.103	-0.647	0.278	0.0497	0.139	-0.0507	3.5	3.4	-0.332	0.0167	-0.0153	-0.185	4.85	4.11	3.87	1.97	3.02	2.66
GENE2781X	2537	" IFI6 :  Interferon, alpha-inducible protein 6"	1	-0.252	-0.112	0.317	0.0465	0.376	-0.0855	3.03	2.92	-0.155	0.109	0.267	0.134	4.03	3.8	2.87	2.52	2.96	2.9
GENE1163X	10561	 IFI44 :  Interferon-induced protein 44	1	0.174	-0.062	0.182	-0.293	1.16	-0.08	3.61	5.2	-0.045	0.184	-0.258	-0.081	6.11	5.93	4.33	4.42	0	4.53
GENE1830X	54625	" PARP14 :  poly (ADP-ribose) polymerase family, member 14"	1	0.214	0.182	-0.12	-0.277	0.188	0.0202	2.88	2.57	-0.717	-0.536	-0.488	-0.399	4.73	4.51	3.21	2.8	3.8	3.29
GENE1143X	79132	 DHX58 :  DEXH (Asp-Glu-X-His) box polypeptide 58	1	0.279	0.013	-0.163	-0.128	-0.549	0.135	1.59	1.94	-1.02	-0.741	-1.04	-0.806	2.55	2.09	1.67	1.73	2.17	2.14
GENE3305X	4599	" MX1 :  Myxovirus (influenza virus) resistance 1, interferon-inducible protein p78 (mouse)"	1	0.0477	0.0483	-0.0843	-0.0127	-0.147	-0.186	3.86	3.69	-1.27	-1.12	-0.568	-0.914	4.5	3.69	3.46	2.98	3.99	3.13
GENE834X	9636	 ISG15 :  ISG15 ubiquitin-like modifier	1	-0.339	0.03	0.199	0.109	0.338	0.492	7.05	6.88	-0.693	-0.529	-1.23	-1.21	8.14	8.41	6.73	6.73	6.88	6.78
GENE763X	4600	 MX2 :  Myxovirus (influenza virus) resistance 2 (mouse)	1	0.0297	-0.0197	0.0443	-0.054	-0.358	0.0323	6.33	5.28	-0.913	-0.734	-1.22	-1.25	6.2	6.06	5.23	4.85	5.18	4.77
GENE1899X	4940	" OAS3 :  2'-5'-oligoadenylate synthetase 3, 100kDa"	1	-0.234	0.0555	0.205	-0.0255	-0.436	-0.388	5.58	5.78	-1.08	-1.06	-2.13	-2.37	5.99	5.93	5.33	4.85	5.54	4.79
GENE52X	11277	 TREX1 :  three prime repair exonuclease 1	1	-0.424	0.08	0.134	0.209	-0.402	-0.048	2.39	2.03	-1.04	-0.874	-0.756	-1.63	1.97	1.62	1.11	1.66	1.76	1.08
GENE281X	3133	" HLA-E :  major histocompatibility complex, class I, E"	1	-0.532	0.222	0.0505	0.261	-0.1	0.408	1.92	1.87	-0.447	-0.282	-0.39	-0.643	2.03	1.75	1.24	1.25	1.6	1.19
GENE1086X	55008	 HERC6 :  Hect domain and RLD 6	1	-0.274	0.33	0.004	-0.061	0.008	-0.028	5.3	5.02	-1.83	-1.49	-1.51	-2.26	5.55	5.41	4.95	4.12	0	4.03
GENE3306X	3434	 IFIT1 :  Interferon-induced protein with tetratricopeptide repeats 1	1	-0.366	0.368	0.302	-0.303	1.42	0.1	6.65	6.32	-2.92	-2.39	-2.3	-3.67	7.39	7.22	5.83	5.46	0	5.03
GENE1901X	3430	 IFI35 :  Interferon-induced protein 35	1	-0.629	0.54	0.0745	0.0145	0.0135	0.0225	4.54	2.62	-0.463	-0.439	-0.251	-0.389	3.51	3.37	2.33	2.21	2.91	2.29
GENE1500X	10068	 IL18BP :  Interleukin 18 binding protein	1	-0.806	-0.412	0.732	0.487	-1.13	0.48	4.55	2.56	-0.155	0.264	-0.688	-0.031	4.26	2.54	2.96	2.06	3.33	1.54
GENE850X	26292	 MYCBP :  Transcribed locus	1	0.056	-0.08	-0.066	0.089	-0.142	-0.198	0	2.73	0.537	0.616	0	0.131	3	2.84	2.29	2.24	2.31	2.28
GENE147X	10964	 IFI44L :  Transcribed locus	1	-1.15	-0.747	1.11	0.792	-0.389	0.195	8.08	8.93	1.48	1.61	0.617	0.454	9.83	7.82	7.54	6.91	7.76	7.07
GENE886X	3965	" LGALS9 :  Lectin, galactoside-binding, soluble, 9"	1	0.114	-0.112	-0.188	0.187	-0.614	0.21	3.35	3.67	-0.065	0.044	0.152	0.309	3.52	3.78	2.9	2.87	3.27	2.76
GENE2695X	2766	 GMPR :  Guanosine monophosphate reductase	1	-0.224	0.08	0.129	0.029	0.063	0.327	1.87	1.97	-1.17	-0.344	0.014	-0.579	3.14	2.76	1.92	1.34	1.09	1.72
GENE3482X	3574	 IL7 :  Interleukin 7	1	0.277	0.161	0.0355	-0.475	0.434	-0.0665	1.84	0.864	-0.651	-0.768	-0.26	-0.383	2.54	1.67	1.76	0.727	0.887	0.701
GENE3085X	84749	 USP30 :  Ubiquitin specific peptidase 30	1	-0.281	0.383	0.037	-0.138	1.01	0.505	0.886	0.845	-0.56	-0.381	0	-0.196	1.55	1.97	1.19	0.589	2.12	1.26
GENE870X	5173	 PDYN :  Prodynorphin	1	-0.131	0.103	-0.093	0.122	0.401	0.145	1.46	0.975	-1.19	-0.961	-0.343	-0.716	2.11	2.44	1.89	1.41	2.69	1.89
GENE229X	7097	 TLR2 :  Toll-like receptor 2	1	0.234	0.368	-0.338	-0.263	1.25	-0.15	2.1	1.22	-1.41	-1.55	-0.948	-1.33	4.4	4.6	4.25	2.97	4.71	4.47
GENE1854X	623	 BDKRB1 :  Bradykinin receptor B1	1	-0.129	0.365	0.079	-0.316	0.293	0.177	1.39	1.21	-2.36	-2.31	-2.11	-2.04	5.76	6.01	2.96	2.71	4.7	4.73
GENE1374X	3777	" KCNK3 :  potassium channel, subfamily K, member 3"	1	-0.147	0.103	0.112	-0.0685	0.0305	0.0745	1.25	0.69	-1.28	-1.15	-1.38	-0.379	2.84	2.8	1.39	1.12	2.28	2.2
GENE616X	84333	 PCGF5 :  Polycomb group ring finger 5	1	-0.105	0.115	0.0393	-0.049	0.15	-0.419	0.908	0.821	-0.558	-0.332	-0.194	-0.66	1.83	1.52	0.805	0.295	1.6	1.01
GENE187X	3106	" HLA-B :  Major histocompatibility complex, class I, B"	1	-0.314	0.38	-0.066	-0.001	0.248	0.462	1.64	1.54	-0.648	-0.364	-0.141	-0.299	2.6	2.56	1.45	1.32	2.64	1.74
GENE2026X	3105	" HLA-A :  Major histocompatibility complex, class I, A"	1	-0.24	0.156	-0.0853	0.17	0.0687	0.306	0.865	0.743	-0.627	-0.585	-0.592	-0.623	1.72	1.89	0.661	0.74	1.64	1.24
GENE2721X	5687	" PSMA6 :  Proteasome (prosome, macropain) subunit, alpha type, 6"	1	-0.651	0.693	0.257	-0.298	0.571	0.435	1.29	1.08	-0.53	-0.071	-0.093	-0.126	2.86	2.43	0.983	0.899	2.71	1.42
GENE1081X	3600	 IL15  :  Transcribed locus	1	-0.057	0.24	-0.0823	-0.101	0.628	-0.164	0.894	0.786	-0.609	-0.374	-0.362	-0.409	2.41	2.03	0.897	0.353	1.43	1.37
GENE926X	3600	 IL15 :  interleukin 15	1	-0.057	0.24	-0.0823	-0.101	0.628	-0.164	0.894	0.786	-0.609	-0.374	-0.362	-0.409	2.41	2.03	0.897	0.353	1.43	1.37
GENE3286X	5683	" PSMA2 :  Proteasome (prosome, macropain) subunit, alpha type, 2"	1	-0.305	0.249	0.108	-0.052	0.618	-0.179	1.18	1.17	-0.464	-0.105	-0.457	-0.5	2.76	2.6	1.13	0.745	1.66	1.21
GENE2355X	5362	 PLXNA2 :  Plexin A2	1	0.046	-0.04	-0.166	0.159	-0.012	0.142	0.923	0.692	-0.513	-0.394	-0.876	-0.859	2.08	2.02	0.36	0.786	0.992	1.23
GENE2669X	10314	 LANCL1 :  LanC lantibiotic synthetase component C-like 1 (bacterial)	1	-0.429	0.445	-0.301	0.284	0.433	0.057	0	0.477	-0.948	-1.13	-2.06	-1.61	2.77	2.92	0.825	0.831	1.75	1.73
GENE2405X	54674	 LRRN3 :  Leucine rich repeat neuronal 3	1	0.181	0.255	-0.381	-0.056	0.453	0.497	0.968	0.407	-0.948	-0.849	-1.37	-1.15	4.08	3.54	1.4	1.03	2.72	1.95
GENE1623X	2720	" GLB1 :  Galactosidase, beta 1"	1	-0.159	0.125	0.119	-0.086	0.573	-0.163	0.948	0.987	-0.288	0.041	-0.491	-0.774	2.79	2.83	1.36	1.48	0	1.93
GENE175X	6373	 CXCL11 :  chemokine (C-X-C motif) ligand 11	1	0	-0.281	0.313	-0.032	0.227	0.011	6.32	3.45	-1.08	-0.815	0.503	-0.23	0	8.82	8.15	6.22	8.48	0
GENE913X	3627	 CXCL10 :  Chemokine (C-X-C motif) ligand 10	1	-1.04	-0.462	0.772	0.727	-0.304	0.96	5.8	5.38	1.25	1.11	0.312	1.97	8.57	7.11	7.51	5.19	10.1	5.38
GENE1562X	23347	 SMCHD1 :  Structural maintenance of chromosomes flexible hinge domain containing 1	1	0.459	-0.232	-0.183	-0.0435	0.201	-0.451	1.33	0.724	0.264	0.174	0.811	0.524	2.51	1.79	1.45	0.789	2.82	0.756
GENE3261X	3134	" HLA-F :  Major histocompatibility complex, class I, F"	1	0.069	-0.057	-0.223	0.212	-0.489	0.275	1.81	1.92	0.53	0.409	0.747	0.814	4.57	4.4	2.45	2.93	3.23	3.89
GENE2287X	2267	 FGL1 :  Fibrinogen-like 1	1	-0.389	-0.585	0.609	0.364	-0.557	0.777	0	1.57	-0.018	0.561	0.519	0.786	3.33	3.41	1.52	2.07	2.48	2.02
GENE2383X	5321	" PLA2G4A :  Phospholipase A2, group IVA (cytosolic, calcium-dependent)"	1	0.104	-0.092	0.092	-0.103	-1.39	-1.18	0.061	0.01	-2.33	-2.07	-1.31	-0.951	3.51	3.33	1.07	0.704	0	1.19
GENE56X	25780	 RASGRP3 :  RAS guanyl releasing protein 3 (calcium and DAG-regulated)	1	0.114	0.478	-0.318	-0.273	-0.814	-0.84	1.07	-1.62	-1.44	-1.75	0	-0.951	3.23	2.4	0.548	0.024	1.29	0.692
GENE185X	22898	 DENND3 :  DENN/MADD domain containing 3	1	0.223	0.195	-0.176	-0.241	-0.637	0.0515	-0.0225	0.0147	-0.421	-0.424	-0.375	-0.181	1.74	1.59	0.552	0.553	0.881	1.03
GENE1882X	2982	" GUCY1A3 :  Guanylate cyclase 1, soluble, alpha 3"	1	0.478	0.0075	0.00667	-0.332	-0.493	-0.312	0.197	0.511	-0.637	-0.768	-0.501	-0.296	3.27	3.08	1.27	0.779	2.4	1.77
GENE1900X	4283	 CXCL9 :  Chemokine (C-X-C motif) ligand 9	1	0.461	0.365	-0.171	-0.656	0.393	-0.313	2.34	1.17	-0.188	-0.219	0.319	-0.224	6.46	5.56	2.83	1.86	5.66	3.58
GENE1180X	7412	 VCAM1 :  Vascular cell adhesion molecule 1	1	-0.06	-0.671	0.248	0.483	0.708	-0.004	2.08	2.1	-0.094	-0.49	-0.126	-0.195	8.79	8.52	4.53	4.27	6.93	7.43
GENE2186X	4982	" TNFRSF11B :  Tumor necrosis factor receptor superfamily, member 11b"	1	0.385	-0.271	-0.237	0.123	-1.37	-0.764	0.252	0.716	-2.22	-1.96	-1.62	-1.22	5.61	5.27	2.69	2.21	2.91	4.02
GENE2582X	6890	" TAP1 :  Transporter 1, ATP-binding cassette, sub-family B (MDR/TAP)"	1	-0.3	-0.116	0.128	0.287	0.222	0.213	1.26	1.35	0.138	-0.093	0.258	0.179	3.25	3.21	1.94	2.02	2.47	2.44
GENE3604X	3601	" IL15RA :  Interleukin 15 receptor, alpha"	1	-0.123	0.185	0.0495	-0.111	0.323	0.142	1.29	1.34	-0.362	-0.0485	-0.0455	-0.423	2.83	3.04	1.62	1.38	2.75	1.97
GENE135X	55905	 RNF114 :  Ring finger protein 114	1	-0.226	0.208	-0.013	0.032	0.131	-0.005	1.44	1.5	-0.685	-0.691	0.052	-0.036	3.58	3.55	1.61	1.67	3.04	2.5
GENE217X	23555	 TSPAN15 :  Tetraspanin 15	1	-0.519	0.465	0.239	-0.186	0.623	0.177	1.68	1.44	-0.588	-0.469	0	0.186	4.21	3.81	1.93	1.76	3.53	2.55
GENE2212X	952	 CD38 :  CD38 molecule	1	-0.213	-0.307	0.0807	0.46	-0.371	0.114	1.6	1.71	-0.205	-0.178	-0.135	0.102	5.11	5.08	2.25	2.19	2.97	2.59
GENE2819X	6993	" DYNLT1 :  Dynein, light chain, Tctex-type 1"	1	-0.076	0.268	-0.068	-0.123	0.216	-0.3	0	0.9	-0.155	0.244	0.132	-0.121	3.08	2.53	1.54	1.44	1.96	1.53
GENE1307X	1117	 CHI3L2 :  Chitinase 3-like 2	1	-0.24	-0.0135	0.128	0.126	-0.18	0.493	1.73	1.6	0.359	0.462	-0.217	0.297	5.88	5.69	2.99	3.2	3.23	3.4
GENE3003X	22904	 SBNO2 :  Strawberry notch homolog 2 (Drosophila)	1	-0.284	0.06	0.114	0.109	-0.147	-0.098	0.238	0.497	-0.283	-0.054	0.389	-0.384	1.56	1.69	1.18	0.741	0	0.839
GENE3367X	567	 B2M :  Beta-2-microglobulin	1	-0.0695	0.179	-0.054	-0.0565	0.48	-0.204	1.17	0.887	0.377	0.492	0.286	0.266	2.6	2.14	1.78	1.34	1.26	1.38
GENE2547X	567	 B2M  :  beta-2-microglobulin	1	-0.0695	0.179	-0.054	-0.0565	0.48	-0.204	1.17	0.887	0.377	0.492	0.286	0.266	2.6	2.14	1.78	1.34	1.26	1.38
GENE3392X	27445	 PCLO :  Piccolo (presynaptic cytomatrix protein)	1	0.054	-0.142	0.062	0.027	-0.154	-0.7	0.731	0.99	-0.725	0.204	-0.268	-0.421	2.4	2.84	1.86	1.2	1.34	0.602
GENE2075X	219285	 SAMD9L :  Sterile alpha motif domain containing 9-like	1	0.493	0	-0.319	-0.174	-0.115	-0.661	2.39	2.43	0.554	0.603	-0.209	-0.812	6.79	6.64	5.06	4.12	0	4.74
GENE2071X	6347	 CCL2 :  Chemokine (C-C motif) ligand 2	1	0.02	-0.281	-0.097	0.358	0.012	-0.334	2.99	3.52	0.801	0.605	-1.17	-0.595	9.42	9.19	6.47	6.3	7.39	7.84
GENE2222X	6565	" SLC15A2  :  solute carrier family 15 (H+/peptide transporter), member 2"	1	-0.036	-0.172	-0.068	0.277	0.496	-0.2	3.02	2.97	0.325	0.284	0.192	0.479	7.42	7.09	5.37	5.1	6.38	6.31
GENE1383X	56951	 C5orf15  :  chromosome 5 open reading frame 15	1	0.404	0.148	-0.108	-0.443	0.466	-0.18	0.151	0.24	0.055	0.214	-0.158	-0.011	1.92	1.65	1.41	1.03	1.21	1.7
GENE670X	4654	 MYOD1 :  Myogenic differentiation 1	1	-0.826	-0.862	1.25	0.437	-1.69	0.06	-0.049	1.5	0.205	0.554	-1.02	-0.361	7.33	6.63	5.62	4.02	0	6.22
GENE2785X	64116	" SLC39A8 :  Solute carrier family 39 (zinc transporter), member 8"	1	-0.287	-0.287	0.147	0.426	-0.13	0.22	1.43	1.52	0.0695	0.243	-0.693	-0.771	6.78	6.47	5.13	4.84	4.82	6.84
GENE1161X	11259	 FILIP1L :  Filamin A interacting protein 1-like	1	0.391	-0.115	-0.151	-0.126	-0.977	-0.983	-0.522	-0.383	-1.01	-0.539	-1.06	-1.14	2.12	2.35	1.69	0.931	0	2.78
GENE2861X	9235	 IL32 :  Interleukin 32	1	-0.601	0.123	0.217	0.259	-0.955	-0.018	0.353	0.412	-1.1	-0.934	-1.98	-1.91	4.45	4.53	2.81	3.02	5.1	5.13
GENE1651X	8989	" TRPA1 :  transient receptor potential cation channel, subfamily A, member 1"	1	-0.339	-0.085	0.049	0.374	-0.827	-0.283	1.42	0.917	-2.06	-1.45	-1.85	-1.2	8.89	8.55	6.64	5.99	0	8.87
GENE911X	6237	 RRAS :  Related RAS viral (r-ras) oncogene homolog	1	0.06	-0.006	0.078	-0.132	0.107	-0.139	0.272	-0.099	-0.679	-0.21	-0.252	-0.195	2.13	1.71	1.38	0.835	2.16	1.9
GENE2363X	629	 CFB :  Complement factor B	1	-0.169	0.095	-0.001	0.074	0.603	0.387	1.53	1.57	-0.378	-0.099	-0.731	-0.694	4.88	3.42	3.73	3.47	4.79	1.26
GENE1525X	51056	 LAP3 :  Leucine aminopeptidase 3	1	0.281	0.065	-0.171	-0.176	0.233	-0.523	3.08	3.09	0.462	0.651	0	1.83	5.99	5.75	4.74	4.34	0	4.83
GENE940X	129607	" CMPK2 :  Cytidine monophosphate (UMP-CMP) kinase 2, mitochondrial"	1	0.116	-0.67	0.374	0.179	0.028	-0.058	6.23	5.49	-0.083	0.746	1.7	1.88	9.13	9.15	7.84	7.06	6.09	7.45
GENE626X	54739	 XAF1 :  XIAP associated factor 1	1	0.404	-0.042	-0.248	-0.113	-0.144	0.19	3.31	3.14	0.385	0.344	1.38	0.609	6.11	5.38	4.44	4.02	3.43	4.57
GENE773X	6891	" TAP2 :  Transporter 2, ATP-binding cassette, sub-family B (MDR/TAP)"	1	0.315	-0.0607	0.0233	-0.278	-0.513	-0.512	2.17	2.18	-0.407	-0.151	0.847	0.337	4.23	3.72	2.4	2.43	2.07	3.16
GENE3327X	6672	 SP100 :  SP100 nuclear antigen	1	0.283	-0.0201	-0.189	-0.074	-0.025	-0.281	1.47	1.31	-0.156	0.0901	0.709	0.618	3.13	2.78	1.91	1.64	1.54	1.96
GENE2869X	87178	 PNPT1 :  Polyribonucleotide nucleotidyltransferase 1	1	0.331	0.125	-0.301	-0.156	-0.097	-0.483	3.17	3.28	0.522	0.691	1.04	0.986	5.7	5.54	3.33	3.17	2.87	3.1
GENE2410X	5359	 PLSCR1 :  Phospholipid scramblase 1	1	0.035	-0.159	0.048	0.0755	0.229	-0.0615	2.98	2.55	0.748	0.93	1.48	1.43	5.83	5.57	4.01	3.93	1.82	3.75
GENE509X	4938	" OAS1 :  2',5'-oligoadenylate synthetase 1, 40/46kDa"	1	0.799	-0.667	0.0865	0.182	-0.489	-0.52	1.72	1.65	0.0895	0.233	1.16	1.01	3.94	2.76	2.77	2.18	1.33	2.35
GENE3489X	8349	" HIST2H2BE :  Histone cluster 2, H2be"	1	0.146	0	-0.036	-0.111	-0.352	-0.258	1.37	1.37	0.507	0.066	0.664	0.541	3.06	2.86	1.05	0.746	1.6	1.18
GENE1514X	9567	 GTPBP1 :  GTP binding protein 1	1	-0.554	0	0.284	0.269	-0.682	0.002	1.45	1.29	-0.123	-0.194	-0.076	0.341	2.28	3.01	0.56	0.936	2.14	0.834
GENE2733X	3684	" ITGAM :  Integrin, alpha M (complement component 3 receptor 3 subunit)"	1	-0.532	-0.329	0.525	0.335	-0.171	0.324	0	0.844	0.0335	0.0725	0.336	0.133	2.26	1.52	0.752	0.602	1.43	0.326
GENE902X	103	" ADAR :  Adenosine deaminase, RNA-specific"	1	0.0565	0.115	-0.111	-0.0605	-0.0965	0.0825	0.983	0.852	-0.348	-0.264	0.239	0.206	2.19	1.84	1.11	0.996	0.912	1.14
GENE750X	54877	" ZCCHC2 :  Zinc finger, CCHC domain containing 2"	1	0.185	-0.128	-0.0765	0.0185	0.255	0.159	1.16	1.18	-0.231	-0.052	0.388	0.515	2.49	2.34	1.23	0.968	1.44	0.911
GENE70X	132946	 ARL9 :  ADP-ribosylation factor-like 9	1	0	0.312	-0.084	-0.229	0.38	-0.106	3.17	2.93	-0.501	-0.482	0	-0.367	5.98	6.2	2.88	2.07	0	2.41
GENE2371X	5979	 RET :  Ret proto-oncogene	1	-0.0825	-0.0535	-0.0495	0.185	0.315	-0.0815	2.19	2.05	-0.206	-0.452	0.246	0.182	4.42	4.15	2.08	1.89	2.03	1.98
GENE2138X	950	" SCARB2 :  Scavenger receptor class B, member 2"	1	0.204	0.063	-0.228	-0.0167	0.299	-0.037	1.25	1.43	-0.365	-0.296	0.045	-0.0847	2.34	2.6	1.26	0.977	1.53	1.39
GENE1181X	3620	" IDO1 :  Indoleamine 2,3-dioxygenase 1"	1	0.054	0.198	-0.288	0.037	0.126	-0.92	3.42	3.17	-1.01	-0.956	-0.268	-0.881	6.23	6.09	2.8	2.85	3.51	3.04
GENE2648X	57169	" ZNFX1 :  Zinc finger, NFX1-type containing 1"	1	0.771	0.045	-0.581	-0.236	-0.667	0.137	1.5	1.78	-0.358	-0.219	-0.001	-0.214	3.42	2.84	1.44	1.67	2.38	1.66
GENE1519X	118788	 PIK3AP1 :  Phosphoinositide-3-kinase adaptor protein 1	1	-0.014	-0.04	-0.066	0.119	-0.172	0.352	3.11	2.99	0.687	0.996	-0.346	0.681	5.1	4.77	2.77	2.28	3.22	2.79
GENE2289X	100128644	 LOC100128644  :  LMNE6487	1	-1.44	0	0.638	0.803	-0.918	-0.154	1.62	0.316	0.031	-0.52	-1.74	-0.045	2.93	0.944	1.46	-0.04	1.24	-0.032
GENE2421X	114908	 TMEM123 :  Transmembrane protein 123	1	-0.334	0.1	0.194	0.039	0.398	0.202	1.34	1.27	0.937	0.926	1	0.791	2.64	2.38	1.4	1.19	2.02	1.95
GENE1948X	121268	 RHEBL1 :  Ras homolog enriched in brain like 1	1	-0.289	0.195	0.069	0.024	0.013	0.327	1.08	1.2	0.602	0.171	0.739	0.556	2.15	1.96	0.935	0.801	0	1.93
GENE2994X	54809	 SAMD9 :  sterile alpha motif domain containing 9	1	0.616	0.4	-0.416	-0.601	0.678	-0.798	4.26	1.09	-0.973	-1.05	-1.23	-1.47	6.44	2.43	1.19	0.626	1.84	0.784
GENE1004X	388931	 MFSD2B :  Major facilitator superfamily domain containing 2B	1	-0.229	0.215	-0.021	0.034	0.513	0.047	1.67	1.13	-0.128	-0.049	-0.011	-0.424	2.19	2.06	0.645	0.641	0.727	0.349
GENE1473X	3122	" HLA-DRA :  Major histocompatibility complex, class II, DR alpha"	1	-0.309	-0.16	0.154	0.314	-0.293	-0.136	1.96	1.8	-0.761	-0.392	-1.44	-0.584	3.48	3.02	1.25	0.863	0.504	0.336
GENE1325X	3800	 KIF5C :  Kinesin family member 5C	1	-0.904	-0.66	1.31	0.249	0.418	0.432	2.78	2.32	0.387	0.536	-0.616	-0.859	5.01	4.57	2.38	1.45	2.31	1.1
GENE97X	94005	" PIGS :  Phosphatidylinositol glycan anchor biosynthesis, class S"	1	-0.226	-0.012	0.132	0.107	0.366	0.26	0.881	1.08	-0.215	0.204	-0.418	-0.221	2.09	1.89	0.738	0.824	0.34	1.04
GENE2293X	65979	 PHACTR4 :  Phosphatase and actin regulator 4	1	-0.119	-0.035	0.219	-0.066	0.553	-0.213	0.788	0.847	-0.128	-0.069	-0.231	-0.294	1.98	1.46	0.565	0.281	0.327	0.139
GENE249X	8651	 SOCS1 :  Suppressor of cytokine signaling 1	1	-0.107	0.125	0.0246	-0.0424	0.243	-0.0474	1.8	1.47	0.554	0.519	-0.377	-0.508	3.17	3.07	1.03	1.07	0.704	0.661
GENE2777X	26157	" GIMAP2 :  GTPase, IMAP family member 2"	1	-0.254	-0.43	0.384	0.299	-0.092	0.212	1.18	1.4	0.247	0.376	-1.07	-0.229	2.75	2.28	1.46	1.68	-0.068	1.53
GENE2851X	3126	" HLA-DRB4 :  major histocompatibility complex, class II, DR beta 4"	1	0.201	0.149	-0.084	-0.266	-0.0867	0.000667	1.94	1.68	-0.0243	0.195	-0.861	-0.877	3.39	2.77	2.2	1.77	0.447	1.16
GENE1213X	730415	" HLA-DRB1 :  Major histocompatibility complex, class II, DR beta 1"	1	0.098	0.169	-0.116	-0.151	-0.0762	-0.0706	1.95	1.64	-0.0938	0.0895	-0.932	-0.682	3.23	2.81	1.9	1.62	0.877	1.19
GENE741X	3698	 ITIH2 :  Inter-alpha (globulin) inhibitor H2	1	0	-0.764	0	0.765	-0.206	0.008	1.68	2.05	0.603	-0.208	-0.48	0.057	2.24	2.35	1.19	1.51	1.05	0.89
GENE2546X	710	" SERPING1 :  Serpin peptidase inhibitor, clade G (C1 inhibitor), member 1"	1	-0.05	0.129	-0.102	0.023	0.112	0.696	1.63	1.87	0.025	0.28	-0.812	-0.845	2.34	2.52	1.63	1.5	0.77	1.09
GENE1439X	51280	 GOLM1 :  Golgi membrane protein 1	1	0.081	-0.005	-0.191	0.114	0.553	0.237	1.72	1.84	0.012	0.051	-1.04	-1.19	3	2.58	1.05	1.2	1.08	0.989
GENE2282X	60489	" APOBEC3G :  apolipoprotein B mRNA editing enzyme, catalytic polypeptide-like 3G"	1	-0.0944	0.164	0.0416	-0.111	-0.326	0.154	1.71	1	-0.481	-0.3	-1.23	-1.32	3.19	2.9	1.69	1.43	1.22	1.82
GENE2959X	84166	" NLRC5 :  NLR family, CARD domain containing 5"	1	-0.084	0.026	0.205	-0.19	-0.506	0.023	0.414	0.518	-0.567	-0.508	-1.73	-1.26	1.77	1.41	0.611	0.327	0.983	0.275
GENE2945X	4313	" MMP2 :  Matrix metallopeptidase 2 (gelatinase A, 72kDa gelatinase, 72kDa type IV collagenase)"	1	0.023	0.234	-0.176	-0.0807	0.122	-0.174	1.51	0.252	0.044	0.093	-1.52	-1.36	2.8	1.67	1.51	0.45	0.528	1
GENE1092X	6474	 SHOX2 :  Short stature homeobox 2	1	0.689	0.523	-0.503	-0.708	0.461	-0.555	1.41	-0.415	-0.23	-0.421	-1.35	-1.82	2.46	1.1	1.25	-0.081	0.655	0.107
GENE383X	771	 CA12 :  Carbonic anhydrase XII	1	0.204	0.128	-0.248	-0.0835	-0.364	0.11	0.305	0.529	-0.615	-0.496	-2.2	-2.06	1.92	1.41	0.863	0.643	0.45	0.674
GENE2789X	9750	" FAM65B :  Family with sequence similarity 65, member B"	1	0.928	0.494	-0.66	-0.692	0.174	-0.773	0.765	-0.543	-0.52	-0.435	-1.33	-1.61	2.46	0.981	1.12	-0.259	-0.0215	-0.3
GENE3278X	5077	 PAX3 :  Paired box 3	1	0.206	0.4	-0.349	0.046	0.28	0.239	0.515	0.654	0.654	0.693	-1.02	-0.382	3.09	2.61	0.932	0.813	0.754	1.21
GENE2098X	7538	" ZFP36 :  Zinc finger protein 36, C3H type, homolog (mouse)"	1	0.0397	0.114	-0.019	-0.134	-0.035	-0.351	0.292	0.282	-0.109	-0.00367	-1.33	-1.46	2.38	2.47	0.614	0.39	0.0735	0.434
GENE83X	9445	 ITM2B :  integral membrane protein 2B	1	0.138	0.0742	-0.0998	-0.113	0.596	-0.0998	0.901	0.79	0.333	0.622	-0.526	-0.499	2.24	1.9	1.17	0.907	0.53	1
GENE206X	23213	 SULF1 :  Sulfatase 1	1	0.121	0.005	-0.051	-0.076	0.243	-0.083	1.69	1.73	0.972	1.02	-1.41	-0.634	4.86	4.75	2.12	1.91	1.98	2.25
GENE1527X	9122	" SLC16A4 :  Solute carrier family 16, member 4 (monocarboxylic acid transporter 5)"	1	-0.091	-0.127	-0.023	0.242	-0.229	-0.195	0.526	0.655	0.67	0.039	-1.04	-0.206	1.99	1.78	0.933	0.759	0	0.757
GENE990X	89795	 NAV3 :  neuron navigator 3	1	-0.046	0.058	-0.118	0.107	-0.804	-0.32	0.301	0.26	0.085	0.164	-1.03	-1.2	3.17	2.53	1.06	0.904	1.41	1.84
GENE2224X	5764	 PTN :  Pleiotrophin	1	0.496	0.11	-0.236	-0.371	0.078	0.262	1.28	1.71	0.817	0.926	-0.466	0.271	3.89	4.05	2.05	2.6	2.09	3.86
GENE1851X	2633	" GBP1 :  Guanylate binding protein 1, interferon-inducible, 67kDa"	1	0.129	-0.0718	-0.103	0.0447	-0.0638	-0.247	2.99	3.02	0.498	0.674	-1.45	-1.13	8.22	7.78	4.37	4.32	4.29	4.97
GENE1454X	57674	 RNF213 :  Ring finger protein 213	1	0.486	0.03	-0.341	-0.176	-0.202	0.222	1.5	1.33	0.577	0.381	-0.746	-0.749	3.09	3.12	2.33	2.19	1.54	2.1
GENE515X	10346	 TRIM22 :  Tripartite motif-containing 22	1	0.185	-0.126	0.0405	-0.0995	-0.21	-0.484	1.6	1.49	0.104	0.27	-1.34	-1.44	3.89	3.49	2.61	2.18	1.68	2.23
GENE1220X	64167	 ERAP2 :  Endoplasmic reticulum aminopeptidase 2	1	0.356	-0.22	-0.206	0.069	-0.452	-0.768	0.533	0.732	-0.033	-0.064	-2.18	-1.2	3.21	2.7	1.57	1.55	0.492	1.89
GENE3470X	51474	 LIMA1 :  LIM domain and actin binding 1	1	0.564	0.198	-0.118	-0.643	-0.384	-0.29	0.461	0.51	-0.345	-0.286	-1.45	-0.781	2.13	1.99	1.18	1.2	0	0.642
GENE805X	4851	" NOTCH1 :  Notch homolog 1, translocation-associated (Drosophila)"	1	-0.0373	0.133	0.0707	-0.168	-0.389	-0.171	1.12	0.925	0.45	0.459	-0.926	-0.786	2.29	1.58	1.13	0.566	1.18	0.817
GENE2246X	728832	 LOC728832  :  Transcribed locus	1	0.186	-0.18	0.214	-0.221	0.638	0.332	0.483	0.692	-0.823	-0.694	-0.736	-0.219	2.11	1.08	1.08	0.986	0.702	1.3
GENE1388X	6506	" SLC1A2 :  Solute carrier family 1 (glial high affinity glutamate transporter), member 2"	1	0.334	-0.022	-0.188	-0.123	-1.15	-0.46	-0.969	-0.36	0	-2.8	-1.42	-1.29	0.388	-0.022	0.528	-0.276	0	-0.388
GENE1187X	63898	 SH2D4A :  SH2 domain containing 4A	1	-0.347	0.397	-0.049	0	-0.525	0.249	0.3	0.019	-0.816	-0.787	0.141	0.488	2.11	1.88	0.767	0.883	0.469	0.411
GENE2415X	2252	 FGF7 :  Fibroblast growth factor 7 (keratinocyte growth factor)	1	0.736	-0.38	-0.456	0.099	0.568	-0.378	0.893	0.802	0.037	-0.024	0.544	1.49	3.53	3.14	2.4	1.74	1.01	2.15
GENE1541X	23325	 KIAA1033 :  KIAA1033	1	0.399	-0.0823	-0.231	-0.0858	0.273	-0.225	0.819	0.625	-0.103	0.126	0.482	0.489	1.99	1.64	0.993	0.701	0.787	0.894
GENE3342X	843	" CASP10 :  Caspase 10, apoptosis-related cysteine peptidase"	1	0.057	-0.159	0.0417	0.06	-0.301	0.146	0.614	0.426	-0.084	-0.363	0.482	0.319	3.64	3.17	1.68	1.34	1.08	1.34
GENE770X	9881	 TRANK1 :  Tetratricopeptide repeat and ankyrin repeat containing 1	1	0.481	0.035	-0.121	-0.396	0.503	-0.223	1.08	0	0.062	0.261	0.799	0.746	3.66	3.33	1.93	1.6	0.857	2.16
GENE1924X	54467	 ANKIB1 :  Ankyrin repeat and IBR domain containing 1	1	0.764	-0.212	-0.378	-0.173	0.086	0.08	0.631	1.18	0.165	0.394	0.522	0.499	2.49	2.38	1.5	1.17	0.38	1.46
GENE398X	81542	 TMX1 :  Thioredoxin-related transmembrane protein 1	1	0.286	-0.05	-0.006	-0.231	0.848	-0.328	1.25	1.12	0.567	0.706	0.574	0.471	3.95	3.52	2	1.63	1.29	2.01
GENE2897X	28514	 DLL1 :  Delta-like 1 (Drosophila)	1	-0.146	-0.082	0.182	0.047	0.486	0.32	1.21	1.07	-0.035	-0.206	0.082	0.199	4.66	4.93	2.22	1.68	0	1.3
GENE1472X	3557	 IL1RN :  Interleukin 1 receptor antagonist	1	-0.224	-0.37	0.074	0.519	-0.442	1.28	-0.127	0.802	1.01	-0.944	1.31	1.54	8.75	8.53	1.65	1.83	0	2.14
GENE421X	90634	 N4BP2L1 :  NEDD4 binding protein 2-like 1	1	0.152	-0.178	-0.0471	0.0736	-0.15	0.0451	-0.0755	-0.00486	-0.2	0.012	0.237	0.0899	2.37	2.08	0.385	0.112	-0.129	0.703
GENE19X	3696	" ITGB8 :  Integrin, beta 8"	1	-0.109	0.065	-0.161	0.204	-0.157	0.057	-0.032	-0.053	0.212	0.321	0	-0.494	4.13	3.19	0.405	0.521	0.237	1.08
GENE3462X	57489	 ODF2L :  Outer dense fiber of sperm tails 2-like	1	0.499	0.053	-0.243	-0.308	-0.859	-0.015	-0.264	-0.315	0.03	-0.131	-1.06	-0.826	2.75	2.58	0.383	0.319	0.285	0.627
GENE2490X	7051	" TGM1 :  Transglutaminase 1 (K polypeptide epidermal type I, protein-glutamine-gamma-glutamyltransferase)"	1	-0.146	-0.022	-0.208	0.377	0.066	0.23	0.111	0.51	0.635	-0.476	-0.338	-0.431	2.17	2.04	0.678	0.564	0.96	0.382
GENE1742X	7091	" TLE4 :  Transducin-like enhancer of split 4 (E(sp1) homolog, Drosophila)"	1	0.596	-0.04	-0.256	-0.301	0.308	-0.578	0.683	0.612	0.127	0.166	-0.126	0.091	3.01	2.39	1.24	0.496	1.05	1.6
GENE1438X	51365	 PLA1A :  Phospholipase A1 member A	1	-0.854	-0.3	1.03	0.119	-0.662	-0.028	0.573	1.2	0.197	0.016	0.374	-0.299	3.72	3.5	0.73	0.616	0	1.6
GENE3233X	3937	 LCP2 :  Lymphocyte cytosolic protein 2 (SH2 domain containing leukocyte protein of 76kDa)	1	-0.203	-0.302	0.372	0.133	-0.511	0.493	1.46	1.49	0.571	0.39	0.0117	0.525	5.39	5.17	1.25	1.37	1.85	1.41
GENE543X	719	 C3AR1 :  Complement component 3a receptor 1	1	-0.777	-0.603	0.587	0.791	-0.47	0.0745	-0.334	0.16	0.214	-0.106	-0.219	0.408	6.38	6.09	0.432	0.454	1.31	1.38
GENE1958X	8710	" SERPINB7 :  Serpin peptidase inhibitor, clade B (ovalbumin), member 7"	1	-0.539	-0.165	0.489	0.214	-1.61	-0.003	-0.512	0.327	0.132	-0.189	-0.251	-0.244	5.62	4.96	-0.295	0.521	1.3	1.88
GENE3303X	8771	" TNFRSF6B :  Tumor necrosis factor receptor superfamily, member 6b, decoy"	1	-0.334	-0.16	0.064	0.429	-0.602	0.062	-0.187	-0.068	-0.053	-0.404	-0.316	-0.079	1.7	2.33	-0.28	0.596	0.462	0.524
GENE2445X	56829	" ZC3HAV1 :  Zinc finger CCCH-type, antiviral 1"	1	-0.0925	0.0615	-0.0095	0.0405	0.575	-0.0865	0.191	1.13	0.218	0.353	0.395	-0.0825	4.56	4.39	1.2	0.677	2.73	0.755
GENE3217X	25862	 USP49 :  ubiquitin specific peptidase 49	1	-0.121	0.173	0.277	-0.328	0.661	0.055	0.356	0.155	0.61	0.299	0.437	0.054	3.13	2.56	0.933	0.599	1.29	1.39
GENE112X	80149	 ZC3H12A :  zinc finger CCCH-type containing 12A	1	-0.079	0.315	-0.121	-0.116	0.503	0.567	0.418	0.567	-0.128	0.171	0.079	0.366	6.21	6.32	1.84	1.91	0	2.63
GENE1679X	4067	 LYN :  V-yes-1 Yamaguchi sarcoma viral related oncogene homolog	1	0.173	0.0055	-0.185	0.00617	0.412	0.0075	0.525	0.466	0.182	0.0682	0.136	0.0498	3.3	3.22	0.959	0.58	1.69	1.69
GENE2103X	4067	 LYN :  v-yes-1 Yamaguchi sarcoma viral related oncogene homolog	1	0.173	0.0055	-0.185	0.00617	0.412	0.0075	0.525	0.466	0.182	0.0682	0.136	0.0498	3.3	3.22	0.959	0.58	1.69	1.69
GENE3322X	51312	" SLC25A37 :  solute carrier family 25, member 37"	1	0.0883	-0.0152	-0.0413	-0.0312	0.0102	0.229	0.0303	0.212	-0.371	-0.132	-0.284	0.0783	1.65	1.84	0.34	0.246	0.787	1.08
GENE1819X	3293	 HSD17B3 :  Hydroxysteroid (17-beta) dehydrogenase 3	1	-0.066	-0.132	-0.268	0.467	0.776	-0.02	0.671	0.81	-0.565	-0.536	-0.058	0.039	2.11	1.69	0.808	0.274	1.17	1.13
GENE2301X	3301	" DNAJA1 :  DnaJ (Hsp40) homolog, subfamily A, member 1"	1	-0.079	-0.095	0.009	0.164	0.263	0	0.408	0.667	-0.838	-0.699	-0.311	-0.194	1.96	1.71	0.245	0.291	0.997	1.22
GENE1431X	5553	" PRG2 :  Proteoglycan 2, bone marrow (natural killer cell activator, eosinophil granule major basic protein)"	1	-0.399	0.075	0.169	0.154	0.083	1.11	0	0.587	0.082	-0.409	0.649	-0.114	1.94	1.73	0.615	0.681	0	1.1
GENE2436X	7920	 BAT5 :  HLA-B associated transcript 5	1	-0.046	0.038	-0.178	0.187	0.456	0.22	0	0.55	-0.375	-0.316	0.052	0.019	1.7	1.61	0.388	0.644	0.5	0.932
GENE814X	79627	 OGFRL1 :  opioid growth factor receptor-like 1	1	0.694	0.348	-0.418	-0.623	1.05	-1.21	0.841	-0.83	-1	-1.1	-0.658	-1	2.68	0.628	1.43	-0.936	1.46	-0.618
GENE1010X	9261	 MAPKAPK2 :  Mitogen-activated protein kinase-activated protein kinase 2	1	-0.223	0.0405	0.124	0.0595	0.113	0.372	0.274	0.667	0.0475	-0.0085	-0.508	0.426	1.55	1.65	0.625	0.572	0.862	0.61
GENE435X	29798	 C2orf27A :  chromosome 2 open reading frame 27A	1	0.127	0.321	-0.126	-0.321	0.363	-0.108	0.808	0.562	-0.352	-0.159	-0.275	-0.234	3.05	2.85	0.821	0.676	0.785	1.18
GENE876X	11176	" BAZ2A :  Bromodomain adjacent to zinc finger domain, 2A"	1	0.001	-0.115	0.119	-0.006	0.073	-0.003	0.588	0.817	-0.078	-0.319	-0.251	-0.174	2.34	2.15	0.315	0.281	1.3	0.519
GENE1737X	56259	" CTNNBL1 :  Catenin, beta like 1"	1	-0.257	0.237	0.0515	-0.0335	0.0955	0.265	1.11	0.99	-0.535	-0.461	-0.388	-0.0565	2.54	2.56	0.682	0.663	1.59	0.356
GENE1684X	56943	 ENY2 :  Enhancer of yellow 2 homolog (Drosophila)	1	-0.396	0.448	-0.078	0.027	0.576	-0.02	1.04	0.92	-0.205	-0.066	0.232	0.459	1.75	1.5	0.288	0.424	1.18	0.312
GENE404X	9958	 USP15 :  Ubiquitin specific peptidase 15	1	-0.579	0.275	0.219	0.084	0.203	-0.413	1.04	0.957	-0.848	-0.579	0.209	0.306	2.66	2.19	0.205	0.141	1.28	0.079
GENE2533X	654	 BMP6 :  Bone morphogenetic protein 6	1	-0.164	-0.125	0.149	0.139	0.128	0.307	1.3	1.23	-1.09	-0.939	0.469	1.1	3.33	3.07	0.96	0.626	0	1.12
GENE1711X	5786	" PTPRA :  Protein tyrosine phosphatase, receptor type, A"	1	-0.14	0.182	-0.0265	-0.0217	0.353	-0.146	0.734	0.469	-0.446	-0.327	0.58	0.028	1.64	1.54	0.59	0.215	0.934	0.481
GENE1770X	720	 C4A :  Complement component 4A (Rodgers blood group)	1	-0.646	-0.162	0.822	-0.0135	-0.229	-0.206	0.461	0.195	-1.57	-1.21	0.0665	-0.171	2.36	1.99	-0.228	-0.296	0.687	0.631
GENE568X	57679	 ALS2 :  Amyotrophic lateral sclerosis 2 (juvenile)	1	0	0.259	-0.087	-0.172	0.577	0.011	0.462	0.471	-0.514	-0.495	0.193	0.56	2.06	1.53	0.289	0.065	1.35	0.123
GENE280X	5970	 RELA :  V-rel reticuloendotheliosis viral oncogene homolog A (avian)	1	-0.225	0.109	0.018	0.098	-0.233	-0.154	0.612	0.416	-1.28	-1.08	0.333	-0.02	2.34	2.62	0.414	0.34	1.88	0.678
GENE2412X	3959	" LGALS3BP :  Lectin, galactoside-binding, soluble, 3 binding protein"	1	-0.631	-0.357	0.427	0.562	-0.189	0.645	0.926	1.5	-0.77	-0.631	0.197	0.134	3.14	3.12	0.203	0.949	1.94	1.1
GENE849X	57168	 ASPHD2 :  Aspartate beta-hydroxylase domain containing 2	1	0.16	-0.121	-0.032	-0.007	0.787	0.042	0.792	0.831	-0.544	-0.625	0.143	0.28	3.48	3.51	0.474	0.405	0.952	0.353
GENE201X	9447	 AIM2 :  Absent in melanoma 2	1	-0.127	-0.284	0.211	0.144	0.233	-0.0694	1.2	0.517	-0.37	-0.159	0.185	0.0656	4.1	3.03	0.617	0.369	0.862	0.665
GENE2570X	113277	 TMEM106A  :  Transmembrane protein 106A	1	0	0.006	0.04	-0.045	0.014	0.648	0.849	1.08	-0.377	-0.078	0.31	0.537	2.91	3.08	0.736	0.872	1.1	1.12
GENE900X	864	 RUNX3 :  Runt-related transcription factor 3	1	0.00517	0.0208	-0.0602	0.0332	0.409	0.19	0.525	0.431	-0.199	-0.136	0.437	0.474	1.77	1.83	0.717	0.342	0.738	0.792
GENE1663X	4330	 MN1 :  Meningioma (disrupted in balanced translocation) 1	1	0.216	0.54	-0.156	-0.601	-0.112	0	-0.197	-0.018	-1.05	-0.754	-0.306	0.721	2.23	2.05	-0.09	0.046	0	0.174
GENE3200X	3398	" ID2 :  Inhibitor of DNA binding 2, dominant negative helix-loop-helix protein"	1	0.229	-0.163	-0.12	0.0536	0.234	-0.341	-0.182	-0.146	-0.644	-0.415	-0.12	0.0341	2.08	2.22	-0.0969	-0.299	-0.585	-0.257
GENE2125X	2207	" FCER1G :  Fc fragment of IgE, high affinity I, receptor for; gamma polypeptide"	1	-0.496	-0.0225	0.427	0.0915	-0.0745	0.679	-0.244	-0.0255	-0.0605	0.124	-0.479	0.969	3.86	2.62	-1.09	0.679	0.182	0.0065
GENE1502X	6928	 HNF1B :  HNF1 homeobox B	1	-0.816	-0.182	0.542	0.457	-0.144	0.2	0	-0.08	0.075	-0.246	0	-0.031	2.92	2.56	-1.08	0.114	-0.47	-0.178
GENE1459X	3587	" IL10RA :  Interleukin 10 receptor, alpha"	1	-0.682	-0.603	0.791	0.458	-0.277	0.556	0.142	0.311	0.099	0.323	-0.257	0.528	3.02	2.57	-0.675	0.343	0.141	0.276
GENE26X	255061	 FLJ45513 :  Hypothetical LOC729220	1	0.811	-0.865	0	0.054	0.593	0.357	0.638	0.517	0.652	0.341	0.739	0.496	3.04	2.96	0.115	1.08	0	0.509
GENE3029X	57705	 WDFY4 :  WDFY family member 4	1	-0.116	-0.428	0.151	0.336	0.025	0.818	0.45	0.849	0.194	0.288	-0.059	0.518	4.22	1.93	0.137	0.663	-0.162	0.561
GENE2482X	389289	 C5orf39 :  Chromosome 5 open reading frame 39	1	-0.503	-0.164	0.34	0.326	-0.23	0.134	-0.222	0.324	-0.101	-0.113	-1.08	-0.463	3.84	3.55	-0.259	-0.0475	-0.906	-0.509
GENE3441X	160760	 PPTC7 :  PTC7 protein phosphatase homolog (S. cerevisiae)	1	-0.306	-0.172	0.102	0.377	-0.169	0.174	-0.12	0.179	0.222	-0.0365	-0.103	-0.232	1.03	2.9	0.0225	0.0035	-0.216	0.127
GENE2890X	5266	" PI3 :  Peptidase inhibitor 3, skin-derived"	1	-1.49	0.135	0.759	0.594	-1.21	0.487	-1.22	0.357	-0.888	-0.459	-1.48	-0.324	2.92	2.21	-1.71	0.221	-0.973	-0.011
GENE3635X	8843	 GPR109B :  G protein-coupled receptor 109B	1	-0.244	-0.2	0.164	0.279	0.628	0.722	0.083	0.202	-0.543	-0.214	0.074	-0.279	3.72	3.62	-0.36	-0.034	0.312	0.144
GENE2021X	27076	 LYPD3 :  LY6/PLAUR domain containing 3	1	-0.269	-0.355	0.039	0.584	-0.047	0.457	-0.182	-0.013	-1.21	-0.959	-2.15	-0.504	3.37	3.96	-0.725	-0.559	0	-0.621
GENE139X	634	 CEACAM1 :  Carcinoembryonic antigen-related cell adhesion molecule 1 (biliary glycoprotein)	1	-0.647	-0.339	0.545	0.441	0.0395	1.46	0.475	0.199	0.584	0.287	-0.115	0.363	2.53	2.21	-0.479	1.02	-0.37	0.47
GENE605X	339451	 KLHL17 :  Kelch-like 17 (Drosophila)	1	0.256	0.49	0.104	-0.851	0.698	0	0.973	0.672	-0.193	0.436	-0.196	0.331	2.9	2.28	0.57	0.336	0	-0.156
GENE3208X	10388	 SYCP2 :  Synaptonemal complex protein 2	1	0.334	-0.422	0.132	-0.043	-0.364	0.97	-0.249	-0.06	0.125	0.194	-1.08	-0.801	2.14	1.63	0.098	0.664	-0.56	0.002
GENE1319X	8820	 HESX1 :  HESX homeobox 1	1	0.076	-0.05	0.044	-0.071	1.19	0.502	0.723	0.472	0.947	1.13	-0.706	-0.769	3.47	3.79	0.6	0.336	0.072	-0.286
GENE3595X	9960	 USP3 :  Ubiquitin specific peptidase 3	1	0.101	0.175	-0.101	-0.176	0.843	0.067	0.398	0.227	0.422	0.711	-0.401	-0.624	2.87	2.67	-0.155	-0.279	0	0.019
GENE1702X	56265	" CPXM1 :  carboxypeptidase X (M14 family), member 1"	1	-0.261	0.063	-0.123	0.322	-0.209	0.935	-0.374	0.025	0.84	0.019	-1.08	-0.376	2.71	2.66	-0.387	0.339	0.225	0.267
GENE2112X	54887	 UHRF1BP1 :  UHRF1 binding protein 1	1	0.276	-0.37	0.054	0.039	0.028	0.742	0.613	0.822	0.387	0.726	0.064	0.291	1.89	2.02	0.42	0.166	0.972	0.384
GENE369X	9099	 USP2 :  Ubiquitin specific peptidase 2	1	-0.0825	0.0415	0.0105	0.0305	-0.495	0.209	-0.29	-0.125	-0.607	-0.352	-1.16	-0.428	1.73	1.68	-0.657	-0.323	0.265	-0.599
GENE3245X	1999	" ELF3 :  E74-like factor 3 (ets domain transcription factor, epithelial-specific )"	1	-0.871	-0.748	0.416	1.2	-0.549	0.38	-0.579	0.494	-0.631	-0.502	-1.55	-0.466	2.89	3.01	-0.598	0.0335	0.18	-0.0335
GENE1272X	8728	 ADAM19 :  ADAM metallopeptidase domain 19 (meltrin beta)	1	0.039	0.153	-0.023	-0.168	0.151	0.195	0.206	-0.025	-0.18	-0.061	-0.833	-0.596	2.76	2.91	-0.237	0.489	0.905	0.177
GENE138X	3006	" HIST1H1C :  Histone cluster 1, H1c"	1	-0.512	-0.268	0.376	0.405	-0.251	0.238	-0.0705	-0.0215	-0.452	-0.473	-2.05	-1.76	3.29	3.57	-1.04	-0.182	0.39	0.0255
GENE1896X	6776	 STAT5A :  Signal transducer and activator of transcription 5A	1	0.266	0.167	-0.263	-0.171	-0.022	0.345	0.15	0.189	0.127	0.196	-0.623	-0.526	1.87	1.46	-0.163	0.026	0.389	0.274
GENE669X	4685	 NCAM2 :  Neural cell adhesion molecule 2	1	-0.351	-0.327	0.437	0.242	0.301	1.04	0.846	1.27	0.32	0.399	-0.443	0.104	2.5	1.83	0.253	0.749	0.585	0.927
GENE1897X	6775	 STAT4 :  Signal transducer and activator of transcription 4	1	0.034	0.298	-0.063	-0.268	0.291	0.14	0.831	0.29	-0.625	-0.566	-1.27	-0.981	3.06	2.25	0.313	-0.111	0.775	0.402
GENE590X	3399	" ID3 :  Inhibitor of DNA binding 3, dominant negative helix-loop-helix protein"	1	-0.332	-0.0725	0.142	0.262	0.666	0.17	0.776	0.45	-0.24	-0.186	-0.279	-0.266	1.95	2.26	0.143	0.209	0.919	0.727
GENE912X	5239	 PGM5 :  Phosphoglucomutase 5	1	-0.044	0.01	-0.006	0.039	0.828	0.052	0.413	0.352	-0.353	-0.034	-0.196	-0.259	2.26	2.15	-0.1	-0.074	1.26	0.524
GENE672X	221830	 TWISTNB :  TWIST neighbor	1	-0.134	0.04	-0.106	0.199	0.938	0.102	0.373	0.362	-0.283	-0.044	-0.156	-0.089	2.39	2.02	-0.06	-0.364	1.2	0.594
GENE1371X	8347	" HIST1H2BC :  Transcribed locus, strongly similar to NP_956411.1 histone H2B 3 [Danio rerio]"	1	0.086	0.04	-0.126	0	-0.182	0.762	0.413	0.442	0.057	-0.024	-0.606	0.271	1.41	1.8	-0.66	0.186	0	0.454
GENE1506X	645638	 LOC645638 :  WDNM1-like pseudogene	1	-0.315	-0.346	0.383	0.278	-1.16	-0.155	-1.05	0.511	0.056	0.185	-1.29	-1	2.25	1.93	-0.586	-0.305	0.657	-0.097
GENE2471X	196410	 METTL7B :  Methyltransferase like 7B	1	-0.361	0.383	-0.133	0.112	0.141	0.465	-0.164	-0.475	-0.75	-0.941	-1	-1.12	1.96	1.76	-1.06	-0.531	1.17	0.597
GENE59X	3914	" LAMB3 :  Laminin, beta 3"	1	0.156	0.12	-0.346	0.069	0.068	0.642	0.003	-0.408	-0.923	-0.484	-1.12	-0.689	2.96	2.92	0.3	-0.064	1.77	1.05
GENE2674X	4054	 LTBP3 :  Latent transforming growth factor beta binding protein 3	1	-0.051	0.253	-0.053	-0.148	0.111	0.095	-0.264	-0.305	-0.15	-0.221	-0.643	-0.426	1.62	1.58	-0.287	-0.031	0.505	0.257
GENE1728X	2354	 FOSB :  FBJ murine osteosarcoma viral oncogene homolog B	1	0.979	-0.657	-0.108	-0.213	0.461	0.325	0.111	0.25	0.19	0.489	-0.443	-0.471	2.21	2.13	0.143	0.264	1.62	0.642
GENE3396X	9214	 IL24 :  Interleukin 24	1	-0.291	-0.278	0.351	0.263	-0.424	0.274	0.019	0.245	0.149	0.264	-0.0843	0.154	2.21	1.42	0.137	0.0593	1.41	0.564
GENE478X	4162	 MCAM :  Melanoma cell adhesion molecule	1	-0.109	0.015	-0.161	0.254	-0.107	0.567	-0.152	-0.313	-0.008	0.521	-0.511	-0.064	4.46	4.62	-0.255	0.391	2.9	1.97
GENE2942X	6385	 SDC4 :  Syndecan 4	1	-0.205	0.129	0.098	-0.022	-0.218	-0.009	-0.713	-0.044	-0.329	-0.135	-0.402	-0.56	1.83	1.54	-0.061	-0.235	0.741	0.898
GENE1428X	10769	 PLK2 :  Polo-like kinase 2 (Drosophila)	1	-0.234	-0.08	0.064	0.249	-0.712	0.072	-0.737	-0.158	-1.2	-1.1	-0.936	-0.809	2.74	2.39	-0.53	-0.674	1.57	1.9
GENE2951X	9588	 PRDX6 :  Peroxiredoxin 6	1	-0.0265	0.138	-0.0485	-0.0635	0.356	-0.115	0.441	0.414	-0.0905	0.239	0.186	0.143	2.52	2.42	0.528	0.334	2.27	1.57
GENE3520X	7124	" TNF :  Tumor necrosis factor (TNF superfamily, member 2)"	1	-0.0412	-0.18	0.132	0.0902	-0.128	-0.297	-0.438	-0.27	-0.129	-0.149	-0.24	-0.373	2.11	1.6	-0.387	-0.236	1.57	0.998
GENE961X	5142	" PDE4B :  Phosphodiesterase 4B, cAMP-specific (phosphodiesterase E4 dunce homolog, Drosophila)"	1	-0.785	-0.446	0.663	0.568	0.297	0.526	0.137	0.231	0.146	0.255	-0.057	0.295	2.1	1.91	-0.137	0.125	1.26	1.78
GENE37X	23532	 PRAME :  Preferentially expressed antigen in melanoma	1	-0.19	-0.231	0.108	0.313	0.432	-0.174	0.132	-0.039	-0.209	0.07	0.228	0.27	1.67	1.67	0.014	-0.135	1.37	1.09
GENE1062X	150274	 HSCB :  HscB iron-sulfur cluster co-chaperone homolog (E. coli)	1	-0.019	-0.145	-0.011	0.174	-0.347	-0.113	0.128	0.157	0.402	0.471	0.479	0.426	1.81	1.52	0.435	0.491	0.637	1.38
GENE390X	374408	" POLD3 :  Polymerase (DNA-directed), delta 3, accessory subunit"	1	0.15	-0.016	0.093	-0.227	0.302	0.321	0.292	0.806	0.806	1.01	0.913	0.835	3.85	3.96	1.57	1.3	0	2.18
GENE2052X	2526	" FUT4 :  Fucosyltransferase 4 (alpha (1,3) fucosyltransferase, myeloid-specific)"	1	0.064	0.112	0.026	-0.169	0.3	0.079	0.76	0.524	0.684	0.813	0.636	0.693	2.78	2.51	1.1	1.07	1.45	1.75
GENE2519X	2526	" FUT4 :  fucosyltransferase 4 (alpha (1,3) fucosyltransferase, myeloid-specific)"	1	0.064	0.112	0.026	-0.169	0.3	0.079	0.76	0.524	0.684	0.813	0.636	0.693	2.78	2.51	1.1	1.07	1.45	1.75
GENE385X	8837	 CFLAR :  CASP8 and FADD-like apoptosis regulator	1	-0.249	-0.0095	-0.0005	0.26	0.041	-0.118	1.01	0.93	0.787	0.824	0.667	0.939	3.45	3.24	1.31	1.55	2.12	2.17
GENE3366X	4257	 MGST1 :  Microsomal glutathione S-transferase 1	1	0.031	-0.235	-0.061	0.264	0.053	-0.493	0	0.217	0.272	0.481	-0.171	-0.084	1.96	2.1	0.835	0.601	0.607	1.62
GENE2236X	8975	 USP13 :  ubiquitin specific peptidase 13 (isopeptidase T-3)	1	0.739	-0.007	-0.273	-0.458	0.081	-0.135	-0.424	0.155	0.51	0.809	-0.003	0.074	2.94	2.76	1.06	0.859	0	1.98
GENE2085X	9050	 PSTPIP2 :  Proline-serine-threonine phosphatase interacting protein 2	1	-0.011	0.053	-0.263	0.222	0.111	-0.015	0	-0.075	1.15	1.41	-0.003	0.104	6.7	6.2	3.32	3.04	3.35	5.55
GENE3431X	25816	" TNFAIP8 :  tumor necrosis factor, alpha-induced protein 8"	1	0.251	-0.235	-0.041	0.024	-0.457	-0.383	-0.222	-0.173	0.732	0.951	0.389	0.336	3.79	3.25	2.04	0	1.52	3.1
GENE77X	399	" RHOH :  ras homolog gene family, member H"	1	0.16	-0.056	0.068	-0.172	-0.728	0.576	0.082	0.356	1.92	1.09	-0.057	0.165	3.68	3.47	1.21	1.54	2.14	2.76
GENE472X	55885	 LMO3 :  LIM domain only 3 (rhombotin-like 2)	1	-0.249	-0.225	0.149	0.324	-0.017	-0.263	-0.102	-0.113	0.372	0.601	-0.261	-0.444	1.77	1.46	0.125	0	0.547	1.13
GENE569X	10584	 COLEC10 :  Collectin sub-family member 10 (C-type lectin)	1	-0.131	-0.227	0.197	0.162	-0.339	0.485	-0.204	0.195	0.37	1.11	-0.263	-0.066	1.76	1.67	0.043	0.429	1.69	1.15
GENE2324X	114294	" LACTB :  Lactamase, beta"	1	0.201	0.135	-0.031	-0.306	0.093	-0.123	-0.012	-0.133	0.292	0.221	-0.381	-0.314	2	1.85	0.215	0.221	0	1.47
GENE1823X	1378	 CR1 :  Complement component (3b/4b) receptor 1 (Knops blood group)	1	-0.953	-0.714	0.925	0.741	-0.29	0.168	0.205	0.479	0.499	0.417	-0.199	0.297	1.89	1.49	0.291	0.623	1.5	0.98
GENE3374X	2157	" F8 :  coagulation factor VIII, procoagulant component"	1	0.163	0.227	-0.134	-0.255	0.199	-0.257	0.369	0.229	-0.106	0.152	-0.659	-0.838	2.01	1.77	0.336	0.222	0.908	1.14
GENE1573X	1645	" AKR1C1 :  Aldo-keto reductase family 1, member C1 (dihydrodiol dehydrogenase 1; 20-alpha (3-alpha)-hydroxysteroid dehydrogenase)"	1	0.091	0.135	-0.261	0.034	0.173	0.527	0.358	0.847	0.152	-0.119	-0.461	-0.314	2.5	3.04	0.635	0.631	1.86	1.95
GENE3375X	2118	 ETV4 :  Ets variant 4	1	0.009	0.153	-0.093	-0.068	0.281	0.085	0.706	0.645	-0.18	0.199	-0.593	-0.396	3.82	3.64	1.14	0.869	2.31	2.7
GENE863X	165631	" PARP15 :  Poly (ADP-ribose) polymerase family, member 15"	1	0.096	0.4	0.114	-0.611	0.838	-0.198	1.19	0.532	-0.013	0.066	0.144	-0.069	3.28	2.63	1.24	0.716	2.09	1.83
GENE3568X	4481	 MSR1 :  macrophage scavenger receptor 1	1	-0.161	0.313	0.037	-0.188	0.341	-0.185	0.856	0.505	-0.05	0.389	0.127	-0.246	3.97	3.56	1.45	0.999	0	2.6
GENE2708X	1906	 EDN1 :  Endothelin 1	1	0.396	-0.13	-0.296	0.029	-0.512	-0.158	-0.047	0.212	-0.293	0.146	-0.996	-1.16	3.63	4.01	1.01	1.01	2.06	2.23
GENE1660X	6484	" ST3GAL4 :  ST3 beta-galactoside alpha-2,3-sialyltransferase 4"	1	-0.209	0.055	0.199	-0.046	-1.07	0.247	-0.482	0.007	-0.308	-0.069	-0.871	-0.654	1.52	1.85	0.015	0.081	0.637	0.949
GENE84X	4814	 NINJ1 :  Ninjurin 1	1	-0.644	-0.12	0.354	0.409	0.258	0.292	0.293	0.602	-0.723	-0.724	-0.206	0.321	4.96	4.87	1.88	1.7	4.47	3.18
GENE1932X	135932	 TMEM139 :  Transmembrane protein 139	1	-0.309	-0.005	-0.071	0.384	0.163	0.387	0.188	-0.623	-0.458	-0.959	-0.551	-0.254	1.98	2.02	0.275	0.651	1.98	1.05
GENE1185X	140885	 SIRPA :  Transcribed locus	1	-0.295	0.174	-0.027	0.148	0.252	0.146	-0.172	-0.114	-0.884	-0.82	-1.02	-1.04	2.89	2.82	0.584	0.605	1.94	1.77
GENE3586X	1318	" SLC31A2 :  Solute carrier family 31 (copper transporters), member 2"	1	-0.111	-0.007	0.147	-0.028	0.071	0.025	-0.164	-0.025	-0.51	-0.221	-0.533	-0.506	1.61	1.57	0.593	0.059	1.43	1.25
GENE105X	8942	 KYNU :  Kynureninase (L-kynurenine hydrolase)	1	-0.174	-0.39	0.259	0.304	-0.092	0.972	0.273	0.732	0.167	-0.159	-0.366	-0.084	5.95	5.65	1.94	1.85	5.41	5.06
GENE3222X	142686	 ASB14 :  ankyrin repeat and SOCS box-containing 14	1	0.321	0.105	-0.251	-0.176	0.053	-0.513	-0.322	-0.763	-0.348	-0.539	-1.04	-0.734	5.79	5.75	1.71	1.42	4.68	4.85
GENE1727X	3055	 HCK :  hemopoietic cell kinase	1	-0.786	-0.08	0.184	0.289	-0.432	0.147	-0.905	-0.398	0.007	-0.074	-0.786	0.161	6.47	6.27	1.69	1.55	5.75	5.41
GENE148X	6352	 CCL5 :  Chemokine (C-C motif) ligand 5	1	-0.111	-0.272	0.267	0.115	0.376	0.00775	-0.196	0.44	0.33	0.729	0.333	0.279	3.14	3.12	1.4	1.6	2.93	2.68
GENE2007X	5552	 SRGN :  Serglycin	1	-0.226	-0.122	0.152	0.197	0.416	-0.11	0.471	0.26	0.615	0.884	-0.148	0.869	8	7.77	3.17	3.34	0	6.89
GENE2437X	1379	 CR1L :  complement component (3b/4b) receptor 1-like	1	0.199	-0.077	0.017	-0.138	0.201	0.375	0.506	0.585	0.19	0.919	0.147	0.264	3.2	2.81	1.3	1.37	2.81	2.21
GENE2120X	5533	" PPP3CC :  protein phosphatase 3, catalytic subunit, gamma isozyme"	1	0.00533	0.00267	0.0267	-0.035	0.144	0.0147	0.469	0.291	0.136	0.372	0.29	0.324	2.81	2.19	1.26	0.915	1.87	2.22
GENE1093X	4792	" NFKBIA :  Nuclear factor of kappa light polypeptide gene enhancer in B-cells inhibitor, alpha"	1	-0.189	0.0213	0.159	0.0103	0.309	-0.137	0.588	0.527	0.522	0.571	-0.0713	-0.278	5.08	4.92	2.86	2.2	3.91	3.78
GENE807X	2674	 GFRA1 :  GDNF family receptor alpha 1	1	-0.531	-0.047	0.087	0.492	0.251	0.505	1.06	0.925	0.59	0.939	-0.483	-0.106	3.41	3.29	1.58	1.61	2.98	2.91
GENE2384X	958	" CD40 :  CD40 molecule, TNF receptor superfamily member 5"	1	0.109	0.173	-0.103	-0.178	0.176	0.335	0.601	0.32	0.267	0.236	-0.315	-0.0713	2.25	2.3	1.09	1.08	1.95	2.44
GENE3024X	4356	" MPP3 :  Membrane protein, palmitoylated 3 (MAGUK p55 subfamily member 3)"	1	0.0425	0.0765	-0.0195	-0.0995	-0.576	0.234	-0.257	-0.0865	0.183	0.0675	-0.72	-0.672	1.93	1.9	1.16	0.832	2.48	1.71
GENE3541X	57045	 TWSG1 :  Twisted gastrulation homolog 1 (Drosophila)	1	0.379	-0.137	-0.163	-0.078	0.261	-0.485	-0.004	-0.125	1.13	1.4	0.907	0.874	3	2.46	2.03	1.21	1.42	2.21
GENE3503X	57493	 HEG1 :  HEG homolog 1 (zebrafish)	1	-0.264	-0.34	0.394	0.209	0.018	0.132	-0.447	0.472	1.68	1.77	1.22	0.861	2.7	2.81	1.97	2.14	0	1.9
GENE2387X	79961	 DENND2D :  DENN/MADD domain containing 2D	1	-0.091	-0.567	0.577	0.082	0.141	0.625	-0.154	-0.225	0.53	1.08	0.087	0.524	2.15	2.29	1.36	2.16	0.145	2.15
GENE1287X	81622	 UNC93B1 :  Unc-93 homolog B1 (C. elegans)	1	-0.601	-0.135	0.147	0.437	-0.565	-0.085	0.0285	0.327	0.68	0.712	0.162	0.239	2.43	2.13	1.84	1.78	0.085	1.66
GENE3107X	6497	 SKI  :  v-ski sarcoma viral oncogene homolog (avian)	1	0.446	-0.35	-0.226	0.129	-0.052	-0.758	0.243	0.082	0.857	0.826	0.084	0.021	2.52	2.07	1.44	0.906	0.082	1.44
GENE1008X	10486	" CAP2 :  CAP, adenylate cyclase-associated protein, 2 (yeast)"	1	0.591	0.055	-0.271	-0.376	0.043	-0.383	-0.232	-0.183	0.932	0.711	-0.021	-0.174	3.44	2.85	1.85	1.63	0.637	1.83
GENE3019X	10	 NAT2 :  N-acetyltransferase 2 (arylamine N-acetyltransferase)	1	-1.05	-0.782	1.08	0.747	-0.984	0.69	-1.11	0.72	0.395	0.394	0.002	0.339	1.79	1.49	0.558	0.954	-0.31	1
GENE2403X	79633	 FAT4  :  FAT tumor suppressor homolog 4 (Drosophila)	1	0.779	-0.047	-0.443	-0.288	-0.079	-0.965	-0.384	-0.675	1.68	1.92	-0.363	-0.326	3.09	2.84	1.61	0.689	0	1.1
GENE2273X	11213	 IRAK3 :  Interleukin-1 receptor-associated kinase 3	1	0.541	0.22	-0.471	-0.291	0.288	-0.243	0.143	0.092	1.73	1.83	0.054	-0.149	2.59	1.82	1.81	1.29	0.822	2.31
GENE274X	8604	" SLC25A12 :  Solute carrier family 25 (mitochondrial carrier, Aralar), member 12"	1	0.376	-0.0005	-0.176	-0.0115	-0.0425	-0.123	-0.267	-0.139	1.05	1.22	-1	-1.24	2.43	2.76	1.65	1.27	0.931	1.59
GENE1487X	1806	 DPYD :  Dihydropyrimidine dehydrogenase	1	0.724	-0.542	-0.168	-0.013	0.066	-0.68	0.071	0.21	1.12	1.12	-0.548	-0.451	2.39	2.22	1.55	1.36	0	1.59
GENE3527X	4060	 LUM :  Lumican	1	0.444	-0.422	-0.118	0.097	0.136	-0.54	-0.039	0.26	0.805	1.1	-0.368	-0.341	2.65	2.33	1.8	1.79	0.41	2.42
GENE2633X	8510	 MMP23B :  Matrix metallopeptidase 23B	1	0.214	-0.172	-0.158	0.117	-0.454	0.16	0.631	0.6	1.36	1.41	0.272	0.159	2.9	2.53	2.06	2.13	0.48	2.59
GENE3537X	261729	 STEAP2 :  Six transmembrane epithelial antigen of the prostate 2	1	0.664	-0.092	-0.328	-0.243	0.756	0.07	0.241	0.24	0.505	0.464	0.072	0.379	3.07	3.18	1.91	1.59	0.93	2.23
GENE973X	8542	" APOL1 :  Apolipoprotein L, 1"	1	0.034	-0.352	0.002	0.317	-0.554	-0.2	0.081	0.3	0.135	0.234	0	-0.251	3.45	3.36	2.29	1.81	0.64	2.74
GENE2600X	1832	 DSP :  Desmoplakin	1	-0.574	-0.73	0.104	1.2	0.058	-0.398	0.073	0.442	0.207	0.536	-0.316	-0.019	2.83	2.61	2.07	2.01	0.762	2.03
GENE3169X	9830	 TRIM14 :  Tripartite motif-containing 14	1	-0.374	-0.42	0.154	0.639	-0.432	0.132	0.283	0.762	0.017	0.256	-0.576	0.001	2.26	2.36	2.18	2.03	0.422	2.02
GENE450X	6648	" SOD2 :  Superoxide dismutase 2, mitochondrial"	1	0.12	-0.141	-0.024	0.0435	-0.282	-0.516	0.852	0.786	0.502	0.843	-0.101	-0.355	3.53	3.3	3.25	2.28	2.74	2.79
GENE2032X	54829	 ASPN :  Asporin	1	0.261	-0.245	-0.181	0.164	-0.277	-0.243	0.688	0.787	1.15	0	0.069	0.616	3.08	2.83	2.48	2.12	2.04	2.3
GENE713X	9603	 NFE2L3 :  Nuclear factor (erythroid-derived 2)-like 3	1	-0.197	-0.0735	0.0605	0.21	-0.0405	0.0285	0.494	0.433	0.514	0.647	0.696	0.463	1.71	1.89	1.54	1.25	1.43	1.76
GENE2700X	79807	" GSTCD :  Glutathione S-transferase, C-terminal domain containing"	1	0.157	0.12	-0.175	-0.1	-0.332	-0.323	0.149	0.617	0.78	0.801	0.934	0.861	2.51	1.93	1.96	1.14	1.23	1.08
GENE203X	219988	 PATL1 :  Protein associated with topoisomerase II homolog 1 (yeast)	1	0.37	-0.00233	-0.275	-0.14	0.0657	-0.0803	0.884	1.16	0.838	0.73	1.72	1.79	3.37	3.16	2.33	2.09	1.51	2.3
GENE1085X	83463	 MXD3 :  MAX dimerization protein 3	1	0.63	0	-0.232	-0.397	0.042	-0.334	0.627	0.586	0.351	0.43	0	1.07	2.44	2.49	1.35	1.67	0	1.32
GENE121X	10133	 OPTN :  Optineurin	1	0	0	-0.262	0.263	-1.12	-0.154	-0.083	0.136	0.331	0.28	0.398	0.715	2.99	3.04	2.15	1.83	0.346	2.15
GENE327X	3135	" HLA-G :  Major histocompatibility complex, class I, G"	1	0.12	-0.201	-0.082	0.163	-0.743	-0.159	0.842	0.821	0.671	0.62	1.07	1.18	4.21	3.79	2.62	2.65	1.54	3.24
GENE2520X	2332	 FMR1 :  Fragile X mental retardation 1	1	0.167	0.12	-0.0155	-0.27	0.278	-0.175	0.793	0.693	0.872	1.03	1.18	1.77	3.6	3.13	2.2	2.03	0	2.09
GENE3162X	2820	 GPD2 :  Glycerol-3-phosphate dehydrogenase 2 (mitochondrial)	1	0.414	0.118	-0.028	-0.503	0.226	-0.51	0.381	0.44	0	0.414	0.962	0.689	3.44	3.3	2.32	1.38	0	1.7
GENE1114X	29766	 TMOD3 :  Tropomodulin 3 (ubiquitous)	1	0.211	-0.285	0	0.074	-0.767	-0.593	-0.672	-0.643	-0.538	-0.229	-0.481	0.006	1.88	1.58	0.585	0.491	-0.213	1.08
GENE270X	55603	" FAM46A :  Family with sequence similarity 46, member A"	1	-0.0237	-0.236	0.00433	0.256	-0.268	0.186	0.34	0.752	0.594	0.613	0.631	0.801	3.15	2.91	1.6	1.52	0.369	1.95
GENE2783X	255313	" CT47A11 :  cancer/testis antigen family 47, member A11"	1	0.266	0.19	-0.146	-0.311	-0.572	-0.408	0.533	0.382	0.257	0.416	0.764	0.071	2.19	1.96	1.49	1.17	0.542	0.834
GENE1322X	6773	" STAT2 :  Signal transducer and activator of transcription 2, 113kDa"	1	0.592	-0.257	-0.23	-0.022	-0.986	0.238	1.23	1.31	1.21	0.988	0.885	0.907	4	4.08	2.45	2.64	1.62	2.99
GENE1852X	1837	" DTNA :  Dystrobrevin, alpha"	1	0.416	0	-0.176	-0.241	-0.612	-0.578	0.973	0.392	0.757	1.01	0.694	0.181	3.32	2.86	2.29	1.65	0	2.03
GENE1361X	84955	 NUDCD1 :  NudC domain containing 1	1	0.086	0.1	-0.056	-0.131	-0.302	-0.688	1.47	1.77	0.537	0.936	1.59	1.19	4.28	4.04	2.64	1.96	0	2.06
GENE1546X	7290	 HIRA :  HIR histone cell cycle regulation defective homolog A (S. cerevisiae)	1	0.131	-0.0883	0.0457	-0.134	-0.564	-0.063	0.875	1.11	0.375	0.594	0.649	0.649	1.87	1.87	1.37	0.901	1.08	1.18
GENE2375X	780776	" FAM18A :  Family with sequence similarity 18, member A"	1	0.256	-0.01	-0.246	0	-0.092	-0.458	1.35	1.54	1.1	1.28	0.144	-0.079	2.18	1.76	1.96	1.68	-0.028	1.35
GENE2862X	7098	 TLR3 :  toll-like receptor 3	1	0.601	-0.205	-0.131	-0.266	-0.417	0.257	1.22	1.72	0.792	0.691	0.049	-0.104	2.79	2.91	2.34	2.28	0.707	1.33
GENE2396X	1519	 CTSO :  Cathepsin O	1	0.926	-0.18	-0.496	-0.251	-0.452	-0.498	0.363	0.962	0.887	1.16	-1.32	-1.01	2.79	2.23	2.91	2.3	-0.438	2.55
GENE2880X	4008	 LMO7 :  LIM domain 7	1	0.588	-0.584	-0.0945	0.0905	-1.2	-1.2	-0.341	-0.262	1.11	1.47	-1.01	-1.37	3.09	3.16	2.04	1.97	-1.47	0.565
GENE368X	11200	 CHEK2 :  CHK2 checkpoint homolog (S. pombe)	1	-0.0025	0.0915	-0.119	0.0305	0.35	-0.0015	0.33	0.123	0.734	0.828	-0.124	-0.362	2.41	2.14	1	0.633	-0.073	1.31
GENE1929X	3305	 HSPA1L :  heat shock 70kDa protein 1-like	1	-0.186	0.158	-0.108	0.137	0.456	0.29	0.591	0.36	0.825	0.854	-0.548	-0.461	2.08	2.12	0.938	1.15	-0.06	1.04
GENE728X	2040	 STOM :  Stomatin	1	0.0125	0.177	-0.119	-0.0695	0.0945	-0.192	0.77	0.728	1.19	1.26	-0.789	-0.733	2.61	2.04	1.28	1.08	0.408	0.88
GENE1304X	9068	 ANGPTL1 :  Angiopoietin-like 1	1	0.369	0.063	-0.043	-0.388	1.33	0.075	3.65	2.15	2.98	3.32	0.457	0.044	6.17	5.1	4.03	2.63	0	2.9
GENE905X	65220	 NADK :  NAD kinase	1	-0.155	-0.0513	0.163	0.0443	-0.25	0.394	0.265	0.667	0.426	0.791	-0.251	-0.21	1.57	1.76	1.02	1.12	0.144	1.2
GENE3597X	374403	" TBC1D10C :  TBC1 domain family, member 10C"	1	0.276	-0.336	-0.0415	0.238	-0.557	0.0765	1.72	1.62	1.82	0.53	-0.317	0.4	4.12	3.87	1.87	2.09	1.89	2.3
GENE1116X	25939	 SAMHD1 :  SAM domain and HD domain 1	1	0.342	0.246	-0.268	-0.32	-0.186	-0.432	1.22	0.77	1.29	1.21	0.322	0.0467	3.58	2.54	1.81	1.23	1.82	1.31
GENE1009X	10241	 CALCOCO2 :  Calcium binding and coiled-coil domain 2	1	0.454	0.208	-0.248	-0.413	0.066	0.02	0.461	0.66	0.535	0.654	0.182	0.409	1.98	1.57	0.808	0.804	0.15	1.13
GENE2788X	25801	" GCA :  Grancalcin, EF-hand calcium binding protein"	1	0.0703	-0.249	0.0883	0.09	-0.238	-0.554	0.014	0.206	0.208	0.48	-0.358	-0.235	2.44	2.21	1.26	0.92	-0.247	0.855
GENE3138X	7799	" PRDM2 :  PR domain containing 2, with ZNF domain"	1	0.19	0.127	-0.132	-0.184	0.232	0.229	0.783	0.652	0.851	0.94	0.124	0.651	2.16	1.92	1.25	1.18	-0.259	1.18
GENE1179X	10161	 LPAR6 :  Lysophosphatidic acid receptor 6	1	0.354	-0.0425	-0.243	-0.0685	0.0705	-0.391	0.655	0.46	0.7	1.02	-0.134	-0.132	3.6	3.46	1.36	1.01	-0.196	0.546
GENE2826X	220906	 LOC220906 :  Hypothetical protein LOC220906	1	-0.086	-0.162	-0.028	0.277	0.446	-0.26	0.481	0.22	0.585	0.354	-0.248	0	3.4	2.97	1.12	1.01	-0.26	0.462
GENE2335X	8153	 RND2 :  Rho family GTPase 2	1	0.133	-0.0885	-0.11	0.0655	-0.616	-0.257	-0.109	0.379	-1.12	-0.873	-1.46	-0.923	2.15	2.53	1.48	1.15	0	-0.388
GENE3265X	23361	 ZNF629 :  Zinc finger protein 629	1	-0.216	0.098	-0.008	0.127	0.006	0.34	0.361	0.6	0	-0.606	-0.238	-0.591	1.81	1.91	1.31	0.604	0	0.512
GENE2898X	25799	 ZNF324 :  Zinc finger protein 324	1	0.174	0.268	-0.198	-0.243	0.596	-0.14	0.281	-0.01	-0.935	-0.926	-0.888	-0.711	0	1.68	0.448	0.024	-0.07	-0.418
GENE1038X	4005	 LMO2 :  LIM domain only 2 (rhombotin-like 1)	1	0.16	0.174	-0.132	-0.202	0.742	0.138	1.43	1.23	-1.55	-1.43	-1.16	-1.51	3.23	3.07	1.34	0.755	-0.45	-0.304
GENE3237X	23037	 PDZD2 :  PDZ domain containing 2	1	-0.12	-0.396	0.343	0.173	0.602	0.326	2.8	2.64	-0.069	0.06	-1.37	-0.48	3.68	3.25	2.03	1.56	0.711	0.258
GENE727X	4232	 MEST :  Mesoderm specific transcript homolog (mouse)	1	0.094	0.178	-0.058	-0.213	-0.804	-0.72	0	1.18	-0.985	-0.526	-2.03	-2.69	1.53	2.1	0.698	0.284	0	-1.03
GENE699X	2564	" GABRE :  Gamma-aminobutyric acid (GABA) A receptor, epsilon"	1	-0.236	0.143	-0.003	0.097	0.686	0.82	1.33	1.27	-1.51	-1.14	-1.15	-1.41	1.65	1.93	-0.037	-0.186	-0.56	-1.57
GENE2434X	8334	" HIST1H2AC :  Transcribed locus, strongly similar to NP_001005967.1 histone 2, H2a [Danio rerio]"	1	0.0985	0.0775	-0.118	-0.0585	0.555	0.124	1.48	1.37	-0.51	-0.377	0.317	0.293	1.9	1.41	0.758	0.683	0.0095	0.0515
GENE586X	29116	 MYLIP :  Myosin regulatory light chain interacting protein	1	0.291	-0.295	-0.021	0.024	1.27	0.357	0.508	0.537	-0.598	-0.619	0.259	0.556	2	1.67	0.525	-0.009	-1.01	0.009
GENE419X	143686	 SESN3 :  sestrin 3	1	0.399	0.523	-0.133	-0.788	2.22	-0.465	0.906	-0.545	-1.25	-1.14	0.507	-0.566	3.48	0.413	0.093	-1.04	0	-0.533
GENE3135X	60370	 AVPI1 :  Arginine vasopressin-induced 1	1	-0.684	0.41	0.044	0.229	0.378	0.652	0	0.312	-1.98	-1.7	-1.37	-0.999	2.1	2.89	-1.26	-0.914	-0.098	-1.77
GENE2463X	57609	 DIP2B :  DIP2 disco-interacting protein 2 homolog B (Drosophila)	1	-0.374	0.51	-0.026	-0.111	0.538	0.422	0.443	0.082	-0.673	-0.534	0.084	-0.079	1.7	2.09	-0.36	-0.594	0	-0.006
GENE801X	7514	" XPO1 :  Exportin 1 (CRM1 homolog, yeast)"	1	-0.046	0.00467	0.192	-0.15	1.21	0.52	0.941	0.71	-0.085	0.251	0.665	0.626	2.51	2.35	0.538	0.094	0.165	1.65
GENE411X	375035	 SFT2D2 :  SFT2 domain containing 2	1	-0.391	0.563	0.097	-0.268	1.05	0.555	1.32	0.785	-1.21	-0.951	0.097	-0.116	2.61	2.07	0.353	-0.431	1.48	0.367
GENE639X	9635	 CLCA2 :  Chloride channel accessory 2	1	0.866	0.44	-0.576	-0.731	0.638	-1.59	-0.027	-1.11	-1.58	-1.74	-0.926	-1.56	0.56	-0.86	0.12	-1.68	0.152	-1.41
GENE3616X	252995	 FNDC5 :  Fibronectin type III domain containing 5	1	-0.049	0.465	-0.221	-0.196	-0.717	0.167	0	0.907	-2.78	-2.57	-3.55	-3.72	0.805	0.895	-0.445	-0.299	-2.07	-2.57
GENE1294X	5420	 PODXL :  podocalyxin-like	1	-0.079	0.015	-0.121	0.184	-0.327	-1.07	0.148	0.137	0	-1.64	-2.89	0	-0.025	-0.675	-0.255	-0.779	-1.79	-1.67
GENE1237X	161145	 TMEM229B :  Transmembrane protein 229B	1	-0.346	0.168	-0.018	0.197	0.176	0.77	1.43	1.3	-0.795	-1.14	-2.55	-2.29	0.398	0.358	-0.092	0.324	-0.15	-1.03
GENE628X	3489	 IGFBP6 :  Insulin-like growth factor binding protein 6	1	-0.321	0.353	0.017	-0.048	-0.029	0.305	0.466	-0.065	-1.59	-1.25	-2.52	-2.53	0.253	0.583	-0.627	-0.781	0	-0.923
GENE855X	5241	 PGR :  Progesterone receptor	1	-0.0565	0.0775	-0.0435	0.0215	0.635	0.224	0.581	0.194	-0.805	-0.697	-1.66	-1.61	0.503	0.362	-0.277	-0.447	-0.165	-0.574
GENE2675X	2036	 EPB41L1  :  erythrocyte membrane protein band 4.1-like 1	1	-0.404	0.15	0.104	0.149	0.138	0.022	0.183	-0.268	-2.4	-2.07	-3.48	-3.14	-0.31	-0.48	-1.5	-1.6	-0.668	-1.98
GENE2896X	114990	 VASN :  Vasorin	1	-0.286	0.108	-0.148	0.327	0.176	-0.11	0.221	0.01	-1.39	-1.45	-1.95	-2.17	-0.252	-0.142	-1.02	-0.846	-0.97	-1.75
GENE963X	971	 CD72 :  CD72 molecule	1	0.0795	0.403	-0.0925	-0.188	0.471	1.05	1.03	0.645	-0.784	-0.796	-1.92	-2.3	0.218	0.109	-0.261	-0.49	-0.48	-0.877
GENE196X	144423	 GLT1D1 :  glycosyltransferase 1 domain containing 1	1	-0.291	0.293	0.077	-0.078	-0.199	-0.155	-0.124	-0.515	-1.92	-1.51	-2.7	-2.95	-0.987	-1.11	-1.16	-1.1	0	-1.64
GENE3340X	7784	 ZP3 :  zona pellucida glycoprotein 3 (sperm receptor)	1	-0.376	0.408	-0.138	0.107	0.126	0.11	-0.189	-0.34	-1.32	-1.16	-2.52	-2.95	-0.932	-0.302	-1.33	-1.44	0	-1.22
GENE685X	399972	 FLJ39051 :  Hypothetical protein LOC399972	1	-0.441	0.073	0.317	0.052	0.531	0.5	0.181	0.13	-0.63	-0.391	-2.19	-1.87	0.193	0.173	-0.692	-0.546	-0.275	-0.503
GENE602X	3617	 IMPG1 :  Interphotoreceptor matrix proteoglycan 1	1	0.039	0.063	-0.133	0.032	0.111	0.355	0.216	-0.125	0	-0.181	-2.37	-2.07	0.093	-0.007	-0.567	-0.351	0	-0.463
GENE708X	975	 CD81 :  CD81 molecule	1	-0.0827	-0.03	-0.248	0.35	-0.0173	-0.183	0.038	0.06	-0.402	-0.313	-2.25	-2.02	-0.052	-0.0553	-0.623	-0.143	-0.447	-0.0747
GENE3074X	5118	 PCOLCE :  Procollagen C-endopeptidase enhancer	1	-0.106	0.208	-0.278	0.177	-0.544	-0.07	-0.279	-0.42	-0.605	-0.676	-1.68	-2.03	-0.242	-0.162	-0.712	-0.456	-0.56	-0.278
GENE3156X	127435	 PODN :  podocan	1	0.421	0.325	-0.621	-0.126	-0.257	-0.033	0.018	-0.683	-1.02	-0.429	-3.47	-3.48	0.235	-0.255	-0.495	-0.399	-0.633	-0.101
GENE1034X	9902	" MRC2 :  Mannose receptor, C type 2"	1	-0.074	0.11	-0.036	0	0.048	0.192	0.033	-0.298	-0.483	-0.354	-2.84	-3.23	-0.18	-0.13	-0.59	-0.184	-0.338	-0.296
GENE791X	1805	 DPT :  Dermatopontin	1	0.349	0.433	-0.213	-0.568	0.891	0.805	1.12	0.475	0.39	0.709	-4.97	-4.97	0.263	1.03	0.793	-0.071	0.245	0
GENE3315X	29974	 A1CF :  APOBEC1 complementation factor	1	-0.098	0.385	-0.065	-0.03	0.064	-0.207	-0.126	-0.122	-0.142	0.007	-3.36	-1.79	-0.134	-0.464	-0.219	-0.183	-0.072	-0.44
GENE3242X	5156	" PDGFRA :  Platelet-derived growth factor receptor, alpha polypeptide"	1	0.05	0.104	-0.027	-0.127	-0.058	-0.244	0.242	0.526	-0.684	-0.34	-2.92	-2.98	-0.341	-0.546	0.539	-0.15	-0.093	-0.283
GENE1365X	23338	 PHF15 :  PHD finger protein 15	1	0.031	0.125	-0.171	0.014	0.433	0.057	0.928	0.987	-0.018	0.101	-3.61	-3.66	0.565	0.845	0.895	0.981	-0.073	0.099
GENE2956X	2275	 FHL3 :  Four and a half LIM domains 3	1	-0.359	-0.005	0.069	0.294	-0.727	0.137	0.278	0.407	-0.138	-0.019	-1.94	-2.05	0.185	0.435	0.225	0.381	-0.293	-0.111
GENE311X	825	" CAPN3 :  Calpain 3, (p94)"	1	0.15	0.175	-0.202	-0.124	-0.652	-0.031	0.435	0.447	-0.246	-0.19	-1.88	-1.81	0.012	0.012	0.372	0.41	0.0163	-0.372
GENE2543X	5260	" PHKG1 :  phosphorylase kinase, gamma 1 (muscle)"	1	0.671	-0.045	-0.521	-0.106	-0.217	-1	-0.512	-0.473	0	-0.439	-2.99	-2.61	-0.285	-0.615	0.255	-0.139	-1.45	0.049
GENE2796X	2619	 GAS1 :  Growth arrest-specific 1	1	0.392	-0.0935	-0.0395	-0.26	-0.581	-0.526	-0.625	-0.577	-0.641	-0.507	-4.26	-4.02	0.142	-0.523	0.726	0.477	-1.48	-0.45
GENE3186X	1281	" COL3A1 :  Collagen, type III, alpha 1"	1	0.162	0.311	-0.225	-0.249	-0.161	-1.22	-0.731	-1.04	-1.04	-0.287	-4.55	-4.27	-0.243	-0.724	0.0865	-0.0675	-0.0715	-0.674
GENE2587X	1123	 CHN1 :  chimerin (chimaerin) 1	1	0.459	0.0525	-0.433	-0.0785	-0.534	-0.105	-0.14	0.309	-0.441	-0.167	-3.26	-2.71	0.152	0.552	1.03	0.533	-0.0805	1.07
GENE2888X	51279	" C1RL :  Complement component 1, r subcomponent-like"	1	-0.049	0.285	-0.071	-0.166	0.213	-0.113	0.878	0.497	0.042	0.061	-2.66	-2.9	0.805	0.465	0.645	0.421	0.847	0.929
GENE1757X	2014	 EMP3 :  Epithelial membrane protein 3	1	-0.334	0.5	-0.156	-0.011	-0.812	0.022	0.043	-0.258	-0.503	-0.544	-2.66	-2.7	0.39	0.28	0.06	0.356	-0.098	0.364
GENE709X	91304	 C19orf6 :  Chromosome 19 open reading frame 6	1	-0.229	0.085	0.169	-0.026	-0.467	0.337	0.218	0.387	-0.158	-0.099	-1.99	-2.16	0.715	0.655	0.145	0.431	0.227	0.409
GENE1420X	2199	 FBLN2 :  Fibulin 2	1	0.0385	0.173	-0.173	-0.0385	-0.615	0.419	-0.0095	0.0995	-0.12	0.0035	-1.67	-1.6	0.207	0.472	0.128	0.0885	-0.223	0.317
GENE1588X	3485	" IGFBP2 :  Insulin-like growth factor binding protein 2, 36kDa"	1	-0.204	0.37	0.034	-0.201	0.058	-0.018	0.053	-0.108	-0.303	0.206	-1.62	-1.81	0.11	0.69	-0.09	0.096	0.202	0.074
GENE627X	11079	 RER1  :  RER1 retention in endoplasmic reticulum 1 homolog (S. cerevisiae)	1	-0.021	0.123	-0.153	0.052	0.011	0.605	0.416	0.235	0.02	0.069	-1.78	-2.01	0.983	0.783	0.113	0.639	0	0.467
GENE2320X	6480	" ST6GAL1 :  ST6 beta-galactosamide alpha-2,6-sialyltranferase 1"	1	-0.152	0.227	-0.11	0.0355	0.274	0.238	0.519	0.353	-0.276	-0.207	-1.03	-2.57	0.536	0.556	0.277	0.227	0.697	0.295
GENE13X	2896	 GRN :  Granulin	1	0.0515	0.286	-0.12	-0.216	0.339	0.4	0.658	0.242	-0.297	-0.148	-2.27	-2.06	0.716	0.545	0.115	0.322	0.47	0.225
GENE2149X	4776	" NFATC4 :  Nuclear factor of activated T-cells, cytoplasmic, calcineurin-dependent 4"	1	0.206	0.225	-0.221	-0.211	-0.092	0.187	0.153	-0.638	-1.51	-1.38	-4.95	-5.07	0.055	0.44	0.5	-0.239	0.217	-0.476
GENE2873X	57619	 SHROOM3 :  shroom family member 3	1	0.171	0.095	-0.171	-0.096	-0.477	-0.253	-0.162	-0.233	-0.918	-0.739	-2.3	-2.39	0.215	-0.045	0.395	0.191	-0.443	-0.481
GENE212X	5890	 RAD51L1 :  RAD51-like 1 (S. cerevisiae)	1	0.036	0.23	-0.106	-0.161	0.258	0.122	0.463	0.242	-0.113	-0.154	-1.87	-1.58	0.88	0.47	-0.01	0.416	0	-0.186
GENE3524X	10903	 MTMR11 :  Myotubularin related protein 11	1	0.051	-0.31	0.844	-0.586	-0.012	0.287	1.17	0.307	-0.838	-0.634	-2.56	-2.45	0.995	0.46	0.145	-0.109	0.002	-0.621
GENE1518X	1889	 ECE1 :  Endothelin converting enzyme 1	1	-0.241	0.173	-0.003	0.072	0.126	-0.185	0.606	0.105	-0.685	-0.491	-2.06	-2.11	0.183	-0.017	0.233	-0.271	-0.125	-0.768
GENE2672X	6448	 SGSH :  N-sulfoglucosamine sulfohydrolase	1	-0.0875	0.337	-0.0895	-0.16	0.159	0.548	0.484	0.314	-0.722	-0.512	-2.05	-2.03	0.527	0.546	-0.368	-0.367	0	-0.0945
GENE1846X	8644	" AKR1C3 :  Aldo-keto reductase family 1, member C3 (3-alpha hydroxysteroid dehydrogenase, type II)"	1	-0.159	0.005	-0.161	0.314	-0.107	0.707	0.058	0.057	-0.828	-0.859	-2.4	-2.08	0.255	0.315	-0.785	-0.559	0.287	0.129
GENE1723X	7298	 TYMS :  Thymidylate synthetase	1	-0.289	0.157	0.196	-0.209	-0.435	0.084	-0.715	-0.396	-0.766	-0.447	-2.22	-1.67	-0.253	-0.143	-0.603	-0.657	-0.201	-0.349
GENE3062X	58499	 ZNF462 :  Zinc finger protein 462	1	0.586	0.21	-0.216	-0.581	0.698	0.052	0.253	-0.008	0.007	0.236	-2.38	-2.46	0.97	0.93	-0.06	-0.494	0.412	0.014
GENE1814X	10618	 TGOLN2 :  trans-golgi network protein 2	1	-0.0235	0.235	-0.2	-0.0105	0.589	-0.0175	0.478	-0.0225	-0.158	-0.0935	-2.05	-1.93	1.25	0.895	0.101	0.137	0.663	0.679
GENE2655X	8751	 ADAM15 :  ADAM metallopeptidase domain 15	1	-0.109	-0.195	0.129	0.174	-0.697	0.027	0.298	0.637	-0.398	-0.309	-1.87	-1.34	-0.155	0.555	-0.375	-0.079	0.237	-0.061
GENE3418X	203522	 DDX26B :  DEAD/H (Asp-Glu-Ala-Asp/His) box polypeptide 26B	1	0.276	0.04	-0.186	-0.131	-0.062	-0.558	-0.007	-0.218	-1.32	-0.954	-1.86	-2.09	0.4	0.24	0	-0.224	0.492	0.224
GENE610X	5157	 PDGFRL :  Platelet-derived growth factor receptor-like	1	-0.0475	0.142	-0.0695	-0.0245	0.26	0.103	1.3	1.21	-0.822	-0.558	-3.54	-3.44	2.83	2.81	1.5	1.29	1.59	1.84
GENE3417X	3140	" MR1 :  Major histocompatibility complex, class I-related"	1	-0.196	0.368	-0.058	-0.113	0.866	-0.08	1.59	0.7	-0.325	-0.366	-2.05	-1.53	2.88	1.72	1.34	0.714	2.26	1.02
GENE1452X	80128	 TRIM46 :  Tripartite motif-containing 46	1	-0.164	0.47	-0.166	-0.141	0.028	0.562	1.72	1.46	-0.503	-0.364	-3.65	-3.08	3.07	3.09	0.98	1.17	3.06	1.93
GENE3549X	51619	 UBE2D4 :  Ubiquitin-conjugating enzyme E2D 4 (putative)	1	-0.404	0.2	0.004	0.199	0.048	0.322	1.66	1.14	-0.453	-0.284	-2.15	-2.37	2.23	2.35	0.27	0.676	2.1	1.13
GENE2105X	1666	" DECR1 :  2,4-dienoyl CoA reductase 1, mitochondrial"	1	-0.117	0.0575	0.0265	0.0315	0.576	-0.0155	0.976	0.794	0.0595	0.163	-0.808	-0.676	1.83	1.34	0.907	0.159	1.24	0.871
GENE1558X	80833	" APOL3 :  Apolipoprotein L, 3"	1	-0.089	0.565	-0.101	-0.376	-0.117	-0.103	1.71	0.987	-0.508	-0.359	-3.25	-2.42	3.37	2.87	1.5	0.971	3.78	1.75
GENE1205X	10410	 IFITM3 :  Interferon induced transmembrane protein 3 (1-8U)	1	-0.326	0.148	0.242	-0.063	0.036	0.02	1.21	0.92	-0.055	0.374	-1.53	-1.9	1.35	1.78	0.838	0.704	3.14	0.532
GENE123X	4582	" MUC1 :  Mucin 1, cell surface associated"	1	-0.384	-0.06	0.324	0.119	-0.752	0.162	0.393	0.872	0.067	0.406	-1.85	-1.81	1.16	1.88	0.55	0.386	1.27	0.644
GENE286X	10791	 VAMP5 :  vesicle-associated membrane protein 5 (myobrevin)	1	-0.25	0.159	-0.127	0.218	0.047	0.276	1.63	1.26	0.306	0.135	-1.93	-2.04	2.14	2.17	1.59	1.73	1.04	1.61
GENE3507X	10581	 IFITM2 :  interferon induced transmembrane protein 2 (1-8D)	1	-0.366	0.255	-0.0777	0.187	0.236	0.364	2.51	2.3	-0.0413	-0.0523	-2.87	-3.04	2.35	2.4	1.74	1.72	2.15	1.55
GENE1309X	415116	 PIM3 :  Pim-3 oncogene	1	-0.254	-0.41	0.094	0.569	-1.01	-0.338	1.5	1.08	-1.41	-0.684	-4.49	-2.63	1.47	1.63	0.79	0.326	0.452	-0.836
GENE2601X	1152	" CKB :  Creatine kinase, brain"	1	-0.457	0.327	0.041	0.0885	-0.677	-0.181	1.17	0.952	-0.863	-0.917	-2.08	-1.96	1.06	1.27	-0.121	-0.0695	-0.00133	-0.649
GENE825X	2116	 ETV2 :  Ets variant 2	1	-0.381	0.353	-0.243	0.272	-0.829	-0.225	1.1	0.935	-1.85	-1.49	-3.11	-2.79	0.993	1.53	-0.227	-0.401	-0.215	-0.783
GENE1918X	5920	 RARRES3 :  Retinoic acid receptor responder (tazarotene induced) 3	1	-0.339	0.475	-0.021	-0.116	1.02	0.617	3.36	3.22	-1.16	-1.26	-2.74	-2.36	3.92	3.67	2.08	2.22	1.92	0.649
GENE1118X	7222	" TRPC3 :  Transient receptor potential cation channel, subfamily C, member 3"	1	-0.434	-0.22	0.334	0.319	0.348	0.072	0.483	0.482	-0.503	-0.174	-1.83	-1.75	1.14	0.97	0.6	0.046	0.152	0.274
GENE1119X	6387	 CXCL12 :  Chemokine (C-X-C motif) ligand 12 (stromal cell-derived factor 1)	1	0.361	0.239	-0.151	-0.449	0.183	0.137	0.105	-0.103	-1.36	-1.22	-3.65	-3.61	1.98	1.43	0.445	0.078	-0.479	-0.301
GENE591X	3303	 HSPA1A :  heat shock 70kDa protein 1A	1	0.089	0.123	-0.233	0.022	1.16	0.605	1.35	1.23	-0.22	-0.271	-1.58	-1.69	2.6	2.36	0.743	0.579	0.485	0.857
GENE3497X	10435	 CDC42EP2 :  CDC42 effector protein (Rho GTPase binding) 2	1	-0.199	0.265	0.069	-0.136	0.243	0.587	0.978	0.957	-1.48	-1.3	-2.52	-2.28	1.62	1.85	0.585	0.301	0.747	-0.201
GENE1878X	5096	" PCCB :  Propionyl Coenzyme A carboxylase, beta polypeptide"	1	-0.256	0.338	-0.058	-0.023	0.106	-0.18	0.381	0.15	-1.25	-0.856	-1.45	-1.77	0.378	0.568	0.358	-0.436	0.1	-0.548
GENE2673X	3090	 HIC1 :  hypermethylated in cancer 1	1	0.116	0.34	-0.066	-0.391	0.438	0.342	0.733	0.482	-1.16	-0.674	-1.79	-2.12	0.99	0.81	0.2	-0.244	0.262	0.384
GENE1836X	874	 CBR3 :  Carbonyl reductase 3	1	-0.291	0.283	-0.053	0.062	0.061	0.415	0.946	0.405	-1.37	-1.18	-2.95	-3.46	1.22	1.53	-0.177	-0.091	0.935	0.287
GENE2119X	5819	 PVRL2 :  poliovirus receptor-related 2 (herpesvirus entry mediator B)	1	-0.444	0.04	0.224	0.179	0.358	0.742	1.07	0.952	-0.643	-0.414	-0.846	-0.979	1.86	1.75	0.22	0.416	1.36	0.324
GENE2863X	6489	" ST8SIA1 :  ST8 alpha-N-acetyl-neuraminide alpha-2,8-sialyltransferase 1"	1	-0.036	0.168	-0.158	0.027	0.836	-0.51	0.331	0.02	-3.58	-3.76	-5.45	-5.58	0.488	0.448	-0.162	-0.006	-0.08	-0.558
GENE2541X	8605	" PLA2G4C :  Phospholipase A2, group IVC (cytosolic, calcium-independent)"	1	-0.216	0.312	0.0465	-0.144	0.201	0.255	0.611	0.0445	-1.66	-1.7	-2.24	-2.33	0.557	0.853	0.642	-0.0565	1.2	0.306
GENE2660X	2615	 LRRC32 :  Leucine rich repeat containing 32	1	0.915	1.23	-1.35	-0.802	0.337	-0.119	1.08	-1.16	-2.12	-2.38	-2.32	-3.13	0.594	-0.826	0.804	-0.48	1.04	-0.302
GENE1817X	5648	 MASP1 :  Mannan-binding lectin serine peptidase 1 (C4/C2 activating component of Ra-reactive factor)	1	0.527	0.587	-0.639	-0.475	0.124	-0.497	-0.101	-0.306	-1.35	-1.26	-1.63	-1.59	-0.0685	-0.803	0.0265	-0.757	0.254	-0.334
GENE2127X	624	 BDKRB2 :  bradykinin receptor B2	1	-0.081	0.488	-0.123	-0.283	0.401	0.315	0.701	-0.005	-2.06	-1.95	-2.18	-2.61	-0.727	-0.382	0.238	-0.231	0.455	-0.493
GENE1794X	128553	 TSHZ2 :  teashirt zinc finger homeobox 2	1	1.67	1.39	-1.31	-1.75	0.586	-1.64	0.021	0	-2.56	-2.61	-2.19	-2.73	0.898	-1.98	0.918	-1.58	0.83	-1.32
GENE2148X	5698	" PSMB9 :  proteasome (prosome, macropain) subunit, beta type, 9 (large multifunctional peptidase 2)"	1	-0.508	0.273	0.08	0.155	0.497	0.188	1.82	1.59	-1.14	-0.905	-1.96	-1.97	1.33	1.17	1.05	0.985	1.93	1.03
GENE1867X	9056	" SLC7A7 :  Solute carrier family 7 (cationic amino acid transporter, y+ system), member 7"	1	-0.121	0.212	-0.0085	-0.0835	0.655	0.97	1.95	1.3	-1.13	-0.876	-1.79	-1.47	1.45	1.52	1.52	0.719	2.46	1.58
GENE1195X	4082	 MARCKS :  Myristoylated alanine-rich protein kinase C substrate	1	-0.204	0.09	0.144	-0.031	-0.402	-0.628	0.093	-0.158	-2.92	-2.53	-3.49	-3.05	-0.26	-0.57	-1	-1.37	0	0.224
GENE2225X	5720	" PSME1 :  Proteasome (prosome, macropain) activator subunit 1 (PA28 alpha)"	1	-0.231	0.238	0.062	-0.068	0.106	0.13	1.2	1.1	-1.39	-1.08	-1.75	-1.76	0.368	0.148	0.063	0.164	1.79	0.502
GENE956X	10866	 HCP5  :  HLA complex P5	1	0.249	-0.097	-0.123	-0.028	0.411	0.455	0.906	1.08	-0.56	-0.501	-1.42	-1.11	0.683	0.703	0.143	0.169	2.08	1.15
GENE2905X	947	 CD34 :  CD34 molecule	1	-0.115	0.199	-0.0833	-0.00167	0.354	0.525	1.56	1.16	-0.52	-0.461	-1.41	-1.13	1.42	1.23	0.499	0.459	2.99	0.787
GENE2978X	374655	 ZNF710 :  Zinc finger protein 710	1	-0.364	0.32	-0.056	0.099	-0.162	-0.138	0.613	0.362	-1.1	-1.23	-2.07	-1.79	0.66	0.7	-0.57	-0.234	1.33	-0.056
GENE399X	10712	" FAM189B :  Family with sequence similarity 189, member B"	1	-0.261	0.283	-0.143	0.122	-0.059	0.075	0.866	1.11	-0.69	-1.05	-1.83	-2.01	0.233	0.653	-0.097	-0.521	1.61	-0.423
GENE1024X	5739	 PTGIR :  Prostaglandin I2 (prostacyclin) receptor (IP)	1	0.564	0.938	-0.868	-0.633	0.556	0.27	1.62	1.11	-1.75	-1.53	0	-3.58	0.678	0.588	0.488	-0.426	1.74	0.562
GENE3547X	200316	" APOBEC3F :  apolipoprotein B mRNA editing enzyme, catalytic polypeptide-like 3F"	1	0.034	0.568	-0.568	-0.033	0.796	0.04	1.45	0.35	-0.775	-0.656	-1.79	-1.87	0.768	0.738	0.678	-0.136	1.55	-0.108
GENE3151X	4061	" LY6E :  Lymphocyte antigen 6 complex, locus E"	1	-0.143	0.221	-0.155	0.0767	-0.0943	0.173	1.84	1.5	-1.21	-1.2	-3.22	-3.02	0.951	0.878	0.661	0.64	1.52	0.548
GENE3439X	2099	 ESR1 :  Estrogen receptor 1	1	0.004	0.068	0.062	-0.133	-0.184	-0.11	0.731	0.62	-0.845	-0.736	-2.18	-2.23	0.008	0.078	0.428	0.134	0.36	0.202
GENE2540X	25975	" EGFL6 :  EGF-like-domain, multiple 6"	1	-0.536	-0.002	0.172	0.367	0.186	0.09	0.761	0.41	-0.825	-0.566	-1.53	-1.64	0.338	0.268	0.488	0.184	0	0.252
GENE2879X	4035	 LRP1 :  Low density lipoprotein receptor-related protein 1	1	0.194	0.648	-0.318	-0.523	-0.234	0.24	0.411	-0.31	-1.25	-1.11	-1.79	-2.04	-0.122	-0.812	0.048	-0.706	0.2	-0.838
GENE3632X	10758	 TRAF3IP2  :  TRAF3 interacting protein 2	1	-0.066	0.288	-0.038	-0.183	-0.084	0.18	0.141	0.01	-1.77	-1.25	-2.45	-2.51	-0.452	-0.642	-0.232	-0.376	0	-0.178
GENE474X	11035	 RIPK3 :  Receptor-interacting serine-threonine kinase 3	1	0.73	1.12	-1.02	-0.827	0.998	-0.464	1.14	-0.584	-1.85	-1.87	0	-3.73	0.109	-0.226	0.329	-0.47	1.08	-0.202
GENE273X	11142	" PKIG :  Protein kinase (cAMP-dependent, catalytic) inhibitor gamma"	1	-0.304	0.39	-0.006	-0.081	-0.122	-0.178	-0.217	-0.318	-1.43	-1.32	-2.99	-2.93	-0.53	-0.55	-0.54	-0.744	0.262	-0.486
GENE3355X	51248	 PDZD11 :  PDZ domain containing 11	1	-0.364	0.27	0.174	-0.081	0.138	0.082	0.663	0.322	-0.603	-0.254	-1.69	-1.62	-0.03	0.1	-0.33	-0.034	0.842	-0.066
GENE136X	8463	 TEAD2 :  TEA domain family member 2	1	-0.17	0.344	-0.067	-0.107	-0.073	0.022	0.302	0.331	-0.969	-1.02	-3.1	-2.78	-0.601	-0.491	-0.501	-0.515	1.09	-0.417
GENE3027X	117854	 TRIM6 :  Tripartite motif-containing 6	1	-0.117	0.262	0.0305	-0.174	0.475	0.0635	0.804	0.769	-0.476	-0.422	-2.12	-2.07	-0.0185	-0.183	0.246	-0.0075	0.932	-0.0845
GENE452X	80017	 C14orf159 :  Chromosome 14 open reading frame 159	1	-0.214	0.3	-0.006	-0.081	-0.022	0.102	1.26	0.912	-1.32	-1.11	-3.19	-3.52	-0.55	-0.76	-0.22	-0.194	0.852	-0.316
GENE611X	3357	 HTR2B :  5-hydroxytryptamine (serotonin) receptor 2B	1	0.214	0.228	-0.008	-0.433	-0.674	-0.4	0.811	0.18	-1.56	-1.32	-2.86	-3.12	-0.692	-0.632	0.318	-0.506	0.25	0.362
GENE571X	3068	 HDGF :  Hepatoma-derived growth factor	1	-0.363	0.215	-0.048	0.197	-0.897	-0.12	-0.222	-0.257	-1.14	-0.996	-2.9	-2.89	-0.325	-0.315	-0.279	-0.466	0.923	0.0587
GENE1688X	4047	" LSS :  lanosterol synthase (2,3-oxidosqualene-lanosterol cyclase)"	1	-0.141	0.268	-0.243	0.117	-1.13	-0.485	-0.499	-0.535	-1.65	-1.69	-3.92	-3.84	-0.152	-0.372	-0.827	-0.521	0.725	-0.143
GENE1064X	58472	 SQRDL :  Sulfide quinone reductase-like (yeast)	1	-0.329	0.435	-0.141	0.034	-0.117	0.137	0.718	0	-0.898	-0.839	-3.49	-3.66	1.16	0.975	-0.005	0.091	1.8	0.589
GENE906X	27113	 BBC3 :  BCL2 binding component 3	1	-0.081	0.233	-0.193	0.042	-0.429	0.435	0.206	0.075	-0.24	-0.581	-1.7	-1.57	0.163	0.163	-0.157	-0.201	0.395	-0.003
GENE2263X	7070	 THY1  :  Thy-1 cell surface antigen	1	0.0118	0.168	-0.185	0.00475	-0.421	0.0653	0.151	-0.162	-0.945	-1.03	-2.79	-2.98	-0.0143	-0.252	-0.542	-0.663	0.342	-0.165
GENE1547X	7070	 THY1 :  Thy-1 cell surface antigen	1	0.0118	0.168	-0.185	0.00475	-0.421	0.0653	0.151	-0.162	-0.945	-1.03	-2.79	-2.98	-0.0143	-0.252	-0.542	-0.663	0.342	-0.165
GENE2304X	2817	 GPC1 :  Glypican 1	1	-0.231	0.033	-0.273	0.472	-0.389	0.225	-0.264	-0.465	-1.09	-1.1	-2.19	-1.78	-0.027	-0.377	-0.237	-0.391	0.445	0.027
GENE1746X	445	 ASS1 :  Argininosuccinate synthase 1	1	-0.165	0.149	-0.142	0.317	-0.208	0.311	-0.269	-0.504	-0.889	-0.92	-2.11	-1.94	-0.531	-0.416	-0.016	0.105	0.681	0.353
GENE241X	2323	 FLT3LG :  Fms-related tyrosine kinase 3 ligand	1	-0.363	0.171	0.236	-0.0445	-0.496	0.194	0.994	0.788	-1.14	-1.09	-1.93	-1.88	-0.0235	0.281	1.03	0.708	2.32	1.52
GENE3273X	475	 ATOX1 :  ATX1 antioxidant protein 1 homolog (yeast)	1	-0.541	0.203	0.057	0.282	0.371	-0.075	0.486	0.335	-1.07	-1.01	-1.63	-1.84	-0.457	-0.147	-0.137	-0.181	2.02	0.707
GENE2230X	3384	 ICAM2 :  Intercellular adhesion molecule 2	1	-0.446	-0.032	0.082	0.397	-0.164	0.57	-0.019	-0.1	-1.73	-1.72	-2.74	-2.75	-0.242	-0.242	0.138	0.194	2.48	1.88
GENE3038X	8216	 LZTR1 :  Leucine-zipper-like transcription regulator 1	1	-0.474	-0.02	0.154	0.339	-0.472	0.122	-0.437	-0.288	-1.21	-1.14	-1.73	-1.65	-1.45	-0.51	0.07	-0.374	1.45	0.214
GENE1404X	6324	" SCN1B :  Sodium channel, voltage-gated, type I, beta"	1	-0.274	0.34	-0.146	0.079	0.428	0.272	0.113	0.122	-1	-0.944	-1.97	-2.39	0.01	0.06	-0.52	-0.544	1	1.17
GENE291X	9168	 TMSB10 :  Thymosin beta 10	1	-0.609	0.345	0.019	0.244	-0.017	-0.083	0.078	-0.323	-1.32	-1.03	-2.05	-2.44	0.135	-0.155	-1.08	-0.639	1.13	0.039
GENE2744X	7001	 PRDX2 :  peroxiredoxin 2	1	-0.222	0.301	-0.135	0.0555	-0.221	0.513	-0.366	-0.371	-0.497	-0.508	-2.06	-2.02	0.301	0.406	-0.788	-0.307	1.11	0.706
GENE2074X	157	" ADRBK2 :  adrenergic, beta, receptor kinase 2"	1	-0.003	0.026	-0.0325	0.01	0.769	0.155	-0.00233	-0.0595	0.196	0.219	-1.65	-1.64	1.03	0.381	-0.291	-0.513	-0.226	-0.512
GENE130X	9935	 MAFB :  v-maf musculoaponeurotic fibrosarcoma oncogene homolog B (avian)	1	0.031	0.235	-0.141	-0.126	1.55	0.357	0.148	-0.243	0.142	0.321	-2.81	-2.51	2.13	1.85	-0.605	-1.01	-0.693	-1.42
GENE1739X	51439	" FAM8A1 :  Family with sequence similarity 8, member A1"	1	0.144	0.148	-0.058	-0.233	1.09	-0.25	-0.059	-0.28	-0.225	-0.216	-1.39	-1.87	1.15	1.31	0.618	-0.406	0	-0.458
GENE85X	3487	 IGFBP4 :  Insulin-like growth factor binding protein 4	1	0.071	0.275	-0.051	-0.296	-0.117	0.277	0	-0.173	-0.608	-0.439	-1.64	-1.63	0.655	0.585	-0.155	-0.149	0	-0.791
GENE3036X	10544	" PROCR :  protein C receptor, endothelial"	1	-0.271	0.213	0.107	-0.048	0.531	0.235	1.43	1.11	0.27	-0.001	-1.24	-1.23	1.71	1.46	0.623	0.579	0.635	-0.423
GENE2922X	9249	 DHRS3 :  Dehydrogenase/reductase (SDR family) member 3	1	-0.679	0.225	0.109	0.344	1.37	1.13	2.81	2.3	1.29	1.67	-1.59	-1.89	3.29	3.02	1.19	0.941	1.7	-0.321
GENE3461X	5593	" PRKG2 :  Protein kinase, cGMP-dependent, type II"	1	1	0.595	-0.171	-1.43	0	0.007	0.968	0.607	0.422	0.451	-1.83	-2.26	2.38	1.66	1.09	-0.519	-0.793	0.309
GENE2235X	10144	" FAM13A :  Family with sequence similarity 13, member A"	1	0.396	0.06	-0.426	-0.031	-0.052	0.182	0.193	0.072	0.037	0.186	-2.14	-1.56	1.07	1.29	0.16	-0.034	-0.398	-0.416
GENE2536X	286527	 TMSB15B :  thymosin beta 15B	1	0.186	0.39	-0.406	-0.171	0.658	-0.558	0.323	-0.178	0	-0.274	-2.05	-1.45	0.84	0.19	-0.17	-0.564	-0.238	-0.766
GENE409X	5228	 PGF :  Placental growth factor	1	-0.284	0.08	0.034	0.169	0.268	0.852	1.15	0.922	0.467	0.026	-2.67	-2.75	2.99	2.55	0.1	0.366	0.772	0.594
GENE125X	290	 ANPEP :  Alanyl (membrane) aminopeptidase	1	-0.187	0.172	-0.0915	0.106	-0.963	-0.146	0.095	0.084	-0.254	-0.177	-2.08	-2.23	1.38	1.28	-0.235	-0.0245	0.083	-0.306
GENE1609X	4070	 TACSTD2 :  Tumor-associated calcium signal transducer 2	1	-0.346	-0.222	0.342	0.227	0.116	0.4	0.271	-0.01	-0.085	0.134	-1.49	-1.51	1.6	1.94	-0.262	-0.056	0.04	0.392
GENE857X	2706	" GJB2 :  gap junction protein, beta 2, 26kDa"	1	0.064	0.088	-0.008	-0.143	-0.624	0.07	0.071	0.33	-0.405	-0.236	-2.04	-2.16	2.29	1.87	-0.452	-0.436	0.15	-0.578
GENE623X	6554	" SLC10A1 :  Solute carrier family 10 (sodium/bile acid cotransporter family), member 1"	1	-0.674	-0.15	0.314	0.509	-0.202	0.432	-0.117	0.532	0.017	0.306	-1.37	-1.16	3.1	1.19	-0.27	-0.064	0.132	-0.036
GENE1903X	1009	" CDH11 :  Cadherin 11, type 2, OB-cadherin (osteoblast)"	1	0.375	0.054	-0.357	-0.072	0.742	-0.029	0.268	-0.459	0.691	0.485	-1.01	-0.81	2.22	1.5	0.384	-0.02	0.555	1.11
GENE1991X	273	 AMPH :  Amphiphysin	1	0.809	0.091	-0.19	-0.305	0.179	0.038	-0.536	-0.582	0.938	0.797	-2.26	-2.42	2.74	2.22	0.691	0.497	-0.039	0.675
GENE1414X	10451	 VAV3 :  Vav 3 guanine nucleotide exchange factor	1	-0.387	-0.713	1.1	0	0.125	1.9	-0.15	0.719	0.674	0.203	0	1.86	1.76	2.13	2.41	2.52	1.59	4.18
GENE3364X	10488	 CREB3 :  CAMP responsive element binding protein 3	1	0.164	0.338	-0.258	-0.243	-0.224	0.66	-0.079	0.27	0.425	0.374	0.962	1.19	1.1	0.978	0.658	1.22	0	1.74
GENE1013X	8543	 LMO4 :  LIM domain only 4	1	0.281	0.225	-0.146	-0.361	0.378	-0.513	0.073	-0.298	-0.243	-0.244	0.414	0.676	1.07	0.54	1.16	0.751	2.19	2.4
GENE1389X	5999	 RGS4 :  Regulator of G-protein signaling 4	1	0.153	0.0948	-0.281	0.0443	-0.882	-0.501	-0.857	-0.673	-0.978	-0.984	0.246	0.246	0.0397	0.147	-0.378	-0.474	1.68	2.85
GENE20X	272	 AMPD3 :  Adenosine monophosphate deaminase 3	1	-0.006	0.128	-0.018	-0.103	0.426	0.23	0.251	0.13	0.055	0.204	1.59	0.959	1.12	0.438	1.08	0.904	2.77	3.43
GENE2997X	7292	" TNFSF4 :  Tumor necrosis factor (ligand) superfamily, member 4"	1	0.146	0.01	0.044	-0.201	0.478	0.152	-0.027	-0.188	0.347	0.326	1.21	1	0.48	0.64	0.86	0.736	1.51	2.8
GENE477X	5292	 PIM1 :  Pim-1 oncogene	1	-0.142	-0.354	0.3	0.197	-0.328	0.0496	-0.21	-0.0024	0.579	0.524	1.01	0.923	0.21	0.368	0.7	0.888	0.823	2.47
GENE2973X	3157	 HMGCS1 :  3-hydroxy-3-methylglutaryl-Coenzyme A synthase 1 (soluble)	1	0.216	0.15	-0.226	-0.278	-2.66	-1.95	-0.627	-0.258	-0.553	-0.509	-1.47	-1.24	-0.205	-0.33	1.18	1.05	1.7	2.11
GENE2285X	4222	 MEOX1 :  Mesenchyme homeobox 1	1	-0.141	-0.117	0.167	0.092	-1.26	-0.425	-0.554	-0.035	1.08	-0.151	-0.823	0.324	-0.347	0.173	1.66	1.76	3.96	3.36
GENE2072X	2686	 GGT7 :  Gamma-glutamyltransferase 7	1	-0.199	-0.475	-0.031	0.704	-0.587	-0.813	-0.832	-0.433	1.11	0.971	0.079	0	0	0.175	1.96	1.39	0	2.04
GENE2664X	51363	 CHST15 :  Carbohydrate (N-acetylgalactosamine 4-sulfate 6-O) sulfotransferase 15	1	0.531	-0.225	-0.071	-0.236	-0.697	0.317	0.458	0.737	1.87	2.11	1.39	1.73	1.68	1.64	2.37	2.18	2.58	3.47
GENE3519X	3046	" HBE1 :  hemoglobin, epsilon 1"	1	0.069	-0.247	-0.013	0.192	-3.41	-0.045	-0.004	-0.215	0.16	0.349	-0.283	-0.116	-0.237	0.213	-0.517	0.059	3.62	-0.243
GENE72X	6578	" SLCO2A1 :  Solute carrier organic anion transporter family, member 2A1"	1	0.211	-0.155	0.029	-0.086	-0.947	-0.083	-1.42	-0.863	3.31	3.64	-0.631	-0.524	-0.305	0.345	1.56	1.05	5.54	5.12
GENE1777X	83758	" RBP5 :  Retinol binding protein 5, cellular"	1	-0.287	-0.382	0.472	0.197	-0.73	0.184	-1.13	0.654	0.26	0.548	0.381	0.428	-0.71	0.0125	-0.388	0.324	2.58	2.15
GENE1855X	140890	" SFRS12 :  Splicing factor, arginine/serine-rich 12"	1	-0.234	-0.09	0.274	0.049	-0.342	0.032	-0.177	0.142	0.537	0.426	0	0.241	0.6	0.72	0.59	0.936	2.23	2.47
GENE3551X	6376	 CX3CL1 :  Chemokine (C-X3-C motif) ligand 1	1	-0.7	-0.376	0.658	0.418	-0.073	-0.204	-0.198	1.09	1.01	1.47	0.338	0.15	0.884	1.6	-0.001	0.91	4.08	4.42
GENE737X	9308	 CD83 :  CD83 molecule	1	-0.207	0.191	0.0474	-0.0316	0.653	0.191	0.165	0.199	0.254	0.435	0.0054	-0.116	0.707	0.669	0.0214	-0.113	2.3	2.31
GENE1807X	605	 BCL7A :  B-cell CLL/lymphoma 7A	1	-0.131	0.081	-0.06	0.11	0.184	-0.0095	-0.243	-0.399	-0.35	-0.248	-0.05	-0.238	0.101	0.331	0.221	-0.0355	2.23	1.09
GENE3035X	11309	" SLCO2B1 :  Solute carrier organic anion transporter family, member 2B1"	1	-1.03	0	0.368	0.663	-0.088	-0.364	0	-0.564	0.221	-0.09	-0.682	-0.565	-0.466	0.124	0	0.06	3.08	3.56
GENE1089X	23025	 UNC13A :  Unc-13 homolog A (C. elegans)	1	0.111	-0.015	-0.041	-0.056	-0.677	1.55	-0.232	0.457	0.732	0.561	-0.281	-0.244	-0.315	0.535	-0.065	1.12	2.88	2.12
GENE1696X	8572	 PDLIM4 :  PDZ and LIM domain 4	1	-0.444	0.21	0.224	0.009	-0.442	-0.038	0	-0.088	-0.193	-0.134	-0.816	-1.05	-0.64	-0.47	5.55E-17	-0.004	2.07	1.41
GENE594X	149478	 BTBD19 :  Transcribed locus	1	-0.0677	0.186	-0.053	-0.0647	0.118	0.178	0.226	0.045	-0.71	-0.604	0.137	-0.0627	-0.694	-0.854	-0.22	-0.428	2.74	0.43
GENE1585X	6713	 SQLE :  Squalene epoxidase	1	0.972	-0.0895	-0.555	-0.326	-1.26	-1.16	0.0285	0.362	-0.302	-0.388	-0.935	-0.719	-2.3	-2.47	0.785	0.611	0.77	1.11
GENE959X	6307	 SC4MOL :  Sterol-C4-methyl oxidase-like	1	0.338	-0.129	-0.209	0.0005	-1.79	-1.69	-0.175	0.173	-0.0665	0.148	-0.88	-0.922	-1.59	-2.24	1.69	1.33	0.982	2.24
GENE1432X	4597	 MVD :  Mevalonate (diphospho) decarboxylase	1	0.209	-0.007	-0.463	0.262	-2.6	-1.03	-0.464	-0.085	0.52	0.139	0.057	-0.696	-1.96	-1.99	1.94	1.77	0	2.28
GENE2697X	113457	" TUBA3D :  Tubulin, alpha 3d"	1	-0.094	0.09	0.004	-0.001	-1.89	-0.898	-1.48	-0.798	0	-0.814	-0.906	-1.09	-1.92	-1.63	-0.63	-0.674	-0.438	-0.686
GENE1716X	3159	 HMGA1 :  High mobility group AT-hook 1	1	-0.393	0.264	0.0417	0.0867	-0.231	0.166	-0.681	-0.947	-1.84	-1.73	0.438	0.205	-2.54	-2.56	-1.22	-1.01	0.358	-0.582
GENE1077X	5106	 PCK2 :  Phosphoenolpyruvate carboxykinase 2 (mitochondrial)	1	-0.059	0.315	-0.061	-0.196	0.143	1.01	0.488	0.087	-0.608	-0.329	1.67	1.6	-1.01	-1.01	-0.375	-0.009	0.737	-0.511
GENE2409X	9363	" RAB33A :  RAB33A, member RAS oncogene family"	1	0.203	0	-0.169	-0.034	-0.505	0.039	0	-0.351	-2.12	-1.88	1.8	1.86	-1.88	-2.36	-0.893	-0.757	0.119	-0.409
GENE395X	10263	 CDK2AP2 :  Cyclin-dependent kinase 2 associated protein 2	1	-0.176	0.228	0.012	-0.063	0.206	0.2	0.071	-0.43	-1.35	-1.38	2.57	2.38	-2.07	-1.96	-0.882	-0.976	1.09	0.182
GENE3198X	8785	 MATN4 :  Matrilin 4	1	-0.499	0.245	0.279	-0.026	1.3	0.367	0.558	0.147	0.162	0.301	2.02	2.15	-0.385	-0.525	0.095	0.311	1.47	0.759
GENE2892X	1798	 DPAGT1 :  Dolichyl-phosphate (UDP-N-acetylglucosamine) N-acetylglucosaminephosphotransferase 1 (GlcNAc-1-P transferase)	1	-0.161	0.173	0.057	-0.068	0.461	0.215	0.396	0.345	-0.07	0.339	1.97	1.75	-0.457	-0.357	0.063	-0.141	1.05	0.507
GENE780X	58477	" SRPRB :  signal recognition particle receptor, B subunit"	1	-0.009	0.295	-0.061	-0.226	1.09	0.337	0.798	0.417	0.042	0.381	1.63	1.69	-0.165	-0.285	-0.415	-0.649	2.12	0.449
GENE3022X	28996	 HIPK2 :  Transcribed locus	1	-0.156	0.0175	0.0265	0.112	0.816	0.355	0.126	0.28	0.504	0.769	2.05	1.17	-0.522	-0.177	-0.237	-0.301	0.289	0.346
GENE2688X	23302	 WSCD1 :  WSC domain containing 1	1	-0.014	0	-0.036	0.049	-0.302	-0.018	0	-0.708	-0.523	-0.484	0.014	0.221	-1.88	-1.58	-1.86	-1.26	-1.22	-1.96
GENE2372X	5646	" PRSS3 :  protease, serine, 3"	1	-0.609	-0.055	0.489	0.174	0.223	-0.063	-1.02	-0.533	-0.568	-0.659	0.329	0.526	-2.21	-1.3	-2.17	-1.23	-1.55	-1.75
GENE3346X	56937	" PMEPA1 :  Prostate transmembrane protein, androgen induced 1"	1	-0.196	0.158	-0.058	0.097	1.09	0.9	-1.02	-0.82	-0.435	-0.436	0.962	1.21	-2.38	-2.35	-2.59	-1.96	-1.8	-2.84
GENE1818X	4953	 ODC1 :  Ornithine decarboxylase 1	1	-0.339	0.475	0.183	-0.319	1.83	1.24	0.218	-0.206	0.112	0.938	2.06	1.8	-1.47	-1.98	-0.651	-1.36	-0.739	-0.397
GENE1568X	85021	 REPS1 :  RALBP1 associated Eps domain containing 1	1	-0.326	0.168	0.142	0.017	0.496	0.05	-0.179	-0.23	-0.495	-0.386	0.952	0.609	-1.69	-1.58	-0.942	-1.3	-0.07	-0.878
GENE3048X	90701	 SEC11C :  SEC11 homolog C (S. cerevisiae)	1	-0.464	0.35	0.164	-0.051	0.988	0.262	0	-0.178	-0.743	-0.394	1.85	1.86	0	-1.6	-1.16	-1.22	0.412	-0.916
GENE1871X	1459	" CSNK2A2 :  Casein kinase 2, alpha prime polypeptide"	1	-0.216	0.258	-0.018	-0.023	0.616	0.52	-0.414	-0.565	-1.41	-1.04	1.14	1	-2.03	-1.82	-1.29	-1.82	-0.63	-1.82
GENE2029X	399665	" FAM102A :  Family with sequence similarity 102, member A"	1	-0.112	0.0217	0.0723	0.0173	0.25	0.207	-0.299	-0.22	-0.955	-0.889	0.726	0.769	-1.86	-1.98	-1.2	-1.06	-1.44	-1.33
GENE2153X	284111	" SLC13A5 :  Solute carrier family 13 (sodium-dependent citrate transporter), member 5"	1	-0.786	0.188	0.322	0.277	1.09	0.48	0.041	-0.13	-0.255	-0.076	1.96	2.1	-0.862	-0.762	-1.02	-0.876	-0.33	-1.23
GENE1862X	114915	 NCRNA00219 :  Non-protein coding RNA 219	1	-0.154	0.26	-0.236	0.129	0.848	0.352	-0.197	-0.588	-1.07	-0.704	1.54	1.75	-1.19	-1.41	-1.05	-1.18	-0.858	-1.64
GENE2671X	9467	 SH3BP5 :  SH3-domain binding protein 5 (BTK-associated)	1	0.014	0.238	-0.048	-0.203	0.386	-0.23	0.071	-0.31	-1.4	-1.1	1.6	1.71	-1.37	-1.38	-1.29	-1.56	-1.9	-1.93
GENE1222X	57018	 CCNL1 :  Cyclin L1	1	-0.651	0.073	0.447	0.132	-0.169	0.165	0.986	1.16	0.17	0.209	1.8	1.44	0.713	1.05	0.803	0.219	0.155	-0.143
GENE1902X	3109	" HLA-DMB :  major histocompatibility complex, class II, DM beta"	1	-0.496	-0.162	0.287	0.372	-0.419	0.615	-0.159	1.88	-0.245	-0.026	2.15	1.38	0.748	0.843	0.818	0.599	0	-0.208
GENE2334X	9586	 CREB5 :  CAMP responsive element binding protein 5	1	0.747	0.144	-0.388	-0.503	-0.718	-0.784	-0.206	-0.911	-0.595	-0.583	2.16	1.53	1.52	0.591	0.218	-0.453	-2.33	-1.25
GENE1125X	2887	 GRB10 :  Growth factor receptor-bound protein 10	1	0.016	0.09	-0.106	0	0.168	0.262	0	-0.338	0.237	0.376	1.73	1.62	1.38	0.99	-0.55	-0.614	0	-2
GENE1652X	4208	 MEF2C :  myocyte enhancer factor 2C	1	-0.0147	0.036	-0.08	0.0583	0.714	0.121	-0.0577	-0.242	0.153	0.195	1.84	1.75	0.753	0.446	-0.357	-0.175	-0.915	-0.643
GENE2485X	126731	 C1orf96  :  chromosome 1 open reading frame 96	1	0.236	-0.09	-0.006	-0.141	1.12	0	0.653	0.562	0.307	0.616	1.71	1.53	1.26	0.94	1.04	0.516	0.102	0.844
GENE3453X	23710	 GABARAPL1 :  GABA(A) receptor-associated protein like 1	1	-0.141	0.143	0.077	-0.078	0.751	0.485	1.04	0.905	-0.57	-0.451	1.61	1.65	1.37	1.18	-0.467	-0.481	-0.045	-1.04
GENE3511X	80723	 TMEM22 :  transmembrane protein 22	1	0.001	0.175	0.009	-0.186	0.843	0.437	0.848	0.737	-0.528	-0.429	1.69	1.56	0.815	0.415	0.285	0.181	0	0.399
GENE1842X	23657	" SLC7A11 :  Solute carrier family 7, (cationic amino acid transporter, y+ system) member 11"	1	0.184	0.023	-0.103	-0.103	3.2	2.3	2.38	2.22	0.165	0.149	6.86	6.91	2.52	2.42	0.858	0.474	2.41	2.8
GENE2156X	57599	 WDR48 :  WD repeat domain 48	1	0.036	0.13	0.274	-0.441	1.53	0.612	1.14	0.782	-0.373	-0.144	4.43	2.93	1.49	0.86	0.72	-0.204	0	0.784
GENE242X	1649	 DDIT3 :  DNA-damage-inducible transcript 3	1	-0.284	0.14	-0.0157	0.159	0.772	1.18	1.37	0.966	-1.03	-0.88	4.98	4.9	1.24	1.13	0.077	0.083	0.497	-0.392
GENE461X	59082	" CARD18 :  Caspase recruitment domain family, member 18"	1	0.004	0.018	0	-0.023	0.416	0.92	0.871	0.16	-1.34	-1.24	2.85	3.23	0.468	0.278	-0.472	-0.386	0.16	-0.598
GENE690X	3956	" LGALS1 :  Lectin, galactoside-binding, soluble, 1"	1	-0.254	0.27	0.024	-0.041	0.748	0.107	0.613	0.457	-0.498	-0.369	1.58	1.63	0.375	0.685	-0.085	0.241	0.267	-0.086
GENE3393X	25937	 WWTR1  :  WW domain containing transcription regulator 1	1	-0.115	0.019	0.038	0.058	0.707	-0.054	0.572	0.341	-0.564	-0.435	2.12	2.2	0.854	0.869	0.129	-0.055	0.111	0.013
GENE371X	6478	 SIAH2 :  Seven in absentia homolog 2 (Drosophila)	1	-0.097	0.14	-0.019	-0.024	0.652	0.236	0.717	0.452	-0.513	-0.367	1.78	1.56	0.634	0.38	-0.39	-0.5	0.139	-0.519
GENE2226X	5080	 PAX6 :  paired box 6	1	-0.511	0.303	0.117	0.092	0.921	0.745	0.256	-0.005	-0.44	-0.151	0	1.76	0.653	0.693	-1.03	-0.271	0.365	-0.793
GENE2871X	80263	 TRIM45 :  Tripartite motif-containing 45	1	-0.194	0.35	-0.156	0	-0.012	0.852	-0.617	-0.878	-1.01	-0.844	2.04	2.33	0.33	0.43	-1.45	-1.52	-0.408	-0.896
GENE2178X	22849	 CPEB3 :  Cytoplasmic polyadenylation element binding protein 3	1	0.711	0.045	-0.171	-0.586	1.31	0.717	0.798	0.777	0.972	0.351	1.59	2.25	1.29	1.09	0.385	0.441	1.04	0.479
GENE208X	10209	 EIF1 :  Eukaryotic translation initiation factor 1	1	-0.444	0.255	0.014	0.174	0.358	0.367	-0.012	-0.208	-0.423	-0.264	1.88	1.61	0.34	0	-0.995	-1.09	-0.053	-0.711
GENE1498X	10489	 LRRC41 :  leucine rich repeat containing 41	1	-0.726	0.118	0.282	0.327	0.606	0.36	0.211	0.08	-1.02	-0.696	1.59	2.01	0.468	-0.272	-0.992	-0.996	1.14	-0.048
GENE3600X	7873	 MANF :  Mesencephalic astrocyte-derived neurotrophic factor	1	-0.381	0.323	0.127	-0.068	0.791	0.725	0.856	0.675	-0.37	-0.221	2.67	2.62	0.553	0.303	-0.057	-0.061	2	1.04
GENE370X	8829	 NRP1 :  Neuropilin 1	1	-0.324	0.4	-0.016	-0.061	0.128	0.702	-0.397	-0.568	-1.03	-0.754	1.9	1.57	0.27	-0.35	-0.81	-0.624	1.11	0.904
GENE3230X	219699	 UNC5B :  Unc-5 homolog B (C. elegans)	1	0.151	-0.145	-0.001	-0.006	0.503	0.447	-0.392	-0.323	-0.398	-0.909	1.92	1.84	-0.225	-0.185	-0.345	-0.059	0.347	0.529
GENE1021X	9120	" SLC16A6 :  Solute carrier family 16, member 6 (monocarboxylic acid transporter 7)"	1	0.199	-0.257	-0.053	0.112	0.021	0.165	-0.334	-0.725	-0.3	-0.291	1.82	1.47	0.583	0.703	0.313	0.519	-0.175	-0.063
GENE2306X	2034	 EPAS1 :  Endothelial PAS domain protein 1	1	-0.576	-0.452	0.502	0.527	0.171	0.035	-0.499	0.005	-0.045	-0.096	2.2	2.32	1.6	1.04	0.668	0.369	-0.225	1.04
GENE3585X	6006	" RHCE :  Rh blood group, CcEe antigens"	1	-0.214	0	-0.016	0.229	0.738	0	0.033	0.142	0.017	0.656	2.19	2.68	1.57	1.93	0.31	1.06	0	0.744
GENE1471X	5965	 RECQL :  RecQ protein-like (DNA helicase Q1-like)	1	0.333	0.0715	-0.155	-0.249	0.239	-0.371	0.0895	-0.101	0.589	0.443	1.61	1.81	0.482	0.161	0.396	-0.0375	0.677	0.836
GENE2933X	157638	" FAM84B :  Transcribed locus, strongly similar to XP_001153299.1 PREDICTED"	1	-0.374	-0.61	0.534	0.449	-0.592	0.522	-0.407	1.32	0.867	0.496	2.27	2.45	0.24	0.85	-0.18	1.27	1.28	1.45
GENE1642X	55829	 SELS :  Selenoprotein S	1	-0.104	0.27	0.014	-0.181	0.328	-0.518	0.563	0.472	0.027	0.096	3.48	3.02	1.43	1.08	0.87	0.176	0	1.08
GENE1619X	7184	" HSP90B1 :  Heat shock protein 90kDa beta (Grp94), member 1"	1	-0.224	0.26	-0.006	-0.031	-0.482	-0.358	0.023	-0.188	-0.743	-0.324	2.41	2.31	0.99	0.39	-0.32	-0.344	0.152	0.824
GENE2642X	4141	 MARS :  Methionyl-tRNA synthetase	1	-0.454	-0.03	0.114	0.369	-0.152	0.322	0.163	0.212	-0.113	-0.054	1.9	1.83	0.9	0.71	-0.05	0.146	0.562	0.284
GENE1053X	9173	 IL1RL1 :  Interleukin 1 receptor-like 1	1	0.413	0	-0.149	-0.264	0	-0.061	0	-0.141	-0.276	-0.207	6.43	6.26	1.58	1.58	0.317	-0.217	2.11	0.341
GENE957X	9704	 DHX34 :  DEAH (Asp-Glu-Ala-His) box polypeptide 34	1	-0.124	-0.08	0.204	0	0.118	0.312	0.323	0.142	0.217	0.196	1.72	1.71	0	0.7	0.01	0.266	0.772	0.684
GENE1528X	5611	" DNAJC3 :  DnaJ (Hsp40) homolog, subfamily C, member 3"	1	0.185	0.0287	-0.0707	-0.142	1.1	0.154	0.532	0.517	0.399	0.498	3.93	3.74	1.48	1.17	0.585	0.185	1.64	1.73
GENE1509X	23545	" ATP6V0A2  :  ATPase, H+ transporting, lysosomal V0 subunit a2"	1	0.184	0.148	-0.128	-0.203	0.486	0.22	0.161	0.51	0.145	0.124	3.15	3.15	1.1	0.828	0.918	0.464	0	1.5
GENE1512X	10237	" SLC35B1 :  Solute carrier family 35, member B1"	1	-0.0925	-0.0135	-0.149	0.256	-0.271	0.339	-0.0905	-0.0665	-0.132	0.0725	2.71	2.73	0.526	0.226	0.207	0.113	1.05	1.06
GENE2045X	10652	 YKT6 :  YKT6 v-SNARE homolog (S. cerevisiae)	1	-0.526	0.388	0.052	0.087	-0.074	-0.26	-0.179	-0.2	-0.405	-0.306	1.98	1.65	0.048	-0.152	-0.542	-0.316	0.48	0.232
GENE3016X	3219	 HOXB9 :  Homeobox B9	1	-0.679	-0.175	0.389	0.464	-0.557	-0.143	-0.432	0.397	-0.118	-0.089	3.06	2.58	-0.155	0.265	-0.445	-0.289	0	1.19
GENE2559X	10301	 DLEU1 :  Deleted in lymphocytic leukemia 1 (non-protein coding)	1	-0.139	-0.115	0.0095	0.244	0.373	-0.138	-0.462	-0.0475	-0.972	-0.903	4.07	4.31	0.891	1.26	-0.28	-0.483	1.84	1.96
GENE1336X	9244	 CRLF1 :  Cytokine receptor-like factor 1	1	0.218	0.0675	-0.0535	-0.234	0.8	-0.0005	0.0255	-0.0555	-0.191	-0.0565	1.62	1.75	0.667	0.557	0.367	0.223	0.242	0.976
GENE3525X	9829	" DNAJC6 :  DnaJ (Hsp40) homolog, subfamily C, member 6"	1	0.526	0.22	-0.036	-0.711	0.638	0	-0.237	-0.288	0.437	0.826	3.69	4.02	1.6	1.07	0.73	0.606	0	1.88
GENE2265X	3419	 IDH3A :  Isocitrate dehydrogenase 3 (NAD+) alpha	1	0.171	0.05	-0.051	-0.171	0.428	-0.228	-0.137	-0.058	0.267	0.396	1.53	1.85	0.91	0.85	0.58	0.471	0.647	1.09
GENE1303X	27086	 FOXP1 :  Forkhead box P1	1	0.209	-0.0115	-0.175	-0.0225	-0.0435	-0.082	-0.216	-0.147	-0.012	0.115	1.8	1.91	0.778	0.486	0.558	0.539	0.73	0.723
GENE581X	83607	 AMMECR1L :  AMME chromosomal region gene 1-like	1	-0.009	0.125	-0.041	-0.076	-0.057	-0.273	-0.222	-0.393	0.062	0.391	1.95	2.06	0.885	0.485	0.645	0.251	0	0.669
GENE972X	8615	 USO1 :  Transcribed locus	1	0.454	-0.272	-0.018	-0.163	0.036	-1.06	-0.249	-0.41	-0.065	0.224	2.68	2.08	0.998	0.498	1.17	-0.056	0	0.682
GENE3131X	6103	 RPGR :  Retinitis pigmentosa GTPase regulator	1	0.191	-0.205	-0.171	0.184	-0.577	-0.603	0	-0.113	0.152	0.381	2.33	2.52	0.995	1.01	0.605	0	0	1.04
GENE1695X	10483	 SEC23B :  Sec23 homolog B (S. cerevisiae)	1	0.019	-0.062	-0.133	0.177	-0.224	-0.655	-0.154	-0.11	0.185	0.519	3.63	3.47	1.94	1.79	0.953	0.464	1.44	2.24
GENE1935X	60559	 SPCS3 :  Signal peptidase complex subunit 3 homolog (S. cerevisiae)	1	-0.061	-0.097	0.112	0.047	0.851	-0.43	0.416	0.31	0.765	0.909	2.63	2.27	1.46	1.48	0.928	0.569	0	1.51
GENE18X	6184	 RPN1 :  Ribophorin I	1	0.324	-0.162	-0.148	-0.013	-0.604	0.12	-0.099	0.26	0.415	0.354	2.03	2.17	0.628	0.868	0.278	0.234	0.49	1.22
GENE2458X	2294	 FOXF1 :  Forkhead box F1	1	0.291	-0.045	-0.251	0.004	-0.357	0.137	-0.272	0.267	0.252	0.531	1.86	2.15	0.645	0.725	0.055	0.141	0.597	0.869
GENE1069X	9719	 ADAMTSL2 :  ADAMTS-like 2	1	0.269	-0.087	-0.063	-0.118	0.261	-0.025	-0.024	0.065	0.55	0.499	2.45	2.55	1.2	0.973	0.123	0.169	0.615	1.04
GENE3573X	8669	" EIF3J :  Eukaryotic translation initiation factor 3, subunit J"	1	0.321	0.375	-0.211	-0.486	0.643	0.007	0.158	0.177	0.762	1.04	1.87	2.41	1.3	0.975	0.465	0.661	0	1.01
GENE2906X	54769	" DIRAS2 :  DIRAS family, GTP-binding RAS-like 2"	1	0.19	-0.026	-0.237	0.073	-0.058	-0.079	-0.408	-0.139	0.591	0.55	1.61	1.88	0.809	0.804	-0.036	0.14	0.275	0.698
GENE2196X	5989	" RFX1 :  regulatory factor X, 1 (influences HLA class II expression)"	1	-0.704	-1.56	1.2	1.06	-0.422	0.292	-0.667	0.622	0.377	0.536	1.95	1.42	1.13	0.94	0.27	0.116	0	0.684
GENE220X	51605	 TRMT6 :  TRNA methyltransferase 6 homolog (S. cerevisiae)	1	-0.191	-0.477	0.667	0	-0.379	0	-0.424	0.275	0.39	0.439	1.79	1.49	0.373	1.56	0.083	0	0.055	0.887
GENE464X	54093	 SETD4 :  SET domain containing 4	1	-0.179	0.035	-0.171	0.314	-0.627	-0.173	0.288	0.227	0.292	0.081	1.61	1.73	0.585	0.465	0.265	0.431	0.337	0.489
GENE91X	50999	 TMED5 :  Transmembrane emp24 protein transport domain containing 5	1	0.094	0.023	0.042	-0.158	0.391	-0.265	0.521	0.46	-0.125	0.184	1.68	1.67	1.23	0.788	0.978	0.319	0.43	0.737
GENE1960X	3212	 HOXB2 :  Homeobox B2	1	0.121	0.395	-0.271	-0.246	-0.517	-0.333	0	0.277	-0.208	0.021	1.98	2.01	0.945	0.665	0.425	0.431	-0.523	0.319
GENE743X	1848	 DUSP6 :  Dual specificity phosphatase 6	1	0.249	-0.131	-0.0648	-0.0532	0.194	-0.4	0.678	0.743	0.238	0.0055	4.87	4.6	2.43	1.84	1.9	1.77	0.661	1.58
GENE2136X	4323	 MMP14 :  Matrix metallopeptidase 14 (membrane-inserted)	1	0.641	0.175	-0.281	-0.536	0.153	-0.153	0.298	0.097	0.132	0.481	2.02	1.66	0.985	0.535	1.1	0.631	0.197	0.829
GENE1123X	3796	 KIF2A :  Kinesin heavy chain member 2A	1	0.124	-0.022	0.012	-0.113	0.736	-0.34	0.121	0.18	0.005	0.524	2.61	2.39	0.908	1.06	1.68	0.354	0.04	0.672
GENE3120X	3998	" LMAN1 :  Lectin, mannose-binding, 1"	1	0.594	0.033	-0.278	-0.348	0.476	-0.335	0.046	0.175	0.9	1.32	3.95	3.83	1.56	1.58	1.65	0.964	0.42	2.04
GENE1192X	9818	 NUPL1  :  nucleoporin like 1	1	0.379	-0.247	-0.273	0.142	0.181	-0.875	-0.484	-0.545	0.09	0.359	1.91	2.16	0.843	0.213	0.733	0.019	-0.025	0.647
GENE266X	157769	" FAM91A1 :  Family with sequence similarity 91, member A1"	1	0.333	-0.143	-0.0745	-0.115	0.744	-0.322	0.22	-0.0315	0.829	0.882	3.28	3.22	1.73	1.28	1.18	0.758	0.379	1.42
GENE1750X	55728	 N4BP2 :  NEDD4 binding protein 2	1	0.869	0.043	-0.223	-0.688	0.571	0	-0.154	0.295	1.18	1.51	4.35	4.91	1.92	1.6	1.25	1.19	0	1.26
GENE879X	9821	 RB1CC1 :  RB1-inducible coiled-coil 1	1	0.964	-0.212	-0.488	-0.263	0.456	-0.267	-0.0493	0.156	0.225	0.304	1.76	2.24	1.16	0.592	0.574	0.454	-0.287	0.748
GENE2348X	51719	 CAB39  :  Calcium binding protein 39	1	-0.199	0.025	-0.011	0.184	0.343	0.107	0.398	0.207	0.332	0.481	2.04	2.17	1.01	0.915	0.785	0.481	0.077	0.909
GENE1339X	5597	 MAPK6 :  Mitogen-activated protein kinase 6	1	0.099	-0.397	0.157	0.142	0.391	-0.515	0.006	0.025	0.13	0.469	3.12	2.96	1.57	0.623	0.933	0.739	-0.095	1.21
GENE2154X	151050	 C2orf67 :  Chromosome 2 open reading frame 67	1	-0.542	-0.344	0.536	0.35	-0.131	0.389	0.0745	0.394	0.593	0.393	2.23	1.35	0.587	0.976	0.982	0.263	0	0.471
GENE2974X	2205	" FCER1A :  Fc fragment of IgE, high affinity I, receptor for; alpha polypeptide"	1	0.229	-0.158	-0.0535	-0.0185	-0.124	-0.418	0.115	0.11	0.325	0.514	2.1	2.39	0.817	0.713	0.203	0.408	0.132	0.702
GENE2703X	9601	" PDIA4 :  Protein disulfide isomerase family A, member 4"	1	0.196	-0.35	-0.296	0.449	-0.432	-0.488	-0.237	0.512	0.407	0.406	3.81	3.91	1.35	1.07	0.44	0.626	0.262	1.62
GENE2253X	8809	 IL18R1 :  Interleukin 18 receptor 1	1	0.161	0.055	-0.181	-0.036	0.103	0.217	0.228	0.247	0.762	0.761	4.14	4.4	1.39	1.83	1.04	0.761	0.697	1.61
GENE2462X	81848	 SPRY4 :  Sprouty homolog 4 (Drosophila)	1	-0.124	-0.13	0.214	0.039	-0.412	0.172	-0.277	0.382	0.317	0.386	2.77	2.15	0.98	0.85	0.37	0.246	0.362	0.874
GENE1076X	5238	 PGM3 :  phosphoglucomutase 3	1	0.121	0.0453	-0.104	-0.0623	-0.113	-0.436	0.022	0.000667	0.0657	0.315	3.6	3.65	1.34	0.822	0.369	0.0113	0.4	0.873
GENE3123X	221710	 LOC221710 :  hypothetical protein LOC221710	1	0.034	0.008	0.092	-0.133	0.686	0.04	0	0.45	0.735	1	2.61	2.73	1.39	0.908	0.678	0.574	0.69	1.11
GENE1626X	400684	 LOC400684 :  Hypothetical gene supported by BC000922	1	0.059	0.123	-0.163	-0.018	0.021	0.325	0.066	0.555	0.42	0.579	2.38	1.65	0.903	0.493	0.283	0.489	0.305	0.737
GENE113X	11082	 ESM1 :  Endothelial cell-specific molecule 1	1	-0.269	-0.355	0.539	0.084	-1.22	-0.913	-1.82	0.967	0	0.461	7.28	7.43	0.705	1.23	0.495	0.301	0	0.729
GENE1215X	286208	 LOC286208 :  hypothetical LOC286208	1	-0.101	-0.107	0.187	0.022	-0.639	-0.155	-0.484	0.115	0.24	0.309	2.85	2.35	0.103	0.893	0.513	0.319	0.045	0.647
GENE3627X	55625	" ZDHHC7 :  Zinc finger, DHHC-type containing 7"	1	0.569	-0.107	0.017	-0.478	0.331	0	0.066	-0.075	0.33	0.749	3.65	3.89	1.54	0.903	0.803	0.569	0	0.977
GENE645X	55432	 YOD1 :  YOD1 OTU deubiquinating enzyme 1 homolog (S. cerevisiae)	1	-0.41	-0.661	0.598	0.473	-0.583	0.071	-0.853	0.381	0.051	0.01	1.73	1.53	0.319	0.089	0.334	-0.08	-0.379	0.188
GENE287X	4319	 MMP10 :  Matrix metallopeptidase 10 (stromelysin 2)	1	0.134	-0.283	0.141	0.076	-0.89	-0.126	-0.821	0.004	-0.466	-0.102	5.91	5.94	1.68	0.867	1.21	-0.072	0.059	0.516
GENE861X	440026	 TMEM41B :  transmembrane protein 41B	1	0.249	-0.107	-0.0733	-0.0683	0.191	-0.172	0.159	0.018	0.0397	0.265	3.21	3.23	0.983	0.639	0.699	0.455	0.135	0.713
GENE439X	2673	 GFPT1 :  Glutamine-fructose-6-phosphate transaminase 1	1	0.225	-0.088	-0.131	-0.00567	0.0367	-0.319	-0.075	0.0085	-0.0643	0.105	1.8	2.01	0.435	-0.038	0.292	0.078	-0.348	0.486
GENE1306X	2673	 KDM3B :  Lysine (K)-specific demethylase 3B	1	0.225	-0.088	-0.131	-0.00567	0.0367	-0.319	-0.075	0.0085	-0.0643	0.105	1.8	2.01	0.435	-0.038	0.292	0.078	-0.348	0.486
GENE3463X	51026	 GOLT1B :  Golgi transport 1 homolog B (S. cerevisiae)	1	0.299	0.153	-0.043	-0.408	0.201	-0.385	0.266	0.385	0.07	0.409	2.8	2.59	0.763	0.453	1.04	0.099	0.385	0.527
GENE190X	84897	 TBRG1 :  Transforming growth factor beta regulator 1	1	0.146	-0.098	0.0035	-0.0693	0.448	0.0815	0.0125	0.019	0.327	0.26	2.42	2.47	0.677	0.347	0.39	0.233	0.0015	0.583
GENE951X	84541	 KBTBD8 :  Kelch repeat and BTB (POZ) domain containing 8	1	-0.401	-1.15	0.927	0.622	-0.789	0.105	-1.24	-0.005	-0.11	-0.071	3.05	2.93	-0.217	0.623	-0.977	0.149	-0.845	-0.403
GENE667X	5744	 PTHLH :  Parathyroid hormone-like hormone	1	-0.026	-0.222	0.372	-0.123	-0.034	0.13	-0.209	0.34	0.545	0.304	4.58	3.59	1.02	0.638	0.438	0.224	-0.05	-0.168
GENE1317X	27230	 SERP1 :  Stress-associated endoplasmic reticulum protein 1	1	0.353	-0.0233	-0.143	-0.188	0.461	-0.218	0.093	0.202	0.417	0.673	2.12	2.37	0.533	0.287	0.47	-0.000667	-0.063	0.534
GENE1945X	285605	 DTWD2 :  DTW domain containing 2	1	-0.294	-0.1	0.214	0.179	0.138	0.232	0.043	0.142	0.797	0.486	2.06	2.03	0.48	0.46	0.18	0.366	0.052	0.404
GENE2379X	9695	" EDEM1 :  ER degradation enhancer, mannosidase alpha-like 1"	1	0.569	-0.407	-0.123	-0.038	-0.219	-0.395	-0.544	-0.245	0.67	0.599	2.97	2.99	0.473	0.713	0.513	0.309	-0.665	0.937
GENE1805X	7803	" PTP4A1 :  Protein tyrosine phosphatase type IVA, member 1"	1	0.202	-0.238	0.0255	0.019	0.534	-0.342	0.124	0.0235	0.963	1.37	3.91	4.49	1.56	1.31	0.901	0.662	-0.197	0.981
GENE2539X	51566	" ARMCX3 :  Armadillo repeat containing, X-linked 3"	1	0.601	-0.335	-0.511	0.244	-0.127	-0.813	0	-0.503	0.742	1.08	3.38	3.44	0.995	0.715	0.375	0.381	-1.29	0.649
GENE798X	22872	 SEC31A :  SEC31 homolog A (S. cerevisiae)	1	0.506	-0.0646	-0.205	-0.136	0.0094	-0.139	-0.153	-0.105	0.566	0.655	2.2	2.17	0.533	0.299	0.747	0.405	-0.708	0.407
GENE2828X	51175	" TUBE1 :  Tubulin, epsilon 1"	1	0.312	-0.249	-0.19	0.126	0.864	-0.283	-0.0455	0.08	1.28	1.35	4.49	4.74	1.48	0.911	1.61	1.38	-0.663	1.31
GENE2464X	23204	 ARL6IP1 :  ADP-ribosylation factor-like 6 interacting protein 1	1	-0.286	-0.312	-0.028	0.627	-0.084	-0.24	-0.449	-0.18	-0.075	0.204	1.52	1.96	0.198	-0.202	0.178	0.054	-1.07	0.242
GENE580X	586	" BCAT1 :  Branched chain aminotransferase 1, cytosolic"	1	-0.537	-0.218	0.375	0.381	-0.675	-0.227	-0.456	0.119	0.978	1.04	3.83	3.34	0.356	0.362	-0.178	0.0675	-0.686	-0.124
GENE779X	64764	 CREB3L2 :  Transcribed locus	1	0.619	-0.077	-0.283	-0.258	0.271	-0.045	-0.244	-0.255	0.96	1.03	2.71	2.91	0.833	0.913	0.313	0.199	-0.245	1.06
GENE2216X	55254	 TMEM39A  :  transmembrane protein 39A	1	0.276	-0.14	-0.396	0.259	0.298	-0.028	0.533	-0.108	0.537	0.426	2.52	2.18	1.14	0.72	0.12	-0.104	-0.088	0.584
GENE1676X	9456	 HOMER1 :  Homer homolog 1 (Drosophila)	1	-0.0675	0.0765	0.331	-0.339	0.84	0.129	0.249	0.658	0.663	0.867	4.7	4.71	2.62	2.6	0.911	0.247	0.055	-0.0395
GENE3356X	7486	" WRN :  Werner syndrome, RecQ helicase-like"	1	0.118	-0.328	0.0615	0.146	0.191	-0.385	-0.19	-0.106	0.249	0.308	1.78	2.22	1.2	0.837	-0.0075	0.123	-0.545	0.227
GENE1912X	64216	" TFB2M :  Transcribed locus, strongly similar to NP_071761.1 dimethyladenosine transferase 2, mitochondrial [Homo sapiens]"	1	-0.121	-0.127	0.117	0.132	0.061	-0.525	0	-0.075	0.16	0.259	1.95	1.96	0.173	0.733	-0.067	-0.031	-0.255	-0.083
GENE334X	5798	" PTPRN :  Protein tyrosine phosphatase, receptor type, N"	1	-0.259	0.075	0.109	0.074	0.603	-0.363	0	0.007	0.202	0.311	1.69	1.52	0.775	0.275	-0.025	0.191	-0.183	0.209
GENE614X	374	 AREG :  amphiregulin	1	-0.495	-0.576	0.518	0.553	-0.753	0.511	-0.797	0.061	0.031	0.58	4.01	4.55	1.31	1.22	0.239	-0.07	0.161	-0.702
GENE1914X	55132	" LARP1B :  La ribonucleoprotein domain family, member 1B"	1	0.223	-0.0235	-0.13	-0.0695	0.37	-0.337	0.254	-0.0165	0.283	0.393	2.4	2.44	1.16	0.606	0.627	0.143	-0.303	0.625
GENE634X	8565	 YARS :  tyrosyl-tRNA synthetase	1	-0.303	-0.002	0.119	0.187	-0.044	0.133	0.051	0.117	0.222	0.184	1.79	1.52	0.638	0.601	0.226	0.409	-0.08	0.142
GENE2825X	345778	 MTX3 :  Metaxin 3	1	0.662	-0.118	-0.289	-0.255	-0.136	-0.171	0.13	-0.0165	0.0485	0.227	2.65	2.76	1.31	0.766	0.332	0.0925	-0.685	0.295
GENE2088X	1386	 ATF2 :  Activating transcription factor 2	1	0.224	-0.162	-0.12	0.0572	-0.286	-0.283	-0.153	0.0282	0.0612	0.208	2.09	2.08	1.34	1.07	0.414	0.128	-0.32	0.258
GENE2957X	905	 CCNT2 :  Cyclin T2	1	0.724	-0.122	-0.158	-0.443	-0.064	-0.19	0.041	0.17	0.235	0.454	1.46	2.17	1.13	0.978	0.438	0.184	-0.17	0.472
GENE1715X	3624	" INHBA :  Inhibin, beta A"	1	0.01	-0.186	-0.142	0.318	-0.948	-0.244	-0.509	-0.47	0.591	0.67	6.77	7.06	3.58	3.67	0.479	0.49	-0.419	0.723
GENE126X	57602	 USP36 :  Ubiquitin specific peptidase 36	1	-0.019	0.055	-0.141	0.104	0.133	0.017	0	-0.023	0.542	0.601	3.4	3.11	1.71	1.54	0.725	0.741	-0.103	0.879
GENE479X	1491	 CTH :  Cystathionase (cystathionine gamma-lyase)	1	-0.19	-0.301	0.248	0.243	-0.183	-0.034	-0.108	0.241	0.326	0.65	3.17	3.27	1.44	1.56	0.714	0.08	0.256	0.708
GENE3442X	116150	 NUS1 :  Nuclear undecaprenyl pyrophosphate synthase 1 homolog (S. cerevisiae)	1	0.196	-0.27	0.074	-0.001	0.598	-0.128	0.313	0	0.777	1.06	3.81	3.86	2.05	1.47	0.58	0.516	0.382	1.25
GENE2843X	80315	 CPEB4 :  Cytoplasmic polyadenylation element binding protein 4	1	0.191	-0.515	0.189	0.134	0.173	-0.333	-0.332	0.027	0.792	0.771	5.17	5.97	2.58	2.06	0.245	0.411	-0.183	0.799
GENE2563X	6996	 TDG :  Thymine-DNA glycosylase	1	0.155	-0.0813	-0.044	-0.029	0.303	-0.406	-0.0283	-0.0293	0.596	0.578	2.52	2.53	1.16	0.975	0.472	0.0813	0.021	0.509
GENE2722X	4253	" CTAGE5 :  CTAGE family, member 5"	1	0.35	-0.031	-0.262	-0.057	0.332	0.151	0.042	0.231	0.271	0.345	2.37	2.54	1.21	0.999	0.384	0.245	0.211	0.678
GENE2842X	80853	 JHDM1D :  Jumonji C domain containing histone demethylase 1 homolog D (S. cerevisiae)	1	0.444	-0.167	-0.354	0.0765	0.351	0.0445	-0.225	-0.245	0.33	0.418	5.06	5.03	2.32	2.25	0.888	0.389	0.44	1.18
GENE219X	100132284	 LOC100132284  :  RFVG5814	1	-0.136	-0.112	-0.008	0.257	0.106	0	-0.279	-0.15	0.175	0.204	2.29	1.86	1.06	0.708	0.328	0.424	-0.25	0.812
GENE443X	10575	" CCT4 :  Chaperonin containing TCP1, subunit 4 (delta)"	1	-0.0975	0.371	0.0805	-0.354	0.24	-0.0965	-0.12	-0.0765	-0.4	0.388	1.58	1.59	0.897	0.521	0.607	-0.0275	0	0.326
GENE517X	5599	 MAPK8 :  mitogen-activated protein kinase 8	1	0.273	-0.00967	-0.0123	-0.251	0.325	-0.131	-0.263	-0.0243	0.494	0.686	2.63	2.38	1.36	1.03	0.96	0.393	-0.406	0.594
GENE1477X	50484	 RRM2B :  Ribonucleotide reductase M2 B (TP53 inducible)	1	0.253	-0.148	-0.301	0.0455	0.835	0.0035	0.38	0.233	0.648	0.838	2.77	2.79	1.62	1.79	1.13	0.812	-0.496	1.18
GENE1976X	3987	 LIMS1 :  LIM and senescent cell antigen-like domains 1	1	0.668	0.142	-0.264	-0.546	0.403	0.131	0.132	-0.0493	0.412	0.431	2.12	2.38	1.61	1.34	0.819	0.678	-0.511	0.406
GENE1531X	401504	 LOC401504 :  Hypothetical gene supported by AK091718	1	-0.131	0.123	0.0575	0.0125	-0.238	-0.449	0.106	-0.165	-0.0545	0.199	1.78	1.82	0.493	0.319	-0.186	-0.161	-1.52	0.173
GENE2966X	10253	 SPRY2 :  Sprouty homolog 2 (Drosophila)	1	0.024	-0.032	-0.128	0.137	0.066	-0.65	0.081	-0.01	-0.135	0.014	4.05	3.92	0.618	0.318	0.018	-0.086	-1.32	-1.14
GENE2429X	25907	 TMEM158 :  Transmembrane protein 158 (gene/pseudogene)	1	-0.074	0.4	-0.216	-0.111	-1.04	-0.978	-1.01	-0.828	-1.11	-1.02	1.58	1.74	-0.47	-0.25	-0.72	-0.934	-1.36	-2.1
GENE923X	7056	 THBD :  Thrombomodulin	1	0.291	0.135	-0.061	-0.366	-0.377	-0.793	-0.632	-0.743	-1.71	-1.57	5.86	5.77	1.98	1.06	-0.485	-0.939	-2.66	-2.11
GENE3192X	10189	 THOC4 :  THO complex 4	1	0.204	-0.078	-0.114	0.091	0.21	-0.286	0.25	0.014	-0.366	-0.217	2.85	1.4	0.822	0.867	0.237	0.008	-0.222	-0.209
GENE1293X	9306	 SOCS6 :  Suppressor of cytokine signaling 6	1	0.35	-0.24	-0.0657	-0.044	0.055	-0.528	0.117	-0.114	-0.399	-0.41	2.21	1.62	0.654	0.127	0.51	-0.254	-0.577	-0.429
GENE2993X	63876	 PKNOX2  :  PBX/knotted 1 homeobox 2	1	0.386	-0.14	-0.036	-0.211	0.418	0.192	0.123	0.652	-0.043	-0.014	1.82	1.55	0.39	0.51	0.38	0.206	-0.508	-0.116
GENE2475X	11174	" ADAMTS6 :  ADAM metallopeptidase with thrombospondin type 1 motif, 6"	1	0.376	0.16	-0.116	-0.421	-0.192	-0.508	-0.177	-0.508	-1.02	-0.584	3.17	3.08	0	0.52	0.82	-0.044	-1.12	-0.576
GENE1613X	84251	 SGIP1 :  SH3-domain GRB2-like (endophilin) interacting protein 1	1	0.194	-0.112	0.172	-0.253	0.276	0.35	0.261	0.1	-0.255	-0.116	2.77	3.21	0.648	0.228	0.868	0.434	-0.66	0.212
GENE271X	29982	 NRBF2 :  Nuclear receptor binding factor 2	1	0.219	-0.207	-0.183	0.172	0.361	-0.455	-0.094	0.005	-0.53	-0.241	2.47	2.7	0.573	0.103	0.603	0.019	-0.405	0.407
GENE321X	6696	 SPP1 :  Secreted phosphoprotein 1	1	0	0.064	0.033	-0.097	0.617	0.151	0.737	0.186	-0.164	0.335	2.4	1.92	0.649	1.15	0.754	0.38	0.411	0.513
GENE944X	58515	 SELK :  Selenoprotein K	1	-0.266	0.158	0.012	0.097	0.576	0.07	0.491	0.48	-0.545	-0.206	3.14	3.22	0.778	0.548	0.128	0.044	0.91	0.732
GENE1162X	10963	 STIP1 :  Stress-induced-phosphoprotein 1	1	-0.184	0.19	0.094	-0.101	-0.152	0	0.133	0.252	-0.693	-0.404	3.04	2.35	0.28	0.32	-0.39	-0.404	0.652	0.034
GENE1720X	25998	 IBTK :  Inhibitor of Bruton agammaglobulinemia tyrosine kinase	1	0.006	-0.01	-0.056	0.059	0.538	-0.388	0.313	0.092	-0.403	-0.104	2.5	2.61	0.54	0	0.26	-0.474	0.142	0.464
GENE1312X	84447	" SYVN1  :  synovial apoptosis inhibitor 1, synoviolin"	1	0.076	0.09	-0.056	-0.111	0.308	0.242	0.073	0.192	-0.323	-0.104	2.8	2.51	0.55	0.53	-0.06	0.066	0.882	0.054
GENE2005X	79003	" MIS12 :  MIS12, MIND kinetochore complex component, homolog (S. pombe)"	1	-0.268	0.106	0.175	-0.0145	0.835	-0.127	0.345	0.714	-0.0515	0.203	0	4.2	1.26	1.05	0.382	-0.0375	0.792	0.865
GENE1065X	54778	 RNF111 :  Ring finger protein 111	1	0.093	0	0.011	-0.104	0.335	-0.271	0.27	0.159	-0.136	0.153	1.78	1.86	0.787	0.437	-0.123	-0.107	0.219	0.071
GENE1159X	30001	 ERO1L :  ERO1-like (S. cerevisiae)	1	-0.054	0.08	0.114	-0.141	0.308	-0.358	0.178	0.252	-0.458	-0.104	2.34	1.92	0.705	0.565	0.135	-0.334	0.047	0.184
GENE1173X	204	 AK2 :  Adenylate kinase 2	1	-0.142	0.11	-0.069	0.101	0.318	0.216	0.323	0.413	-0.0435	0.0805	1.72	1.58	0.75	0.455	0.0095	-0.0095	0.289	0.276
GENE1839X	54187	 NANS :  N-acetylneuraminic acid synthase	1	-0.426	0.328	0.072	0.027	-0.064	0.04	0	-0.07	-0.465	-0.456	2.54	2.51	0.258	0.298	-0.852	-0.786	0	-0.098
GENE490X	26130	 GAPVD1 :  GTPase activating protein and VPS9 domains 1	1	0.756	-0.01	-0.416	-0.331	0.028	0.312	0.253	0.452	-0.163	-0.004	1.62	1.56	0.24	0.13	-0.26	-0.204	0	0.194
GENE2643X	3775	" KCNK1 :  Potassium channel, subfamily K, member 1"	1	-0.609	-0.055	0.029	0.634	-0.027	-0.493	-0.632	-0.433	-0.488	-0.559	3.1	3.27	-0.065	-0.305	-1.02	-0.709	-0.693	-0.951
GENE47X	9518	 GDF15 :  growth differentiation factor 15	1	-0.197	-0.237	0.101	0.332	-0.0387	0.725	-0.204	0.272	-0.776	-0.377	5.15	4.82	0.193	0.207	-0.49	-0.324	-0.555	-0.379
GENE3X	9709	" HERPUD1 :  Homocysteine-inducible, endoplasmic reticulum stress-inducible, ubiquitin-like domain member 1"	1	-0.084	0.13	-0.096	0.049	0.198	0.452	0.393	0.382	-0.173	-0.084	5.12	5.12	1.31	1.17	0.05	0.016	-0.038	-0.006
GENE2754X	6863	" TAC1 :  Tachykinin, precursor 1"	1	-0.196	0.218	0.042	-0.063	0.156	-0.02	0.281	0.34	-0.305	-0.266	6.55	6.58	1.23	0.788	-0.352	-0.086	0.27	-0.018
GENE3160X	4860	 PNP :  Purine nucleoside phosphorylase	1	-0.272	0.014	0.0423	0.221	-0.17	-0.243	-0.195	-0.12	-0.345	-0.266	4.07	3.98	0.355	0.178	-0.255	-0.186	0.437	-0.144
GENE3079X	10724	 MGEA5 :  Meningioma expressed antigen 5 (hyaluronidase)	1	0.106	0.202	-0.106	-0.134	0.361	0.132	0.524	0.0653	0.21	0.489	2.67	2.41	0.853	0.52	0.45	0.233	0.248	0.437
GENE1798X	65977	" PLEKHA3 :  Transcribed locus, strongly similar to NP_001013095.1 pleckstrin homology domain-containing, family A (phosphoinositide binding specific) member 3 [Rattus norvegicus]"	1	-0.036	0.053	-0.043	0.027	0.346	-0.32	0	0.05	0.09	0.104	1.61	1.58	0.468	0.213	0.053	-0.191	-0.03	0.367
GENE3180X	65977	" PLEKHA3 :  Pleckstrin homology domain containing, family A (phosphoinositide binding specific) member 3"	1	-0.036	0.053	-0.043	0.027	0.346	-0.32	0	0.05	0.09	0.104	1.61	1.58	0.468	0.213	0.053	-0.191	-0.03	0.367
GENE2277X	2729	" GCLC :  glutamate-cysteine ligase, catalytic subunit"	1	-0.0863	-0.219	0.0617	0.243	0.689	0.0163	-0.238	-0.0403	0.121	0.17	2.89	2.51	0.808	0.371	-0.0223	-0.173	-0.16	0.0683
GENE1172X	1317	" SLC31A1 :  Solute carrier family 31 (copper transporters), member 1"	1	-0.101	0.113	0.087	-0.098	0.481	0.635	0.006	0.025	0.18	0.489	3.02	2.82	0.733	0.573	-0.107	0.269	0	0.437
GENE1681X	533	" ATP6V0B :  ATPase, H+ transporting, lysosomal 21kDa, V0 subunit b"	1	-0.268	-0.125	0.035	0.295	0.664	0.323	0.049	0.043	0.318	0.282	1.88	2.02	0.746	0.516	0.036	0.237	0.247	0.62
GENE1538X	29979	 UBQLN1 :  Ubiquilin 1	1	0.131	0.155	-0.101	-0.186	0.423	0.107	0.018	-0.043	0.182	0.351	1.62	1.77	0.545	0.635	0.185	-0.009	0.157	0.379
GENE516X	6533	" SLC6A6 :  Solute carrier family 6 (neurotransmitter transporter, taurine), member 6"	1	-0.286	-0.682	0.722	0.247	0.646	0.47	-0.469	0.56	0.285	0.094	3.33	2.46	0.538	0.838	-0.102	-0.016	0.91	0.572
GENE2895X	200634	 KRTCAP3 :  Keratinocyte associated protein 3	1	0.176	0.15	-0.006	-0.321	0.788	0.472	0.083	0.152	0.307	0.296	2.9	2.66	1.19	0.73	-0.27	0.116	0.802	0.914
GENE583X	79571	 GCC1 :  GRIP and coiled-coil domain containing 1	1	-0.126	0.078	-0.028	0.077	0.586	0.36	0.351	0.23	-0.105	0.104	2.02	2.27	1.29	0.378	-0.172	-0.246	0.05	-0.188
GENE3380X	7296	 TXNRD1 :  thioredoxin reductase 1	1	0.366	-0.11	-0.206	-0.051	0.878	0.712	0.943	0.942	0.477	0.506	3.18	3.09	1.19	0.94	0.32	0.036	-0.358	1.01
GENE821X	6520	" SLC3A2 :  Solute carrier family 3 (activators of dibasic and neutral amino acid transport), member 2"	1	-0.117	-0.0385	0.0055	0.15	0.74	0.839	0.454	0.358	0.564	0.613	2.56	2.65	1.45	1.26	-0.0685	0.318	-0.55	0.451
GENE2740X	26207	" PITPNC1 :  Phosphatidylinositol transfer protein, cytoplasmic 1"	1	-0.134	-0.203	0.181	0.156	0.748	-0.204	-0.13	-0.234	0.0625	0.0163	2.46	2.32	1.58	1.17	-0.62	-0.29	-0.438	-0.429
GENE92X	26207	" PITPNC1 :  phosphatidylinositol transfer protein, cytoplasmic 1"	1	-0.134	-0.203	0.181	0.156	0.748	-0.204	-0.13	-0.234	0.0625	0.0163	2.46	2.32	1.58	1.17	-0.62	-0.29	-0.438	-0.429
GENE3044X	4107	" MAGEA8 :  Melanoma antigen family A, 8"	1	-0.299	-0.445	0.169	0.574	2.44	0.097	0	0.237	0.712	0.301	3.46	3.26	2.33	2.25	0.305	0.801	0.207	0.909
GENE3612X	54800	 KLHL24 :  Kelch-like 24 (Drosophila)	1	0.211	0.095	-0.286	-0.021	0.733	0.157	0.213	0.072	0.007	-0.034	2.14	2.16	1.53	1.29	0.17	-0.084	-0.258	-0.006
GENE3535X	663	 BNIP2 :  BCL2/adenovirus E1B 19kDa interacting protein 2	1	0.102	0.036	0.0367	-0.175	0.924	-0.352	0.279	0.101	-0.157	-0.038	2	1.98	1.42	1.15	0.266	-0.178	0.058	0.0933
GENE2294X	60673	 C12orf44 :  Chromosome 12 open reading frame 44	1	-0.286	-0.052	0.102	0.237	-0.054	0.16	-0.439	-0.38	-0.455	-0.476	2.2	2.48	1.17	1.03	-0.282	-0.236	0.1	-0.058
GENE133X	4084	 MXD1 :  MAX dimerization protein 1	1	-0.141	-0.057	0.017	0.182	1.33	0.085	0.236	0.025	-0.34	-0.401	5.3	5.29	2.63	2.49	-0.427	-0.221	0.215	-0.033
GENE3140X	1457	" CSNK2A1 :  casein kinase 2, alpha 1 polypeptide"	1	-0.117	0.0125	-0.0435	0.146	0.251	-0.195	-0.0745	-0.116	-0.341	-0.192	1.94	1.87	0.938	0.583	-0.212	-0.486	-0.116	-0.0135
GENE3253X	597	 BCL2A1 :  BCL2-related protein A1	1	-0.875	-0.296	0.703	0.468	0.127	0.376	-0.213	0.216	-0.354	0.01	4.06	3.87	2.17	1.58	-1.12	-0.225	0.595	0.178
GENE1327X	761	" CA3 :  Carbonic anhydrase III, muscle specific"	1	0.161	0.005	-0.081	-0.086	0.423	0.267	0.288	0.057	-0.128	0.591	1.56	1.68	0	0.735	-0.075	0.331	0.357	0.129
GENE3493X	2047	 EPHB1 :  EPH receptor B1	1	0.426	0.228	-0.033	-0.408	0.801	-0.32	-0.289	-0.338	-0.325	-0.381	4.44	3.54	1.56	0.948	0.043	-0.621	-0.052	-0.683
GENE789X	3993	 LLGL2 :  Lethal giant larvae homolog 2 (Drosophila)	1	0.156	-0.25	0.104	-0.011	1.33	0.432	-0.007	0.442	0.507	0.456	2.01	1.87	0.82	0.99	0.29	0.476	0.202	0.664
GENE3127X	403341	 ZBTB34 :  Zinc finger and BTB domain containing 34	1	0.369	-0.417	0.007	0.042	-0.149	-0.105	-0.404	-0.315	0.17	0.179	1.69	1.63	0.183	0.153	0.013	-0.051	-1.35	-0.033
GENE1200X	153743	" PPP1R2P3 :  Protein phosphatase 1, regulatory (inhibitor) subunit 2 pseudogene 3"	1	0.259	-0.297	-0.053	0.092	0.251	-0.345	-0.324	-0.105	1.01	1.16	2.29	2.37	0.743	0.753	0.223	0.339	-0.935	0.447
GENE1740X	23678	" SGK3 :  serum/glucocorticoid regulated kinase family, member 3"	1	0.506	-0.23	-0.386	0.109	0.138	-0.218	-0.547	-0.408	0.367	0.686	1.82	1.7	0.41	-0.08	-0.07	-0.364	-1.14	0.454
GENE444X	5932	 RBBP8 :  Retinoblastoma binding protein 8	1	0.119	0.093	0.047	-0.258	0.131	-0.235	-0.264	-0.325	0.61	0.799	1.91	1.83	0.363	-0.047	-0.397	-0.441	0	-0.653
GENE3028X	81706	" PPP1R14C :  Protein phosphatase 1, regulatory (inhibitor) subunit 14C"	1	-0.771	-0.127	0.497	0.402	0.071	0.055	0.036	-0.075	1.47	0.469	3.61	3.89	1.08	0.933	-1.27	-0.401	-0.335	-0.363
GENE1603X	9929	 JOSD1 :  Josephin domain containing 1	1	0.222	-0.0645	-0.161	0.0045	-0.0515	0.103	-0.382	-0.232	0.0025	0.0015	1.82	1.94	0.151	0.365	-0.57	-0.633	-0.617	-0.5
GENE1983X	114088	 TRIM9 :  tripartite motif-containing 9	1	-0.126	0.068	0.102	-0.043	0.066	0.04	-0.069	-0.15	0.475	0.494	4.42	4.04	0.768	0.598	-0.272	-0.446	-0.82	-0.788
GENE328X	728641	" FABP5L7  :  Transcribed locus, strongly similar to NP_001435.1 fatty acid-binding protein, epidermal [Homo sapiens]"	1	-0.491	0.053	0.317	0.122	-0.599	0	-0.564	-0.465	-0.64	-0.081	2.21	2.28	-0.727	-0.057	-1.36	-0.781	0	-1.26
GENE3517X	8660	 IRS2 :  Insulin receptor substrate 2	1	-0.056	-0.0153	0.012	0.0603	0.489	0.0367	0.0977	-0.0167	0.688	0.827	1.84	1.85	0.521	0.221	-0.0487	-0.129	0.263	0.312
GENE554X	3755	" KCNG1 :  Potassium voltage-gated channel, subfamily G, member 1"	1	-0.299	-0.425	0.369	0.354	0.533	0.647	-0.862	-0.043	1.55	0.781	2.08	1.99	-0.375	0.415	-1.12	0.441	-0.303	-0.691
GENE3274X	728215	 FAM155A  :  Transcribed locus	1	0.014	-0.437	0.492	0.177	1.07	0.5	-0.649	-0.07	0.87	0.704	2.72	2.36	-0.162	-0.507	-1.02	0.514	-0.12	-0.288
GENE79X	57563	 KLHL8 :  Kelch-like 8 (Drosophila)	1	0.469	-0.097	-0.253	-0.118	0.671	0.195	0	-0.065	0.42	0.609	1.52	2.01	0.023	-0.277	0.253	-0.231	-0.405	0.107
GENE177X	1475	 CSTA :  Cystatin A (stefin A)	1	-1.08	0.01	0.824	0.249	0.048	0.662	0.243	-0.108	0.727	0.976	2.27	2.12	-1.03	0.55	-1.07	0.256	0	-0.616
GENE1082X	3231	 HOXD1 :  Homeobox D1	1	-0.986	-0.142	0.642	0.487	0.036	0.22	0	-0.1	0.685	0.094	1.84	1.52	-0.852	0.308	-2.06	0.064	-0.69	-0.778
GENE793X	283464	 GXYLT1 :  Glucoside xylosyltransferase 1	1	-0.016	-0.052	-0.018	0.087	0.956	-0.05	0.161	0.3	0.645	0.744	2.22	2.12	-0.182	-0.322	-0.032	-0.296	0	0.132
GENE2190X	196294	" DNAJC24 :  DnaJ (Hsp40) homolog, subfamily C, member 24"	1	-0.154	0.05	0.264	-0.161	0.648	-0.388	0.033	-0.028	0.027	0.466	1.74	1.85	-0.59	-0.72	-0.27	-0.444	-0.308	-0.326
GENE828X	114795	 TMEM132B :  Transmembrane protein 132B	1	0.524	-0.122	-0.058	-0.343	-0.204	-0.37	-1.22	-0.18	0.465	0.374	1.89	2.03	-1.9	-0.752	-0.392	-0.466	0	-0.948
GENE642X	79674	 VEPH1 :  ventricular zone expressed PH domain homolog 1 (zebrafish)	1	0.036	-0.04	0.044	-0.041	-0.842	-0.258	-0.507	-0.418	-0.103	0.106	2.45	2.3	-1.69	-0.86	-0.65	-0.804	-1.04	-1.31
GENE3068X	81539	" SLC38A1  :  solute carrier family 38, member 1"	1	-0.14	-0.526	0.403	0.263	-0.383	0.001	-0.324	-0.084	0.356	0.27	1.83	1.63	-0.911	-0.361	-0.456	0.095	-1.1	-0.667
GENE769X	55197	 RPRD1A :  Regulation of nuclear pre-mRNA domain containing 1A	1	-0.481	-0.457	0.577	0.362	0.321	-0.235	-0.294	0.475	0.26	0.589	1.97	1.84	0	0	-0.167	0.099	-1.32	-0.123
GENE2967X	9848	 MFAP3L :  microfibrillar-associated protein 3-like	1	-0.036	0.118	0.082	-0.163	1.46	-0.3	0.121	0.16	-0.255	0.174	2.97	2.57	-1.5	-0.782	-0.422	-0.666	0	-1.11
GENE842X	2171	 FABP5 :  Fatty acid binding protein 5 (psoriasis-associated)	1	-0.319	0.155	0.079	0.084	-0.377	-0.373	-0.212	-0.493	-0.548	-0.319	1.79	1.9	-1.18	-1.11	-1.44	-1.07	-1.41	-1.51
GENE3533X	5742	 PTGS1 :  Prostaglandin-endoperoxide synthase 1 (prostaglandin G/H synthase and cyclooxygenase)	1	-0.156	0.268	0.022	-0.133	0.556	0.69	0.291	0.32	0.275	0.444	3.36	3.17	-1.02	-1.06	-0.662	-1.07	0	-1.76
GENE296X	6445	" SGCG :  Sarcoglycan, gamma (35kDa dystrophin-associated glycoprotein)"	1	-0.256	0.108	0.112	0.037	-0.394	0.55	0.071	-0.23	0.805	0.784	4.03	3.94	-2.54	-1.82	-1.79	-1.53	-2.56	-3.27
GENE502X	79047	 KCTD15 :  Potassium channel tetramerisation domain containing 15	1	-0.04	0.039	0.003	-0.002	0.517	0.241	-0.348	-0.099	0.176	0.32	1.88	1.35	-1.52	-1.08	-0.671	-0.87	-1.31	-1.1
GENE1278X	51454	" GULP1 :  GULP, engulfment adaptor PTB domain containing 1"	1	0.469	0.263	-0.193	-0.538	0.561	-0.105	-0.004	-0.395	0.97	0.939	2.65	2.88	-1.84	-1.66	-0.367	-0.421	-1.27	-1.51
GENE954X	59277	 NTN4 :  Netrin 4	1	0.203	0.047	-0.249	0	-0.205	-0.771	-0.69	-0.661	0.224	0.613	0	2.67	-3.63	-3.17	-0.133	-0.977	0	-3.08
GENE3009X	3417	" IDH1 :  isocitrate dehydrogenase 1 (NADP+), soluble"	1	0.248	-0.0435	-0.0895	-0.114	0.664	-0.167	0.533	-0.147	0.283	0.393	1.82	1.55	-0.969	-0.819	0.331	-0.112	-1.22	-0.7
GENE451X	2352	 FOLR3 :  Folate receptor 3 (gamma)	1	0.454	0.568	-0.498	-0.523	-1.21	-0.67	-0.709	-1.48	-0.835	-1.14	-0.078	-0.571	-1.53	-1.63	-1.31	-0.936	-1.56	-2.12
GENE3633X	10129	 FRY :  furry homolog (Drosophila)	1	0.376	-0.03	-0.056	-0.291	-0.502	-0.538	-0.657	0	-0.303	0.086	1.27	1.28	-1.27	-1.94	-0.51	-1.2	-2.55	-2.2
GENE1832X	9832	 JAKMIP2  :  janus kinase and microtubule interacting protein 2	1	-0.089	0.145	0.299	-0.356	0.313	0.247	-0.322	0.667	-0.408	-0.239	2.06	1.22	-0.935	-0.255	0.495	-0.519	0	-0.621
GENE823X	2274	 FHL2 :  Four and a half LIM domains 2	1	-0.361	0.313	-0.093	0.142	-0.329	-0.215	-0.004	-0.175	-1.52	-1.43	2.41	2.47	-2.01	-1.7	-0.357	-0.731	-1.5	-2.27
GENE755X	3673	" ITGA2  :  integrin, alpha 2 (CD49B, alpha 2 subunit of VLA-2 receptor) "	1	0.129	-0.00675	-0.153	0.0297	0.184	0.263	0.584	0.468	-0.197	0.144	1.8	2	-0.399	-0.549	0.0708	0.297	-0.677	-0.78
GENE1622X	3673	" ITGA2 :  Integrin, alpha 2 (CD49B, alpha 2 subunit of VLA-2 receptor)"	1	0.129	-0.00675	-0.153	0.0297	0.184	0.263	0.584	0.468	-0.197	0.144	1.8	2	-0.399	-0.549	0.0708	0.297	-0.677	-0.78
GENE2206X	8473	 OGT :  O-linked N-acetylglucosamine (GlcNAc) transferase (UDP-N-acetylglucosamine	1	0.0385	-0.0125	0.0865	-0.114	0.3	-0.29	0.395	0.279	-0.381	0.0485	1.9	1.53	-0.397	-0.438	0.427	-0.191	-0.718	-0.399
GENE322X	1737	 DLAT :  Dihydrolipoamide S-acetyltransferase	1	-0.089	-0.095	-0.101	0.284	0.163	-0.283	1.03	0.117	0.062	0.181	1.96	1.96	0.205	-0.045	0.575	0.041	-1.07	0.509
GENE2900X	10019	 SH2B3 :  SH2B adaptor protein 3	1	-0.065	0.064	0.113	-0.226	0.477	0.016	0.437	0.237	-0.359	-0.015	1.64	1.57	0.274	0.254	0.514	-0.1	0.306	0.103
GENE726X	6515	" SLC2A3 :  Solute carrier family 2 (facilitated glucose transporter), member 3"	1	-0.095	0.259	0.003	-0.167	0.482	-0.189	0.277	-0.244	-0.819	-0.53	1.68	1.49	-0.311	0.084	0.374	-0.505	0.086	-0.682
GENE2425X	57761	 TRIB3 :  Tribbles homolog 3 (Drosophila)	1	-0.374	0.06	0.024	0.289	-0.002	0.972	0.443	0.682	-1.11	-1.06	4.93	4.74	-0.36	-0.43	0.17	-0.034	0	-0.656
GENE3291X	54544	 CRCT1 :  Cysteine-rich C-terminal 1	1	0.246	-0.03	-0.066	-0.151	0.298	0.002	0.293	-0.098	-0.503	-0.094	1.87	1.88	-0.01	-0.19	0.11	-0.044	-0.288	-0.166
GENE1916X	22894	 DIS3 :  DIS3 mitotic control homolog (S. cerevisiae)	1	-0.251	0.133	-0.003	0.122	0.551	-0.275	0.346	0.065	-0.41	-0.221	1.95	1.63	-0.237	-0.367	-0.127	-0.451	0.195	-0.053
GENE2300X	6509	" SLC1A4 :  solute carrier family 1 (glutamate/neutral amino acid transporter), member 4"	1	-0.65	-0.476	0.483	0.643	0.297	0.396	0.182	0.361	-0.379	-0.43	2.53	2.12	-1	-0.151	-0.851	0.275	0.001	0.028
GENE457X	768211	 RELL1 :  RELT-like 1	1	-0.016	0.018	0.032	-0.033	0.306	-0.12	-0.379	-0.48	-1.12	-0.626	1.62	1.89	-1.1	-1.37	-0.432	-0.856	-0.47	-0.388
GENE3513X	27294	 DHDH :  Dihydrodiol dehydrogenase (dimeric)	1	-0.496	0.298	-0.148	0.347	0.406	-0.15	-0.119	-0.15	-1.16	-1.01	2.68	2.29	0	-1.28	-1.15	-0.276	0	-0.788
GENE36X	57165	" GJC2 :  Gap junction protein, gamma 2, 47kDa"	1	-0.076	0.228	0.052	-0.203	0.906	0.09	0.301	-0.1	-1.04	-0.886	2.44	2.27	-0.852	-1.12	-0.172	-0.776	-0.27	-0.708
GENE2919X	23768	 FLRT2  :  fibronectin leucine rich transmembrane protein 2	1	-0.089	0.365	-0.071	-0.206	0.763	0.107	0.288	-0.203	-1.4	-0.829	2.54	2.37	-0.885	-1.15	0.315	-0.729	0	-0.711
GENE3377X	93594	 WDR67 :  WD repeat domain 67	1	-0.102	0.0475	0.0565	-0.0035	0.49	-0.161	0.155	-0.103	-0.591	-0.377	2.12	1.79	-0.493	-0.573	-0.223	-1.04	-0.683	-1.04
GENE742X	2119	 ETV5 :  Ets variant 5	1	-0.139	0.155	-0.0805	0.0645	0.513	0.258	0.276	-0.0975	-0.242	-0.164	2.06	1.84	-0.615	-0.57	-0.684	-0.668	-0.0825	-0.861
GENE1337X	7737	 RNF113A :  Ring finger protein 113A	1	-0.374	0.31	0.034	0.029	0.178	0.082	0	-0.158	-0.403	-0.334	2.01	2.25	-0.59	-0.66	-0.93	-0.704	-0.168	-0.856
GENE377X	117177	 RAB3IP :  RAB3A interacting protein (rabin3)	1	-0.059	0.065	0.149	-0.156	0.953	-0.278	-0.077	-0.163	-0.373	-0.444	2.78	2.66	-0.315	-0.25	-0.57	-0.194	-0.618	-0.301
GENE1906X	100129803	 LOC100129803  :  Transcribed locus	1	0.029	-0.147	0.032	0.087	0.586	0.78	-0.419	-0.005	-0.135	-0.471	5.53	4.89	-1.44	-0.612	-0.837	-0.211	-0.47	-0.858
GENE267X	116442	" RAB39B :  RAB39B, member RAS oncogene family"	1	-0.443	-0.0657	0.367	0.125	0.394	0.225	-0.799	-0.0597	0.16	-0.0483	3.85	3.16	-0.767	-0.00925	-0.909	-0.491	-0.832	-0.663
GENE150X	400410	 ST20  :  suppressor of tumorigenicity 20	1	0.096	0.3	-0.056	-0.341	0.448	-0.028	-0.227	-0.298	-0.373	-0.314	1.58	1.59	-0.14	-0.26	-0.56	-0.904	0	-0.536
GENE1331X	51599	 LSR :  Lipolysis stimulated lipoprotein receptor	1	-0.559	0.125	0.219	0.214	0.933	0	0.098	-0.193	-0.198	0.031	2.59	2.63	-0.015	-0.235	-0.465	-0.729	0.137	-0.911
GENE2979X	80321	 CEP70 :  Centrosomal protein 70kDa	1	-0.404	0	0.094	0.309	0.378	-0.048	-0.897	-0.408	-0.563	-0.454	1.92	1.42	-1.18	-0.63	-1.54	-0.924	-1.02	-1.08
GENE2599X	3416	 IDE :  Insulin-degrading enzyme	1	0.086	0.18	-0.136	-0.131	0.858	-0.128	0	-0.028	0.097	0.216	1.81	1.94	-0.45	-0.65	-0.13	-0.064	0.362	0.154
GENE1820X	2805	" GOT1 :  Glutamic-oxaloacetic transaminase 1, soluble (aspartate aminotransferase 1)"	1	-0.144	0.42	0.054	-0.331	0.428	0.162	-0.267	-0.268	0.627	0.076	4.52	3.9	-1.77	-2.25	-0.16	0.136	0.012	-0.366
GENE2453X	9183	" ZW10 :  ZW10, kinetochore associated, homolog (Drosophila)"	1	0.019	-0.077	-0.083	0.142	0.121	-0.525	-0.234	-0.105	0.07	0.089	2.37	2.19	-0.737	-1.34	0.043	-0.381	-0.465	-0.083
GENE1292X	23007	" PLCH1 :  Phospholipase C, eta 1"	1	-0.616	0.118	0.172	0.327	-0.624	-0.21	-0.429	0.34	-0.715	-0.556	2.3	1.71	-2.11	-0.972	-1.03	-0.826	-0.44	-1.08
GENE1338X	5876	" RABGGTB :  Rab geranylgeranyltransferase, beta subunit"	1	0.024	0.208	-0.048	-0.183	0.156	-0.2	-0.029	-0.1	-0.045	0.064	2.34	2.21	-0.062	-0.072	-0.512	-0.836	0.12	-0.568
GENE2685X	63982	 ANO3 :  Anoctamin 3	1	-0.279	0.505	-0.311	0.084	-0.027	-0.283	0.208	-0.223	-0.278	-0.059	3.44	3.87	-0.385	-0.595	-0.955	-0.619	-0.123	-0.671
GENE1598X	55301	 OLAH :  Oleoyl-ACP hydrolase	1	-0.506	-0.272	0.382	0.397	-0.334	0.83	-0.079	0.37	0.445	0.344	3.34	3.68	-0.602	0.218	-1.03	-0.166	0.03	0.132
GENE1046X	64168	 NECAB1 :  N-terminal EF-hand calcium binding protein 1	1	-0.234	0.12	0.114	0	0.258	-0.358	-0.177	-0.398	-0.143	0.196	2.78	2.66	-0.08	-0.47	-0.45	-0.724	-0.108	-0.106
GENE3194X	222553	" SLC35F1 :  solute carrier family 35, member F1"	1	0.139	-0.077	0.017	-0.078	0.431	-0.145	0.086	0.035	0.25	0.359	2.67	2.38	0.283	0.153	-0.427	-0.321	0	0.247
GENE1203X	27248	 ERLEC1 :  Endoplasmic reticulum lectin 1	1	-0.264	0.05	0.214	0	0.468	-0.228	0.223	0.122	0.007	0.306	2.13	1.85	0.49	-0.25	-0.29	-0.294	0.052	0.544
GENE272X	26003	" GORASP2 :  Golgi reassembly stacking protein 2, 55kDa"	1	-0.029	0.175	-0.091	-0.056	-0.637	-0.093	-0.242	-0.143	-0.198	-0.039	1.74	2.04	-0.305	-0.475	-0.775	-0.339	-0.363	0.229
GENE2867X	3842	 TNPO1 :  Transportin 1	1	0.448	0.027	-0.229	-0.247	0.53	-0.151	0.00567	0.202	0.257	0.358	1.63	1.8	0.452	0.0945	0.112	0.008	-0.0753	0.551
GENE2014X	100127983	 LOC100127983 :  Hypothetical protein LOC100127983	1	-0.099	0.205	0.089	-0.196	-0.017	-0.373	-0.472	-0.583	0.012	0.311	3.12	3.07	-0.045	-0.475	-0.595	-0.569	-0.463	-0.161
GENE2704X	7289	 TULP3 :  tubby like protein 3	1	0.184	-0.002	-0.138	-0.043	0.026	-0.13	-0.269	-0.15	0.125	0.254	2.34	2.3	-0.122	-0.372	0.378	0.114	-0.27	0.472
GENE3172X	6400	 SEL1L :  Sel-1 suppressor of lin-12-like (C. elegans)	1	0.308	0.0345	-0.252	-0.0915	0.537	-0.361	0.0575	-0.219	0.106	0.335	2.69	2.87	-0.0355	-0.0155	0.564	-0.0845	0.129	0.463
GENE470X	114902	 C1QTNF5 :  C1q and tumor necrosis factor related protein 5	1	-0.144	0.22	0.004	-0.081	-0.022	0.162	0.023	0.062	0.037	0.146	2.18	1.69	-0.11	0.05	0.44	0.046	0.482	0.254
GENE351X	22928	 SEPHS2  :  selenophosphate synthetase 2	1	-0.001	0.083	-0.163	0.082	-0.339	0.095	-0.174	0.085	0.12	0.059	3.11	3.13	0.133	-0.167	-0.037	-0.011	0	0.327
GENE3173X	5987	 TRIM27 :  Tripartite motif-containing 27	1	-0.228	0.206	0.0945	-0.0705	-0.171	0.0575	0.0335	-0.0125	-0.122	0.0115	2.06	1.67	-0.0445	-0.0295	-0.13	-0.213	0.443	0.0895
GENE2319X	6541	" SLC7A1 :  Solute carrier family 7 (cationic amino acid transporter, y+ system), member 1"	1	-0.141	-0.147	-0.008	0.297	-0.049	0.215	-0.099	0.135	-0.225	-0.231	1.97	1.67	-0.162	-0.142	-0.192	-0.081	0.25	0.607
GENE2705X	6734	 SRPR :  Signal recognition particle receptor (docking protein)	1	-0.149	0.055	-0.001	0.094	0.003	-0.173	-0.112	0.087	-0.328	-0.109	2.02	1.45	-0.415	-0.535	-0.395	-0.269	0.247	0.399
GENE1012X	8634	 RTCD1 :  RNA terminal phosphate cyclase domain 1	1	-0.251	0.133	0.117	0	0.161	-0.015	0.096	-0.015	-0.35	0.299	2.02	1.88	0.033	-0.537	-0.107	-0.171	0.265	0.247
GENE2087X	2297	 FOXD1 :  Forkhead box D1	1	-0.149	-0.355	-0.521	1.02	-0.167	-0.663	-0.562	-1.02	-1.18	-1.1	2.59	2.43	-1.14	-0.645	-0.505	-1.04	-0.383	-0.571
GENE3181X	55204	 GOLPH3L :  golgi phosphoprotein 3-like	1	-0.074	-0.227	0.231	0.069	0.0313	-0.558	-0.204	0.0953	-0.433	-0.251	1.88	1.54	-0.803	-0.74	0.08	-0.424	-0.518	-0.236
GENE884X	5898	 RALA :  V-ral simian leukemia viral oncogene homolog A (ras related)	1	0.071	0.045	-0.041	-0.076	-0.217	-0.303	-0.132	0	-0.588	-0.289	2.6	2.48	-0.885	-1.25	-0.545	-0.379	-0.833	-0.541
GENE2764X	27161	" EIF2C2 :  Eukaryotic translation initiation factor 2C, 2"	1	0.266	-0.02	-0.103	-0.216	0.118	-0.088	-0.112	-0.00133	-0.196	0.106	2.31	1.87	-0.367	-0.403	0.183	-0.377	-0.328	-0.153
GENE1808X	84707	 BEX2 :  Brain expressed X-linked 2	1	-0.849	-0.395	0.999	0.244	0.003	-0.093	-0.632	0.777	-0.008	0.211	5.63	5.45	-1.48	-0.175	-0.385	-0.499	-0.313	-1.15
GENE1752X	8835	 SOCS2 :  Suppressor of cytokine signaling 2	1	-0.0475	-0.189	0.32	-0.0845	-0.101	0.0035	-0.24	0.334	-0.0965	0.138	4.12	3.99	-0.359	0.0515	0.347	-0.242	-0.388	-0.259
GENE2423X	79161	 C7orf23 :  chromosome 7 open reading frame 23	1	0.121	-0.035	0.039	-0.126	0.833	0.167	0.608	0	0.452	0.551	2.43	2.46	0.495	0.255	0.375	0.511	0	0.459
GENE1934X	64771	 C6orf106 :  Chromosome 6 open reading frame 106	1	-0.311	0.033	0.277	0.002	0.151	-0.275	0	0.245	0.03	0.109	2.34	1.67	0.113	-0.097	0.283	-0.091	-0.115	0.107
GENE2638X	6095	 RORA :  RAR-related orphan receptor A	1	0.341	-0.0453	-0.028	-0.266	0.359	-0.0767	0.388	0.107	0.432	0.317	2.26	2.33	0.145	-0.152	0.548	0.251	0.0433	-0.078
GENE2597X	5924	 RASGRF2 :  Ras protein-specific guanine nucleotide-releasing factor 2	1	-0.194	0.21	-0.016	-0.001	-0.012	-0.068	-0.077	0	0.427	0.116	0	1.99	-0.32	0	0.02	0.456	-0.278	-0.376
GENE2132X	26127	 FGFR1OP2 :  FGFR1 oncogene partner 2	1	0.386	-0.0082	-0.0822	-0.295	0.612	-0.283	0.0568	-0.0462	0.312	0.332	1.67	1.63	0.168	-0.1	0.674	0.0878	-0.424	0.106
GENE2723X	1938	 EEF2 :  Eukaryotic translation elongation factor 2	1	-0.144	0.185	-0.066	0.024	0.238	0.112	-0.317	-0.403	0.007	-0.079	1.73	1.5	-0.565	-0.23	0.15	-0.199	-0.743	-0.316
GENE1313X	80183	 C13orf18 :  Chromosome 13 open reading frame 18	1	0.321	-0.035	-0.096	-0.191	1.02	-0.008	-0.292	-0.278	0.277	0.301	3.49	2.48	-0.02	-0.225	0.87	-0.059	0.262	-0.526
GENE2855X	57458	 TMCC3 :  Transmembrane and coiled-coil domain family 3	1	0.024	-0.312	-0.118	0.407	-0.074	0.16	-0.399	-0.43	-0.185	-0.066	2.28	1.77	0	-0.402	-0.272	0.334	0	-0.428
GENE49X	901	 CCNG2 :  Transcribed locus	1	0.335	-0.00967	-0.009	-0.316	0.708	-0.196	0.167	-0.201	0.074	0.335	1.67	1.71	-0.048	-0.446	0.454	0.193	-0.594	0.426
GENE587X	23548	 TTC33 :  tetratricopeptide repeat domain 33	1	0.211	-0.106	0.015	-0.05	0.766	-0.454	-0.0127	-0.204	0.185	0.2	2.07	2.25	-0.385	-0.139	0.391	0.144	-0.246	0.168
GENE3011X	339745	 SPOPL :  Speckle-type POZ protein-like	1	0.233	0.0572	-0.156	-0.134	0.65	0.159	0.353	-0.168	0.609	0.501	2.54	2.6	-0.16	-0.208	0.522	0.451	0.0157	0.594
GENE2215X	84100	 ARL6 :  ADP-ribosylation factor-like 6	1	-0.116	-0.242	0.242	0.117	0.586	0.41	0.051	0.26	0.275	0.534	1.99	2.18	0.038	-0.432	0.358	0.204	-0.11	0.402
GENE393X	79364	 ZXDC :  ZXD family zinc finger C	1	0.125	-0.021	-0.0945	-0.0095	0.207	-0.099	0.135	-0.039	0.449	0.645	1.95	2.01	0.004	0.0365	0.556	0.422	-0.0787	0.568
GENE1425X	23483	" TGDS :  TDP-glucose 4,6-dehydratase"	1	0.341	-0.265	-0.211	0.134	-0.007	-0.643	-0.102	-0.003	0.592	0.661	3.74	3.78	0.205	-0.335	0.455	0.441	-0.253	0.709
GENE3333X	6009	 RHEB :  Ras homolog enriched in brain	1	0.059	0.153	-0.203	-0.008	0.011	-0.575	-0.144	-0.015	0.13	0.499	1.75	1.48	-0.307	-0.117	0.323	-0.161	-0.435	0.157
GENE822X	5471	 PPAT :  Phosphoribosyl pyrophosphate amidotransferase	1	-0.124	-0.335	0.119	0.339	0.368	-0.378	-0.232	0.182	0.342	0.396	1.73	1.9	0.04	-0.315	0.155	-0.074	-0.283	-0.006
GENE637X	59343	 SENP2 :  SUMO1/sentrin/SMT3 specific peptidase 2	1	0.329	-0.067	-0.183	-0.078	0.351	-0.045	0.146	0.085	0.62	0.729	1.71	1.74	0.263	-0.057	0.373	0.049	-0.345	0.367
GENE2261X	7705	 ZNF146 :  zinc finger protein 146	1	0.544	-0.002	0.002	-0.543	-0.134	-0.12	0.091	0.54	0.315	0.514	1.5	1.91	-0.022	-0.212	0.688	0.204	-0.18	0.312
GENE1138X	4254	 KITLG :  KIT ligand	1	0.645	-0.176	-0.107	-0.362	0.052	-0.279	0.332	0.161	0.021	0.41	3.1	2.75	-0.616	-0.751	0.859	0.62	-0.929	0.233
GENE2907X	51320	 MEX3C :  Mex-3 homolog C (C. elegans)	1	0.321	-0.21	0.004	-0.116	-0.092	-0.328	0.243	0.072	-0.183	0.056	2.03	2.16	-0.82	-0.835	0.44	-0.199	-0.763	-0.496
GENE169X	168374	 ZNF92 :  Zinc finger protein 92	1	0.081	0.005	0.199	-0.286	0.123	-0.353	-0.022	0.257	0.212	0.501	1.58	1.64	-1.21	-0.415	0.275	0.341	-0.163	-0.271
GENE2554X	55719	" FAM178A :  Family with sequence similarity 178, member A"	1	0.416	-0.0195	-0.165	-0.23	0.829	0.0525	0.146	0.438	0.237	0.526	1.65	1.79	-0.16	-0.264	1.11	0.541	-0.275	1.1
GENE1633X	7227	 TRPS1 :  trichorhinophalangeal syndrome I	1	0.596	0.02	-0.156	-0.461	0.318	-0.548	0.183	-0.098	-0.173	0.126	2.16	2.16	-0.72	-0.38	1.2	0.386	-0.278	0.684
GENE318X	8496	" PPFIBP1 :  PTPRF interacting protein, binding protein 1 (liprin beta 1)"	1	1.12	0.28	-0.436	-0.961	0.748	-0.138	0.523	0.242	0.047	0.076	1.63	1.63	0.1	-0.03	0.91	0.566	0.052	0.724
GENE357X	51122	 COMMD2 :  COMM domain containing 2	1	-0.011	0.053	-0.133	0.092	0.551	-0.415	0.476	0.175	0.17	0.249	1.47	1.74	0.553	-0.137	0.773	0.489	0.345	0.917
GENE617X	55824	 PAG1 :  Phosphoprotein associated with glycosphingolipid microdomains 1	1	0.0685	0.0275	0.0265	-0.123	0.895	-0.0955	0.0055	-0.29	0.174	0.648	3.05	3	-0.0725	-0.593	0.733	0.423	1.24	1.42
GENE403X	54431	" DNAJC10 :  DnaJ (Hsp40) homolog, subfamily C, member 10"	1	-0.0337	0.175	0.0693	-0.211	0.355	-0.124	-0.143	-0.196	0.0607	0.233	1.82	1.57	0.389	-0.093	0.125	-0.0553	0.348	0.716
GENE1058X	5911	" RAP2A :  RAP2A, member of RAS oncogene family"	1	0.143	0.114	-0.149	-0.107	0.692	0.049	-0.103	-0.0743	0.604	0.61	2.76	2.73	0.58	0.32	0.56	0.353	0.37	1.38
GENE3538X	91319	" DERL3 :  Der1-like domain family, member 3"	1	-0.113	-0.293	0.176	0.231	0.0595	0.444	-0.331	-0.567	0.508	0.0425	2.5	2.26	-0.338	0.172	-0.123	0.807	0.719	0.425
GENE3457X	440145	 C13orf37 :  Chromosome 13 open reading frame 37	1	0.059	-0.347	0.287	0	-0.299	-0.585	-0.724	-0.355	-0.13	0.159	1.52	1.9	-0.297	-0.377	0.223	-0.041	-0.005	0.457
GENE3134X	93081	 C13orf27 :  Chromosome 13 open reading frame 27	1	0.436	0.01	-0.056	-0.391	0.328	-0.138	-0.297	-0.048	0.597	0.736	2.36	2.54	-0.12	-0.08	0.87	0.496	0.432	0.934
GENE3167X	55096	 FLJ10213 :  endogenous Borna-like N element-1	1	-0.189	-0.225	0.149	0.264	0.333	-0.063	0.038	0.227	0.412	0.451	1.86	1.62	-0.095	-0.095	0.425	0.641	0.077	0.709
GENE10X	8898	 MTMR2 :  Myotubularin related protein 2	1	0.009	-0.107	0.087	0.012	0.011	-0.435	-0.624	-0.605	0.12	0.499	1.46	1.74	-0.357	-0.807	0.273	0.149	-0.695	0.527
GENE1493X	80143	 SIKE1 :  suppressor of IKBKE 1	1	0.369	0.033	-0.263	-0.138	0.541	-0.595	-0.144	-0.555	0.31	0.639	1.53	1.64	0.133	-0.197	0.513	0.189	0	0.257
GENE2144X	9650	 MTFR1 :  mitochondrial fission regulator 1	1	-0.239	-0.345	0.419	0.164	-0.757	0.537	-1.04	0.137	0.362	0.611	2.09	1.69	-0.725	0.815	0.205	0.381	-0.573	0.719
GENE2935X	114882	 OSBPL8 :  Oxysterol binding protein-like 8	1	0.613	0.047	-0.272	-0.387	0.352	-0.364	-0.513	-0.548	0.717	0.906	2.98	3.23	0.91	0.384	1.13	0.916	-0.039	1.05
GENE446X	54665	 RSBN1 :  Round spermatid basic protein 1	1	0.229	0.0445	-0.201	0.0435	1.03	-0.283	0.302	0.197	0.717	0.976	2.19	2.11	1.21	-0.074	1.29	0.855	0.508	0.863
GENE2774X	122809	 SOCS4 :  Suppressor of cytokine signaling 4	1	0.629	-0.687	-0.043	0.102	-0.369	-0.725	-0.874	-0.435	1.07	1.23	1.82	1.54	-0.087	-0.247	0.343	0.349	-0.215	0.947
GENE3091X	54468	" MIOS :  Missing oocyte, meiosis regulator, homolog (Drosophila)"	1	-0.23	0.104	0.128	-0.00333	0.336	0.0497	-0.1	0.0495	2.12	2.28	2.52	2.36	0.471	-0.109	1.34	0.964	0.14	1.36
GENE2297X	10611	 PDLIM5 :  PDZ and LIM domain 5	1	0.439	0.133	-0.303	-0.268	0.211	-0.325	-0.004	0.285	0	1.38	1.97	1.86	0.013	0.143	1.37	0.489	0	0.617
GENE2735X	154807	" VKORC1L1 :  Vitamin K epoxide reductase complex, subunit 1-like 1"	1	-0.294	0.07	0.144	0.079	0.698	-0.008	0.383	0.342	0.867	0.986	2.07	2.2	-0.04	-0.26	0.66	0.456	0.482	0.904
GENE1158X	81573	 ANKRD13C :  Transcribed locus	1	0.809	-0.517	-0.283	-0.008	-0.139	-0.755	-0.424	-0.295	0.67	0.929	1.88	2.34	-0.437	-0.827	0.503	-0.191	0	0.247
GENE1776X	84188	 FAR1 :  Fatty acyl CoA reductase 1	1	0.295	0.0687	-0.0573	-0.306	0.25	-0.616	-0.328	-0.189	0.365	0.775	1.68	1.5	-0.651	-0.761	0.542	0.191	-0.625	0.149
GENE714X	9521	 EEF1E1  :  eukaryotic translation elongation factor 1 epsilon 1	1	0.107	-0.14	-0.0455	0.0795	-0.386	-1.1	-0.599	-0.647	0.682	0.647	1.57	1.66	-1.06	-1.22	0.18	0.151	-0.667	0.0445
GENE3543X	11260	" XPOT :  Exportin, tRNA (nuclear export receptor for tRNAs)"	1	0.711	-0.255	-0.391	-0.066	-0.367	-0.643	-0.182	0.047	1.41	1.48	4.14	3.84	-0.525	-0.915	1.92	0.751	0	0.689
GENE3574X	2825	 GPR1 :  G protein-coupled receptor 1	1	0.199	-0.017	-0.283	0.102	-0.809	0.175	0	0.165	1.21	1.22	3.33	2.98	-0.177	-0.127	1.11	0.859	-0.485	1.04
GENE939X	136242	" PRSS37 :  Protease, serine, 37"	1	0.461	-0.195	-0.181	-0.086	-0.277	0.007	-0.172	0.217	0.842	0.601	1.82	2.11	-0.015	0.235	0.995	0.421	-0.353	0.469
GENE2288X	1280	" COL2A1 :  Collagen, type II, alpha 1"	1	-0.389	-0.505	0.469	0.424	-0.657	0.297	-0.422	0.207	0.742	0.761	2.09	1.16	-0.335	0.125	-0.805	1.09	0.017	0.059
GENE2606X	57569	 ARHGAP20 :  Rho GTPase activating protein 20	1	0.556	-0.45	-0.146	0.039	1.03	-0.338	-0.027	-0.038	1.45	1.7	2.75	2.59	0.84	-0.04	0.66	0.156	0	0.504
GENE3605X	1407	 CRY1 :  Cryptochrome 1 (photolyase-like)	1	0.189	0.068	-0.123	-0.133	-0.214	-0.46	-0.714	-0.6	0.67	0.444	1.83	1.85	-0.352	-0.317	-0.087	-0.506	-0.795	-0.238
GENE2497X	1286	" COL4A4 :  Collagen, type IV, alpha 4"	1	0.481	-0.325	0.009	-0.166	-0.527	-0.203	-0.632	0.217	0.432	0.531	2.87	2.44	-0.735	-0.055	0.265	0.881	0	-0.801
GENE1605X	7690	 ZNF131 :  zinc finger protein 131	1	0.272	-0.144	-0.157	0.0283	0.261	0.175	-0.053	0.068	0.82	0.982	2.38	2.2	0.315	0.055	0.793	0.642	-0.388	0.54
GENE3613X	10175	 CNIH :  Cornichon homolog (Drosophila)	1	0.282	0.157	-0.169	-0.27	0.169	-0.426	-0.0855	-0.0915	0.639	0.987	2.05	1.99	0.276	-0.153	0.546	0.277	-1.01	0.2
GENE3536X	641705	" RNPC3 :  RNA-binding region (RNP1, RRM) containing 3"	1	0.864	-0.642	-0.268	0.047	0.306	0.08	0.271	-0.04	1.23	1.1	1.68	1.57	0.248	0.098	0.798	0.584	-0.7	0.762
GENE2939X	10150	 MBNL2 :  muscleblind-like 2 (Drosophila)	1	-0.106	-0.0256	-0.123	0.209	0.192	-0.0436	0.18	0.188	1.82	2.1	2.98	3	0.368	-0.398	1.05	0.594	-0.838	0.92
GENE3577X	51136	" RNFT1 :  Ring finger protein, transmembrane 1"	1	0.586	-0.32	-0.266	-0.001	0.598	-0.428	-0.457	-0.348	1.53	1.53	2.57	2.84	-1.1	-1.15	0.49	0.526	-1.89	0.304
GENE1748X	124989	 C17orf57 :  Chromosome 17 open reading frame 57	1	0.334	-0.552	0.012	0.207	-0.824	0.35	-0.739	0.01	0.615	0.974	2.44	2.18	0.068	-0.752	0.668	2.22	0	-0.418
GENE1700X	716	" C1S :  Complement component 1, s subcomponent"	1	-0.491	-0.632	0.672	0.452	-0.569	-0.31	-0.169	2.63	0.43	0.804	1.72	1.64	1.18	1.03	0.328	0.374	0.645	1.46
GENE3197X	10643	 IGF2BP3 :  insulin-like growth factor 2 mRNA binding protein 3	1	0.059	0.173	-0.053	-0.178	-0.459	0	-0.134	-0.015	1.65	1.58	1.93	2.4	1.52	1.41	0.163	0.769	0	0.667
GENE1370X	8844	 KSR1 :  Kinase suppressor of ras 1	1	0.001	-0.375	0.059	0.314	-0.307	-0.913	-0.522	-0.393	2.05	2.14	2.57	2.62	2.19	2.27	0.755	0.381	0.837	1.23
GENE3569X	57578	 KIAA1409 :  KIAA1409	1	0.119	-0.017	-0.103	0	-0.569	-1.16	-0.514	-0.355	2.1	2.19	2.3	2.55	2.04	2.49	0.453	0.539	1.05	1.41
GENE2549X	189	 AGXT :  Alanine-glyoxylate aminotransferase	1	-0.28	-0.246	0.283	0.243	-0.643	0.036	0.272	1.06	1.32	1.76	1.65	1.31	2.14	2.75	0.599	1.22	0.115	1.58
GENE3041X	55299	" BRIX1 :  BRX1, biogenesis of ribosomes, homolog (S. cerevisiae)"	1	-0.037	0	-0.019	0.056	-0.345	-0.481	-0.13	0.119	0.874	0.943	0.851	1.13	1.7	1.55	0.637	0.823	0.139	0.791
GENE2354X	5516	" PPP2CB :  Protein phosphatase 2, catalytic subunit, beta isozyme"	1	0.323	-0.0435	-0.0845	-0.195	-0.295	-0.532	-0.0905	-0.0765	1.21	1.34	1.28	1.53	2.02	1.82	0.742	0.853	0	1.01
GENE2645X	1843	 DUSP1 :  Dual specificity phosphatase 1	1	-0.0778	-0.124	0.0482	0.153	-0.166	-0.602	-0.101	0.196	1.51	1.66	1.88	1.88	2.57	2.67	0.988	0.89	1.22	1.87
GENE775X	3658	 IREB2 :  Iron-responsive element binding protein 2	1	0.686	-0.0845	-0.225	-0.376	0.288	-0.147	-0.186	-0.0525	1.27	1.1	1.49	1.58	2.04	1.71	0.711	0.827	-0.188	1.14
GENE1887X	100190986	 LOC100190986 :  Hypothetical LOC100190986	1	-0.414	-0.49	0.344	0.559	-0.342	-0.148	-0.377	0.452	2.7	2.62	2.32	2.2	3.04	2.57	2.22	2.04	-0.278	2.7
GENE180X	379025	 FLJ31306 :  Hypothetical LOC379025	1	0.158	0.146	-0.0995	-0.204	-0.321	-0.311	0.0695	-0.137	2.23	2.46	2.51	2.31	2.54	2.1	2.28	2.04	-0.565	2.37
GENE1462X	1660	 DHX9 :  DEAH (Asp-Glu-Ala-His) box polypeptide 9	1	0.049	-0.337	0.157	0.132	-1.23	-0.645	0	-0.255	3.11	2.95	3.21	3.12	3.5	3.05	2.87	3.16	-0.095	3.14
GENE487X	1655	 DDX5 :  DEAD (Asp-Glu-Ala-Asp) box polypeptide 5	1	0.644	-0.452	-0.288	0.097	-1.9	-1.35	0	-0.43	3.88	3.83	4.69	4.42	5.32	4.76	4.31	4.12	-1.14	3.93
GENE2209X	5660	 PSAP :  Prosaposin	1	-0.266	-0.142	0.072	0.337	-0.714	-0.32	-0.229	-0.07	2.42	2.46	0	2.81	3.37	3.1	2.69	3.19	-0.6	3.08
GENE2667X	22890	 ZBTB1 :  zinc finger and BTB domain containing 1	1	0.2	-0.471	0.163	0.108	-0.418	-0.194	-0.503	0.171	1.6	1.58	1.67	1.81	2.17	2.03	1.96	1.6	-0.163	1.41
GENE2111X	79666	" PLEKHF2 :  Pleckstrin homology domain containing, family F (with FYVE domain) member 2"	1	0.166	-0.149	0.135	-0.151	-0.0965	-0.232	-0.0465	0.0875	1.36	1.4	1.54	1.15	2.03	1.86	1.8	1.28	0.06	1.22
GENE1927X	10457	 GPNMB :  Glycoprotein (transmembrane) nmb	1	0.526	-0.4	-0.166	0.039	-0.882	0.132	0.273	0.422	3.9	3.78	3.49	3.54	4.9	4.77	4.39	4.65	-0.298	4.32
GENE2128X	351	 APP :  Amyloid beta (A4) precursor protein	1	0.261	-0.675	-0.071	0.484	-1.38	-0.163	-1.09	-0.603	3.01	3.44	3.35	3.01	4.3	4.36	4.05	4.13	-1.04	4.19
GENE3561X	25963	 TMEM87A  :  transmembrane protein 87A	1	0.674	-0.622	0.032	-0.083	-1.1	0.5	-0.909	0.03	1.77	1.91	1.83	2.25	2.35	2.31	1.98	2.23	-0.14	2.08
GENE3284X	84641	 HIATL1 :  Hippocampus abundant transcript-like 1	1	0.424	-0.162	-0.288	0.027	-0.224	-0.64	0.151	0.13	1.93	2.16	2.45	2.41	3.32	3.03	2.55	2.15	0.05	2.43
GENE2753X	8394	" PIP5K1A :  phosphatidylinositol-4-phosphate 5-kinase, type I, alpha"	1	0.772	-0.241	-0.123	-0.408	-1.04	0.106	-0.248	0.368	2.44	2.46	3.09	3.37	3.88	3.94	2.74	2.75	-0.099	2.95
GENE293X	325	" APCS :  Amyloid P component, serum"	1	0.314	-0.202	-0.058	-0.053	-0.564	0.1	-0.189	0.36	1.77	2.06	2.4	2.14	2.55	2.8	1.85	2.04	-0.17	2.22
GENE1530X	3769	" KCNJ13 :  Potassium inwardly-rectifying channel, subfamily J, member 13"	1	0.46	-0.346	-0.052	-0.062	-1.6	-0.309	-0.293	0.201	1.23	1.52	1.74	1.91	2.15	2.03	1.71	1.22	-0.469	1.4
GENE1731X	1513	 CTSK :  Cathepsin K	1	0.717	-0.0995	-0.385	-0.231	-0.837	-0.742	-0.121	0.138	1.64	1.62	2.09	1.74	2.47	2.29	1.58	1.91	-1.12	1.78
GENE787X	6421	 SFPQ :  Splicing factor proline/glutamine-rich (polypyrimidine tract binding protein associated)	1	0.501	-0.023	-0.192	-0.286	-0.195	-0.243	0.296	0.094	1.2	1.35	1.5	1.33	1.92	1.78	1.2	0.866	-0.23	1.07
GENE2411X	4121	" MAN1A1 :  Mannosidase, alpha, class 1A, member 1"	1	0.679	-0.237	-0.283	-0.158	0.361	-0.445	0.506	0.605	4.02	4.33	4.37	4.43	5.33	4.83	3.39	3.21	0.055	3.32
GENE1630X	26271	 FBXO5 :  F-box protein 5	1	0.386	-0.42	-0.046	0.079	-0.802	-1.02	-0.187	-0.038	1.1	1.4	2.99	2.95	2.5	2.07	1.68	1.55	-0.798	1.72
GENE2713X	64083	 GOLPH3 :  Golgi phosphoprotein 3 (coat-protein)	1	0.759	-0.527	-0.263	0.032	-0.309	-0.895	-0.244	0.125	1.53	1.66	2.8	2.8	2.43	1.95	2.04	1.61	-0.385	1.83
GENE1705X	26269	 FBXO8 :  F-box protein 8	1	0.439	-0.317	-0.163	0.042	0.031	-0.455	0.166	0.315	1.29	1.31	2.12	2.22	1.73	1.34	1.79	1.4	-0.165	1.72
GENE1073X	5861	" RAB1A :  RAB1A, member RAS oncogene family"	1	0.619	-0.144	-0.303	-0.172	-0.586	-0.345	-0.178	-0.112	1.32	1.56	2.92	2.78	2.01	1.8	2.65	1.67	-0.276	2.25
GENE336X	55293	 UEVLD :  UEV and lactate/malate dehyrogenase domains	1	0.634	-0.142	-0.218	-0.273	-0.324	-0.61	-0.119	-0.01	1.27	1.65	2.47	2.61	2.01	1.78	2.34	1.73	-0.21	2.1
GENE2853X	64895	 PAPOLG :  Poly(A) polymerase gamma	1	0.478	-0.163	-0.0895	-0.224	0.0095	-0.236	-0.161	0.199	1.22	1.29	1.9	2.24	1.82	1.39	1.61	1.42	0.107	1.61
GENE2985X	9950	 GOLGA5 :  Golgin A5	1	-0.024	-0.42	0.124	0.319	-0.802	-0.008	-0.207	0.092	2.07	2.06	3.83	4	2.94	2.39	2.59	2.47	0.232	2.72
GENE3071X	23512	 SUZ12 :  Suppressor of zeste 12 homolog (Drosophila)	1	0.679	-0.117	-0.053	-0.508	0.251	-0.395	-0.194	0.305	1.18	1.51	2.29	2.23	2.01	1.86	2.32	1.26	0.005	1.64
GENE2998X	6294	 SAFB :  Scaffold attachment factor B	1	-0.319	-0.655	0.939	0.034	-0.317	0.257	-0.442	0.927	2.33	2.53	3.65	3.06	2.88	2.92	3.29	2.46	-0.313	2.93
GENE1440X	23774	 BRD1 :  Bromodomain containing 1	1	-0.079	-0.175	-0.361	0.614	-0.847	-0.233	-0.232	0	1.81	1.62	3.05	2.77	2.79	2.83	0	2.23	-0.043	2.44
GENE1962X	138199	 C9orf41 :  Chromosome 9 open reading frame 41	1	1.04	-0.23	-0.456	-0.351	0.578	-1.04	-0.847	-0.688	1.48	1.73	0	2.19	1.5	2.05	2.09	1.44	0.232	1.57
GENE2844X	55000	 TUG1 :  Taurine upregulated 1 (non-protein coding)	1	0.0298	-0.526	-0.00975	0.243	-0.288	0.241	-0.774	-0.259	2.6	2.45	3.26	3.12	2.72	2.37	2.62	2.4	-0.78	2.41
GENE3094X	5356	" PLRG1 :  Pleiotropic regulator 1 (PRL1 homolog, Arabidopsis)"	1	0.691	-0.055	-0.341	-0.296	-0.767	0.927	-0.592	0.087	2.31	1.94	2.58	2.67	2.06	2	2.04	1.87	-0.453	1.69
GENE341X	8546	" AP3B1 :  Adaptor-related protein complex 3, beta 1 subunit"	1	0.971	-0.135	-0.381	-0.456	-0.467	0.397	-0.042	0.197	2.88	2.91	3.32	3.77	2.56	2.5	2.5	2.42	-0.243	2.72
GENE3128X	51663	 ZFR :  zinc finger RNA binding protein	1	0.724	-0.232	-0.468	-0.023	-0.119	-0.275	-0.134	-0.05	1.65	1.59	2.11	2.45	2.13	1.94	1.64	1.6	0.05	1.76
GENE1334X	23443	" SLC35A3 :  Solute carrier family 35 (UDP-N-acetylglucosamine (UDP-GlcNAc) transporter), member A3"	1	0.281	-0.335	-0.061	0.114	0.523	-0.273	0.118	0.057	1.58	1.67	2.05	1.88	1.98	1.52	1.64	1.45	-0.013	1.91
GENE831X	51720	 UIMC1 :  Ubiquitin interaction motif containing 1	1	-0.403	-0.229	0.195	0.435	-0.286	-0.0715	-0.215	0.0935	1.46	1.16	1.43	1.78	1.4	1.36	1.13	1.17	-0.246	1.41
GENE3596X	4619	" MYH1 :  myosin, heavy chain 1, skeletal muscle, adult"	1	0.319	0.013	-0.233	-0.098	-0.909	-0.155	-0.664	-0.145	0	1.82	2.38	2.33	1.96	1.75	1.91	1.65	0.065	2.05
GENE578X	10594	 PRPF8 :  PRP8 pre-mRNA processing factor 8 homolog (S. cerevisiae)	1	-0.482	-0.174	0.191	0.465	-0.745	-0.442	-0.571	-0.387	2.46	2.22	2.78	2.92	2.07	2.14	2.05	2.6	-0.572	2.42
GENE2048X	6093	" ROCK1 :  Rho-associated, coiled-coil containing protein kinase 1"	1	0.715	-0.259	-0.344	-0.112	-0.293	-0.337	-0.309	0.123	1.56	1.34	1.73	1.65	1.49	1.03	1.49	1.21	-0.184	1.27
GENE3259X	27336	 HTATSF1 :  HIV-1 Tat specific factor 1	1	0.046	-0.205	0.139	0.089	-0.597	-0.513	-0.202	-0.238	1.93	2.12	2.18	2.42	1.91	1.69	2	2.15	-0.788	2.05
GENE1496X	26121	 PRPF31 :  PRP31 pre-mRNA processing factor 31 homolog (S. cerevisiae)	1	0.151	-0.395	-0.221	0.464	-1.22	-0.253	-0.762	-0.153	1.42	1.35	1.58	1.77	1.43	1.5	1.65	1.8	-0.853	1.78
GENE1523X	57498	" KIDINS220 :  Kinase D-interacting substrate, 220kDa"	1	0.756	-0.4	-0.176	-0.181	-0.702	-0.428	-0.327	0.122	1.86	2.08	2.22	2.07	1.6	1.24	1.6	1.45	-0.468	2.06
GENE204X	54704	 PDP1 :  Pyruvate dehyrogenase phosphatase catalytic subunit 1	1	1.24	-0.45	-0.396	-0.391	-0.182	-0.228	-0.077	0.032	1.9	1.94	2.28	2.31	1.69	1.31	2.41	1.76	-0.958	1.86
GENE615X	96459	 FNIP1 :  Folliculin interacting protein 1	1	1.36	0.038	-0.578	-0.823	0.036	0.21	0.481	0.43	1.66	1.77	1.83	2.61	1.69	1.53	2.14	1.35	-0.28	1.2
GENE1495X	53981	" CPSF2 :  cleavage and polyadenylation specific factor 2, 100kDa"	1	0.384	-0.022	-0.338	-0.023	-0.404	-0.81	-0.469	-0.33	0.705	0.974	0	1.59	0.798	1.01	1.29	0.644	-1.19	0.802
GENE1455X	25904	" CNOT10 :  CCR4-NOT transcription complex, subunit 10"	1	0.304	-0.252	-0.348	0.297	-1.2	0.03	-0.509	0.24	0.895	1	1.62	1.69	0.848	0.978	0.818	0.754	-0.58	0.782
GENE2579X	10564	 ARFGEF2 :  ADP-ribosylation factor guanine nucleotide-exchange factor 2 (brefeldin A-inhibited)	1	0.939	-0.351	-0.29	-0.298	0.0307	-0.845	-0.301	-0.0353	1.48	1.49	2.26	2.18	1.46	0.896	1.34	1.09	-1.14	1.51
GENE1534X	57688	" ZSWIM6 :  zinc finger, SWIM-type containing 6"	1	0.776	-0.35	-0.436	0.009	-0.962	-0.788	-0.367	-0.068	1.62	1.8	2.67	2.43	1.58	0.73	1.78	1.41	-1.2	1.49
GENE1895X	9208	 LRRFIP1 :  Leucine rich repeat (in FLII) interacting protein 1	1	0.364	0.0675	-0.183	-0.248	-0.385	-0.106	0.683	-0.655	1.11	1.38	1.95	2.2	0.907	0.638	1.29	1.41	-1.2	1.59
GENE538X	56957	 OTUD7B :  OTU domain containing 7B	1	0.536	0.1	-0.346	-0.291	-0.032	-0.468	0.053	0.432	0.577	0.756	1.73	1.54	1.08	1.02	0.89	0.936	-0.118	0.584
GENE1269X	23328	 SASH1 :  SAM and SH3 domain containing 1	1	1.01	-0.23	-0.456	-0.321	-1.24	-0.678	-0.487	0.062	1.25	1.45	3.18	3.24	2.51	2.26	2.4	1.89	-1.91	1.77
GENE2537X	157378	 TMEM65 :  Transmembrane protein 65	1	0.411	-0.125	-0.391	0.104	-0.477	-0.313	-0.452	-0.063	0.132	0.351	1.57	1.88	1.18	1.22	0.895	0.721	-0.813	0.529
GENE835X	9440	 MED17 :  Mediator complex subunit 17	1	0.416	-0.07	-0.026	-0.321	-0.082	-0.598	0.133	-0.118	0.247	0.396	2.09	1.91	1.26	1.79	1.1	0.416	-0.328	0.684
GENE1655X	81502	 HM13 :  Histocompatibility (minor) 13	1	0.026	0	-0.246	0.219	-1.27	0.342	0.203	0.652	1.29	1.22	3.21	3.41	3.25	3.22	1.58	2.27	0.412	2.29
GENE3576X	55183	 RIF1 :  RAP1 interacting factor homolog (yeast)	1	0.574	-0.642	-0.018	0.087	-0.274	-0.84	-0.099	0.13	0.775	0.814	2.61	2.86	2.62	2.75	1.74	1.39	-0.61	1.88
GENE882X	7700	 ZNF141 :  zinc finger protein 141	1	0	0.222	0.186	-0.409	0.5	0.174	0.415	0.454	1.29	0.558	1.55	1.72	1.69	1.37	1.54	0.848	0	0.906
GENE2903X	5082	 PDCL :  Phosducin-like	1	0.44	0.039	-0.232	-0.247	-0.233	-0.178	0.002	-0.069	0.611	0.705	1.72	1.73	1.35	1.27	1.14	0.79	0.366	0.928
GENE2687X	26973	 CHORDC1 :  Cysteine and histidine-rich domain (CHORD)-containing 1	1	0.818	-0.199	-0.209	-0.41	0.249	-1.02	0.0495	0.0385	0.793	0.982	2.53	2.68	1.86	2.09	1.6	1.1	0.113	1.26
GENE866X	81566	 CSRNP2 :  Cysteine-serine-rich nuclear protein 2	1	0.576	-0.28	-0.236	-0.061	-0.362	-0.568	-0.217	0.132	0.997	0.996	3.21	2.89	2.83	2.13	1.22	1.33	-0.148	1.84
GENE1928X	9188	 DDX21 :  DEAD (Asp-Glu-Ala-Asp) box polypeptide 21	1	0.341	-0.355	0.009	0.004	-0.567	-0.373	-0.132	0.387	1.41	1.56	3.49	3.45	3.1	2.96	1.81	1.37	0.267	2.01
GENE1489X	652276	 KCTD5 :  Potassium channel tetramerisation domain containing 5	1	0.579	-0.047	-0.373	-0.158	-1.48	-0.645	-0.554	-0.035	1.06	1.23	2.83	2.67	2.63	2.71	1.15	1.29	-1.05	1.65
GENE120X	55062	" WIPI1 :  WD repeat domain, phosphoinositide interacting 1"	1	0.656	0.18	-0.386	-0.451	-1.44	0.142	-0.137	0.352	0	1.18	2.29	2.5	2.55	2.19	1.77	0.936	0	0.814
GENE1564X	10808	 HSPH1 :  Heat shock 105kDa/110kDa protein 1	1	0.528	-0.0325	-0.148	-0.348	0.515	0.227	0.271	0.69	1.25	1.54	2.18	2.62	2.58	2.04	1.52	1.48	0.047	1.85
GENE1997X	79670	" ZCCHC6 :  zinc finger, CCHC domain containing 6"	1	0.334	-0.39	-0.158	0.214	-0.207	-0.193	-0.469	0.0197	1.05	1.02	2.16	1.66	2.1	1.73	1.17	1.18	0.127	1.61
GENE2134X	6675	 UAP1 :  UDP-N-acteylglucosamine pyrophosphorylase 1	1	0.589	-0.012	-0.198	-0.378	-0.384	-0.475	-0.364	-0.195	0.91	1.27	2.35	2.26	2.32	2.18	1.28	1.16	0.65	1.51
GENE555X	466	 ATF1 :  activating transcription factor 1	1	0.188	-0.368	0.0423	0.206	0.426	-0.25	-0.0387	0.047	0.712	0.828	1.45	1.49	1.75	1.51	1.25	1.06	-0.0597	1.24
GENE3347X	51125	 GOLGA7 :  golgin A7	1	-0.044	-0.12	0.134	0.029	0.008	-0.078	0.153	-0.168	0.737	0.936	1.69	1.43	1.98	1.69	0.94	1.35	-0.248	1.65
GENE3472X	8354	" HIST1H3I :  Histone cluster 1, H3i"	1	-0.258	-0.273	0.415	0.115	-0.321	0.0735	-0.321	0.533	1.09	0.812	1.8	1.61	2.48	1.28	1.36	1.09	0.264	1.01
GENE2859X	10294	" DNAJA2 :  DnaJ (Hsp40) homolog, subfamily A, member 2"	1	0.367	-0.0385	-0.325	-0.0045	-0.115	-0.377	0.0895	-0.0615	0.819	0.983	1.63	1.6	2.21	1.83	1.4	1.11	-0.093	1.28
GENE358X	26993	 AKAP8L :  A kinase (PRKA) anchor protein 8-like	1	-0.019	-0.435	0.314	0.139	-0.372	-0.068	-0.442	0.392	0.942	0.661	2.52	0.476	1.74	1.87	1.18	1.42	0.152	0.899
GENE3455X	904	 CCNT1 :  Cyclin T1	1	0.139	-0.397	0.137	0.122	-0.229	0.505	-0.754	0.09	1.2	1.73	3.05	2.74	2.45	2.35	1.39	1.44	-0.345	1.32
GENE3290X	55135	" WRAP53 :  WD repeat containing, antisense to TP53"	1	0.749	-0.677	-0.193	0.122	-0.309	-0.415	-0.504	-0.165	1.37	1.01	2.49	2.64	2.13	1.94	1.12	0.989	-0.705	1.36
GENE1698X	6885	 MAP3K7 :  mitogen-activated protein kinase kinase kinase 7	1	0.47	-0.291	-0.167	-0.012	0.027	-0.454	-0.153	-0.244	1.16	1.46	2.49	2.23	1.97	1.74	1.34	1.27	-0.359	1.46
GENE1724X	6885	 MAP3K7  :  mitogen-activated protein kinase kinase kinase 7	1	0.47	-0.291	-0.167	-0.012	0.027	-0.454	-0.153	-0.244	1.16	1.46	2.49	2.23	1.97	1.74	1.34	1.27	-0.359	1.46
GENE1265X	92597	" MOBKL1A :  MOB1, Mps One Binder kinase activator-like 1A (yeast)"	1	0.106	-0.32	0.114	0.099	-0.402	-0.138	-0.517	0.052	1.89	1.86	2.9	3.17	2.93	2.53	1.94	1.9	-0.678	2.12
GENE771X	9559	 VPS26A :  Vacuolar protein sorting 26 homolog A (S. pombe)	1	0.531	-0.075	-0.241	-0.216	0.103	-0.533	-0.362	-0.363	1.16	0.841	1.7	1.63	1.75	1.29	1.05	0.781	-0.343	1.37
GENE2763X	29896	 TRA2A :  Transformer 2 alpha homolog (Drosophila)	1	0.489	0.162	-0.508	-0.143	-0.649	-0.3	-0.549	-0.276	1.31	1.44	2.12	1.92	2.39	1.88	1.29	1.19	-0.106	1.35
GENE2860X	9643	 MORF4L2 :  Mortality factor 4 like 2	1	0.412	-0.217	0.117	-0.312	0.034	-0.497	-0.154	-0.012	1.37	1.55	1.96	2.05	1.79	1.67	1.14	0.659	-0.382	1.01
GENE3277X	6670	 SP3 :  Sp3 transcription factor	1	0.352	-0.0507	-0.0733	-0.228	0.197	-0.552	0.106	-0.149	1.2	1.3	1.89	1.73	2.26	1.78	1.33	0.932	-0.394	0.983
GENE2352X	6446	 SGK1 :  Serum/glucocorticoid regulated kinase 1	1	0.0576	0.0096	-0.0124	-0.0554	-0.0584	-0.404	-0.114	0.0736	0.731	0.952	1.33	1.51	1.73	1.64	0.938	0.824	-0.597	0.298
GENE8X	55074	 OXR1 :  Oxidation resistance 1	1	0.691	-0.185	-0.401	-0.106	-0.137	-0.463	0	0.047	0.892	1.01	1.61	2.01	1.67	1.47	0.945	0.761	-0.733	0.679
GENE2831X	11191	 PTENP1 :  Phosphatase and tensin homolog pseudogene 1	1	0.684	-0.062	-0.448	-0.173	-0.184	-0.04	0.561	0.62	1.23	1.43	1.94	2.07	2.11	1.67	1.16	1.14	0.26	1.65
GENE2952X	6879	" TAF7 :  TAF7 RNA polymerase II, TATA box binding protein (TBP)-associated factor, 55kDa"	1	0.436	-0.18	-0.186	-0.071	-2.19	-1.75	-0.662	-0.513	0.172	0.416	1.6	1.56	0.9	0.645	0.5	0.366	-0.673	0.219
GENE846X	135114	 HINT3 :  Histidine triad nucleotide binding protein 3	1	0.303	0.203	-0.0485	-0.459	0.485	0.497	-0.0795	0.345	2.09	3.66	1.97	3.82	2.59	3.19	4.46	3.54	0.047	4.12
GENE3344X	754	 PTTG1IP :  Pituitary tumor-transforming 1 interacting protein	1	0.634	-0.132	-0.348	-0.153	-0.574	0.69	-0.489	0.21	3.79	4.04	3.4	3.85	3.78	3.93	3.79	4.24	0.47	4.4
GENE960X	5962	 RDX :  CDNA clone IMAGE	1	0.634	-0.682	0.032	0.017	0.226	-0.09	-0.139	-0.23	2.08	2.25	1.76	2.1	1.76	1.49	2.15	1.81	-0.34	3.01
GENE1957X	10092	" ARPC5 :  Actin related protein 2/3 complex, subunit 5, 16kDa"	1	0.109	0.083	-0.113	-0.078	-0.559	-0.395	0.116	-0.015	1.76	2.07	2.14	1.91	1.88	1.5	2.21	1.94	0.325	2.43
GENE1148X	6560	" SLC12A4 :  Solute carrier family 12 (potassium/chloride transporters), member 4"	1	0.324	-0.322	-0.068	0.067	-2.02	0	-0.879	0.13	1.65	1.63	1.62	1.44	1.59	1.73	2.05	2.36	-0.5	2.65
GENE2461X	84248	 FYTTD1 :  Forty-two-three domain containing 1	1	0.191	-0.045	-0.211	0.064	-0.177	-0.373	0.703	0.452	1.46	1.59	1.99	2.15	2.84	2.65	2.46	2.23	0.912	2.41
GENE2542X	7266	" DNAJC7 :  DnaJ (Hsp40) homolog, subfamily C, member 7"	1	0.606	-0.22	-0.376	-0.011	-1.19	-0.668	-0.157	-0.048	1.53	1.65	1.98	2.17	3.04	2.59	2.61	2.27	0.472	3.2
GENE2092X	80146	 UXS1  :  UDP-glucuronate decarboxylase 1	1	0.589	-0.587	-0.353	0.352	-1.15	-0.415	0.606	-0.295	2.42	2.44	2.85	2.77	4.91	4.93	4.25	4	0.665	5.97
GENE2801X	57187	 THOC2  :  THO complex 2	1	0.975	-0.0258	-0.492	-0.457	-0.138	-0.329	-0.24	0.0912	1.16	1.32	1.07	1.2	2.36	1.92	1.48	1.17	1.06	1.58
GENE2652X	23522	 MYST4 :  MYST histone acetyltransferase (monocytic leukemia) 4	1	0.369	-0.387	-0.133	0.152	-1.09	-0.535	-0.724	0.065	1.17	1.33	1.44	0.944	2.1	2.05	1.2	1.03	0	1.3
GENE2619X	214	 ALCAM :  Activated leukocyte cell adhesion molecule	1	0.269	-0.283	0.266	-0.254	-0.652	-0.386	-0.299	-0.0855	0.61	0.838	1.71	1.13	2.56	1.65	1.42	0.898	1.48	1.65
GENE2200X	4163	 MCC :  Mutated in colorectal cancers	1	0.736	-0.39	-0.146	-0.201	-0.662	-0.538	-0.897	0.132	1.98	2.18	2.72	3.21	4.18	3.85	3.18	2.32	0	3.42
GENE3323X	23760	" PITPNB :  phosphatidylinositol transfer protein, beta"	1	0.174	0.238	-0.328	-0.083	-0.284	-0.7	-0.229	-0.1	0.545	0.784	1.78	1.58	2.01	1.48	1.42	1.33	0.57	2.65
GENE1667X	253959	" RALGAPA1 :  Ral GTPase activating protein, alpha subunit 1 (catalytic)"	1	0	0.336	-0.29	-0.045	-0.896	-0.162	0.059	0.618	1.14	1.13	2.81	2.39	2.53	2.32	1.86	1.74	0	1.72
GENE184X	23141	 ANKLE2 :  ankyrin repeat and LEM domain containing 2	1	-0.021	0.143	0.097	-0.218	-0.689	0.085	0.026	0.405	1.2	1.33	2.09	2.07	2.38	2.29	1.63	1.68	0.755	2.24
GENE2908X	30836	" DNTTIP2 :  Deoxynucleotidyltransferase, terminal, interacting protein 2"	1	0.066	0.03	-0.096	0	-0.322	-0.418	-0.057	0.142	0.867	1.12	1.97	1.85	2.11	1.73	1.04	1.14	0.782	1.73
GENE3617X	55573	 CDV3 :  CDV3 homolog (mouse)	1	-0.209	0.105	0.084	0.019	-0.252	-0.383	0.228	0.247	1.8	2.11	2.72	2.74	2.73	2.41	2.08	1.85	0.497	2.74
GENE724X	29940	 TSPYL1 :  TSPY-like 1	1	1.12	0.085	-0.451	-0.756	-0.177	-0.813	-0.022	-0.413	1.56	1.75	2.4	1.69	3.15	1.96	2.12	1.06	0.557	2.2
GENE2483X	150465	 TTL :  Tubulin tyrosine ligase	1	0.824	-0.472	-0.288	-0.063	-0.774	-0.72	0	-0.46	1.12	1.09	1.47	1.29	2.11	1.83	0.928	1.04	-0.31	1.92
GENE2361X	1973	 EIF4A1 :  Eukaryotic translation initiation factor 4A1	1	0.883	-0.116	-0.549	-0.217	-1.53	-0.454	-0.317	-0.091	0.977	0.866	1.61	1.58	2.16	2.07	1.37	1.12	-0.071	1.43
GENE837X	6872	" TAF1 :  TAF1 RNA polymerase II, TATA box binding protein (TBP)-associated factor, 250kDa"	1	0.281	0.065	-0.201	-0.146	-0.137	0.277	0.928	0.507	1.5	1.49	1.64	2.03	2.13	1.98	1.36	1.65	1.03	1.72
GENE1849X	6738	" TROVE2 :  TROVE domain family, member 2"	1	0.486	0.06	-0.216	-0.331	0.248	-0.118	0.253	0.362	1.17	1.48	2.03	1.85	1.7	1.31	1.6	1.13	0	1.33
GENE3590X	3612	 IMPA1 :  inositol(myo)-1(or 4)-monophosphatase 1	1	0.164	-0.442	0.162	0.117	-0.344	0.24	-0.169	0.14	2.21	2.55	3.15	3.62	3.18	2.8	2.49	2.4	0	2.65
GENE3454X	8087	" FXR1 :  Fragile X mental retardation, autosomal homolog 1"	1	0.264	0.138	-0.148	-0.253	-1.43	0.54	0	-0.14	2.96	3.09	3.03	3.26	2.71	2.63	2.66	2.47	0	2.58
GENE1263X	246721	 POLR2J2  :  polymerase (RNA) II (DNA directed) polypeptide J2	1	0.881	-0.275	-0.521	-0.086	-1.66	-0.563	-0.512	-0.073	2.45	2.57	3.36	2.97	2.9	3.42	3.31	3.04	0	3.05
GENE1109X	334	 APLP2  :  amyloid beta (A4) precursor-like protein 2	1	1.01	-0.385	-0.331	-0.296	-1.92	-0.883	-0.992	-0.153	3.17	3.2	3.81	3.58	3.69	3.87	4.08	3.86	0	3.63
GENE1226X	10146	 G3BP1 :  GTPase activating protein (SH3 domain) binding protein 1	1	0.191	0.065	-0.171	-0.086	-0.317	-0.433	-0.002	0.097	2.23	2.27	2.59	2.71	2.71	2.42	2.52	2.38	1.34	3.11
GENE2451X	9525	 VPS4B :  Vacuolar protein sorting 4 homolog B (S. cerevisiae)	1	0.421	-0.285	-0.331	0.194	-0.657	-0.423	-0.452	-0.333	2.67	3.11	3.07	3.63	3.62	2.92	3.37	2.89	0	3.26
GENE2724X	1665	 DHX15 :  DEAH (Asp-Glu-Ala-His) box polypeptide 15	1	0.514	-0.352	0.052	-0.213	-0.904	0.69	-0.469	0.88	4.72	4.67	5.15	5.21	6.01	5.94	5.68	5.17	0	5.09
GENE988X	3791	 KDR :  Kinase insert domain receptor (a type III receptor tyrosine kinase)	1	0.804	-0.092	-0.328	-0.383	-0.414	-0.8	-0.429	-0.59	2.94	3.26	3.25	2.71	3.35	3.67	3.04	2.51	0	2.95
GENE2252X	10810	" WASF3 :  WAS protein family, member 3"	1	0.488	-0.148	-0.0745	-0.265	0.119	-0.626	-0.155	-0.107	1.51	1.86	1.27	1.44	1.82	1.98	1.75	1.11	0.954	2.2
GENE3030X	57507	 ZNF608 :  Zinc finger protein 608	1	1.34	-0.52	-0.266	-0.551	-0.552	-0.638	-0.647	-0.648	2.69	2.85	1.9	1.86	2.32	1.57	2.29	2.08	0	2.38
GENE2515X	26135	 SERBP1 :  SERPINE1 mRNA binding protein 1	1	0.778	-0.139	-0.465	-0.174	-0.56	-0.886	-0.641	-0.291	1.67	1.75	1.12	1.19	1.32	1.08	1.27	0.938	0	1.25
GENE937X	3101	 HK3 :  Hexokinase 3 (white cell)	1	1.05	-0.182	-0.708	-0.163	-1.55	-0.18	0	0.04	1.73	1.75	1.19	1.13	1.54	1.38	1.49	1.18	0	1.94
GENE2042X	57038	" RARS2 :  Arginyl-tRNA synthetase 2, mitochondrial"	1	-0.319	0.015	0.089	0.214	-0.317	-0.203	0.258	0.997	1.55	1.63	2.07	1.84	1.45	1.81	1.54	1.55	0	1.8
GENE2077X	80324	 PUS1 :  Pseudouridylate synthase 1	1	-0.104	0.03	-0.166	0.239	-1.16	-0.258	-0.357	0.142	1.03	0.846	1.81	1.61	0.86	1.11	0.77	0.956	0	1.11
GENE660X	23035	 PHLPP2 :  PH domain and leucine rich repeat protein phosphatase 2	1	1.17	-0.012	-0.548	-0.613	-1.07	-0.05	-0.439	0.3	2.21	2.25	3.4	3.06	2.34	1.85	2.98	2.36	0	2.98
GENE107X	5867	" RAB4A :  RAB4A, member RAS oncogene family"	1	0.116	0.67	-0.386	-0.401	-0.302	-0.568	-0.347	-0.508	0.757	0.986	1.91	1.72	0.97	0.98	1.83	0.886	0	1.34
GENE1032X	10955	 SERINC3 :  Serine incorporator 3	1	0.579	-0.337	-0.383	0.142	-0.229	-0.005	-0.404	0.115	1.02	1.29	1.6	1.93	0.923	0.503	1.73	1.16	0	1.46
GENE1411X	79780	 CCDC82 :  Coiled-coil domain containing 82	1	0.641	-0.205	-0.131	-0.306	0.173	-0.743	0.048	-0.193	0.742	1.19	2.32	2.63	1.82	1.66	2.29	1.35	0	1.93
GENE129X	10282	 BET1 :  Blocked early in transport 1 homolog (S. cerevisiae)	1	0.016	0.06	0.044	-0.121	-0.012	-0.258	0.343	0.222	0.757	1.02	2.55	2.32	1.95	2.15	2.13	1.37	0	2.03
GENE3602X	4200	" ME2 :  Malic enzyme 2, NAD(+)-dependent, mitochondrial"	1	0.359	-0.147	-0.073	-0.138	-0.119	-0.615	0	0.115	0.31	0.619	1.76	1.73	1.31	0.873	1.14	0.809	0	1.23
GENE980X	161742	" SPRED1 :  Sprouty-related, EVH1 domain containing 1"	1	0.809	0.093	-0.183	-0.718	0.341	-0.245	-0.124	-0.155	0.32	0.549	1.67	1.61	0.693	0.663	1.54	0.609	0	0.697
GENE431X	9657	 IQCB1 :  IQ motif containing B1	1	0.396	-0.465	-0.141	0.209	-0.297	0.297	-0.312	-0.303	0.827	0.656	2.07	2.24	1.17	1.27	1.06	1.3	0	1.01
GENE2452X	9197	" SLC33A1 :  Solute carrier family 33 (acetyl-CoA transporter), member 1"	1	0.005	-0.251	0.013	0.233	-0.448	-0.373	-0.533	-0.413	3.03	3.12	5.64	6.21	3.49	2.69	2.61	2.52	0	3.75
GENE1112X	153396	 TMEM161B :  Transmembrane protein 161B	1	0.356	-0.14	-0.096	-0.121	0	-0.058	-0.137	-0.228	1.87	1.91	3.85	3.49	1.96	1.84	2.04	1.85	0	2.13
GENE2201X	91687	 GAS5 :  Growth arrest-specific 5 (non-protein coding)	1	0.445	-0.131	-0.32	0.009	-0.466	-0.0823	-0.625	0.218	1.42	1.3	2.44	2.74	1.39	1.25	1.28	1.14	0.137	2.53
GENE722X	90333	 ZNF468 :  Zinc finger protein 468	1	0.589	0.263	-0.063	-0.788	0.361	0	0.166	0.515	1.13	1.43	2.04	2.74	1.66	1.28	1.14	1.27	0	1.32
GENE1345X	153339	 TMEM167A :  Transmembrane protein 167A	1	-0.071	0.253	0.007	-0.188	-0.029	-0.335	-0.244	-0.325	0.81	1.11	2.61	2.24	0.793	0.333	1.5	0.549	0	0.927
GENE2748X	489	" ATP2A3 :  ATPase, Ca++ transporting, ubiquitous"	1	0.162	0.008	-0.245	0.08	-0.466	-0.287	-0.756	-0.227	0.868	0.572	2.1	1.99	0.441	0.686	0.676	0.927	1.54	0.205
GENE2233X	81929	 SEH1L :  SEH1-like (S. cerevisiae)	1	0.126	-0.02	0.064	-0.171	-0.022	-0.478	-0.137	0.142	0.547	0.766	1.82	1.8	0.51	0.84	1.48	0.406	0.592	1.02
GENE2446X	55602	 CDKN2AIP :  CDKN2A interacting protein	1	0.376	-0.29	-0.006	-0.081	0.118	-0.728	-0.077	0.312	0.597	0.776	2.18	1.94	0.63	0.81	1.61	0.706	0	0.834
GENE1364X	54737	 MPHOSPH8  :  M-phase phosphoprotein 8	1	0.506	0.08	-0.206	-0.381	-0.512	-0.248	-0.237	0.162	1.02	0.996	2.01	2.23	0.67	0.52	1.23	1.22	-0.058	1.56
GENE1966X	66036	 MTMR9 :  Myotubularin related protein 9	1	0.619	-0.027	-0.183	-0.408	0.071	0	-0.064	-0.025	1.28	1.22	2.11	2.54	1	0.563	0.933	0.839	0	1.6
GENE2494X	5151	 PDE8A :  Phosphodiesterase 8A	1	0.269	-0.257	-0.133	0.122	0.131	0.245	-0.244	-0.405	0.79	0.839	2.5	2.15	0.773	0.683	0.473	0.649	0.425	2
GENE493X	8030	 CCDC6 :  Coiled-coil domain containing 6	1	0.636	-0.36	-0.276	0	-0.112	0.052	-0.187	-0.068	1.3	1.43	2.43	1.82	0.96	0.77	1.74	1.38	0	0.784
GENE3432X	5428	" POLG :  polymerase (DNA directed), gamma"	1	0.5	-0.421	-0.082	0.003	-0.273	-0.414	-0.538	0.036	0.971	1.18	1.63	1.59	0.524	0.659	1.29	0.98	-0.22	1.34
GENE1649X	9654	" TTLL4 :  Tubulin tyrosine ligase-like family, member 4"	1	0.226	-0.71	0.304	0.179	-1.5	1	-1.2	0.462	1.21	1.19	1.77	1.96	0.66	1.42	1.13	1.47	0.002	1.75
GENE2145X	9354	" UBE4A :  Ubiquitination factor E4A (UFD2 homolog, yeast)"	1	0	0.236	0.09	-0.325	-0.186	-0.152	-0.201	-0.392	2.84	3.23	3.62	3.6	2.37	1.75	2.61	2.33	0	2.42
GENE1591X	1051	" CEBPB :  CCAAT/enhancer binding protein (C/EBP), beta"	1	0.311	-0.155	0.029	-0.186	-0.217	-0.183	0	-0.293	2.05	2.16	2.26	2.66	1.25	0.825	1.62	1.6	0.107	2.58
GENE1068X	10767	 HBS1L :  HBS1-like (S. cerevisiae)	1	-0.164	-0.3	0.382	0.0818	-0.167	0.0422	-0.874	0.0397	1.67	1.89	1.81	1.86	1.1	0.765	1.42	1.34	-0.369	1.97
GENE3283X	196527	 ANO6  :  anoctamin 6	1	1.18	-0.002	-0.408	-0.773	0.466	-0.2	-0.169	-0.16	0	1.96	1.57	1.89	1.09	0.608	0.988	1.03	0	1.02
GENE599X	22911	 WDR47  :  WD repeat domain 47	1	-0.121	-0.167	0.457	-0.168	0.161	-0.045	-0.444	0.065	0	0.929	1.87	1.6	0.213	0.543	1.97	0.709	0	0.847
GENE1264X	154810	 AMOTL1 :  Angiomotin like 1	1	0.546	-0.26	-0.206	-0.081	-0.462	-0.718	0.023	-0.618	0.297	0.186	2.27	1.97	-0.61	-0.28	0.89	0.676	-0.058	0.774
GENE2698X	92017	 SNX29 :  sorting nexin 29	1	0.021	0.175	-0.231	0.034	-0.587	-0.123	-0.372	-0.093	0.702	0.631	2.25	1.98	-0.305	0.005	1.18	1.65	-0.813	1.39
GENE2921X	23080	 AVL9 :  AVL9 homolog (S. cerevisiase)	1	0.418	-0.303	-0.0495	-0.0645	-0.641	-0.121	-0.166	0.0135	1.1	0.868	2.23	2.29	0.142	0.271	1.36	1.05	-0.406	1.12
GENE0X	100128062	 PANK3 :  Pantothenate kinase 3	1	0.268	-0.393	0.141	-0.0185	-0.249	-0.596	-0.19	0.0245	0.815	1.23	2.05	1.87	0.228	0.128	1.43	0.783	-0.788	1.45
GENE3049X	79888	 LPCAT1 :  Lysophosphatidylcholine acyltransferase 1	1	0.016	-0.2	0.014	0.169	-0.582	-0.248	-0.237	0.552	0.797	1.15	1.98	1.4	0.33	0.56	0.77	0.766	-0.568	0.644
GENE3102X	3371	 TNC :  Tenascin C	1	0.297	-0.372	-0.188	0.263	-1.47	-1.14	-1.15	-0.637	0.821	0.697	3.46	3.7	0.124	0.251	0.478	0.117	-0.278	0.858
GENE3289X	79912	 PYROXD1 :  pyridine nucleotide-disulphide oxidoreductase domain 1	1	0.27	0.069	-0.247	-0.092	-0.368	-0.354	-0.429	-0.079	0.471	0.445	1.82	1.79	0.674	0.049	0.529	0.245	-0.149	0.478
GENE486X	10548	 TM9SF1 :  Transmembrane 9 superfamily member 1	1	0.131	-0.145	-0.131	0.144	0.173	-0.103	0.218	0.417	0.742	0.681	1.79	1.84	0.645	0.405	0.865	0.701	0.027	0.909
GENE3592X	1723	 DHODH :  dihydroorotate dehydrogenase	1	0.511	-0.285	-0.191	-0.036	-0.387	-0.733	-0.092	0.207	1.01	1.26	2.41	0	0.515	0.215	0.815	0.871	-0.523	1.34
GENE1362X	58488	 PCTP :  Phosphatidylcholine transfer protein	1	0.031	-0.235	0.049	0.154	-0.447	-0.363	0	0.057	1.24	1.45	2.38	2.49	0.945	0.725	1	0.891	0.127	1.61
GENE3095X	5054	" SERPINE1 :  Serpin peptidase inhibitor, clade E (nexin, plasminogen activator inhibitor type 1), member 1"	1	-0.005	-0.101	0.003	0.103	-1.43	-0.464	-0.768	-0.484	1.5	1.58	3.57	3.26	0.834	0.889	0.794	1.1	-0.469	1.55
GENE757X	1024	 CDK8 :  Cyclin-dependent kinase 8	1	0.095	-0.426	0.268	0.063	0.122	-0.089	-0.248	0.556	1.01	1.27	2.03	1.99	0.544	0.629	0.884	0.64	-0.089	1.47
GENE530X	56900	 TMEM167B :  Transmembrane protein 167B	1	0.476	-0.25	-0.186	-0.041	-0.052	-0.198	-0.087	0.062	1.09	1.25	1.51	1.83	0.63	0.42	0.97	0.676	-0.208	1.02
GENE2981X	30849	" PIK3R4 :  Phosphoinositide-3-kinase, regulatory subunit 4"	1	0.396	0.06	-0.346	-0.111	-0.902	-0.418	-0.487	-0.238	2.21	2.02	4.44	4.39	1.1	0.87	1.79	1.97	-0.458	1.72
GENE2340X	123	 PLIN2 :  Perilipin 2	1	0.299	-0.057	-0.263	0.022	-1.17	-0.295	-0.514	-0.115	2.2	2.21	4.68	4.6	1.09	0.963	1.9	2.21	-0.445	1.57
GENE2439X	865	" CBFB :  Core-binding factor, beta subunit"	1	0.376	-0.227	-0.0607	-0.0882	0.168	-0.693	-0.28	-0.105	0.8	1.05	1.82	1.87	0.8	0.358	0.91	0.664	-0.818	0.989
GENE2741X	26046	 RNF160 :  Ring finger protein 160	1	0.344	-0.202	-0.208	0.067	-0.104	-0.51	0.031	-0.27	1.81	1.92	3.43	3.67	1.67	0.978	1.74	1.48	-0.48	1.85
GENE1650X	9107	 MTMR6 :  myotubularin related protein 6	1	0.641	-0.245	-0.171	-0.226	0.123	-0.733	-0.342	-0.403	1.94	1.97	3.64	3.92	1.9	1.19	1.86	1.61	-0.403	2.03
GENE1634X	6990	" DYNLT3 :  Dynein, light chain, Tctex-type 3"	1	-0.394	0.19	0.104	0.099	0.358	-0.008	0.133	-0.288	1.2	1.49	2.71	2.67	0.84	0.7	1.68	1.36	0.742	1.15
GENE1763X	51780	 KDM3B :  lysine (K)-specific demethylase 3B	1	0.291	0.055	-0.161	-0.186	0.133	0.017	-0.402	-0.043	0.832	1.09	1.53	1.7	0.185	0.395	0.885	0.861	-0.253	0.979
GENE3378X	64398	" MPP5 :  membrane protein, palmitoylated 5 (MAGUK p55 subfamily member 5)"	1	0.539	-0.107	-0.083	-0.348	0.481	-0.225	-0.024	-0.065	0.98	1.17	2.08	2.18	0.403	0.093	1.16	0.869	-0.415	1.28
GENE2247X	79886	 C9orf82 :  Chromosome 9 open reading frame 82	1	0.672	-0.0785	-0.445	-0.149	0.206	-0.357	-0.586	-0.186	1.4	1.2	2.52	2.73	0.078	0.661	0.891	0.863	0.0485	0.99
GENE1526X	11171	 STRAP  :  serine/threonine kinase receptor associated protein	1	0.834	0.338	-0.588	-0.583	0.136	-0.48	0.051	-0.44	0.665	1.01	1.79	1.48	-0.022	0.198	0.768	-0.016	0.28	0.342
GENE2303X	2957	" GTF2A1 :  General transcription factor IIA, 1, 19/37kDa"	1	0.552	-0.229	-0.19	-0.0195	0.286	0.116	-0.376	-0.245	0.588	1.33	1.91	2.27	2	0.881	0.228	0.81	-0.166	0.958
GENE356X	2957	" GTF2A1 :  general transcription factor IIA, 1, 19/37kDa"	1	0.552	-0.229	-0.19	-0.0195	0.286	0.116	-0.376	-0.245	0.588	1.33	1.91	2.27	2	0.881	0.228	0.81	-0.166	0.958
GENE1208X	8794	" TNFRSF10C :  tumor necrosis factor receptor superfamily, member 10c, decoy without an intracellular domain"	1	0.669	-0.277	-0.293	-0.098	0.221	-0.715	-0.614	-0.575	0.79	0.749	1.94	1.94	1.2	0.753	0.023	-0.031	-0.905	0.727
GENE3129X	10210	" TOPORS :  Topoisomerase I binding, arginine/serine-rich"	1	0.853	-0.353	-0.349	-0.153	-0.144	-0.425	-0.48	-0.411	0.815	0.923	1.93	2.23	1.5	0.968	0.552	0.274	-0.881	0.842
GENE1386X	26278	 SACS :  Spastic ataxia of Charlevoix-Saguenay (sacsin)	1	0.21	0.003	-0.092	-0.238	0.207	-0.399	-0.348	-0.259	1.07	0.34	1.91	1.73	2.12	0.184	0.899	0.385	-0.423	0.393
GENE3550X	51400	 PPME1 :  Protein phosphatase methylesterase 1	1	-0.027	-0.393	0.421	0	-1.33	0.829	-1.36	0.209	1.29	1.29	0	2.25	0.657	1.06	0.597	1.47	-0.721	1.26
GENE2353X	5781	" PTPN11 :  Protein tyrosine phosphatase, non-receptor type 11"	1	0.508	-0.141	-0.0907	-0.276	-0.04	-0.246	-0.292	-0.126	0.732	2	2.32	2.47	1.32	1.3	1.5	0.941	-0.848	0.959
GENE3427X	90	" ACVR1 :  Activin A receptor, type I"	1	0.53	-0.611	0.013	0.068	-0.473	-0.209	-0.573	-0.179	0.626	0.88	2.38	1.98	1.14	0.734	1.09	0.76	-1.3	0.783
GENE1747X	134430	 WDR36 :  WD repeat domain 36	1	0.566	-0.106	-0.206	-0.254	0.192	-0.534	-0.147	-0.0743	1.03	1.22	2.43	2.57	1.4	1.25	1.45	0.966	-0.511	1.01
GENE3296X	7259	 DSE :  Dermatan sulfate epimerase	1	-0.102	0.135	-0.0035	0.0365	-0.495	-0.265	-0.442	-0.238	0.855	0.519	1.97	2.12	0.802	0.858	0.992	1.05	-0.858	0.952
GENE1595X	80821	 DDHD1 :  DDHD domain containing 1	1	0.784	-0.097	-0.308	-0.378	-0.509	-0.37	-0.074	-0.12	0.91	1.15	2.71	2.61	1.59	1.47	1.81	1.51	-0.63	1.7
GENE2813X	23473	 CAPN7  :  Calpain 7	1	0.527	-0.0585	-0.0645	-0.404	0.434	-0.0665	-0.0255	0.229	1.06	1.3	1.94	1.95	1.46	0.952	1.44	1.07	-0.093	1.35
GENE2457X	5921	 RASA1 :  RAS p21 protein activator (GTPase activating protein) 1	1	0.465	-0.0294	-0.121	-0.22	-0.0994	-0.201	-0.214	-0.153	1.16	1.14	2.07	1.96	1.26	1.18	1.54	0.907	-0.118	1.27
GENE1785X	79648	 MCPH1  :  microcephalin 1	1	0.639	-0.427	-0.153	-0.058	-0.059	-0.835	-0.344	-0.265	1.55	1.3	3.21	2.91	1.73	1.19	1.62	1.62	-0.445	1.94
GENE2557X	22926	 ATF6 :  Activating transcription factor 6	1	0.16	-0.353	-0.242	0.436	-0.142	-0.391	-0.0767	-0.0343	1.27	1.57	3.44	3.67	1.95	1.53	1.65	1.47	-0.121	2.14
GENE2714X	9908	 G3BP2 :  GTPase activating protein (SH3 domain) binding protein 2	1	0.355	-0.141	-0.147	-0.0683	0.291	-0.232	0.029	0.0913	0.963	1.08	2.11	2.35	1.54	1.12	1.28	1.06	0.0447	1.58
GENE2649X	55041	" PLEKHB2 :  Pleckstrin homology domain containing, family B (evectins) member 2"	1	0.365	-0.201	-0.132	-0.032	-0.243	-0.479	-0.228	0.091	1.04	1.24	2.7	2.72	1.63	1.47	1.52	1.36	-0.185	1.67
GENE3183X	9685	 CLINT1 :  clathrin interactor 1	1	0.869	-0.397	-0.163	-0.308	-0.569	-0.625	-0.534	-0.285	0.99	1.11	2.5	2.93	1.45	1.55	1.22	0.889	-0.525	1.18
GENE438X	6047	 RNF4 :  Transcribed locus	1	0.244	-0.402	-0.068	0.227	-0.504	-0.11	-0.349	0.08	1.29	1.47	3.43	3.37	2.32	2.18	1.56	1.54	-0.34	1.69
GENE1596X	79101	" TAF1D :  TATA box binding protein (TBP)-associated factor, RNA polymerase I, D, 41kDa"	1	0.231	0.145	-0.196	-0.24	0.203	-0.31	0.003	0.0145	0.777	1.12	1.92	1.93	1.4	1.12	1.21	0.758	0.179	1.15
GENE2845X	51105	 PHF20L1 :  PHD finger protein 20-like 1	1	0.655	-0.236	-0.402	-0.017	-0.528	-0.129	-0.478	0.026	2.01	1.99	3.75	3.94	2.62	2.53	2.13	1.89	-0.004	2.73
GENE326X	10972	 TMED10 :  Transmembrane emp24-like trafficking protein 10 (yeast)	1	0.173	-0.161	-0.0265	0.0135	-0.045	-0.139	-0.065	0.279	0.939	0.983	1.65	1.54	1.28	1.15	0.924	0.866	-0.0085	1.27
GENE1427X	10773	 ZBTB6 :  zinc finger and BTB domain containing 6	1	0.649	-0.147	-0.443	-0.058	-0.719	-0.695	-0.364	-0.375	1.3	1.47	2.78	2.63	1.41	0.953	0.913	0.949	-0.765	1.28
GENE3292X	51186	 WBP5 :  WW domain binding protein 5	1	0.456	-0.11	-0.036	-0.311	-0.492	0	-0.497	-0.248	0.957	1.05	1.82	2.31	1	0.78	0.33	0.266	0	0.234
GENE3096X	1912	 PHC2 :  Polyhomeotic homolog 2 (Drosophila)	1	-0.134	-0.0163	-0.0457	0.196	-0.778	0.0857	-0.321	-0.118	1.25	1.11	1.96	1.96	1.1	0.964	0.274	0.446	-0.021	0.211
GENE2736X	113263	 GLCCI1 :  Glucocorticoid induced transcript 1	1	0.328	-0.078	0.046	-0.296	-0.0967	0.257	-0.292	-0.119	0.999	1.1	1.72	1.76	1.02	1.04	0.555	0.761	0.244	0.636
GENE592X	2215	" FCGR3B :  Fc fragment of IgG, low affinity IIIb, receptor (CD16b)"	1	0.436	-0.42	-0.126	0.109	-0.112	-0.178	-0.337	-0.148	2.36	2.63	5.1	5.49	2.9	2.8	1.7	1.71	-0.638	2.29
GENE2270X	51569	 UFM1 :  Ubiquitin-fold modifier 1	1	0.796	0	-0.456	-0.341	-0.062	-0.248	-0.327	0	1.12	1.24	2.68	3.18	1.48	1.32	0.95	0.896	-0.668	1.42
GENE1398X	114789	" SLC25A25 :  Solute carrier family 25 (mitochondrial carrier; phosphate carrier), member 25"	1	0.006	-0.3	-0.016	0.309	-0.122	-0.608	-0.747	-0.838	1.76	1.66	4.35	4.39	2.45	2.23	0	1.59	-0.358	2.14
GENE2374X	1182	 CLCN3 :  Chloride channel 3	1	0.423	-0.147	-0.238	-0.0385	0.525	-0.525	-0.344	-0.185	0.599	0.694	1.8	1.73	0.992	0.943	0.372	0.583	-0.316	1.13
GENE1771X	200894	 ARL13B :  ADP-ribosylation factor-like 13B	1	0.539	-0.547	-0.003	0.012	1.41	-0.615	-0.104	-0.065	1.82	1.86	3.37	3.52	2	1.52	1.74	1.35	0.325	2
GENE2001X	9575	 CLOCK :  Clock homolog (mouse)	1	0.134	-0.052	0.112	-0.193	0.086	0.34	-0.309	0.16	0	1.2	2.7	2.83	1.27	1.05	1.29	1.07	0.14	1.35
GENE2388X	29035	 C16orf72 :  Chromosome 16 open reading frame 72	1	0.176	-0.255	-0.16	0.239	-0.291	-0.0475	-0.277	-0.318	0.688	1.02	2.48	2.31	0.956	0.745	0.836	0.577	-0.45	0.559
GENE2343X	168850	 ZNF800 :  Zinc finger protein 800	1	0.399	0.133	-0.353	-0.178	0.311	-0.235	0.206	0.055	0.39	0.609	1.98	2.02	0.823	0.713	1.12	0.409	-0.155	0.357
GENE2715X	9819	" TSC22D2  :  TSC22 domain family, member 2"	1	0.474	-0.222	-0.028	-0.223	-0.104	-0.98	-0.199	-0.2	0.305	0.454	1.93	2.05	0.748	0.518	0.588	0.074	-0.59	0.232
GENE2312X	64746	 ACBD3 :  Acyl-Coenzyme A binding domain containing 3	1	0.516	-0.06	-0.006	-0.451	-0.352	-0.638	0.093	-0.268	0.107	0.326	1.89	1.29	1.05	0.24	0.79	0.016	-0.568	0.284
GENE526X	144108	" SPTY2D1  :  SPT2, Suppressor of Ty, domain containing 1 (S. cerevisiae)"	1	0.241	0.115	-0.261	-0.096	-0.257	-0.473	0.028	-0.113	1.11	1.34	3.47	3.43	1.5	1.22	1.1	0.761	-0.103	1.1
GENE3481X	6581	" SLC22A3 :  Solute carrier family 22 (extraneuronal monoamine transporter), member 3"	1	0.369	-0.027	0.027	-0.368	-0.669	-0.845	-0.364	0.015	0.69	0.949	2.19	2.33	0.563	0.563	0.403	0.059	0	0.007
GENE731X	7053	" TGM3 :  Transglutaminase 3 (E polypeptide, protein-glutamine-gamma-glutamyltransferase)"	1	0.276	-0.22	-0.016	-0.041	0	-0.868	-0.337	-0.268	0.487	0.566	2.04	1.88	0.47	0.32	0.38	-0.014	-0.838	0.044
GENE3276X	9406	" ZRANB2 :  Zinc finger, RAN-binding domain containing 2"	1	-0.046	-0.227	0.187	0.087	-0.059	0.235	0.221	0.575	1.06	1.22	2.74	2.5	2.14	1.68	1.37	0.939	0.235	0.957
GENE1429X	5868	" RAB5A :  RAB5A, member RAS oncogene family"	1	0.236	-0.105	-0.0405	-0.0905	-0.0665	-0.698	-0.157	-0.223	0.653	0.742	2.33	2.33	1.46	0.905	0.591	0.392	-0.643	0.764
GENE813X	137492	 VPS37A :  Vacuolar protein sorting 37 homolog A (S. cerevisiae)	1	0.421	-0.255	-0.031	-0.136	0.313	-0.383	-0.052	0.157	0.612	0.931	2.59	2.53	1.52	1.42	0.645	0.521	0.187	0.769
GENE1722X	9975	" NR1D2 :  Nuclear receptor subfamily 1, group D, member 2"	1	0.189	-0.027	-0.153	-0.008	-0.079	-0.445	0.176	0.205	0.27	0.339	1.83	1.95	1.26	0.693	0.493	0.289	0.175	0.557
GENE1999X	51094	 ADIPOR1 :  Adiponectin receptor 1	1	-0.244	-0.13	0.224	0.149	0.118	-0.048	0.203	0.702	0.677	0.936	1.91	1.94	1.22	1.15	0.66	0.756	0.202	1.11
GENE1922X	245973	" ATP6V1C2 :  ATPase, H+ transporting, lysosomal 42kDa, V1 subunit C2"	1	0.119	0.173	-0.053	-0.238	-0.579	-0.415	-0.064	-0.035	0.56	0.799	2.19	2.29	1.86	1.21	0.373	0.919	-0.165	1.2
GENE1802X	23360	 FNBP4 :  Formin binding protein 4	1	0.53	-0.0992	-0.272	-0.159	-0.0095	-0.424	-0.172	-0.102	0.315	0.403	1.74	1.57	1.11	1.06	0.756	0.395	0.0778	0.855
GENE1424X	54205	" CYCS :  Cytochrome c, somatic"	1	0.0537	-0.0757	-0.0683	0.09	-0.201	-1.01	-0.261	0.073	0.898	1.14	3.6	3.85	2.29	2.42	1.46	0.887	0.993	1.55
GENE1426X	11049	 YDD19 :  Nuclear undecaprenyl pyrophosphate synthase 1 pseudogene	1	0.064	0.038	0.192	-0.293	0.386	0.53	0	1	2.08	2.18	4.82	4.74	3.38	3	2.25	2.02	0	2.38
GENE2654X	8846	" ALKBH1 :  AlkB, alkylation repair homolog 1 (E. coli)"	1	-0.162	0.0365	0.0755	0.0505	-0.0855	-0.481	0.0945	0.037	0.343	0.383	2.03	1.51	1.02	0.707	0.897	0.337	0.283	0.475
GENE1355X	6018	 RLF :  Rearranged L-myc fusion	1	0.153	-0.29	-0.00267	0.139	0.038	-0.258	-0.12	0.052	0.394	0.446	1.85	1.87	1.21	0.697	0.8	0.333	-0.275	0.907
GENE2738X	57223	" SMEK2 :  SMEK homolog 2, suppressor of mek1 (Dictyostelium)"	1	0.251	-0.105	-0.0607	-0.0857	0.143	0.151	0.248	0.194	0.886	0.898	2.25	2.37	1.44	1.15	0.929	0.678	0.204	1.24
GENE904X	83737	 ITCH :  Itchy E3 ubiquitin protein ligase homolog (mouse)	1	0.471	0.005	-0.081	-0.396	-0.627	0.117	-0.392	0.027	0.832	1	3.22	3.49	1.75	1.6	1.17	1.18	0.347	1.41
GENE3429X	163882	" CNST :  Consortin, connexin sorting protein"	1	-0.486	-0.232	0.902	-0.183	0.026	0	-0.289	0.36	0.215	0.354	1.94	1.39	1.07	0.798	0.558	0.624	0	0.472
GENE1311X	84910	 TMEM87B :  transmembrane protein 87B	1	0.459	0.003	-0.253	-0.208	0.441	-0.395	0.666	0.695	0.61	0.889	2.44	2.2	1.63	1.45	2.14	1.61	0.445	2.1
GENE1289X	57630	 SH3RF1 :  SH3 domain containing ring finger 1	1	0.389	-0.217	-0.033	-0.138	-0.034	-0.545	0.001	-0.12	0.37	0.559	1.99	1.64	1.14	0.538	1.73	0.934	-1.16	1.21
GENE115X	5412	 UBL3 :  Ubiquitin-like 3	1	0.323	0.0215	-0.139	-0.205	0.784	-0.0415	-0.414	-0.387	1.05	1.2	1.81	1.84	0.592	0.541	1.42	0.308	-0.758	0.605
GENE2593X	9167	 COX7A2L :  Cytochrome c oxidase subunit VIIa polypeptide 2 like	1	0.549	0.013	-0.333	-0.228	0.041	0.005	-0.614	-0.785	1.51	1.67	2.1	2.01	0.123	-0.007	0.603	0.919	-1.27	0.827
GENE3404X	6845	 VAMP7 :  Vesicle-associated membrane protein 7	1	0.409	-0.157	-0.033	-0.218	0.401	-0.295	-0.314	0.115	0.98	1.4	1.69	1.6	0.463	0.303	1.09	0.589	-0.815	0.767
GENE2797X	100130526	 MYC :  V-myc myelocytomatosis viral oncogene homolog (avian)	1	0	-0.111	0.128	-0.017	-0.398	-0.384	-0.298	-0.184	0.931	1.37	1.65	1.7	0.934	1.51	1.2	0.94	-1.24	0.253
GENE3391X	54407	" SLC38A2 :  Solute carrier family 38, member 2"	1	0.096	-0.09	0.009	-0.016	0.263	-0.463	0.153	0.307	1.59	2	2.73	2.7	2.18	1.8	1.64	1.16	-1.11	0.974
GENE2321X	3708	" ITPR1 :  Inositol 1,4,5-triphosphate receptor, type 1"	1	-0.024	-0.02	-0.236	0.279	0.788	-0.148	0.873	0.912	1.85	2.05	2.49	2.26	2.18	1.81	1.1	1.16	0.582	1.03
GENE851X	26258	 PLDN :  Pallidin homolog (mouse)	1	0.966	-0.49	-0.106	-0.371	0.028	-0.588	-0.887	-0.688	1.22	1.86	2.3	2.41	0.8	0.67	0.45	0.256	-1.42	0.714
GENE1510X	23429	 RYBP :  RING1 and YY1 binding protein	1	0.824	-0.279	-0.351	-0.193	0.536	-0.157	0.0377	0.143	1.85	1.76	2.03	2.23	1.72	1.22	1.13	0.737	-0.382	0.645
GENE589X	9337	" CNOT8 :  CCR4-NOT transcription complex, subunit 8"	1	0.173	0.037	-0.209	0	0.485	0.219	0.05	-0.021	2.44	2.36	2.15	2.33	1.86	1.75	1.38	1.6	-0.131	1.43
GENE2108X	91694	 LONRF1 :  LON peptidase N-terminal domain and ring finger 1	1	0.505	-0.071	-0.177	-0.257	0.157	0.526	-0.408	-0.284	1.98	2.25	1.89	1.57	1.23	1.21	1.12	0.965	-0.545	1.41
GENE2179X	8882	 ZNF259 :  Zinc finger protein 259	1	-0.834	-0.2	0.264	0.769	0.428	0.852	-0.487	-0.408	1.76	0.676	1.74	2.34	2.03	1.69	0.92	1.46	0.052	1.23
GENE2679X	29028	" ATAD2 :  ATPase family, AAA domain containing 2"	1	-0.181	-0.367	0.547	0	0.591	0.945	-0.744	-0.055	1.36	1.71	1.75	1.74	1.68	1.44	1.68	1.58	0	1.5
GENE3631X	23266	 LPHN2 :  latrophilin 2	1	0.241	-0.135	-0.141	0.034	0.153	-0.133	-0.622	-0.513	0.292	0.661	0.119	0.246	2.69	2.17	0.615	0	-0.573	1.04
GENE1156X	132789	 GNPDA2 :  Glucosamine-6-phosphate deaminase 2	1	0.389	-0.107	0.007	-0.288	0.301	-0.615	-0.384	-0.355	0.42	0.929	0.567	0.144	1.92	1.38	0.783	0.119	-0.245	0.347
GENE561X	11098	" PRSS23 :  Protease, serine, 23"	1	0.558	-0.285	-0.117	-0.156	-0.597	-0.369	-0.378	-0.0393	1.17	1.23	0.393	0.116	3.08	2.65	1.45	1.22	-0.776	1.01
GENE342X	6700	 SPRR2A :  Small proline-rich protein 2A	1	-0.664	-0.56	0.424	0.799	-1.38	1.04	-1.71	-0.138	0.957	0.666	-1.22	1.28	0	1.6	0.54	0.826	-0.928	0.514
GENE2530X	3087	 HHEX :  Hematopoietically expressed homeobox	1	0.513	-0.108	-0.213	-0.194	0.145	-0.773	0.145	0.27	1.54	1.83	0.577	0.758	1.9	2.2	1.21	1.27	-0.083	1.56
GENE1007X	27032	" ATP2C1 :  ATPase, Ca++ transporting, type 2C, member 1"	1	0.616	0.07	-0.186	-0.501	-0.102	-0.258	-0.207	-0.048	0.767	1.17	0.694	0.511	1.93	1.88	1.34	0.906	-0.028	1.24
GENE2211X	4154	 MBNL1 :  muscleblind-like (Drosophila)	1	0.546	-0.0389	-0.283	-0.224	-0.382	-0.457	-0.205	-0.126	1.16	1.29	0.664	0.609	1.89	1.81	1.24	0.937	-0.324	1.29
GENE1686X	8899	 PRPF4B :  PRP4 pre-mRNA processing factor 4 homolog B (yeast)	1	0.134	-0.196	-0.062	0.103	-0.354	-0.457	-0.216	0.386	1.41	1.12	1.01	1.01	2.14	1.97	1.46	0.924	0.305	0.955
GENE1447X	6646	 SOAT1 :  Sterol O-acyltransferase 1	1	0.364	-0.472	-0.208	0.317	-0.404	-0.73	-0.219	0.14	1.73	1.83	1.46	1.67	3	2.4	2.43	1.68	-0.12	2.22
GENE2073X	1326	 MAP3K8 :  Mitogen-activated protein kinase kinase kinase 8	1	0.127	-0.22	0.0495	0.0445	-0.671	-0.552	-0.506	-0.358	1.67	1.84	1.22	1.59	2.86	2.75	1.85	1.79	-0.193	2.44
GENE103X	59345	" GNB4 :  Guanine nucleotide binding protein (G protein), beta polypeptide 4"	1	0.131	0.135	0.029	-0.296	-0.267	-0.873	0.378	0.267	1.31	1.58	1.03	0.736	2.59	2.33	2.37	1.46	0	1.3
GENE420X	143187	 VTI1A :  Vesicle transport through interaction with t-SNAREs homolog 1A (yeast)	1	0.22	0.051	-0.0983	-0.173	0.486	-0.639	-0.00267	-0.037	0.851	0.917	0.915	1.12	1.8	1.54	1.54	1.4	-0.129	1.57
GENE1786X	57062	 DDX24 :  DEAD (Asp-Glu-Ala-Asp) box polypeptide 24	1	0.421	-0.0895	-0.161	-0.17	-0.757	0.237	-0.131	-0.0425	0.678	0.857	2.38	0.972	3.61	1.93	3.47	1.62	0.208	1.47
GENE2118X	6386	 SDCBP :  Syndecan binding protein (syntenin)	1	0.474	-0.092	-0.198	-0.183	-0.384	-0.73	0.051	0.13	0.625	0.954	1.78	1.79	3.23	2.84	2.47	2.28	0.78	0
GENE3219X	9794	 MAML1 :  Mastermind-like 1 (Drosophila)	1	0.544	-0.542	-0.228	0.227	-0.434	-0.21	0.031	0.65	0.665	0.894	0.672	1.18	2.06	1.92	1.51	1.19	-0.53	1.65
GENE930X	100131015	 LOC100131015  :  hypothetical LOC100131015	1	0.659	-0.047	-0.203	-0.408	-0.139	-0.465	-0.024	-0.195	0.66	0.929	0.917	0.914	2.45	1.69	1.01	0.999	0.295	1.24
GENE1453X	64318	 NOC3L :  Nucleolar complex associated 3 homolog (S. cerevisiae)	1	0.163	-0.134	-0.23	0.2	0.514	-0.272	0.116	0.0885	1.86	1.88	2.67	2.89	5.17	4.74	2.81	2.57	0.365	3.66
GENE887X	2962	" GTF2F1 :  General transcription factor IIF, polypeptide 1, 74kDa"	1	0.166	-0.2	0.514	-0.481	-0.792	0.502	-0.427	0.052	0.787	0.746	0.674	1.36	2.23	2.12	0.69	1.61	-0.318	1.34
GENE1056X	6774	 STAT3 :  Signal transducer and activator of transcription 3 (acute-phase response factor)	1	-0.0412	-0.237	0.187	0.115	-0.257	-0.0232	-0.0935	0.261	1.01	1.16	1.15	1.01	2.77	2.64	1.67	1.34	0.0947	1.44
GENE949X	5991	" RFX3 :  Regulatory factor X, 3 (influences HLA class II expression)"	1	0.679	0.123	-0.413	-0.388	-0.069	0.025	0.096	-0.065	0.8	0.929	1.11	0.624	1.68	2.62	1.5	0.799	-0.165	1.17
GENE3548X	54623	" PAF1 :  Paf1, RNA polymerase II associated factor, homolog (S. cerevisiae)"	1	0.301	-0.605	0.229	0.074	-1.9	-0.453	-1.33	-0.323	0.222	0.151	0.459	0.156	2.5	1.31	0.525	0.591	-1.49	0.679
GENE3309X	83440	 ADPGK :  ADP-dependent glucokinase	1	-0.271	-0.312	0.426	0.157	-0.349	0.0445	-0.434	0.414	0.899	1.02	1.22	0.979	3.72	2.86	1.68	1.42	-0.35	1.92
GENE648X	10735	 STAG2 :  Stromal antigen 2	1	0.669	-0.0173	-0.187	-0.465	0.101	-0.798	-0.0743	-0.135	0.18	0.525	0.567	0.407	1.9	1.63	0.656	0.412	-0.593	0.663
GENE3004X	2744	 GLS :  Glutaminase	1	0.442	-0.002	-0.31	-0.168	0.0897	-0.394	-0.194	-0.0925	0.46	0.796	0.942	1.02	2.23	2	1.15	0.784	-0.23	0.867
GENE3552X	5638	 PRRG1 :  Proline rich Gla (G-carboxyglutamic acid) 1	1	0.336	-0.27	-0.076	0.009	0.518	-0.258	0.113	0.292	0.747	0.996	1.29	1.14	2.21	2.19	1.23	0.906	0.092	0.944
GENE3403X	7050	 TGIF1 :  TGFB-induced factor homeobox 1	1	0.324	-0.002	-0.318	-0.003	-0.214	-0.36	-0.229	-0.37	0.495	0.444	1.02	1.17	2.35	2.51	0.818	1.02	-0.7	0.432
GENE1589X	3458	" IFNG :  interferon, gamma"	1	0.496	0.02	-0.496	-0.021	0.438	0.272	1.37	0.072	1.18	0.936	2	1.77	3.81	2.08	2.07	1.31	0.942	0.854
GENE473X	26091	 HERC4 :  Hect domain and RLD 4	1	0.481	-0.355	-0.211	0.084	-0.997	-1.46	-0.742	-0.333	-0.058	0.061	0.499	0.816	1.85	1.69	0.535	0.201	-1.51	0.309
GENE453X	27430	" MAT2B :  Methionine adenosyltransferase II, beta"	1	0.626	0	-0.156	-0.471	0.468	-0.348	0.183	0.322	1.26	1.43	1.62	1.86	2.57	2.54	1.88	1.47	-0.088	1.34
GENE1522X	60485	 SAV1 :  salvador homolog 1 (Drosophila)	1	0.351	-0.295	-0.051	-0.006	-0.337	-0.533	0.038	0.207	1.21	1.11	1.08	1.25	2.69	2.25	1.44	1.31	-0.923	0.549
GENE484X	51747	 LUC7L3 :  LUC7-like 3 (S. cerevisiae)	1	0.584	-0.272	-0.208	-0.103	-0.354	-0.34	-0.229	-0.08	1.42	1.67	1.35	1.17	2.27	1.6	1.99	1.59	-1.55	1.6
GENE2397X	547	 KIF1A :  Kinesin family member 1A	1	0.626	-0.05	-0.186	-0.391	-0.402	-0.168	-0.077	0.072	1.89	1.79	1.46	1.33	2.44	2.16	0	1.77	-1.22	1.67
GENE3629X	51107	 APH1A :  Anterior pharynx defective 1 homolog A (C. elegans)	1	0.376	-0.48	0.104	-0.001	-0.552	0.342	-0.597	0.372	1.98	1.77	0.484	1.3	1.81	2.16	1.63	1.69	-1.32	1.98
GENE2560X	10140	" TOB1 :  Transducer of ERBB2, 1"	1	0.298	-0.453	0.0765	0.0765	-0.124	-0.586	-0.335	-0.0255	3.22	2	0.931	0.918	2.97	3.2	2.18	1.88	-0.903	1.18
GENE2083X	10140	" TOB1 :  transducer of ERBB2, 1"	1	0.298	-0.453	0.0765	0.0765	-0.124	-0.586	-0.335	-0.0255	3.22	2	0.931	0.918	2.97	3.2	2.18	1.88	-0.903	1.18
GENE2394X	3988	" LIPA :  lipase A, lysosomal acid, cholesterol esterase"	1	0.499	0.018	-0.308	-0.208	-0.239	-0.34	1.29	1.33	2.13	2.41	1.24	1.21	3.39	3.11	3.2	2.93	0.005	2.54
GENE255X	9734	 HDAC9 :  Histone deacetylase 9	1	0.774	-0.242	-0.298	-0.233	-1.05	-0.78	-0.249	-0.6	0.615	0.754	1.64	1.48	2.1	1.41	2.45	1.72	1.25	3.07
GENE1393X	3454	" IFNAR1 :  Interferon (alpha, beta and omega) receptor 1"	1	0.22	0.258	-0.285	-0.193	0.136	-0.0103	0.0207	-0.0303	0.498	0.717	1.4	1.15	1.48	1.08	1.29	1.17	0.816	2.55
GENE3608X	51765	 MST4 :  Serine/threonine protein kinase MST4	1	0.279	-0.307	-0.223	0.252	0.611	-0.425	0	-0.575	-0.4	-0.141	0.837	1.29	1.13	0.673	-0.047	-0.691	0	1.67
GENE2326X	80206	 C18orf10 :  Chromosome 18 open reading frame 10	1	-0.241	0.273	-0.063	0.032	0.021	0.175	-0.424	-0.585	-0.8	-0.711	1.49	1.21	0.043	0.133	-0.257	-0.381	2.1	1.28
GENE3082X	734	 OSGIN2 :  Oxidative stress induced growth inhibitor family member 2	1	-0.051	0.343	-0.223	-0.068	0.661	0.045	-0.144	-0.235	-0.81	-0.741	1.98	1.94	1.23	0.513	0.223	-0.321	1.64	1.1
GENE1443X	9542	 NRG2 :  neuregulin 2	1	-0.386	0.388	0.012	-0.013	-0.354	-0.4	-0.369	-0.15	-0.665	0.024	2.05	1.78	0.678	0.618	0.158	-0.216	0.92	0.542
GENE712X	9789	 SPCS2 :  signal peptidase complex subunit 2 homolog (S. cerevisiae)	1	0.206	0.22	-0.106	-0.321	0.648	0.382	0.643	0.362	0.397	0.576	2.13	2.12	1.3	0.93	0.6	0.656	1.64	1.25
GENE382X	4205	 MEF2A :  Myocyte enhancer factor 2A	1	0.374	-0.176	-0.23	0.0325	-0.036	-0.0795	0.0615	0.178	0.033	0.319	2.21	2.41	1.32	0.983	0.486	0.149	1.61	1.73
GENE128X	11057	 ABHD2 :  Abhydrolase domain containing 2	1	0.199	0.023	-0.203	-0.018	0.591	0.465	0.726	0.715	0.58	0.549	2.37	2.36	1.42	1.42	0.233	0.699	2.52	1.47
GENE2266X	2212	" FCGR2A :  Fc fragment of IgG, low affinity IIa, receptor (CD32)"	1	-0.0085	0.0805	-0.0105	-0.0605	-0.0115	0.197	0.613	0.887	0.0575	-0.0135	3.73	3.84	2.32	2.48	0.515	0.667	2.88	2.69
GENE3249X	6004	 RGS16 :  Regulator of G-protein signaling 16	1	-0.329	-0.0008	0.0672	0.262	-0.167	-0.0648	0.15	0.317	-0.848	-0.905	5.58	5.76	2.97	2.94	-0.0588	0.243	4.17	3.73
GENE2864X	6363	 CCL19 :  Chemokine (C-C motif) ligand 19	1	-0.244	-0.12	-0.046	0.409	0.018	-0.268	0.073	0.212	-1.44	-1.63	7.46	7.65	4.52	4	0.32	0.676	5.4	5.57
GENE1799X	50619	 DEF6 :  Differentially expressed in FDCP 6 homolog (mouse)	1	0.051	-0.135	0.139	-0.056	-0.707	-1.19	-1	-0.683	-1.27	-1.13	2.04	1.59	0.925	0.535	-0.015	-0.489	0.607	0.899
GENE903X	116496	" FAM129A :  Family with sequence similarity 129, member A"	1	0.894	-0.269	-0.482	-0.216	0.164	0.336	0.218	0.24	0.608	0.407	3.44	3.56	2.57	2.47	1.31	1.04	1.93	3.15
GENE2989X	1902	 LPAR1 :  Lysophosphatidic acid receptor 1	1	-0.138	0.31	-0.21	0.0395	0.268	0.0475	0.191	0.343	0.497	0.587	1.55	1.65	1.56	1.13	0.86	0.611	1.63	1.36
GENE3381X	5732	" PTGER2 :  Prostaglandin E receptor 2 (subtype EP2), 53kDa"	1	0.179	0.081	-0.035	-0.135	0.239	0.233	1.01	0.753	0.873	1.05	2.44	2.08	1.92	1.56	1.61	0.572	1.76	2.15
GENE2987X	7262	" PHLDA2 :  Pleckstrin homology-like domain, family A, member 2"	1	-0.22	0.064	-0.027	0.183	-0.713	-0.524	0.673	0.226	0.146	0.445	1.83	1.55	0.729	0.794	0.399	0.835	1.29	1.41
GENE2716X	9060	 PAPSS2 :  3'-phosphoadenosine 5'-phosphosulfate synthase 2	1	0.096	0.01	0.054	-0.161	-0.002	-0.358	0.903	1.15	1.25	1.27	2.64	2.67	1.91	1.56	1.43	0.986	1.29	2.26
GENE2651X	27065	 D4S234E :  DNA segment on chromosome 4 (unique) 234 expressed sequence	1	-0.461	-0.287	0.467	0.282	-0.369	0.615	-0.684	0.655	0.88	0.549	1.96	1.53	0.833	1.79	0.003	0.299	0	0.567
GENE275X	353322	 ANKRD37 :  Ankyrin repeat domain 37	1	-0.208	0.0955	0.0495	0.0645	0.513	-0.537	0.0085	0.0725	0.988	0.971	2.63	2.74	1.74	1.95	-0.149	-0.248	1.3	0.749
GENE195X	1244	" ABCC2 :  ATP-binding cassette, sub-family C (CFTR/MRP), member 2"	1	-0.371	-0.407	0.587	0.192	-0.279	0.725	-0.084	0.455	0.8	0.649	1.94	1.82	1.28	1.47	-0.697	0.329	1.21	1.38
GENE2468X	1910	 EDNRB :  Endothelin receptor type B	1	-0.397	-0.312	0.296	0.411	1.38	0.594	0.37	0.119	1.34	1.49	2.82	3.18	2.81	2.53	0.247	0.613	1.7	2.04
GENE3218X	23308	 ICOSLG :  Inducible T-cell co-stimulator ligand	1	0.23	-0.196	0.163	-0.197	0.296	0.301	-0.408	0.226	0.521	0.54	1.7	1.63	1.13	1.09	-0.281	0.28	1.36	0.743
GENE941X	84275	" SLC25A33 :  Solute carrier family 25, member 33"	1	0.149	0.333	-0.213	-0.268	1.03	0.175	-0.064	-0.035	0.38	0.619	2.05	2.53	1.7	1.25	0.063	0.319	0	1.18
GENE1463X	246243	 RNASEH1 :  Ribonuclease H1	1	-0.029	0.085	-0.151	0.094	0.643	0.407	0.348	0.207	0.352	0.621	2.07	2.06	1.03	0.555	-0.295	0	1.05	0.679
GENE675X	9513	" FXR2 :  Fragile X mental retardation, autosomal homolog 2"	1	-0.001	-0.057	-0.063	0.122	-0.269	0.375	-0.124	-0.065	0.65	-0.111	1.64	1.54	-0.037	0.493	-0.407	-0.221	0.835	0.487
GENE335X	3709	" ITPR2 :  Inositol 1,4,5-triphosphate receptor, type 2"	1	0.254	-0.422	-0.123	0.291	0.821	0.14	-0.229	0.13	1.53	1.37	2.11	2.26	1.53	1.26	0.483	0.689	1.6	2.39
GENE2944X	4501	 MT1X :  Metallothionein 1X	1	-0.286	-0.022	-0.158	0.467	0.166	-0.49	1.51	1.02	3.62	3.82	2.69	3	4.52	4.74	2.17	2.04	4.13	3.69
GENE1979X	1742	" DLG4 :  Discs, large homolog 4 (Drosophila)"	1	0.111	0.115	-0.151	-0.076	0.203	-0.103	0.488	0.707	1.28	1.58	0	1.66	1.85	2.48	1.36	0.991	1.98	1.79
GENE1529X	4490	 MT1B :  metallothionein 1B	1	-0.174	0.06	-0.041	0.154	-0.267	-0.083	0.983	0.772	1.97	2.3	2.36	2.53	3.63	3.46	1.66	1.67	2.98	2.65
GENE117X	4494	 MT1F :  Metallothionein 1F	1	-0.485	0.214	-0.112	0.383	-0.088	-0.434	1.67	0.941	2.26	2.62	2.76	2.86	4.6	4.25	2.17	2.02	4.46	3.72
GENE1122X	4496	 MT1H :  Metallothionein 1H	1	-0.339	0.225	-0.131	0.244	0.023	-0.543	1.73	1.34	2.64	2.83	3.11	2.99	4.87	4.76	2.38	2.16	4.51	4.05
GENE2199X	4495	 MT1G :  Metallothionein 1G	1	-0.749	-0.055	0.419	0.384	-0.397	-0.393	1.75	1.29	2.12	2.17	0	2.28	4.33	3.81	1.61	1.59	4.42	2.88
GENE2228X	4504	 MT3 :  Metallothionein 3	1	-1.02	-0.385	0.789	0.614	-0.567	0.127	1.21	0.857	1.19	1.42	2.64	1.29	4.14	2.58	1.32	1.16	3.67	1.84
GENE565X	4500	 MT1L :  metallothionein 1L (gene/pseudogene)	1	-0.244	0.01	-0.066	0.299	0.208	0.132	1.19	0.852	1.83	2.12	1.42	1.93	3.67	3.42	1.85	1.53	3.26	2.62
GENE2614X	4493	 MT1E :  Metallothionein 1E	1	-0.524	-0.36	0.074	0.809	-0.082	-0.508	0.863	0.392	2.34	2.41	1.61	1.77	4.31	4.68	1.89	1.46	4.37	3.37
GENE3018X	196	 AHR :  Aryl hydrocarbon receptor	1	0.429	-0.137	-0.163	-0.128	-0.189	-0.765	-0.194	-0.195	0.71	1.14	1.56	1.5	3.44	3.18	1	1.02	0	2.55
GENE25X	523	" ATP6V1A :  ATPase, H+ transporting, lysosomal 70kDa, V1 subunit A"	1	0.73	0.049	-0.412	-0.367	0.212	-0.409	-0.623	-0.584	0.956	0.99	0.483	0.42	1.6	1.34	1.06	0.66	0.561	2.65
GENE372X	196528	" ARID2 :  AT rich interactive domain 2 (ARID, RFX-like)"	1	0.539	-0.027	-0.323	-0.188	0.291	-0.315	-0.354	-0.215	0.56	0.719	0.527	0.274	1.7	1.51	0.493	-0.061	0	1.49
GENE1995X	133308	 NHEDC2 :  Na+/H+ exchanger domain containing 2	1	0.167	0.101	-0.0875	-0.18	0.524	-0.162	-0.0485	-0.242	0.566	0.702	0.385	0.16	1.45	1.03	0.433	0.134	1.76	1.84
GENE824X	2181	 ACSL3 :  acyl-CoA synthetase long-chain family member 3	1	0.193	0.0915	-0.225	-0.0595	-0.0105	-0.722	-0.0655	0.0235	0.0135	0.123	0.5	0.448	1.76	1.19	1.08	0.583	2.32	2.31
GENE401X	57552	 NCEH1 :  Neutral cholesterol ester hydrolase 1	1	0.354	-0.202	-0.088	-0.063	0.256	-0.85	0.431	0.29	-0.445	0.374	1.67	1.7	4.27	4.36	3.72	2.58	0	5.54
GENE303X	115123	 MARCH3 :  Membrane-associated ring finger (C3HC4) 3	1	-0.234	-0.02	0.074	0.179	0.258	-0.368	-0.057	0.072	0.047	0.076	1.47	1.16	3.59	3.06	2.37	1.98	3.48	4
GENE2467X	3670	 ISL1 :  ISL LIM homeobox 1	1	0.016	-0.24	-0.046	0.269	0.058	0.112	0.123	0.312	-0.323	-0.244	1.45	1.66	3.63	3.41	1.6	1.65	4.39	3.53
GENE2616X	3383	 ICAM1 :  Intercellular adhesion molecule 1	1	-0.859	-0.674	0.84	0.695	-0.616	0.282	-0.0815	0.902	-0.368	-0.183	2.24	1.58	4.49	4.57	2.08	1.84	5.03	4.55
GENE2742X	11101	 ATE1 :  Arginyltransferase 1	1	0.224	0.038	-0.018	-0.243	-0.054	0	-0.549	-0.51	-0.605	-0.076	1.71	1.54	2.89	2.83	1.69	1.45	3.09	2.91
GENE3518X	4217	 MAP3K5 :  Mitogen-activated protein kinase kinase kinase 5	1	0.405	-0.086	-0.135	-0.184	0.107	-0.114	-0.185	0.101	-0.269	-0.18	1.39	1.25	2.06	1.48	1.75	1.39	2.62	2.04
GENE3623X	9242	 MSC :  Musculin (activated B-cell factor-1)	1	-0.091	0.193	-0.063	-0.038	-0.029	0.785	0.766	0.465	-0.59	-0.531	2.55	2.38	4.32	3.65	1.56	1.45	0	3.74
GENE2734X	3096	 HIVEP1 :  Human immunodeficiency virus type I enhancer binding protein 1	1	0.324	-0.007	-0.048	-0.268	-0.029	-0.245	0.371	0.35	-0.44	-0.556	1.09	0.934	1.75	1.68	1.17	0.779	1.9	2.14
GENE65X	5971	 RELB :  v-rel reticuloendotheliosis viral oncogene homolog B	1	-0.463	0.24	0.164	0.0595	0.0135	0.152	0.526	0.372	-1.39	-1.44	2.11	1.62	2.6	2.41	1.06	1.11	3.87	2.4
GENE668X	4794	" NFKBIE :  Nuclear factor of kappa light polypeptide gene enhancer in B-cells inhibitor, epsilon"	1	-0.127	0.067	-0.044	0.104	-0.138	-0.0635	0.0925	0.144	-0.956	-0.697	0.481	0.326	1.25	1.34	0.639	0.351	3	1.75
GENE29X	7033	 TFF3 :  Trefoil factor 3 (intestinal)	1	-0.896	-0.842	0.482	1.26	-0.334	0.19	1.01	1.18	-0.535	-0.256	0.592	0.879	2.94	2.41	1.14	1.2	3.54	2.42
GENE346X	11033	 ADAP1 :  ArfGAP with dual PH domains 1	1	-0.796	-0.222	0.262	0.757	0.176	-0.21	1.36	1.22	-0.075	-0.136	1.5	1.41	2.77	3	1.46	1.59	4.01	3.49
GENE551X	7133	" TNFRSF1B :  Tumor necrosis factor receptor superfamily, member 1B"	1	-0.255	-0.031	0.033	0.253	-0.308	0.176	0.227	0.231	-1.05	-0.705	0.653	0.68	1.91	1.78	0.749	0.605	2.73	1.66
GENE315X	1540	 CYLD :  Cylindromatosis (turban tumor syndrome)	1	0.366	0.37	-0.236	-0.501	0.408	-0.448	0.723	0.332	-0.943	-0.924	1.11	0.471	2.91	2.14	1.03	0.326	0	2.31
GENE1174X	100137047	 JMJD7 :  Jumonji domain containing 7	1	-0.369	0.085	0.359	-0.076	0.123	-0.453	0.308	0.037	-1.3	-1.19	-0.061	0.076	2.06	1.83	0.295	0.151	2.62	1.17
GENE1905X	355	" FAS :  Fas (TNF receptor superfamily, member 6)"	1	-0.179	0.07	0.0587	0.0737	0.646	0.337	1.28	0.75	-0.398	-0.179	0.652	0.366	3.9	3.65	1.01	0.524	2.64	2.64
GENE2084X	10105	 PPIF :  Peptidylprolyl isomerase F	1	-0.451	-0.012	0.222	0.242	0.611	0.475	0.986	0.945	-0.255	-0.041	0.742	0.724	3.13	3.18	0.608	0.569	2.57	1.75
GENE2596X	6279	 S100A8 :  S100 calcium binding protein A8	1	0.021	0.155	0.079	-0.256	-0.277	0.287	0.658	0.817	-0.068	-0.169	-0.771	2.21	1.93	1.9	0.455	0.271	2.74	0.509
GENE1271X	9945	 GFPT2 :  glutamine-fructose-6-phosphate transaminase 2	1	-0.184	0.17	-0.226	0.239	0.508	-0.098	-0.087	-0.148	-0.543	-0.524	0.854	0.901	1.74	1.97	-0.12	-0.244	1.85	1.51
GENE2720X	5771	" PTPN2 :  protein tyrosine phosphatase, non-receptor type 2"	1	-0.129	0.0722	0.161	-0.104	0.62	0.0742	0.05	0.139	-0.383	-0.264	0.644	0.613	1.91	1.51	0.127	-0.0867	1.98	1.18
GENE1594X	92241	 RCSD1 :  RCSD domain containing 1	1	0	-1.18	1.09	0.088	-1.02	-0.239	-0.438	-0.949	-1.35	-1.09	0.733	0.76	3.31	2.82	-1.02	0.805	1.9	3.06
GENE1749X	79585	 CORO7 :  Coronin 7	1	-0.031	0	0	0.032	-0.269	0.595	0.216	0.405	-0.01	0.129	0.417	0.784	1.61	1.92	0.133	0.849	1.4	1.35
GENE3220X	8828	 NRP2 :  Neuropilin 2	1	-0.399	-0.043	0.251	0.181	-0.02	0.069	0.173	0.089	-0.0785	-0.012	0.519	0.348	3.25	2.49	0.715	0.243	3.05	1.99
GENE1295X	4791	 NFKB2 :  Nuclear factor of kappa light polypeptide gene enhancer in B-cells 2 (p49/p100)	1	-0.469	0.18	0.0443	0.244	-0.222	0.382	-0.0318	0.0772	-0.253	-0.261	0.512	0.516	2.02	2.27	0.118	0.779	2.26	1.97
GENE3562X	10537	 UBD  :  ubiquitin D	1	0.134	0.158	-0.028	-0.263	0.006	-0.12	-1.28	0.11	-0.315	0.174	0.622	0.549	2.35	2.17	0.028	-0.186	2.92	1.42
GENE1889X	57655	 GRAMD1A :  GRAM domain containing 1A	1	-0.049	0.195	0.049	-0.196	0.393	0.637	-0.352	-0.453	-0.048	-0.639	-0.161	-0.344	3.21	3.42	-0.535	0.141	3.74	3.16
GENE3125X	10049	" DNAJB6  :  DnaJ (Hsp40) homolog, subfamily B, member 6"	1	-0.114	-0.11	0.024	0.199	0.138	-0.518	0.363	0.562	-0.193	-0.194	0.494	0.411	2.26	2.07	0.5	0.446	1.11	1.31
GENE2625X	51667	 NUB1 :  negative regulator of ubiquitin-like proteins 1	1	-0.138	-0.0835	-0.0595	0.28	-0.0605	-0.241	0.565	0.413	-0.241	-0.142	0.901	0.852	3.66	3.45	1.06	1.2	1.83	2.55
GENE1171X	1436	 CSF1R :  Colony stimulating factor 1 receptor	1	-0.0263	0.174	-0.0617	-0.0867	0.122	-0.18	0.221	0.0963	-0.195	-0.286	0.433	0.189	2.12	1.39	0.539	0.254	1.16	0.678
GENE683X	5452	 POU2F2 :  POU class 2 homeobox 2	1	0.367	0.357	-0.374	-0.278	-0.39	-0.25	-0.223	-0.496	-0.969	-0.978	0.447	0.0421	1.99	1.66	0.972	0.406	0.99	0.559
GENE1968X	9353	 SLIT2 :  slit homolog 2 (Drosophila)	1	0.719	-0.047	-0.723	0.052	-0.589	-0.315	-0.284	-0.305	0	-1.14	0.397	0.434	1.88	2.21	0.923	0.359	0	1.14
GENE1444X	9536	 PTGES :  Prostaglandin E synthase	1	0.0243	0.271	-0.133	-0.163	0.184	-0.0947	0.704	0.575	-0.536	-0.308	1.42	1.54	3.12	3.01	1.93	1.49	2.37	2.13
GENE1779X	29015	" SLC43A3 :  Solute carrier family 43, member 3"	1	-0.208	0.0565	0.0355	0.115	-0.726	0.493	0.419	0.603	-1.19	-1.12	0.821	0.792	2.51	2.61	1.34	1.44	2.62	1.85
GENE765X	3659	 IRF1 :  Interferon regulatory factor 1	1	-0.158	0.0427	0.0933	0.0217	0.000667	0.311	1.57	1.66	-0.46	-0.371	1.6	1.41	4.25	4.5	2.39	2.22	3.06	3.29
GENE374X	8337	" HIST2H2AA3 :  Histone cluster 2, H2aa3"	1	-0.254	0.11	0.034	0.109	0.518	-0.188	1.92	1.69	-0.683	-0.144	2.36	1.75	5.01	5.25	2.39	1.97	2.92	2.35
GENE1704X	51762	" RAB8B :  RAB8B, member RAS oncogene family"	1	0.279	0.653	-0.243	-0.688	0.361	-1.1	1.05	-0.605	-1.32	-1.13	1.11	-0.316	2.66	1.41	1.41	-0.561	1.68	-0.103
GENE468X	664	 BNIP3 :  BCL2/adenovirus E1B 19kDa interacting protein 3	1	0.146	0.0205	-0.106	-0.0605	0.493	-0.508	-0.227	-0.237	0.158	0.286	1.09	0.956	3.24	2.95	0.376	0.262	1.5	2.02
GENE2171X	1015	" CDH17 :  Cadherin 17, LI cadherin (liver-intestine)"	1	0.114	0.008	-0.028	-0.093	0.466	-0.7	0.051	0.01	-0.015	0.354	0.952	0.919	3.17	2.94	0.408	0.204	1.38	1.78
GENE1893X	10890	" RAB10 :  RAB10, member RAS oncogene family"	1	0.496	-0.06	-0.266	-0.171	0.518	-0.188	0.133	-0.018	0.147	0.416	1.27	1.37	2.97	2.45	0.49	0.546	0	1.27
GENE2223X	6364	 CCL20 :  Chemokine (C-C motif) ligand 20	1	-0.294	-0.763	0.414	0.643	-0.752	0.246	-0.543	0.82	0.781	0.556	6.04	5.97	10.8	10.8	2.43	2.23	6.12	6.81
GENE3287X	2146	 EZH2 :  Enhancer of zeste homolog 2 (Drosophila)	1	-0.0265	-0.162	-0.0485	0.236	-0.225	-0.145	-0.782	-0.103	-0.331	-0.102	0.762	0.808	1.77	1.58	-0.143	-0.0965	0.659	1.15
GENE310X	4520	 MTF1 :  metal-regulatory transcription factor 1	1	0.452	-0.0813	-0.362	-0.00975	-0.062	0.411	0.119	0.328	0.363	0.58	1.78	1.83	3.33	2.92	0.679	0.882	2.49	2.42
GENE3440X	861	 RUNX1 :  Runt-related transcription factor 1	1	-0.394	-0.154	0.314	0.235	0.181	0.0783	0.0127	0.238	0.18	0.319	1.04	1.28	2.57	2.47	0.423	0.649	2.47	1.95
GENE1005X	201191	 SAMD14 :  Sterile alpha motif domain containing 14	1	0.126	0.18	-0.106	-0.201	0.483	0.112	-0.102	-0.008	-0.083	0.201	1.63	0.716	3.06	3	2.12	1.35	0	2.28
GENE1245X	9972	 NUP153 :  nucleoporin 153kDa	1	-0.02	-0.137	0.0637	0.0944	0.00629	-0.147	-0.103	0.0378	-0.106	0.0314	0.815	0.619	1.98	2.01	1.11	0.649	1.09	1.86
GENE1214X	338758	 LOC338758 :  Hypothetical LOC338758	1	0.101	-0.005	-0.171	0.074	-0.377	-0.553	-0.352	-0.303	0.202	0.071	1.16	1.38	3.44	3.44	1.41	0.901	0	2.66
GENE2727X	54502	 RBM47 :  RNA binding motif protein 47	1	0.214	0.053	0.022	-0.288	-0.354	0.16	0.136	0.305	0.3	0.699	0.837	1.2	2.9	2.22	1.04	1.24	1.67	1.94
GENE2817X	7128	" TNFAIP3 :  tumor necrosis factor, alpha-induced protein 3"	1	0.363	-0.219	-0.131	-0.0122	-0.471	-0.367	0.374	0.485	1.28	1.41	2.9	3.02	6.84	7.19	3.59	3.21	5.49	5.4
GENE254X	29110	 TBK1 :  TANK-binding kinase 1	1	0.491	0.015	-0.211	-0.296	-0.047	-0.683	-0.012	-0.073	0.012	0.181	0.689	0.826	2.02	1.75	1.21	0.601	0	1.43
GENE858X	2643	 GCH1 :  GTP cyclohydrolase 1	1	1.6	-0.667	-0.383	-0.548	0.041	0.085	1.94	1.84	0.81	1.19	3.83	4.15	10.2	9.5	5.78	5.73	0	7.6
GENE1000X	3575	 IL7R :  interleukin 7 receptor	1	-0.368	-0.761	0.61	0.778	-1.76	0.00133	-0.908	1.01	0.12	0.062	1.59	1.49	6.94	5.93	2.9	2.26	4.34	3.8
GENE635X	3575	 IL7R :  Interleukin 7 receptor	1	-0.368	-0.761	0.61	0.778	-1.76	0.00133	-0.908	1.01	0.12	0.062	1.59	1.49	6.94	5.93	2.9	2.26	4.34	3.8
GENE1987X	4683	 NBN :  Nibrin	1	0.379	-0.187	-0.108	-0.083	0.046	-0.33	0.396	0.7	0.105	0.399	1.44	1.47	4.9	4.51	2.01	1.6	2.32	3.16
GENE3040X	166785	 MMAA :  Methylmalonic aciduria (cobalamin deficiency) cblA type	1	-0.164	0.16	0.024	-0.021	-0.172	0.062	0.473	0.672	0.507	0.426	1.44	1.32	2.93	2.23	1.44	1.19	1.44	2.08
GENE469X	330	 BIRC3 :  Baculoviral IAP repeat-containing 3	1	0.0946	-0.369	0.217	0.0576	-0.447	-0.241	0.356	0.253	0.486	0.581	3.64	3.53	6.22	6.24	3.16	2.62	4.52	4.99
GENE2691X	5055	" SERPINB2 :  serpin peptidase inhibitor, clade B (ovalbumin), member 2"	1	-0.33	-0.066	0.223	0.173	-0.863	-0.579	0.332	0.311	-0.489	-0.265	2.78	2.34	5.31	4.43	2.01	1.54	3.65	3.29
GENE104X	10950	" BTG3 :  BTG family, member 3"	1	0.189	-0.077	0.017	-0.128	-0.609	-0.465	0.016	0.215	-0.01	0.089	1.94	1.82	3.54	3.53	1.57	0.829	0	2.12
GENE3149X	6322	 SCML1 :  Sex comb on midleg-like 1 (Drosophila)	1	0.451	-0.025	-0.111	-0.316	0.393	-0.633	0.298	0.267	0.442	0.701	2	1.82	3.71	3.31	1.61	1.14	0	2.07
GENE632X	152137	 CCDC50 :  coiled-coil domain containing 50	1	0.255	0.029	-0.0895	-0.195	0.184	-0.379	0.0895	-0.024	0.149	0.41	1.62	1.28	2.59	2.16	1.43	0.833	0.976	1.91
GENE2130X	152137	 CCDC50 :  Transcribed locus	1	0.255	0.029	-0.0895	-0.195	0.184	-0.379	0.0895	-0.024	0.149	0.41	1.62	1.28	2.59	2.16	1.43	0.833	0.976	1.91
GENE1375X	3717	 JAK2 :  Janus kinase 2	1	0.348	-0.135	-0.00733	-0.206	0.0767	-0.116	0.142	0.334	0.466	0.501	2	1.15	2.08	2.22	1.41	0.828	1.68	1.47
GENE932X	79642	" ARSJ :  Arylsulfatase family, member J"	1	0.909	-0.227	-0.603	-0.078	-0.819	-0.055	-0.054	0.175	0.3	0.359	1.77	1.88	2.7	2.54	1.15	0.959	1.91	2.23
GENE3476X	84254	" CAMKK1 :  Calcium/calmodulin-dependent protein kinase kinase 1, alpha"	1	0.544	-0.252	-0.008	-0.283	-0.264	-0.99	-0.029	-0.11	0.635	1.14	1.58	1.41	3.08	3.01	2.03	0.874	1.64	2.6
GENE2787X	25932	 CLIC4 :  chloride intracellular channel 4	1	-0.13	0.217	0.108	-0.194	-0.108	-0.314	0.523	0.509	0.994	1.3	1.73	1.64	3.35	3	1.69	1.4	1.62	2.04
GENE2314X	25932	 CLIC4 :  Chloride intracellular channel 4	1	-0.13	0.217	0.108	-0.194	-0.108	-0.314	0.523	0.509	0.994	1.3	1.73	1.64	3.35	3	1.69	1.4	1.62	2.04
GENE2529X	9857	 CEP350 :  Centrosomal protein 350kDa	1	0.768	-0.211	-0.437	-0.179	0.193	-0.536	-0.0405	0.245	0.825	0.618	1.07	0.886	2.77	2.69	1.52	1.06	1.2	1.88
GENE3056X	7057	 THBS1 :  Thrombospondin 1	1	0.363	-0.253	-0.168	0.0565	-0.304	-0.401	0.111	-0.39	1.21	1.26	1.69	1.81	4.37	3.98	2.48	2.76	1.36	4.05
GENE2392X	4947	 OAZ2 :  Ornithine decarboxylase antizyme 2	1	0.664	-0.342	-0.538	0.217	0	0.16	-0.029	0.12	0.585	0.644	0.932	0.639	1.74	1.47	1.22	0.814	1.15	1.97
GENE3382X	4837	 NNMT :  Nicotinamide N-methyltransferase	1	-0.349	0.255	-0.061	0.154	1.24	1.14	0.318	0.137	2.11	2.17	2.06	1.74	4.64	4.14	2.15	2.53	3.17	3.25
GENE1511X	11177	" BAZ1A :  Bromodomain adjacent to zinc finger domain, 1A"	1	0.354	-0.202	0.022	-0.173	-0.134	-0.22	-0.479	-0.06	0.545	0.564	0.332	0.969	2.68	2.27	0.678	0.854	0	1.58
GENE387X	5270	" SERPINE2 :  Serpin peptidase inhibitor, clade E (nexin, plasminogen activator inhibitor type 1), member 2"	1	0.739	0.273	-0.673	-0.338	-0.519	-0.175	-0.764	-0.725	-0.3	-0.341	-0.013	-0.046	2.11	1.93	0.433	0.339	0.655	1.22
GENE544X	84102	" SLC41A2 :  Solute carrier family 41, member 2"	1	0.126	0.14	-0.116	-0.151	0.968	-0.128	-0.217	-0.338	0.207	0.336	0.824	0.971	2.51	2.34	1.07	0.896	1.56	2.02
GENE193X	4664	 NAB1 :  NGFI-A binding protein 1 (EGR1 binding protein 1)	1	0.342	-0.0885	-0.229	-0.0245	0.74	-0.457	0.0895	-0.0365	-0.0665	0.202	1.79	1.79	2.49	1.85	1.55	1.17	1.09	1.48
GENE3161X	3576	 IL8 :  interleukin 8	1	-0.33	-0.0858	0.292	0.123	-0.236	0.258	0.499	0.29	0.247	0.258	2.6	2.66	2.73	3.69	2.13	1.93	3.29	2.41
GENE1094X	3576	 IL8 :  Interleukin 8	1	-0.33	-0.0858	0.292	0.123	-0.236	0.258	0.499	0.29	0.247	0.258	2.6	2.66	2.73	3.69	2.13	1.93	3.29	2.41
GENE476X	7980	 TFPI2 :  Tissue factor pathway inhibitor 2	1	-0.451	0.023	0.207	0.222	-0.089	-0.705	0.816	0.625	-1.22	-1.04	6.71	7.09	8.84	8.75	5.24	5.41	8.09	0
GENE2694X	2919	" CXCL1 :  Chemokine (C-X-C motif) ligand 1 (melanoma growth stimulating activity, alpha)"	1	-1.11	0.27	0.504	0.335	0.189	-0.0425	1.01	1.12	-0.472	-0.389	5.22	4.39	9.14	6.92	6.05	4.77	5.79	4.86
GENE2502X	55773	" TBC1D23 :  TBC1 domain family, member 23"	1	0.274	0.213	-0.233	-0.253	-0.149	-0.475	0.401	0.205	-0.2	-0.131	0.962	1.05	1.82	1.4	1.14	0.824	0.525	1.48
GENE1403X	7572	 ZNF24 :  Zinc finger protein 24	1	0.243	0.0212	-0.044	-0.23	0.499	0.131	0.762	0.613	0.424	0.535	1.64	1.56	2.38	1.92	1.26	0.969	1.52	1.68
GENE788X	5641	 LGMN :  legumain	1	-0.25	-0.011	0.183	0.078	0.667	0.216	1.05	1.15	0.481	0.665	3.37	3.57	4.55	4.41	2.3	1.15	3.05	3.03
GENE600X	11120	" BTN2A1 :  Butyrophilin, subfamily 2, member A1"	1	-0.19	0.044	-0.012	0.158	0.107	0.221	0.713	0.681	0.021	-0.12	1.84	1.69	2.71	2.64	0.704	0.85	1.52	1.65
GENE1803X	8013	" NR4A3 :  Nuclear receptor subfamily 4, group A, member 3"	1	-0.0065	-0.0925	0.106	-0.0085	1.12	-0.225	0.736	0.529	-0.545	-0.436	3.25	3.28	4.79	4.74	1.97	1.37	3.19	3.14
GENE1387X	9215	 LARGE :  Like-glycosyltransferase	1	0.086	0.21	-0.086	-0.211	0.238	-0.008	-0.017	-0.058	-0.413	-0.154	1.61	1.53	2.26	1.67	0.45	0.476	0	2.12
GENE2803X	10529	 NEBL :  Nebulette	1	-0.501	-0.127	0.537	0.092	0.661	0.225	0.956	0.705	0.87	0.939	3.44	3.57	4.04	4	2.15	1.63	3.94	2.97
GENE3475X	131034	 CPNE4 :  Copine IV	1	-0.671	-0.707	0.887	0.492	-0.789	0.425	-0.394	0.805	0.11	0.479	2.51	2.02	2.96	2.86	1.03	0.839	2.71	2.71
GENE179X	211	" ALAS1 :  Aminolevulinate, delta-, synthase 1"	1	0.261	0.115	-0.151	-0.226	-0.357	-0.043	-0.142	0.007	-0.138	0.111	1.74	1.69	2.44	2.17	0.175	0.731	1.98	1.9
GENE1815X	10289	 EIF1B :  Eukaryotic translation initiation factor 1B	1	0.344	-0.012	-0.208	-0.123	0.426	0.04	0	-0.18	0.155	0.564	2.51	2.61	2.71	2.76	0.968	0.864	2.22	3.15
GENE397X	1594	" CYP27B1 :  Cytochrome P450, family 27, subfamily B, polypeptide 1"	1	-0.276	-0.502	-0.148	0.927	-0.084	0.33	-0.299	-0.54	-0.125	0.074	3.06	3.14	3.81	2.98	0.278	0.284	2.84	2.7
GENE1659X	7159	" TP53BP2 :  Tumor protein p53 binding protein, 2"	1	0.326	-0.15	-0.196	0.019	0.038	-0.088	-0.177	-0.218	-0.213	-0.114	1.66	2.03	2.04	1.86	0.75	0.156	1.04	1.89
GENE251X	4312	 MMP1 :  Matrix metallopeptidase 1 (interstitial collagenase)	1	0.259	-0.227	-0.223	0.192	0.511	-0.245	-0.074	0.125	0.13	0.039	2.92	2.95	2.78	2.77	-1.11	2.11	0	2.31
GENE2101X	6617	" SNAPC1 :  Small nuclear RNA activating complex, polypeptide 1, 43kDa"	1	0.356	0.1	-0.186	-0.271	0.108	-0.238	-0.017	0.242	-0.253	0.136	1.8	2	1.78	1.82	0.43	0.236	0	1.42
GENE2422X	80219	 COQ10B :  coenzyme Q10 homolog B (S. cerevisiae)	1	-0.214	0.32	0.154	-0.261	0.448	-0.098	0.483	-0.078	-0.493	-0.334	2.07	1.57	1.75	1.87	1.2	0.166	1.56	1.17
GENE132X	4810	 NHS :  Nance-Horan syndrome (congenital cataracts and dental anomalies)	1	0.329	-0.017	-0.083	-0.228	0.121	-0.315	-0.294	-0.335	-0.25	-0.441	2	2.18	1.99	1.61	0.933	0.639	0	1.42
GENE462X	55214	 LEPREL1 :  Leprecan-like 1	1	-0.201	-0.167	-0.263	0.632	0.671	0.165	0.306	0.075	-1.37	-0.891	1.42	1.54	1.95	1.92	-0.197	0.379	2.69	1.89
GENE1X	64123	" ELTD1 :  EGF, latrophilin and seven transmembrane domain containing 1"	1	1.53	0.455	-0.971	-1.02	1.51	-0.863	1.36	-0.643	-1.17	-1.32	3.43	1.73	4.17	1.71	2.02	-0.469	3.71	1.73
GENE3005X	366	 AQP9 :  Aquaporin 9	1	-0.401	0.743	-0.503	0.162	0.331	0.255	0	0.845	-1.44	-1.79	0	0	3.91	3.33	1.23	0.859	3.15	2.5
GENE3043X	10468	 FST :  Follistatin	1	-0.714	0.41	0.044	0.259	-1.51	0.072	0.153	-0.098	-2.2	-2.1	2.39	2.31	2.8	2.63	0	-0.094	2.52	1.09
GENE2544X	3566	 IL4R :  Interleukin 4 receptor	1	-0.024	-0.01	-0.011	0.044	0.108	0.017	0.043	0.072	-1.37	-1.47	1.5	1.27	2	1.8	0.125	-0.124	1.27	0.414
GENE3402X	24145	 PANX1 :  Pannexin 1	1	-0.119	0.175	-0.051	-0.006	0.463	0.037	1.04	0.797	-0.718	-0.719	1.33	1.32	2.71	2.17	0.875	0.531	1.81	1.01
GENE686X	171558	 PTCRA :  Pre T-cell antigen receptor alpha	1	0.231	-0.225	-0.031	0.024	-0.507	-0.443	0.338	0.287	-0.658	-0.179	0.559	0.556	1.45	1.86	1.3	0.311	0	-0.521
GENE2627X	23373	 CRTC1 :  CREB regulated transcription coactivator 1	1	0.696	-0.07	-0.306	-0.321	-0.132	-0.738	1.34	1.61	0.817	1.25	2.13	2.47	4.36	3.89	3.43	3.36	0.602	2.96
GENE316X	378805	 LOC646329 :  Hypothetical LOC646329	1	0.339	-0.087	-0.133	-0.118	-1.67	-0.355	-0.084	-0.085	-0.57	-0.371	0.787	1.16	1.48	2.06	0.953	0.799	0	0.267
GENE3146X	84132	 USP42 :  Ubiquitin specific peptidase 42	1	0.276	0.11	-0.126	-0.261	0.378	0.012	0.863	0.832	0.377	0.416	1.57	1.65	2.48	2.31	2.3	1.1	0.722	1.2
GENE552X	7130	" TNFAIP6 :  Tumor necrosis factor, alpha-induced protein 6"	1	0.182	-0.403	0.131	0.0905	-0.175	0.158	2.28	1.46	0.0685	0.228	2.6	2.47	4.16	4.52	3.09	3.5	3.88	0.187
GENE3227X	3428	" IFI16 :  Interferon, gamma-inducible protein 16"	1	0.36	-0.071	-0.11	-0.082	-0.00967	-0.199	2.01	1.84	0.406	0.508	1.75	1.92	3.21	3.2	1.99	2.2	1.02	1.78
GENE3250X	5607	 MAP2K5 :  Mitogen-activated protein kinase kinase 5	1	-0.035	0.034	0.018	-0.017	-0.063	0.406	1.35	1.44	-0.728	0.73	2.13	1.83	2.67	2.62	1.93	1.92	1.77	2.21
GENE114X	6372	 CXCL6 :  Chemokine (C-X-C motif) ligand 6 (granulocyte chemotactic protein 2)	1	-0.344	0.26	0.034	0.049	0.258	0	-0.497	-0.268	-0.483	-0.384	0.464	0.951	2.88	1.96	1.51	1.61	0	0.844
GENE2630X	9510	" ADAMTS1 :  ADAM metallopeptidase with thrombospondin type 1 motif, 1"	1	-0.109	0.095	0.039	-0.026	-0.817	-0.833	-0.382	-0.473	1.46	1.85	2.23	2.19	5.25	4.8	-0.615	-0.609	1.58	1.87
GENE921X	10001	 MED6 :  Mediator complex subunit 6	1	-0.371	0.283	0.027	0.062	-0.289	0.285	0.866	0.405	0.7	1.23	1.75	1.09	1.97	2.53	0.453	0.589	1.62	1.03
GENE2040X	838	" CASP5 :  Caspase 5, apoptosis-related cysteine peptidase"	1	0.339	-1.09	0.437	0.312	0.741	0.565	1.23	1.22	1.48	1.7	2.92	2.96	3.97	3.67	1.38	0.899	2.75	0.717
GENE935X	7490	 WT1 :  Wilms tumor 1	1	-0.015	-0.146	0.168	-0.007	-0.128	-0.004	-0.118	0.646	0.806	0.825	2.87	2.69	3.34	3.59	1.5	-0.686	2.6	1.71
GENE1586X	4502	 MT2A :  metallothionein 2A	1	-0.188	0.18	0.0045	0.0045	0.553	-0.193	1.34	1.27	1.56	1.75	2.6	2.63	2.94	2.86	1.25	1.3	2.49	2
GENE2444X	80162	" ATHL1 :  ATH1, acid trehalase-like 1 (yeast)"	1	0.684	-0.602	0.122	-0.203	-1.29	-1.19	0.311	0.27	-0.245	-0.306	1.95	1.53	2.52	1.92	0.998	0.354	0.67	1.3
GENE1784X	2553	" GABPB1 :  GA binding protein transcription factor, beta subunit 1"	1	0.506	-0.05	-0.126	-0.331	-0.572	-0.538	0.233	0.392	0.567	0.786	2.58	2.69	3.77	3.38	1.84	1.4	0	2.21
GENE2889X	23585	 TMEM50A :  Transmembrane protein 50A	1	0.273	0	-0.019	-0.254	0.175	-0.101	0.63	0.529	0.274	0.673	1.66	1.82	2.61	2.05	1.26	1.17	0	1.43
GENE2929X	3241	 HPCAL1 :  Hippocalcin-like 1	1	0.124	0.128	-0.148	-0.103	0.006	-0.79	0.831	0.46	0.085	0.644	1.97	1.43	2.52	2.27	1.73	0.924	0	1.38
GENE471X	81688	 C6orf62 :  Chromosome 6 open reading frame 62	1	0.541	0.045	-0.141	-0.446	0.513	-0.413	0.728	1.01	0	1.07	2.1	2.19	3.12	2.91	2.33	1.59	0	1.85
GENE2257X	51773	 RSF1 :  Remodeling and spacing factor 1	1	0.855	-0.036	-0.392	-0.427	-0.378	0.062	0.347	0.532	0.541	0.73	0.903	1.33	1.98	1.45	1.16	0.885	0.352	1.06
GENE748X	65264	 UBE2Z :  Ubiquitin-conjugating enzyme E2Z	1	0.383	-0.114	-0.33	0.0605	-0.996	-0.286	-0.0655	0.269	0.589	0.787	2.03	2.04	2.73	2.75	1.86	1.55	0.264	2.03
GENE2344X	134429	 STARD4 :  StAR-related lipid transfer (START) domain containing 4	1	0.571	-0.205	-0.195	-0.172	-0.939	-0.837	0.456	0.609	0.812	0.997	2.96	3.04	3.57	3.31	2.21	1.69	0.601	2.39
GENE1023X	6917	" TCEA1 :  Transcription elongation factor A (SII), 1"	1	0.499	-0.097	-0.263	-0.138	0.021	-0.445	-0.104	-0.195	0.27	0.749	2.55	2.55	2.39	2.18	1.18	0.859	-0.235	1.21
GENE1584X	8915	 BCL10 :  B-cell CLL/lymphoma 10	1	0.0893	-0.01	-0.0927	0.0123	-0.017	-0.185	0.153	0.0653	0.257	0.453	1.94	2.03	2.1	1.68	1.01	0.643	0.534	0.764
GENE1258X	9943	 OXSR1 :  Oxidative-stress responsive 1	1	0.244	-0.052	-0.188	-0.003	-0.264	-0.43	-0.429	0.26	0	0.304	1.49	1.83	1.86	1.72	1.13	0.194	0	0.292
GENE2455X	7403	 KDM6A :  Lysine (K)-specific demethylase 6A	1	0	0.012	0.016	-0.029	0.3	-0.576	0.225	0.204	0.609	0.818	3.42	3.21	3.53	3.73	1.97	1.19	-0.056	1.46
GENE1783X	4928	 NUP98 :  Nucleoporin 98kDa	1	0.07	-0.291	0.173	0.048	-0.598	-0.004	-0.268	-0.038	0.196	0.52	1.83	1.61	2.33	1.98	0.919	0.345	0.012	0.478
GENE496X	828	 CAPS :  Calcyphosine	1	0.281	-0.175	0	-0.106	-0.267	-0.393	-0.142	0.167	0.312	0.641	1.38	1.62	1.83	1.73	0.865	0.921	-0.453	0.979
GENE213X	5573	" PRKAR1A :  Protein kinase, cAMP-dependent, regulatory, type I, alpha (tissue specific extinguisher 1)"	1	0.382	-0.156	-0.125	-0.1	0.0887	-0.596	-0.113	-0.079	0.389	0.563	1.66	1.8	2.45	2.14	1.24	0.86	-0.576	0.876
GENE3598X	359948	 IRF2BP2  :  interferon regulatory factor 2 binding protein 2	1	0.332	-0.105	-0.24	0.0145	0.538	-0.238	0.169	0.0875	0.653	0.857	1.69	1.79	1.92	1.85	1.26	0.832	-0.272	0.674
GENE262X	10560	" SLC19A2 :  Solute carrier family 19 (thiamine transporter), member 2"	1	0.064	-0.442	0.042	0.337	-0.644	0.15	-0.319	-0.23	2.69	2.96	4.64	4.68	6.85	6.18	1.77	1.55	0.61	2.17
GENE557X	58476	 TP53INP2 :  Tumor protein p53 inducible nuclear protein 2	1	-1.09	-0.52	1.05	0.559	-0.722	0.822	-0.317	0.772	1.38	0.556	1.27	1.67	1.94	2.3	0.26	1.05	0.042	1.34
GENE1243X	25852	 ARMC8 :  armadillo repeat containing 8	1	0.096	0.07	-0.336	0.169	0.668	-0.428	0	0.312	0.517	0.686	1.15	1.08	1.71	1.5	0.78	0.256	0.272	0.764
GENE2709X	127933	 UHMK1 :  U2AF homology motif (UHM) kinase 1	1	0.564	-0.191	-0.338	-0.293	0.462	-0.444	0.157	-0.151	0.328	0.397	1.34	1.37	2.06	1.83	0.631	0.297	0.129	0.735
GENE3231X	85463	 ZC3H12C :  Zinc finger CCCH-type containing 12C	1	0.909	-0.337	-0.343	-0.228	0.181	-0.355	0.356	0.115	0.93	1.14	2.78	2.31	3.57	3.61	1.66	0.709	0.565	1.35
GENE454X	7404	" UTY :  Ubiquitously transcribed tetratricopeptide repeat gene, Y-linked"	1	0.274	-0.718	0.241	0.201	-0.299	0.135	-0.184	0.289	0.755	0.694	2.11	2.08	3.08	3.05	0.823	1.14	0.0145	1.03
GENE3313X	988	 CDC5L :  CDC5 cell division cycle 5-like (S. pombe)	1	0.23	0.054	-0.167	-0.117	-0.163	-0.589	-0.298	-0.354	0.266	0.3	1.07	1.04	1.8	1.47	0.359	0.23	-0.519	0.473
GENE1644X	26092	 TOR1AIP1 :  Torsin A interacting protein 1	1	0.0965	-0.21	-0.0055	0.119	0.543	0.108	0.299	0.318	1.45	1.44	2.19	2.37	3.29	3.05	1.69	1.37	0.67	1.74
GENE306X	55629	 PNRC2 :  proline-rich nuclear receptor coactivator 2	1	0.0885	-0.0775	0.0165	-0.0285	0.321	0.437	0.24	0.0695	0.97	1.12	1.67	1.95	2.24	1.99	1.02	1.16	0.117	1.72
GENE539X	55629	 PNRC2 :  Proline-rich nuclear receptor coactivator 2	1	0.0885	-0.0775	0.0165	-0.0285	0.321	0.437	0.24	0.0695	0.97	1.12	1.67	1.95	2.24	1.99	1.02	1.16	0.117	1.72
GENE1017X	120103	" SLC36A4 :  Solute carrier family 36 (proton/amino acid symporter), member 4"	1	0.623	-0.153	-0.33	-0.139	0.394	-0.152	-0.234	-0.0415	0.673	0.823	2.04	2.24	2.54	2.44	0.88	0.672	0.0185	1.21
GENE2838X	4245	" MGAT1 :  Mannosyl (alpha-1,3-)-glycoprotein beta-1,2-N-acetylglucosaminyltransferase"	1	-0.26	-0.19	0.154	0.296	-0.198	0.122	-0.0733	0.159	0.901	1.05	2.48	2.22	2.31	2.88	0.967	1.22	0.382	1.57
GENE953X	79647	 AKIRIN1 :  Akirin 1	1	0.384	-0.142	-0.228	-0.013	0.416	-0.42	-0.119	0.13	1.06	1.06	2.36	2.58	2.57	2.36	1.02	0.994	0.56	1.57
GENE2062X	3091	" HIF1A :  hypoxia inducible factor 1, alpha subunit (basic helix-loop-helix transcription factor)"	1	0.46	-0.166	-0.217	-0.077	-0.083	-0.644	-0.223	-0.199	0.956	1.17	2.64	2.82	4.17	3.85	1.26	1.1	0.577	2.45
GENE415X	5925	 RB1 :  Retinoblastoma 1	1	0.468	-0.222	-0.176	-0.115	-0.246	-0.484	-0.327	-0.0618	0.447	0.498	1.42	1.29	2.04	1.77	0.6	0.374	0.0002	1.06
GENE529X	64778	 FNDC3B :  Fibronectin type III domain containing 3B	1	0.309	-0.103	-0.096	-0.111	-0.752	-0.078	-0.0637	-0.141	0.354	0.633	1.32	1.33	2.22	1.61	0.597	0.403	0.177	0.781
GENE3092X	10010	 TANK :  TRAF family member-associated NFKB activator	1	0.19	-0.589	0.157	0.29	-0.526	-0.522	-0.536	0.393	1.17	0.994	2.7	2.71	3.4	3.01	1.48	1.31	-0.34	1.73
GENE1083X	836	" CASP3 :  Caspase 3, apoptosis-related cysteine peptidase"	1	0.152	-0.131	-0.0667	0.0542	-0.021	-0.227	0.191	0.371	0.848	0.94	2.1	1.86	2.39	2.2	1.35	0.974	0.26	1.39
GENE1209X	8737	 RIPK1 :  Receptor (TNFRSF)-interacting serine-threonine kinase 1	1	0.105	0.008	-0.142	0.033	-1.03	-0.109	0.002	0.391	0.981	1.42	2.95	2.86	3.62	3.57	1.52	1.69	0.556	1.98
GENE3097X	329	 BIRC2 :  baculoviral IAP repeat-containing 2	1	0.466	-0.162	-0.131	-0.173	-0.0843	-0.472	0.271	0.3	1.15	1.1	2.17	2.66	3.38	2.95	1.45	1.32	0.441	1.93
GENE1131X	9644	 NEURL :  Neuralized homolog (Drosophila)	1	0.495	-0.231	-0.412	0.148	-0.763	-0.114	-0.408	-0.034	0.536	0.665	2.11	1.19	2.24	1.98	0.964	0.88	0.147	1.26
GENE410X	3459	 IFNGR1 :  Interferon gamma receptor 1	1	0.41	-0.232	-0.244	0.0192	0.266	-0.154	0.171	0.448	0.967	1.03	2.01	1.77	2.55	2.16	1.58	1.38	0.46	1.86
GENE3132X	253260	" RICTOR :  RPTOR independent companion of MTOR, complex 2"	1	0.548	-0.161	-0.147	-0.241	0.06	-0.308	0.283	0.134	1.07	1.07	1.72	1.8	2.68	2.37	1.82	1.4	0.347	1.61
GENE2426X	55696	 RBM22 :  RNA binding motif protein 22	1	-0.039	-0.125	0.099	0.064	0.293	-0.353	0.138	0.097	0.652	0.961	1.66	1.16	1.88	2.25	1.68	0.801	0.237	1.15
GENE3201X	3344	 FOXN2 :  Forkhead box N2	1	0.544	-0.152	-0.028	-0.363	0.366	-0.29	0.181	0.21	0.565	0.764	1.43	1.16	1.86	1.98	1.62	0.734	0.86	0.812
GENE2164X	9516	 LITAF :  Lipopolysaccharide-induced TNF factor	1	-0.554	-0.88	0.684	0.749	-1.07	-0.038	-0.727	0.782	0.807	0.696	1.89	1.88	3.37	3.27	1.24	1.77	-0.298	2.67
GENE2692X	4678	 NASP :  Nuclear autoantigenic sperm protein (histone-binding)	1	-0.0695	-0.133	0.026	0.176	6.94E-18	-0.111	-0.035	0.469	0.647	0.763	1.36	1.46	1.95	2.26	0.982	1.11	0.556	1.16
GENE531X	26118	 WSB1 :  WD repeat and SOCS box-containing 1	1	1.24	-0.257	-0.744	-0.281	-0.935	-0.486	-0.247	0.042	0.629	0.531	1.38	1.48	2.91	2.62	0.927	0.973	-0.27	1.53
GENE1790X	6388	 SDF2 :  Stromal cell-derived factor 2	1	0.251	0.05	-0.031	-0.271	-0.247	0.012	0.118	0.672	0.662	0.926	1.13	1.54	2.32	1.95	1.09	0.986	0.202	1.58
GENE556X	81609	 SNX27 :  Sorting nexin family member 27	1	0.319	-0.247	-0.333	0.262	-0.349	-0.635	-0.234	0.025	0.51	0.719	1.33	1.29	2.13	1.96	0.673	0.929	0.055	0.917
GENE2881X	3837	 KPNB1 :  Karyopherin (importin) beta 1	1	-0.151	-0.0452	0.0328	0.164	-0.487	-0.263	-0.25	-0.127	0.616	0.657	1.17	1.1	2.27	1.44	1.05	0.599	0.151	1.09
GENE662X	3837	 KPNB1 :  karyopherin (importin) beta 1	1	-0.151	-0.0452	0.0328	0.164	-0.487	-0.263	-0.25	-0.127	0.616	0.657	1.17	1.1	2.27	1.44	1.05	0.599	0.151	1.09
GENE817X	8351	" HIST1H3D :  Histone cluster 1, H3d"	1	-0.241	-0.327	0.047	0.522	0.141	0.245	0.356	0.625	1.21	1.16	2.07	2.75	3.26	3.72	1.29	1.8	0.585	2.2
GENE1580X	26959	 HBP1 :  HMG-box transcription factor 1	1	0.203	-0.053	-0.149	0	-0.145	-0.551	-0.1	0	1.04	1.2	2.86	2.78	4.7	4.46	1.84	1.8	0.019	2.46
GENE1961X	3190	 HNRNPK :  Heterogeneous nuclear ribonucleoprotein K	1	0.286	-0.00275	-0.179	-0.104	0.248	-0.258	0.265	-0.0808	0.462	0.471	0.964	1.14	1.84	1.73	0.965	0.636	0.182	0.706
GENE2X	10299	 MARCH6 :  Membrane-associated ring finger (C3HC4) 6	1	0.886	0.03	-0.496	-0.421	0.198	-0.858	-0.197	-0.598	0.267	0.546	1.17	1.49	3.17	2.43	1.26	0.726	-0.218	1.13
GENE573X	100129638	" LOC100129638  :  Transcribed locus, strongly similar to NP_000281.2 phosphoglycerate mutase 2 [Homo sapiens]"	1	-0.094	0.13	0.134	-0.171	0.038	-0.208	0.003	0.132	0.517	0.436	0.994	0.931	1.76	2.04	0.48	1.07	0.212	0.804
GENE2402X	80012	 PHC3 :  Polyhomeotic homolog 3 (Drosophila)	1	0.357	-0.218	-0.047	-0.0453	-0.166	-0.706	0.139	-0.0523	0.229	0.232	1.11	0.677	2.31	1.74	1.12	0.372	0.111	0.646
GENE503X	55236	 UBA6 :  Transcribed locus	1	0.459	0.00275	-0.0508	-0.411	0.328	-0.6	0.323	0.0247	0.218	0.351	1.71	1.38	2.99	2.25	1.4	0.811	0.477	1.08
GENE680X	55236	 UBA6 :  ubiquitin-like modifier activating enzyme 6	1	0.459	0.00275	-0.0508	-0.411	0.328	-0.6	0.323	0.0247	0.218	0.351	1.71	1.38	2.99	2.25	1.4	0.811	0.477	1.08
GENE3244X	4690	 NCK1 :  NCK adaptor protein 1	1	0.306	-0.186	0.00767	-0.127	-0.268	-0.418	0.16	0.326	0.107	0.313	1.42	1.34	2.31	2.05	1.17	0.534	0.396	1.07
GENE1536X	54726	 OTUD4 :  OTU domain containing 4	1	0.432	-0.13	-0.295	-0.0512	0.125	-0.0653	-0.026	0.182	0.271	0.169	0.92	0.935	1.88	1.7	0.588	0.492	0.785	0.975
GENE2504X	23232	" TBC1D12 :  TBC1 domain family, member 12"	1	0.219	0.098	-0.243	-0.148	0.096	-0.345	-0.049	-0.07	0.23	0.349	1.74	1.16	3.16	2.63	1.15	0.719	0.495	1.75
GENE2147X	5791	" PTPRE :  Protein tyrosine phosphatase, receptor type, E"	1	0.0815	-0.358	0.0363	0.268	-0.313	0.0277	-0.372	0.221	0.269	0.152	1.43	1.6	3.15	2.7	1.22	1.13	0.794	1.8
GENE3088X	2676	 GFRA3 :  GDNF family receptor alpha 3	1	0.131	0.055	-0.091	-0.096	-0.127	0.077	-0.322	-0.293	-0.268	0.101	0.909	1.56	2.56	2.94	0.655	0.821	0.387	0.979
GENE2498X	640	 BLK :  B lymphoid tyrosine kinase	1	0.0793	-0.0533	-0.183	0.156	0.461	-0.108	0.0363	0.072	0.037	0.313	1.27	1.43	2.06	1.75	0.873	0.753	0.712	1.12
GENE1965X	80194	 TMEM134 :  Transmembrane protein 134	1	0.064	-0.262	0.032	0.167	0.126	-0.58	0.081	0.07	0.275	0.364	3.44	3.34	5.06	4.14	1.85	1.45	1.9	1.94
GENE2362X	660	 BMX :  BMX non-receptor tyrosine kinase	1	0.421	-0.0945	0.134	-0.251	0.344	-0.0925	-0.541	0.427	0.718	0.727	2.37	2.56	3.4	3.16	1.52	1.19	1.29	1.32
GENE3615X	2959	 GTF2B :  General transcription factor IIB	1	0.091	0.175	-0.251	-0.016	-0.337	-0.433	-0.082	0.147	0.212	0	0	1.94	3.04	3.33	0.945	0.311	0	0.789
GENE2217X	54581	 SCAND2 :  SCAN domain containing 2 pseudogene	1	0.039	-0.047	0.057	-0.048	0.621	-0.145	0.326	0.215	0.32	0.389	1.72	1.92	2.66	2.39	0.833	0.669	0.715	1.34
GENE761X	10957	 PNRC1 :  Proline-rich nuclear receptor coactivator 1	1	0.169	-0.087	-0.063	-0.018	0.861	-0.335	0.286	-0.055	0.3	0.589	2.65	2.7	4.63	4.07	1.2	0.949	1.23	1.9
GENE2962X	25914	 RTTN :  rotatin	1	0.291	0.005	-0.141	-0.156	-0.057	-0.253	0	-0.313	-0.258	-0.029	2.12	1.87	3.27	3.52	0.205	0.401	0	1.06
GENE505X	23168	" RTF1 :  Rtf1, Paf1/RNA polymerase II complex component, homolog (S. cerevisiae)"	1	-0.041	0.093	-0.193	0.142	0.471	-0.075	0.006	-0.085	0.29	0.519	0.977	1.03	1.73	1.55	0.943	0.919	0.015	1.11
GENE597X	25822	" DNAJB5 :  DnaJ (Hsp40) homolog, subfamily B, member 5"	1	-0.091	-0.167	-0.193	0.452	-0.069	0.205	-0.744	-0.475	0.81	0.489	1.11	0.804	1.69	1.66	0.713	1.23	0.165	1.45
GENE545X	56929	 FEM1C :  Fem-1 homolog c (C. elegans)	1	0	0.0945	0.0035	-0.195	-0.0275	0.861	-0.0675	-0.0435	1.57	1.54	3.14	3.36	3.76	3.49	2.81	2.38	0	1.93
GENE3572X	9180	 OSMR :  Oncostatin M receptor	1	-0.255	-0.226	0.298	0.183	0.387	-0.019	-0.303	0.181	0.826	0.905	2.72	2.62	3.64	2.58	2.22	1.6	1.64	2.86
GENE178X	845	 CASQ2 :  Calsequestrin 2 (cardiac muscle)	1	-0.361	-0.377	0.637	0.102	-0.089	0.545	-0.204	0.015	0.91	0.999	2.56	2.17	3.69	2.63	1.64	1.46	0	2.05
GENE895X	10658	" CELF1 :  CUGBP, Elav-like family member 1"	1	0.285	-0.044	-0.15	-0.0917	0.221	-0.072	-0.041	-0.062	0.723	0.669	1.64	1.22	1.87	1.95	1.32	0.899	0.865	1.71
GENE1809X	80755	 AARSD1 :  Alanyl-tRNA synthetase domain containing 1	1	0.561	-0.045	-0.211	-0.306	0.143	-0.183	-0.162	-0.243	0.722	0.951	1.4	0.956	2.1	1.35	0.825	0.531	0.377	1.46
GENE969X	54882	 ANKHD1 :  ankyrin repeat and KH domain containing 1	1	0.0353	-0.0873	0.05	0.00167	0.151	0.311	0.0657	0.101	0.756	0.665	1.29	1.29	2.21	1.1	0.593	0.662	1.22	1.02
GENE246X	29919	 C18orf8 :  chromosome 18 open reading frame 8	1	0.154	-0.022	-0.058	-0.073	0.416	0.08	-0.209	0.11	0.175	0.314	1.9	1.66	1.72	1.8	1.14	0.394	0	0.822
GENE1003X	646	 BNC1 :  Basonuclin 1	1	1.01	0.222	0	-1.23	0.81	-1.22	-0.185	-0.426	-0.781	-0.612	2.19	1.1	2.36	0.672	1.2	-0.962	1.07	0.326
GENE2612X	8870	 IER3 :  Immediate early response 3	1	-0.009	0	-0.016	0.024	0.598	0.297	0.088	0.482	0.472	-0.344	5.37	5.54	5.5	5.3	1.91	1.69	2.22	3.2
GENE222X	5743	 PTGS2 :  Prostaglandin-endoperoxide synthase 2 (prostaglandin G/H synthase and cyclooxygenase)	1	-0.0147	-0.0507	0.0667	-0.00167	-0.499	-0.332	0.332	0.475	-0.76	-0.625	6.91	7.14	7.17	7.07	1.93	1.76	3.52	4.23
GENE389X	3099	 HK2 :  Hexokinase 2	1	0.331	-0.155	0.099	-0.276	-0.017	-0.083	0	0.537	0.202	0.301	3.88	3.91	3.84	3.44	1.77	1.57	1.56	2.13
GENE1198X	169792	 GLIS3 :  GLIS family zinc finger 3	1	0.561	0.515	-0.641	-0.436	0	0.047	0.808	-0.523	-0.548	-0.299	4.39	4.53	4.46	3.94	2.06	1.48	0	1.81
GENE856X	3569	" IL6 :  interleukin 6 (interferon, beta 2)"	1	-0.314	-0.256	0.414	0.156	-0.412	-0.0643	0.792	0.941	-0.249	-0.36	7.12	6.91	8.51	7.67	3.87	3.22	4.17	3.89
GENE3434X	3569	 LOC541472 :  Hypothetical LOC541472	1	-0.314	-0.256	0.414	0.156	-0.412	-0.0643	0.792	0.941	-0.249	-0.36	7.12	6.91	8.51	7.67	3.87	3.22	4.17	3.89
GENE324X	56892	 C8orf4 :  Chromosome 8 open reading frame 4	1	-0.014	-0.13	0.144	0	-0.552	-0.058	0.313	-0.068	1.05	0.636	6.58	6.54	7.25	6.98	2.47	2.38	4.31	5.53
GENE3144X	7357	 UGCG :  UDP-glucose ceramide glucosyltransferase	1	0.142	0.016	-0.145	-0.0133	0.049	-0.22	0.159	0.0897	0.131	0.39	1.87	2.14	2.79	2.21	1.1	0.734	1.29	1.46
GENE1170X	2921	 CXCL3 :  Chemokine (C-X-C motif) ligand 3	1	0.061	-0.245	0.279	-0.096	-0.527	1.11	0.248	0.427	2.11	0.831	8.26	8.62	0	10.2	4.92	4.42	6.34	6.44
GENE1324X	4862	 NPAS2 :  Neuronal PAS domain protein 2	1	0.161	-0.185	-0.011	0.034	0.283	-0.083	0.068	0.037	0.862	0.851	2.77	2.53	3.25	3.17	1.34	1.48	1.81	2.05
GENE2615X	4247	" MGAT2 :  Mannosyl (alpha-1,6-)-glycoprotein beta-1,2-N-acetylglucosaminyltransferase"	1	0.284	-0.052	-0.038	-0.193	0.036	-0.68	0.021	-0.25	0.205	0.694	1.79	2.11	2	2.46	1.69	0.674	1.07	1.97
GENE3234X	3563	" IL3RA :  Interleukin 3 receptor, alpha (low affinity)"	1	0.319	0.293	-0.223	-0.388	0.691	-0.115	0.696	0.445	0.95	0.819	2.9	2.19	3.24	1.91	2.13	1.31	2.33	1.92
GENE118X	390	 RND3 :  Rho family GTPase 3	1	-0.279	-0.77	0.392	0.401	-0.674	-0.0497	0.0413	0.567	0.649	0.604	2.31	3.1	2.25	2.79	1.33	1.75	0.944	2.59
GENE2237X	6197	" RPS6KA3 :  Ribosomal protein S6 kinase, 90kDa, polypeptide 3"	1	0.334	-0.355	0.0152	0.00683	-0.642	-0.284	-0.696	0.0898	0.135	0.31	2.12	2.08	2.06	1.65	1.17	0.772	0.197	2.2
GENE2618X	490	" ATP2B1 :  ATPase, Ca++ transporting, plasma membrane 1"	1	0.446	-0.09	-0.236	-0.121	-0.162	-0.448	-0.447	-0.528	0.337	0.326	3.37	3.6	3.92	3.55	2.26	1.64	0.872	3.26
GENE2663X	54888	" NSUN2 :  NOP2/Sun domain family, member 2"	1	-0.105	0.082	-0.0107	0.0343	-0.1	0.000667	0.268	0.244	0.656	0.828	1.84	2.12	2.54	2.24	1.21	1.33	0.899	1.87
GENE2580X	8517	" IKBKG :  Inhibitor of kappa light polypeptide gene enhancer in B-cells, kinase gamma"	1	0.099	0.083	-0.083	-0.098	-0.024	-0.235	0.541	0.36	0.795	0.994	2.92	2.92	3.72	3.42	1.33	1.51	1.56	2.01
GENE228X	10135	 NAMPT :  Nicotinamide phosphoribosyltransferase	1	0.31	-0.00825	-0.127	-0.174	-0.00775	-0.602	0.444	0.486	1.49	1.51	4.98	5.18	6.32	5.82	2.65	2.51	2.51	2.71
GENE1520X	91607	 SLFN11 :  Schlafen family member 11	1	0.616	-0.327	-0.123	-0.168	-0.729	-0.458	0.156	0.602	0.894	1.02	3.74	3.77	3.96	3.94	2.14	1.72	0.822	3
GENE3387X	54891	 INO80D :  INO80 complex subunit D	1	0.56	-0.091	-0.362	-0.107	-0.483	-0.154	0.267	0.431	0.391	0.49	1.55	1.67	1.89	1.58	0.784	0.62	0.676	1.37
GENE2400X	90850	 ZNF598 :  Zinc finger protein 598	1	0.127	-0.0985	-0.104	0.0755	-0.0155	-0.627	0.429	0.469	0.653	0.738	3.33	3.34	3.17	2.9	1.48	1.31	1.32	1.74
GENE706X	6303	 SAT1 :  Spermidine/spermine N1-acetyltransferase 1	1	0.179	0.013	-0.033	-0.158	0.201	0.125	1.37	1.59	1.87	1.87	6.35	5.98	5.49	5.7	2.39	2.47	3.15	4.05
GENE2194X	6947	" TCN1 :  Transcobalamin I (vitamin B12 binding protein, R binder family)"	1	0.211	-0.055	-0.291	0.134	-0.267	-0.143	0.468	0.647	1.06	0.701	3.42	3.58	3.63	3.48	1.59	1.14	1.74	2.5
GENE3312X	4780	 NFE2L2  :  nuclear factor (erythroid-derived 2)-like 2	1	0.493	-0.0535	-0.179	-0.26	-0.0405	-0.572	-0.0755	0.108	0.574	0.738	2.89	2.94	3.09	2.94	1.03	0.802	1.25	2.3
GENE523X	467	 ATF3 :  Activating transcription factor 3	1	-0.311	0.0475	0.147	0.117	-0.294	-0.15	0.78	0.72	0.759	1.21	6.14	5.94	6.72	6.37	2.23	1.92	3.16	3.14
GENE1247X	4170	 MCL1  :  myeloid cell leukemia sequence 1 (BCL2-related)	1	-0.0145	0.0262	0.0035	-0.0148	0.147	-0.157	0.728	0.648	0.801	0.68	2.98	2.99	3.35	3.07	1.41	1.17	1.08	1.43
GENE1244X	10342	 TFG :  TRK-fused gene	1	0.091	-0.105	-0.021	0.034	-0.307	-0.443	0.178	0.187	0.062	0.151	2.03	1.88	1.38	1.25	0.485	0.201	0.347	1.36
GENE3080X	6726	 SRP9 :  Signal recognition particle 9kDa	1	-0.261	0.293	0.077	-0.108	0.391	-0.445	0.586	0.325	0.13	0.199	2.17	1.95	1.34	1.62	1.23	0.019	1.5	0.827
GENE2218X	23764	 MAFF :  V-maf musculoaponeurotic fibrosarcoma oncogene homolog F (avian)	1	-0.171	-0.247	0.087	0.332	-0.639	0.345	0.406	0.545	0.12	0.389	3.34	3.63	2.73	2.65	1.24	1.28	0	2.09
GENE2566X	4864	" NPC1 :  Niemann-Pick disease, type C1"	1	0.081	0.325	-0.301	-0.106	0.323	0.257	0.038	0.187	0.392	0.341	1.79	1.93	1.75	1.19	0.615	0.791	0.927	1.43
GENE520X	2669	 GEM :  GTP binding protein overexpressed in skeletal muscle	1	0.755	-0.445	-0.251	-0.059	-0.06	-0.546	-1.03	-0.753	0.568	0.665	6.88	7.18	4.99	4.94	1.99	1.69	1.92	4.33
GENE2126X	821	 CANX  :  calnexin	1	0.209	-0.102	-0.0385	-0.0685	0.166	-0.305	-0.124	-0.101	-0.208	0.698	1.78	1.75	1.53	0.973	0.658	0.334	0.0295	1.38
GENE165X	51465	" UBE2J1 :  Ubiquitin-conjugating enzyme E2, J1 (UBC6 homolog, yeast)"	1	-0.0957	0.0417	-0.0377	0.0907	0.31	-0.16	0.138	0.00367	0.245	0.468	2.01	2.11	1.49	1.37	0.805	0.328	0.684	1.01
GENE2829X	51014	 TMED7 :  transmembrane emp24 protein transport domain containing 7	1	0.451	-0.105	-0.121	-0.226	0.403	-0.613	-0.032	0.197	0.402	0.281	2.12	2.61	1.62	1.44	0.685	0.371	0.597	0.879
GENE612X	2987	 GUK1 :  Guanylate kinase 1	1	0.175	0.044	-0.222	0.003	-0.012	-0.269	0.187	0.391	0.081	0.3	5.57	2.41	3.03	2.78	1.67	1.2	1.35	1.65
GENE917X	26511	 CHIC2 :  Cysteine-rich hydrophobic domain 2	1	0.609	-0.227	-0.033	-0.348	0.071	-0.245	0.106	0.295	-0.03	0.079	2.46	1.98	1.84	1.38	1.1	0.679	0.505	0.777
GENE3178X	440138	" ALG11 :  Asparagine-linked glycosylation 11, alpha-1,2-mannosyltransferase homolog (yeast)"	1	-0.0165	0.0125	0.121	-0.118	0.251	-0.336	0.23	0.184	0.259	0.219	2.32	2.04	1.93	1.33	1.1	0.444	0	0.531
GENE3372X	10254	 STAM2 :  Signal transducing adaptor molecule (SH3 domain and ITAM motif) 2	1	0.475	-0.011	-0.247	-0.217	0.107	-0.144	0.412	0.156	0.026	0.26	2.25	2.41	1.42	1.54	1.08	0.445	0.236	0.653
GENE1938X	8526	" DGKE :  diacylglycerol kinase, epsilon 64kDa"	1	0.406	-0.207	-0.046	-0.154	-0.139	-0.255	0.256	0.342	0.21	0.383	1.69	1.75	1.2	1.07	1.01	0.503	0.269	0.897
GENE3386X	56902	 PNO1 :  Partner of NOB1 homolog (S. cerevisiae)	1	0.38	0.074	-0.027	-0.427	-0.263	-0.139	-0.088	0.361	0.866	0.915	2.35	2.25	2.27	2.12	2.1	0.84	1.05	1.39
GENE1071X	8204	 NRIP1 :  Nuclear receptor interacting protein 1	1	0.686	0.28	-0.156	-0.811	-0.072	-0.558	0.143	0.132	0	0.866	2.28	2.26	2.06	2.24	1.56	0.616	0	1.08
GENE3371X	10960	" LMAN2 :  Lectin, mannose-binding 2"	1	-0.136	-0.202	-0.088	0.427	-0.094	0.05	0.281	0.18	0.775	0.784	1.93	1.75	1.63	1.54	0.848	1.1	0.29	1.85
GENE1694X	29927	 SEC61A1 :  Sec61 alpha 1 subunit (S. cerevisiae)	1	-0.144	0.21	-0.116	0.049	-0.312	-0.168	0.333	0.482	1.14	1.18	4.02	3.9	3.43	3.42	1.69	1.79	0	2.23
GENE1102X	28962	 OSTM1 :  Osteopetrosis associated transmembrane protein 1	1	0.515	-0.076	-0.187	-0.252	0.452	-0.569	0.092	0.026	0.506	0.64	1.92	2.03	1.79	1.51	1.04	0.645	0.846	1.64
GENE485X	28962	 OSTM1  :  osteopetrosis associated transmembrane protein 1	1	0.515	-0.076	-0.187	-0.252	0.452	-0.569	0.092	0.026	0.506	0.64	1.92	2.03	1.79	1.51	1.04	0.645	0.846	1.64
GENE644X	55681	 SCYL2 :  SCY1-like 2 (S. cerevisiae)	1	0.234	0.068	-0.058	-0.243	0.896	-0.12	0.471	0.29	1.69	1.79	3.45	3.31	3.47	2.87	2.1	1.83	0	2.47
GENE2492X	5908	" RAP1B :  RAP1B, member of RAS oncogene family"	1	0.143	-0.0328	-0.141	0.0313	-0.16	-0.513	-0.327	-0.0507	0.537	0.658	1.72	1.86	1.34	1.16	0.94	0.668	0.429	1.58
GENE2398X	148867	" SLC30A7 :  Solute carrier family 30 (zinc transporter), member 7"	1	0.398	0.117	-0.244	-0.269	0.27	-0.396	0.38	0.298	1.09	1.34	2.44	2.65	2.25	1.73	1.32	0.922	1.38	2.09
GENE2609X	22944	" KIN :  KIN, antigenic determinant of recA protein homolog (mouse)"	1	0.474	-0.012	-0.228	-0.233	-0.324	0.07	0	0.48	1.17	0.984	1.81	2.11	1.95	1.66	0.478	0.844	-0.13	0.582
GENE2975X	2028	 ENPEP :  Glutamyl aminopeptidase (aminopeptidase A)	1	0.306	0.13	-0.026	-0.411	-0.482	0.642	1.05	1.14	1.9	1.45	3.28	4.04	3.89	3.46	1.6	1.46	0	0.754
GENE3579X	1521	 CTSW :  Cathepsin W	1	0.709	-0.377	-0.393	0.062	0.591	-0.575	-0.254	-0.195	0.72	0.809	1.49	1.81	1.78	1.46	0.783	0.499	-0.505	0.817
GENE1658X	8193	" DPF1 :  D4, zinc and double PHD fingers family 1"	1	0	0.182	-0.304	0.121	0.95	0.074	0.225	0.244	0.649	1.01	1.64	2.15	2.13	1.48	0	0.668	-0.206	1.03
GENE2057X	55500	 ETNK1 :  Ethanolamine kinase 1	1	0.187	-0.0532	0.0188	-0.152	0.413	-0.167	-0.186	-0.0212	0.604	0.595	1.93	1.76	2.02	1.44	0.713	0.555	-0.457	0.453
GENE1504X	867	 CBL :  Cas-Br-M (murine) ecotropic retroviral transforming sequence	1	0.119	0.023	-0.143	0	0.411	-0.225	0	-0.005	1.1	0.069	1.72	1.64	2.27	1.8	0.393	0.609	-0.195	0.277
GENE693X	55669	 MFN1 :  Mitofusin 1	1	0.514	-0.062	-0.318	-0.133	0.426	-0.59	-0.419	-0.4	0.565	0.694	1.38	1.38	2.04	1.6	0.138	0.254	-0.63	0.542
GENE2350X	10157	 AASS :  Aminoadipate-semialdehyde synthase	1	-0.021	0.283	-0.053	-0.208	0.431	0.085	0.106	-0.14	0.57	0.939	1.07	1.12	1.71	1.46	0.353	0.274	-0.315	0.692
GENE3297X	6566	" SLC16A1 :  Solute carrier family 16, member 1 (monocarboxylic acid transporter 1)"	1	0.319	-0.537	0.327	-0.108	0.481	-0.165	-0.924	-0.105	0.78	0.909	1.75	1.88	2.62	2.08	0.223	-0.081	-1.14	0.057
GENE3089X	2591	 GALNT3 :  UDP-N-acetyl-alpha-D-galactosamine	1	0.33	-0.716	0.218	0.168	0.017	-0.539	-0.468	-0.039	0.776	0.775	1.75	1.6	2.1	1.89	0.064	0.03	-0.874	-0.032
GENE142X	84002	 B3GNT5 :  UDP-GlcNAc	1	0.566	-0.11	-0.166	-0.291	-0.052	-0.108	-0.227	-0.018	1.55	1.77	2.63	3.16	3.08	3.13	0.47	0.296	-0.428	-0.056
GENE2792X	8503	" PIK3R3 :  phosphoinositide-3-kinase, regulatory subunit 3 (gamma)"	1	-0.362	-0.372	0.349	0.384	0.013	0.214	-0.142	-0.00633	0.755	0.544	1.68	1.58	2.02	1.67	-0.25	0.318	0.127	0.202
GENE1059X	5144	" PDE4D :  phosphodiesterase 4D, cAMP-specific (phosphodiesterase E3 dunce homolog, Drosophila)"	1	-0.0253	-0.205	-0.0807	0.311	-0.0165	0.121	-0.176	-0.006	1.03	1.13	3.79	4.35	4.77	4.71	0.481	0.498	0.537	0.449
GENE2241X	2710	 GK :  Glycerol kinase	1	-0.471	-0.207	0.467	0.212	0.161	0.005	0	0.035	0.77	0.609	3.74	3.62	4.4	3.43	0.113	0.209	0.455	0.867
GENE1876X	9468	" PCYT1B :  phosphate cytidylyltransferase 1, choline, beta"	1	-0.681	-0.357	0.577	0.462	0.071	0.295	-0.104	0.185	0.67	0.579	3.54	3.24	3.85	3.07	-0.607	0.369	0	0.787
GENE598X	23411	 SIRT1 :  Sirtuin (silent mating type information regulation 2 homolog) 1 (S. cerevisiae)	1	0.111	-0.285	0.149	0.024	0.323	0	-0.212	0.017	0	0.521	1.52	2.24	1.75	1.56	0.355	0.621	0	0.739
GENE3111X	54906	 C10orf18  :  chromosome 10 open reading frame 18	1	0.189	0.117	-0.193	-0.114	0.538	-0.261	-0.0537	-0.196	0.35	0.413	1.62	1.75	1.59	1.16	0.295	0.113	-0.126	0.554
GENE909X	8900	 CCNA1 :  Cyclin A1	1	-0.864	-0.546	0.948	0.463	-0.598	-0.444	-0.88	-0.661	-0.296	-0.47	1.92	1.86	1.51	1.15	-1.13	-0.486	-0.794	-0.882
GENE2256X	54556	" ING3 :  Inhibitor of growth family, member 3"	1	0.47	-0.216	-0.401	-0.0525	0.101	-0.434	-0.279	-0.0395	0.166	0.335	1.73	1.85	1.34	1.06	0.0585	-0.105	-0.705	0.453
GENE3311X	9044	" BTAF1 :  BTAF1 RNA polymerase II, B-TFIID transcription factor-associated, 170kDa (Mot1 homolog, S. cerevisiae)"	1	0.308	-0.101	-0.0907	-0.116	0.167	-0.339	-0.245	-0.226	0.118	0.088	1.69	1.84	1.3	0.919	0.062	-0.195	-0.338	0.386
GENE2661X	1839	 HBEGF :  Heparin-binding EGF-like growth factor	1	-0.155	-0.371	0.103	0.423	0.157	-0.524	-0.073	-0.104	-0.039	0.11	2.11	1.77	1.18	1.17	-0.296	-0.155	-0.364	0.168
GENE313X	7150	 TOP1 :  topoisomerase (DNA) I	1	0.58	-0.25	-0.136	-0.194	-0.0183	-0.524	0.293	0.416	0.297	0.47	2.54	2.5	1.89	1.53	0.567	0.38	0.051	0.671
GENE3436X	84220	 RGPD5 :  RANBP2-like and GRIP domain containing 5	1	0.444	-0.109	-0.135	-0.2	0.239	-0.3	-0.006	0.133	0.125	0.334	1.79	1.75	1.4	1.22	0.08	0.477	0.053	0.742
GENE2904X	1105	 CHD1 :  Chromodomain helicase DNA binding protein 1	1	0.266	-0.206	-0.212	0.153	0.115	-0.424	-0.13	0.152	0.384	0.346	3.05	2.94	2.65	2.38	0.624	0.526	0.0423	0.844
GENE1321X	7099	 TLR4 :  Toll-like receptor 4	1	0.364	0.038	-0.318	-0.083	-0.184	-0.1	0.261	0.02	0.505	0.644	4.53	4.32	3.59	3.46	0.818	0.334	-0.09	0.672
GENE1421X	158219	 TTC39B :  Tetratricopeptide repeat domain 39B	1	0	0.032	0.056	-0.089	0.43	0.124	0.525	0.204	0.569	0.758	4.23	3.41	3.41	2.19	1.59	0.928	0.124	0.966
GENE2308X	159	 ADSS :  Adenylosuccinate synthase	1	0.431	-0.218	-0.114	-0.099	0.00333	-0.253	-0.0517	0.197	0.732	0.815	2.81	3.25	2.67	2.58	1.2	0.861	-0.234	0.826
GENE734X	23033	 DOPEY1 :  Dopey family member 1	1	0.346	-1.11E-16	-0.096	-0.251	-0.062	0.172	-0.037	0.012	0.507	0.536	1.97	2.02	2.06	1.5	0.73	0.436	0.152	0.754
GENE2899X	23271	 CAMSAP1L1 :  Calmodulin regulated spectrin-associated protein 1-like 1	1	0.316	-0.15	-0.136	-0.031	0.608	-0.238	0.053	0.092	0.917	0.896	2.55	2.64	2.43	2.02	0.81	0.696	-0.078	1.02
GENE199X	29117	 BRD7 :  Bromodomain containing 7	1	-0.289	0.07	0.314	-0.096	0.018	-0.038	-0.142	-0.173	0.577	0.626	1.97	1.88	1.6	1.55	0.255	0.621	-0.293	0.724
GENE17X	6729	 SRP54 :  Signal recognition particle 54kDa	1	0.126	-0.01	-0.056	-0.061	-0.392	-0.628	-0.287	-0.138	0.667	0.706	2.78	2.67	2.38	2.02	0.46	0.436	-0.368	1.27
GENE1620X	5604	 MAP2K1 :  Mitogen-activated protein kinase kinase 1	1	0.189	-0.0207	-0.00667	-0.162	-0.283	-0.519	-0.381	-0.102	0.31	0.449	1.94	1.46	1.64	1.25	0.679	0.0887	-0.368	0.8
GENE3100X	50640	 PNPLA8 :  patatin-like phospholipase domain containing 8	1	0.23	0	-0.152	-0.077	-0.228	-0.144	-0.163	0.186	0.801	0.87	2.67	2.92	2.93	2.61	0.774	1	0.126	1.49
GENE3037X	9584	 RBM39 :  RNA binding motif protein 39	1	0.291	-0.045	-0.051	-0.196	0.483	-0.433	-0.102	-0.303	0.432	0.611	1.84	1.76	1.61	1.67	0.855	0.471	0.157	0.839
GENE2624X	56605	 ERO1LB :  ERO1-like beta (S. cerevisiae)	1	0.873	0	-0.089	-0.784	-0.025	0.429	-0.27	-0.071	1.1	1.55	4.42	4.41	3.5	3.19	1.27	1.38	0.789	2.3
GENE624X	4783	" NFIL3 :  Nuclear factor, interleukin 3 regulated"	1	-0.116	0.091	0.0717	-0.0467	0.0857	-0.134	0.0607	0.0463	0.518	0.87	1.98	1.78	1.66	1.35	0.551	0.45	0.45	0.928
GENE1781X	10797	" MTHFD2 :  Methylenetetrahydrofolate dehydrogenase (NADP+ dependent) 2, methenyltetrahydrofolate cyclohydrolase"	1	0.396	0.0605	-0.175	-0.28	0.0185	-0.128	0.0685	-0.0425	1.18	1.32	3.75	3.75	2.67	2.28	0.465	0.306	-0.557	0.424
GENE993X	55556	 ENOSF1 :  Enolase superfamily member 1	1	0.034	-0.072	-0.078	0.117	-0.574	-0.275	-0.739	-0.625	0.045	0.149	1.91	2.27	1.25	0.993	-0.302	-0.086	-1.05	-1.12
GENE1166X	6781	 STC1 :  Stanniocalcin 1	1	0.23	0.059	-0.292	0.003	-1.16	-0.594	0.182	-0.009	-1.15	-0.705	3.03	3.07	2.1	2.22	-1.16	-0.545	-1.27	-2.41
GENE2934X	133746	" JMY :  Junction mediating and regulatory protein, p53 cofactor"	1	0.214	-0.0117	-0.157	-0.147	0.506	-0.0263	0.0813	-0.133	0.382	0.344	1.35	1.56	1.59	1.76	-0.182	-0.049	0.176	-0.551
GENE1366X	11096	" ADAMTS5 :  ADAM metallopeptidase with thrombospondin type 1 motif, 5"	1	0.364	0.498	-0.728	-0.133	0.216	0.29	-0.369	-0.07	0.415	0.714	4.04	3.73	4.13	3.31	-0.432	-0.876	-1.49	-0.638
GENE2538X	83591	 LOC100289049 :  Hypothetical protein LOC100289049	1	-0.224	-0.15	0.394	-0.021	0.608	0.102	0.233	0.342	-0.293	-0.134	2.09	1.31	1.73	1.66	-0.3	-0.034	-0.418	-0.416
GENE3202X	468	 ATF4 :  Activating transcription factor 4 (tax-responsive enhancer element B67)	1	-0.195	0.142	-0.0507	0.104	-0.0267	0.204	0.195	0.421	-0.0843	-0.0287	1.97	1.99	1.69	1.39	0.239	0.408	0.094	0.0627
GENE2507X	7422	 VEGFA :  Vascular endothelial growth factor A	1	0.136	0.007	-0.0323	-0.111	0.045	-0.131	-0.174	0.222	-0.299	-0.357	2.8	2.47	1.93	1.94	-0.12	-0.184	-0.63	-0.366
GENE2653X	9077	" DIRAS3 :  DIRAS family, GTP-binding RAS-like 3"	1	-0.071	-0.112	0.252	-0.068	1.17	0.095	0.881	0.81	0	-0.426	5.96	5.83	6.18	5.06	1.18	0.734	-0.63	-0.508
GENE2988X	3655	" ITGA6 :  Integrin, alpha 6"	1	0.118	0.0122	0.0263	-0.156	0.288	-0.348	0.0327	0.0343	-0.386	0.0183	1.77	1.73	1.72	1.67	0.3	-0.182	-0.238	-0.0188
GENE671X	1390	 CREM :  CAMP responsive element modulator	1	0.156	-0.12	0.0203	-0.0447	0.364	-0.308	0.0893	0.075	-0.33	-0.234	3.43	3.55	3.61	3.37	0.253	-0.148	-0.0185	-0.053
GENE2454X	8140	" SLC7A5 :  Solute carrier family 7 (cationic amino acid transporter, y+ system), member 5"	1	-0.815	-0.857	0.69	0.982	-0.0527	0.805	0.91	1.26	0.353	0.252	5.29	5.35	5.68	5.65	0.0627	0.799	0.588	0.803
GENE1027X	3589	 IL11 :  Interleukin 11	1	-0.399	-0.18	0.514	0.064	0.093	-0.033	-0.397	0.357	-0.048	0.031	4.9	3.83	5.25	4.88	-0.825	-0.419	-0.883	-0.666
GENE2170X	1958	 EGR1  :  early growth response 1	1	-0.535	-0.0607	0.337	0.258	-0.179	-0.819	-1.09	-0.825	-0.924	-0.878	2.66	3.4	3.62	3.22	-0.687	-0.538	-1.26	-1.16
GENE1861X	1958	 EGR1 :  early growth response 1	1	-0.535	-0.0607	0.337	0.258	-0.179	-0.819	-1.09	-0.825	-0.924	-0.878	2.66	3.4	3.62	3.22	-0.687	-0.538	-1.26	-1.16
GENE808X	885	 CCK :  Cholecystokinin	1	-0.08	0	0.278	-0.197	-0.178	0.136	-0.313	-0.924	-0.639	-0.16	1.57	1.77	2.47	1.97	-0.436	0.18	-0.494	-0.552
GENE96X	100128809	 LOC100128809  :  similar to hCG2045829	1	0.314	-0.132	0.032	-0.213	0.566	-0.38	0.361	0.27	-0.365	-0.036	1.47	1.5	2.26	1.58	0.738	0.174	-0.18	0.542
GENE3268X	10678	 B3GNT2 :  UDP-GlcNAc	1	0.196	0.12	0.034	-0.351	0.788	-0.588	0.003	0.052	-0.433	-0.124	0	1.97	2.19	2.5	0.59	-0.034	0.112	0.244
GENE3365X	4929	" NR4A2 :  Nuclear receptor subfamily 4, group A, member 2"	1	0.655	-0.056	-0.327	-0.272	0.122	-0.529	-0.083	-0.199	-1.01	-0.675	1.62	1.77	1.65	1.55	-0.066	-0.42	-0.059	-0.262
GENE2963X	23529	 CLCF1 :  Cardiotrophin-like cytokine factor 1	1	-0.284	-0.06	0.114	0.229	-0.332	0	0.343	-0.658	-0.973	-1.05	2.37	0.611	2.89	0.93	-0.2	-0.894	0.162	-0.606
GENE2858X	10943	 MSL3 :  male-specific lethal 3 homolog (Drosophila)	1	-0.341	-0.317	0.177	0.482	-0.089	-0.205	0.696	0.735	-0.25	0.059	2.08	2.12	2.42	1.93	0.643	0.369	0.295	0.527
GENE3002X	55290	" BRF2 :  BRF2, subunit of RNA polymerase III transcription initiation factor, BRF1-like"	1	0.481	0.015	-0.391	-0.106	-0.197	0.197	1.07	0.817	-0.278	-0.149	2.94	3.6	3.91	3.98	0.925	0.851	1.3	1.28
GENE304X	84691	" FAM71F1 :  Family with sequence similarity 71, member F1"	1	-0.081	-0.007	0.297	-0.208	0.031	-0.015	0.846	1.27	0	0.089	3.42	3.23	4.05	4.27	1.73	0.999	0	1.1
GENE786X	8618	 CADPS :  Ca++-dependent secretion activator	1	0.233	0.0565	-0.0745	-0.215	-0.0155	0.0185	0.984	0.633	0.373	0.503	0	0	3.58	2.93	1.34	1.09	0.98	1.15
GENE3326X	7525	 YES1 :  V-yes-1 Yamaguchi sarcoma viral oncogene homolog 1	1	0.324	-0.159	-0.0817	-0.0833	0.229	-0.6	0.251	0.18	-0.0553	0.0603	1.97	2.09	1.83	1.68	0.654	0.24	0.086	0.608
GENE1483X	6482	" ST3GAL1 :  ST3 beta-galactoside alpha-2,3-sialyltransferase 1"	1	0.0123	0.0675	-0.0963	0.0387	-0.575	-0.005	0.251	0.592	0.117	0.0823	2.86	2.78	2.65	2.31	0.846	0.836	0.818	1.21
GENE2639X	5718	" PSMD12  :  proteasome (prosome, macropain) 26S subunit, non-ATPase, 12"	1	-0.041	0.133	0.127	-0.218	0.101	-0.755	0.226	-0.265	-0.59	-0.111	1.69	1.53	1.23	1.59	0.393	-0.201	0.545	0.217
GENE3540X	84981	 C17orf91 :  chromosome 17 open reading frame 91	1	0.089	0.183	-0.013	-0.258	-0.189	-0.555	0.516	0.015	-0.55	-0.211	2.59	2.55	2.83	2.21	0.623	0.289	0	0.697
GENE211X	7494	 XBP1 :  X-box binding protein 1	1	-0.089	-0.005	-0.0743	0.167	0.0563	0.0803	0.505	0.407	0.152	0.414	2.18	2.48	2.86	2.74	0.525	0.644	0.867	1.2
GENE3449X	331	 XIAP :  X-linked inhibitor of apoptosis	1	0.205	-0.129	-0.0095	-0.067	0.372	-0.049	0.39	0.423	0.446	0.347	1.79	2.08	2.5	2.25	0.674	0.72	0.656	1.01
GENE3215X	121391	 KRT74 :  keratin 74	1	0.186	-0.44	0.154	0.099	0.088	-0.088	0.393	0.532	0.507	0.826	3	2.68	3.55	2.8	1.31	0.476	0	0.724
GENE1480X	22936	" ELL2 :  elongation factor, RNA polymerase II, 2"	1	0.107	-0.0135	-0.175	0.0767	0.386	-0.157	0.517	0.306	0.128	0.364	2.24	2.31	2.74	2.36	0.678	0.627	0.189	0.825
GENE754X	3892	 KRT86 :  Keratin 86	1	0.059	-0.117	-0.113	0.172	0.021	-0.035	-0.284	-0.425	-0.04	0.129	4.66	3.25	4.34	4.39	0.443	0.309	0.295	0.807
GENE1002X	694	" BTG1 :  B-cell translocation gene 1, anti-proliferative"	1	0.245	0.037	-0.244	-0.029	0.762	0.099	0.637	0.639	0.389	0.323	3.02	3.01	4.06	3.78	1.15	0.883	1.94	2.21
GENE1399X	84919	" PPP1R15B :  Protein phosphatase 1, regulatory (inhibitor) subunit 15B"	1	-0.074	-0.23	0.064	0.239	0.188	-0.238	-0.117	0.092	-0.463	-0.194	1.39	1.86	2.34	1.88	-0.01	-0.154	0.842	1
GENE3165X	167227	 DCP2 :  DCP2 decapping enzyme homolog (S. cerevisiae)	1	-0.301	-0.0423	0.287	0.0568	0.418	0.0898	0.226	0.21	-0.13	-0.136	1.34	1.2	2.04	1.56	0.133	0.0263	1.02	0.202
GENE1570X	10730	 YME1L1 :  YME1-like 1 (S. cerevisiae)	1	-0.0795	0.285	0.0835	-0.146	0.188	0.132	0.357	0.501	-0.154	0.0105	1.6	1.94	2.12	1.94	0.304	0.111	0.567	0.773
GENE48X	1847	 DUSP5 :  Dual specificity phosphatase 5	1	-0.186	0.068	0.092	0.027	-0.754	-0.15	0.761	0.48	-1.35	-1.16	3.12	2.94	3.63	3.45	-0.202	-0.426	1.54	0.362
GENE1693X	64215	" DNAJC1 :  DnaJ (Hsp40) homolog, subfamily C, member 1"	1	0.011	-0.005	-0.041	0.034	0.343	0.067	0.548	0.597	-0.268	-0.339	2.01	1.46	1.96	1.9	0.075	0.071	0	0.579
GENE1654X	84883	" AIFM2 :  apoptosis-inducing factor, mitochondrion-associated, 2"	1	-0.626	0.378	-0.138	0.387	0.336	0	0.901	0.94	-0.685	-0.586	2.88	2.97	2.68	3.32	0.418	0.944	0	1.6
GENE2491X	6354	 CCL7 :  Chemokine (C-C motif) ligand 7	1	-0.194	0.07	0.134	-0.011	0.948	0.332	0.693	-0.298	-1.82	-0.944	0	0	4.66	4.48	0.74	0.626	1.33	1.79
GENE2996X	10397	 NDRG1 :  N-myc downstream regulated 1	1	-0.153	0.0455	0.0495	0.0595	-0.271	0.208	-0.0515	-0.277	-0.728	-0.668	3.04	2.08	1.69	1.09	0.191	-0.0485	0.343	0.585
GENE143X	79683	 ZDHHC14 :  Transcribed locus	1	0.0815	0.35	-0.171	-0.261	0.483	-0.0475	0.593	0.0725	-0.142	-0.0235	2.53	0.706	1.3	0.755	0.29	-0.103	1.08	0.384
GENE1194X	6728	 SRP19 :  Signal recognition particle 19kDa	1	-0.366	0.088	0.102	0.177	0.316	-0.26	0.061	0.06	-0.585	-0.396	1.91	2.08	1.59	1.13	-0.482	-0.286	0.86	0.532
GENE2629X	9776	 KIAA0652 :  KIAA0652	1	-0.559	-0.325	0.516	0.368	-0.177	0.593	-0.182	0.394	-0.0575	-0.105	1.83	1.6	1.16	1.01	-0.238	0.231	0.77	0.599
GENE2165X	8444	 DYRK3 :  Dual-specificity tyrosine-(Y)-phosphorylation regulated kinase 3	1	0.014	0.088	-0.218	0.117	0.056	-0.49	-0.239	-0.19	-0.515	-0.496	3.68	3.58	1.9	1.64	-0.102	-0.026	0.21	0.402
GENE3189X	57089	 ENTPD7  :  ectonucleoside triphosphate diphosphohydrolase 7	1	-0.286	0.178	0.132	-0.023	0.676	0.6	0.611	0.47	0.335	0.064	4.81	5.01	3.15	2.78	0.788	0.464	1.57	1.51
GENE1280X	9694	 TTC35 :  tetratricopeptide repeat domain 35	1	-0.04	0.129	0.073	-0.162	0.392	-0.42	-0.023	0.151	-0.289	0.115	1.72	1.6	1.23	0.804	0.224	-0.005	0.312	0.628
GENE2644X	2730	" GCLM :  Glutamate-cysteine ligase, modifier subunit"	1	0.206	-0.34	-0.236	0.369	1.32	0.602	0	1.28	0.427	0.776	3.87	4.03	3.15	2.76	1.67	1.18	1.1	2.51
GENE1755X	4189	" DNAJB9 :  DnaJ (Hsp40) homolog, subfamily B, member 9"	1	0.216	-0.0595	0.0395	-0.196	1.32	0.253	0.883	0.927	0.263	0.506	6.42	6.44	5.1	4.5	1.4	1.04	1.59	2.38
GENE1741X	10802	" SEC24A :  SEC24 family, member A (S. cerevisiae)"	1	0.0847	-0.171	0.143	-0.0557	0.173	-0.206	-0.005	0.157	-0.381	-0.189	1.62	1.64	1.31	1.21	0.109	-0.115	0.305	0.446
GENE650X	6868	 ADAM17 :  ADAM metallopeptidase domain 17	1	0.223	0.177	-0.105	-0.294	0.72	0.0835	0.585	0.384	-0.162	0.0425	2.39	2.29	2.1	1.45	0.497	0.153	0.734	0.65
GENE27X	83931	 STK40 :  Serine/threonine kinase 40	1	-0.172	0.202	-0.0295	0.0005	-0.0355	0.05	0.33	0.303	-0.327	-0.343	1.98	1.97	1.68	1.7	0.0215	0.328	0	0.661
GENE540X	25948	 KBTBD2 :  Kelch repeat and BTB (POZ) domain containing 2	1	-0.366	0.203	0.0823	0.147	0.42	0.177	0.661	0.487	-0.0447	0.0777	2.32	1.84	1.93	1.51	0.778	0.428	0.927	1.08
GENE189X	90639	 COX19 :  COX19 cytochrome c oxidase assembly homolog (S. cerevisiae)	1	-0.034	0.09	-0.126	0.069	0.268	0.102	0.513	0.452	-0.103	-0.014	2.15	2.17	1.59	1.81	0.95	0.506	0	1.03
GENE2276X	5329	" PLAUR :  Plasminogen activator, urokinase receptor"	1	-0.209	0.0713	-0.00467	0.429	-0.064	0.353	0.198	0.45	-0.162	-0.016	3.25	3.03	1.97	2.06	0.525	0.631	1.4	1.43
GENE3072X	11228	 RASSF8 :  Ras association (RalGDS/AF-6) domain family (N-terminal) member 8	1	0.404	-0.172	-0.088	-0.143	0.066	-0.46	-0.179	-0.06	-0.515	-0.356	1.96	2.43	1.41	1.46	0.588	0.194	0.57	1.13
GENE2219X	22822	" PHLDA1 :  pleckstrin homology-like domain, family A, member 1"	1	0.247	-0.016	-0.067	-0.165	0.017	-0.534	-0.313	-0.317	-0.594	-0.395	2.27	2.3	1.86	1.47	0.687	0.22	0.277	1.03
GENE2635X	6887	 TAL2 :  T-cell acute lymphocytic leukemia 2	1	-0.131	-0.327	0.127	0.332	-0.349	-0.105	-0.514	-0.665	-0.19	-1.14	4.08	4.15	3.41	2.98	0.413	0.929	0.915	1.5
GENE2121X	4147	 MATN2 :  Matrilin 2	1	0.101	-0.235	-0.051	0.184	0.273	-0.423	0.098	0.257	-0.248	-0.059	2.83	2.85	2.63	2.12	0.485	0.031	1.04	1.42
GENE1717X	1039	" CDR2 :  Cerebellar degeneration-related protein 2, 62kDa"	1	-0.091	-0.237	-0.233	0.562	-0.169	-0.865	-0.214	-0.005	-0.34	-0.101	2.96	2.74	2.49	2.33	0.063	-0.071	0.835	1.07
GENE345X	80273	" GRPEL1 :  GrpE-like 1, mitochondrial (E. coli)"	1	-0.0687	0.189	-0.0573	-0.0623	-0.00667	0.064	0.055	0.054	0.179	0.401	1.62	1.65	1.43	1.52	0.169	0.168	0.894	0.603
GENE214X	3687	" ITGAX :  Integrin, alpha X (complement component 3 receptor 4 subunit)"	1	-0.558	-0.242	0.365	0.435	-0.449	0.375	-0.184	-0.0197	0.233	-0.0582	3.02	1.72	1.82	1.53	-0.242	0.137	0.765	0.307
GENE2508X	6745	" SSR1 :  signal sequence receptor, alpha"	1	0.0375	0.0565	-0.0295	-0.0645	0.554	-0.322	0.345	0.254	0.279	0.512	1.77	2.01	1.57	1.06	0.421	-0.0575	0.589	0.785
GENE999X	3690	" ITGB3 :  Integrin, beta 3 (platelet glycoprotein IIIa, antigen CD61)"	1	-0.915	-0.286	0.738	0.463	-0.518	0.131	-0.558	0.326	-0.504	-0.165	3.54	2.69	3.42	2.68	0.354	0.25	0.751	0.603
GENE1127X	1827	 RCAN1 :  Regulator of calcineurin 1	1	-0.07	-0.026	-0.027	0.123	0.077	-0.354	0.107	-0.139	-0.659	-0.44	4.14	1.65	2.66	2.32	0.124	-0.175	0.566	0.218
GENE888X	2247	 FGF2 :  Fibroblast growth factor 2 (basic)	1	-0.054	-0.13	-0.016	0.199	0.208	0.282	0.263	0.712	-0.213	-0.124	4.6	4.63	4.07	3.98	0.3	0.226	0.392	1.09
GENE2964X	22862	 FNDC3A :  Fibronectin type III domain containing 3A	1	1.2	-0.025	-0.886	-0.291	0.268	-0.173	0.138	0.072	-0.003	0.061	1.85	1.94	2.06	1.29	0.125	-0.079	0.432	0.264
GENE1768X	5770	" PTPN1 :  Protein tyrosine phosphatase, non-receptor type 1"	1	-0.0413	0.189	0.0367	-0.185	0.694	-0.0753	0.0557	-0.119	-0.28	0.062	2.4	2.5	1.91	2.1	0.269	-0.258	0.768	0.563
GENE1457X	8894	" EIF2S2 :  Eukaryotic translation initiation factor 2, subunit 2 beta, 38kDa"	1	-0.365	0.209	-0.014	0.171	0.427	-0.076	0.175	0.084	-0.201	-0.00533	1.75	1.69	1.6	1.14	0.062	-0.062	0.564	0.323
GENE3444X	28231	" SLCO4A1 :  Solute carrier organic anion transporter family, member 4A1"	1	-1.73	-1.67	1.63	1.77	-0.819	0.565	-1.24	0.945	-0.3	-0.221	2.25	2.19	1.64	1.84	-1.37	0.219	0.205	0.727
GENE3607X	54498	 SMOX :  Spermine oxidase	1	-0.295	0.004	0.093	0.198	0.512	0.536	-0.128	-0.404	-0.594	-0.405	4.8	4.43	4.35	4.29	-0.841	-0.58	0.656	0.073
GENE1869X	4717	" NDUFC1 :  NADH dehydrogenase (ubiquinone) 1, subcomplex unknown, 1, 6kDa"	1	-0.451	0.003	0.337	0.112	-0.189	-0.365	0.226	0.325	-0.35	-0.061	2.22	1.69	1.61	1.41	-0.147	0.049	-0.005	-0.023
GENE3542X	23064	 SETX :  Senataxin	1	0.024	0.108	-0.118	-0.013	-0.044	0.07	0.621	0.45	0.115	0.204	2.32	2.16	1.45	1.72	0.218	0.414	0.85	0.202
GENE2360X	2551	" GABPA :  GA binding protein transcription factor, alpha subunit 60kDa"	1	0.149	-0.107	0.027	-0.068	0.321	-0.045	0.306	0.575	-0.03	0.409	1.88	1.85	1.01	1.06	0.193	0.019	0.435	0.237
GENE2104X	1959	 EGR2 :  Early growth response 2	1	0.031	0.135	-0.061	-0.106	0.483	0.157	0.418	0.207	-0.568	-0.509	2.95	2.73	1.52	1	-0.195	-0.289	0.657	0.659
GENE2315X	23063	 WAPAL :  Wings apart-like homolog (Drosophila)	1	0.029	0.323	-0.113	-0.238	0.981	0.035	0.456	0.235	-0.42	-0.101	2.28	1.82	1.29	0.973	0.503	-0.411	0.545	0.117
GENE2555X	29950	 SERTAD1 :  SERTA domain containing 1	1	-0.276	0.068	0.032	0.177	0.636	0.47	0.521	0.45	-0.445	-0.196	1.92	1.64	1.15	1.05	-0.152	0.224	0.64	0.412
GENE3448X	6832	" SUPV3L1 :  Suppressor of var1, 3-like 1 (S. cerevisiae)"	1	-0.261	0.093	0.017	0.152	0.131	0.365	0.256	0.225	0	-0.471	1.57	1.78	1.06	0.863	-0.627	-0.351	0.335	0.027
GENE3042X	23099	 ZBTB43 :  zinc finger and BTB domain containing 43	1	0.775	0.029	-0.407	-0.397	0.287	0.426	0.727	0.776	-0.004	0.145	1.73	1.61	1.4	1.08	0.329	0.1	0.621	0.118
GENE282X	868	 CBLB :  Cas-Br-M (murine) ecotropic retroviral transforming sequence b	1	0.0275	0.216	-0.125	-0.119	0.879	0.373	1.08	0.718	-0.311	-0.168	2.76	2.62	2.05	1.7	0.0965	0.0025	0.515	0.425
GENE1343X	203197	 C9orf91 :  Chromosome 9 open reading frame 91	1	-0.144	-0.0397	0.114	0.0693	0.718	0.506	0.807	0.669	-0.143	-0.1	2.22	2.19	1.96	1.82	0.26	0.246	0.776	0.284
GENE2794X	3475	 IFRD1 :  Interferon-related developmental regulator 1	1	0.239	0.113	-0.103	-0.248	0.536	0.205	0.391	0.455	-0.235	-0.151	1.77	1.76	1.31	1.05	0.613	-0.096	0.15	0.387
GENE1944X	493856	 CISD2 :  Transcribed locus	1	0.0175	-0.104	0.0755	0.0105	1.19	-0.0865	0.655	0.488	-0.121	0.253	2.12	2.24	1.29	1.39	0.931	0.323	0.712	0.655
GENE3235X	166793	 ZBTB49 :  Zinc finger and BTB domain containing 49	1	0.146	0.07	-0.226	0.009	0.258	0.042	0.253	0.292	-0.103	-1.24	1.91	2.09	0	1.39	0.22	0.236	0.762	0.514
GENE764X	4289	" MKLN1 :  Muskelin 1, intracellular mediator containing kelch motifs"	1	-0.009	0.045	-0.121	0.084	0.683	0.327	0.738	0.817	-0.218	0.001	2	2.08	1.59	1.69	0.965	0.671	0	0.749
GENE2807X	130271	" PLEKHH2 :  Pleckstrin homology domain containing, family H (with MyTH4 domain) member 2"	1	0.484	0.018	-0.258	-0.243	0.706	0.12	0.571	0.29	-1.18	-1.18	3.01	2.58	2.1	1.84	0.228	-0.046	-0.63	-0.308
GENE2821X	2745	 GLRX :  Glutaredoxin (thioltransferase)	1	-0.349	0.365	0.0727	-0.089	0.137	0.0973	1.84	1.54	-0.158	0.208	3.1	3.02	3.19	2.91	1.07	0.951	0.694	-0.101
GENE1513X	9648	 GCC2 :  GRIP and coiled-coil domain containing 2	1	0.574	-0.072	-0.218	-0.283	-0.074	-0.18	0.551	0.49	0.125	0.314	1.32	1.09	1.68	1.53	0.918	0.604	0	0.582
GENE570X	10172	 ZNF256 :  zinc finger protein 256	1	-0.777	0	0.511	0.266	-1.05	0.089	1.41	0.829	0.554	1.19	2.21	1.65	2.66	2.79	0.427	1.37	-0.131	0.721
GENE1865X	23645	" PPP1R15A :  Protein phosphatase 1, regulatory (inhibitor) subunit 15A"	1	-0.0815	0.0625	-0.0985	0.116	0.26	-0.0005	1.16	0.309	0.649	0.689	0.972	1.12	1.76	1.51	0.718	0.783	-0.003	1.47
GENE1548X	6999	" TDO2 :  Tryptophan 2,3-dioxygenase"	1	0	0	0.042	-0.043	-0.004	0.02	0.851	0.93	-0.005	-0.026	1.53	1.42	2.58	2.37	1.35	1.29	1.36	0.762
GENE2188X	2920	 CXCL2 :  chemokine (C-X-C motif) ligand 2	1	-0.344	-0.264	0.257	0.352	0.314	0.015	0.813	0.808	-0.297	-0.031	2.79	2.62	4.06	3.83	2.28	1.96	1.32	2.13
GENE784X	9023	 CH25H :  Cholesterol 25-hydroxylase	1	0.201	0.135	-0.051	-0.286	0.483	0.577	1.57	1.2	-0.828	-1.41	3.34	3.2	5.09	5.21	3.1	2.17	2.49	2.8
GENE2327X	64651	 CSRNP1 :  Cysteine-serine-rich nuclear protein 1	1	-0.334	-0.16	0.484	0.009	-0.032	-0.048	1.16	1	-1.29	-0.794	3.44	2.8	3.94	3.91	1.35	0.856	0	0.824
GENE2214X	201895	 C4orf34 :  Chromosome 4 open reading frame 34	1	0.346	-0.02	-0.126	-0.201	0.468	-0.458	1.19	0.332	-0.143	0.066	1.67	0.961	2.65	1.74	1.32	0.306	0.722	0.494
GENE182X	153222	 C5orf41 :  Chromosome 5 open reading frame 41	1	0.959	0.173	-0.533	-0.599	1.05	-0.37	0.755	0.154	-0.391	-0.301	1.6	1.12	3.17	1.96	1.29	0.214	0.294	0.382
GENE2322X	3508	 IGHMBP2 :  Immunoglobulin mu binding protein 2	1	-0.031	0.033	-0.053	0.052	0.781	-0.255	0.526	0.315	-0.24	0.059	1.43	1.32	2.31	1.52	0.903	0.649	0.495	0.427
GENE704X	8848	" TSC22D1 :  TSC22 domain family, member 1"	1	-0.0217	0.0747	-0.0363	-0.0163	0.5	-0.0408	0.513	0.262	-0.0482	0.311	2.12	1.95	2.94	2.69	1.01	0.761	0.397	1.05
GENE997X	4863	" NPAT :  Nuclear protein, ataxia-telangiectasia locus"	1	0.45	-0.229	0.0117	-0.233	0.186	-0.59	0.444	0.133	-0.362	-0.206	1.64	1.19	2.97	2.21	1.08	0.037	0.28	0.218
GENE467X	2005	" ELK4 :  ELK4, ETS-domain protein (SRF accessory protein 1)"	1	-0.71	-0.346	0.473	0.583	-0.793	-0.214	-0.638	0.171	-0.199	-0.545	0.938	0.92	1.63	1.87	-0.341	0.115	-0.035	0.118
GENE2082X	10208	 USPL1 :  Ubiquitin specific peptidase like 1	1	0.351	0.0765	-0.221	-0.192	-0.0408	-0.289	0.0802	0.0692	-0.196	-0.0888	1.01	0.886	1.78	1.91	0.155	-0.207	0.127	0.177
GENE236X	57708	 MIER1 :  mesoderm induction early response 1 homolog (Xenopus laevis)	1	0.244	0.0928	-0.156	-0.181	0.581	-0.0453	0.523	0.237	-0.0778	-0.0837	1.04	0.984	1.71	1.61	0.585	0.0537	0.72	0.192
GENE2872X	57708	 MIER1  :  mesoderm induction early response 1 homolog (Xenopus laevis)	1	0.244	0.0928	-0.156	-0.181	0.581	-0.0453	0.523	0.237	-0.0778	-0.0837	1.04	0.984	1.71	1.61	0.585	0.0537	0.72	0.192
GENE3410X	51179	 HAO2 :  hydroxyacid oxidase 2 (long chain)	1	0.649	0.863	-0.713	-0.798	0	-0.505	0	-1.16	-2.08	-1.9	2.11	1.08	5.44	4	0.713	-0.391	0.555	-0.453
GENE1753X	8325	 FZD8 :  Frizzled homolog 8 (Drosophila)	1	-0.204	-0.07	0.204	0.069	0.968	0	0.323	0.372	0.137	0.286	3.26	3.67	6.21	6.03	1.55	1.99	0	1.61
GENE1164X	7779	" SLC30A1 :  Solute carrier family 30 (zinc transporter), member 1"	1	-0.334	-0.37	0.324	0.379	0.078	0.122	0.853	0.922	-0.083	0.066	2.04	1.75	4.03	3.41	0.78	1.06	0.952	1.79
GENE3338X	9693	 RAPGEF2 :  Transcribed locus	1	0.745	0.089	-0.507	-0.327	0.572	-0.079	0.562	0.292	-0.199	-0.425	1.41	1.42	3.35	2.94	1.05	0.785	1.15	1.45
GENE2954X	4092	 SMAD7 :  SMAD family member 7	1	0.161	-0.385	0.079	0.144	0.013	-0.533	0	0.327	-0.598	-0.729	1.35	1.44	2.94	2.88	0.765	1.06	0.907	1.13
GENE1606X	6926	 TBX3 :  T-box 3	1	0.515	0.114	-0.097	-0.532	0.272	-0.084	0.332	0.346	-0.664	-0.505	2.01	1.79	3.31	3.44	1.26	0.74	0.736	1.06
GENE499X	23184	 MESDC2 :  Mesoderm development candidate 2	1	-0.344	0.16	-0.056	0.239	0.368	0.092	0.493	0.412	-0.573	-0.124	1.44	1.32	2.23	2.23	0.93	-0.054	0	0.854
GENE1397X	339122	" RAB43 :  RAB43, member RAS oncogene family"	1	-0.196	0.128	-0.038	0.107	0.486	-0.09	0.651	0.56	-0.525	-0.286	1.51	0.989	2.21	2.31	0.838	0.334	1.15	0.842
GENE3266X	22990	 PCNX :  Pecanex homolog (Drosophila)	1	0.42	0.044	-0.162	-0.302	0.948	0.2	0.382	0.311	-0.279	-0.17	1.06	0.98	2.03	1.83	0.77	0.845	0.14	1
GENE1072X	6674	 SPAG1 :  Sperm associated antigen 1	1	-0.204	-0.16	0.354	0.009	0.533	-0.148	-0.172	-0.163	-0.518	-0.399	0.144	0.761	1.88	1.52	0.365	0.296	0.462	0.399
GENE417X	19	" ABCA1  :  ATP-binding cassette, sub-family A (ABC1), member 1"	1	0.446	-0.19	-0.116	-0.141	1.45	0.402	0.283	0.102	0.057	0.436	1.93	1.82	4.45	3.8	1.52	0.956	1.52	2.32
GENE3263X	64332	" NFKBIZ :  Nuclear factor of kappa light polypeptide gene enhancer in B-cells inhibitor, zeta"	1	0.061	0.095	-0.021	-0.136	0.463	0.577	0.238	0.117	-0.118	-0.029	2.07	2.24	3.84	4.05	0.675	1	1.92	1.69
GENE106X	8859	 STK19 :  serine/threonine kinase 19	1	-0.371	0.153	0.017	0.202	0.081	0.245	0	-0.035	-0.5	-0.441	1.18	0.614	4.22	3.51	-0.177	-0.331	1.73	1.52
GENE3142X	26053	 AUTS2  :  autism susceptibility candidate 2	1	-0.024	-0.11	0.134	0	0.208	-0.088	0.153	0.032	-0.193	0.036	0.414	0.331	2.31	2.31	0.04	-0.184	0.822	0.684
GENE3045X	1604	" CD55 :  CD55 molecule, decay accelerating factor for complement (Cromer blood group)"	1	-0.061	0.0897	0.007	-0.0347	-0.0523	-0.225	-0.124	0.195	-0.473	-0.298	0.344	0.314	1.77	1.66	0.13	-0.131	0.672	0.3
GENE1356X	5326	 PLAGL2 :  Pleiomorphic adenoma gene-like 2	1	-0.104	-0.09	0.014	0.179	0.343	-0.168	0.118	0.507	-0.288	-0.144	1.1	0.636	2.02	2.54	0.67	-0.094	1.06	0.644
GENE2607X	54149	 C21orf91 :  Chromosome 21 open reading frame 91	1	-0.576	-0.027	0.332	0.272	0.091	-0.175	0.041	0.04	-0.48	-0.726	0.362	0.329	2.18	2.32	-0.472	-0.381	0.525	0.092
GENE2918X	54149	 C21orf91 :  Transcribed locus	1	-0.576	-0.027	0.332	0.272	0.091	-0.175	0.041	0.04	-0.48	-0.726	0.362	0.329	2.18	2.32	-0.472	-0.381	0.525	0.092
GENE3406X	3400	" ID4 :  Inhibitor of DNA binding 4, dominant negative helix-loop-helix protein"	1	-0.569	-0.385	0.619	0.334	-0.087	0.337	0.158	0.707	0.112	-0.569	0.859	0.666	1.81	1.79	-0.495	0.121	0.867	0.489
GENE3450X	100131914	 LOC100131914  :  Clone IMAGE	1	-0.5	0	0.168	0.333	0.092	-0.254	0.517	0.436	0.061	0.18	-0.612	1.83	2.01	1.68	-0.106	0.3	0.336	1.07
GENE2450X	9674	 KIAA0040 :  KIAA0040	1	0.329	-0.017	-0.033	-0.278	0.051	0.005	1.88	0.685	0.86	0.559	0	1.12	4.19	4.84	0.953	0.279	1.92	0.237
GENE705X	7782	" SLC30A4 :  Solute carrier family 30 (zinc transporter), member 4"	1	0.421	0.035	-0.331	-0.126	0.333	-0.593	-0.002	0.337	0.322	0.321	0.369	0.366	1.83	1.67	0.295	0.211	0.327	-0.071
GENE3458X	165324	 UBXN2A :  UBX domain protein 2A	1	0	-0.204	0.01	0.195	-0.216	-0.062	0.139	0.658	0.343	0.352	0.75	0.517	3.21	2.64	0.456	0.712	-0.152	0.84
GENE1821X	1997	 ELF1 :  E74-like factor 1 (ets domain transcription factor)	1	0.53	0.0142	-0.454	-0.0908	0.11	-0.238	0.401	0.574	0.369	0.482	0.636	0.705	2.32	2.09	0.846	0.588	0.326	0.545
GENE1408X	83990	 BRIP1 :  BRCA1 interacting protein C-terminal helicase 1	1	0.076	-0.45	0.064	0.309	-1.06	-0.148	0	0.282	-0.123	-0.044	0.184	0.181	3.55	3.17	0.64	0.226	0.182	0.444
GENE1555X	1880	 GPR183 :  G protein-coupled receptor 183	1	-0.619	-0.655	0.979	0.294	-0.677	0.257	-0.612	1.14	0.012	0.281	0	-0.004	2.27	1.46	0.695	0.061	0	0.109
GENE3020X	285753	 C6orf182 :  Chromosome 6 open reading frame 182	1	0.06	0.374	0.093	-0.527	0.712	-0.278	0.567	0.321	-0.049	0.3	0.493	0.68	2.06	1.72	0.974	0.665	0.402	0.543
GENE2407X	11011	 TLK2 :  Tousled-like kinase 2	1	0.105	-0.156	0.0855	-0.0345	-0.593	-0.371	-0.11	0.001	-0.204	-0.24	0.181	0.065	2.42	0.829	0.542	0.135	-0.411	0.456
GENE758X	65056	 GPBP1 :  GC-rich promoter binding protein 1	1	0.104	-0.477	0.197	0.177	-0.329	-0.16	0.291	0.5	0.06	0.274	1.14	0.889	3.02	2.64	1.62	0.914	-0.005	1.15
GENE2376X	80025	 PANK2 :  Pantothenate kinase 2	1	-0.108	-0.19	0.465	-0.166	-0.152	-0.507	0.194	0.117	-0.213	-0.0985	0.869	0.317	1.99	1.27	1.08	0.0265	0.34	0.294
GENE3136X	54464	 XRN1 :  5'-3' exoribonuclease 1	1	0.542	-0.228	-0.229	-0.0845	0.274	-0.346	0.74	0.638	0.0885	0.217	1.86	1.85	4.93	4.76	2.12	1.6	0.824	2.04
GENE732X	5337	" PLD1 :  Phospholipase D1, phosphatidylcholine-specific"	1	-0.209	-0.205	0.069	0.344	0.083	-0.133	0	0.317	-0.288	0.131	0.669	0.926	3.06	2.54	0.955	0.791	0.597	1.15
GENE2591X	51444	 RNF138 :  Ring finger protein 138	1	0.0913	-0.0913	-0.0207	0.021	0.463	-0.236	0.408	0.274	-0.0343	0.118	0.649	0.773	1.98	1.68	0.709	0.451	0.496	0.589
GENE1566X	8676	 STX11 :  Syntaxin 11	1	0.196	0.06	-0.176	-0.081	-0.242	-0.238	1.48	1.04	-0.053	-0.014	3.13	2.86	6.52	6.75	2.91	2.01	2.62	3.6
GENE480X	675	" BRCA2 :  Breast cancer 2, early onset"	1	0.31	-0.0963	-0.126	-0.12	0.0333	-0.139	0.383	0.206	0.107	0.0617	1.25	1.03	2.56	1.91	0.965	0.577	0.751	0.834
GENE3224X	8548	 BLZF1 :  Basic leucine zipper nuclear factor 1	1	0.144	-0.0125	-0.0985	-0.0335	-0.135	-0.35	1.15	0.975	0.524	0.699	2.23	2.32	4.51	4.28	1.82	1.53	1.74	1.78
GENE1225X	11237	 RNF24 :  Ring finger protein 24	1	0.004	0.118	-0.088	-0.033	-0.194	-0.09	0.261	0.37	0.255	0.344	0.982	0.689	1.95	1.86	0.538	0.604	0.51	0.772
GENE1105X	25800	" SLC39A6  :  solute carrier family 39 (zinc transporter), member 6"	1	-0.094	0	0.224	-0.131	0.118	-0.178	0.563	0.542	0.147	0.296	0.754	0.741	1.88	1.36	0.83	0.586	0.262	1.16
GENE3332X	27253	 PCDH17 :  Protocadherin 17	1	0.304	-0.378	-0.044	0.271	0.13	0.294	1.39	0.909	0.744	0.578	1.65	1.75	4.39	3.97	0.892	1.38	1.8	1.13
GENE3213X	8336	" HIST1H2AM :  Histone cluster 1, H2am"	1	-0.054	-0.03	-0.076	0.159	-0.092	0.372	1.18	1.17	0.557	0.476	1.25	1.5	3.87	4.08	1.1	1.4	1.57	1.68
GENE7X	55196	 C12orf35 :  Chromosome 12 open reading frame 35	1	0.49	0.0364	-0.32	-0.207	0.264	-0.0576	0.313	0.434	0.215	0.0104	0.644	0.597	2.07	1.9	0.584	0.422	0.666	1.05
GENE1881X	3726	 JUNB :  Jun B proto-oncogene	1	-0.211	-0.137	0.214	0.134	-0.119	-0.00525	0.0683	0.402	0.0198	0.109	1.38	1.21	3.94	3.94	1.11	1.26	1.26	1.89
GENE3225X	8332	" HIST1H2AL :  Histone cluster 1, H2al"	1	0.041	0.075	-0.291	0.174	0	-0.013	0.098	0.197	0.192	0.361	0.709	0.746	2.62	2.67	0.745	1.03	0.447	1.51
GENE3589X	283635	" FAM177A1 :  Family with sequence similarity 177, member A1"	1	0.195	0.079	-0.047	-0.227	0.452	-0.504	0.377	0.141	0.251	0.375	0.858	0.83	3.48	3.35	1.35	0.845	1.31	2.01
GENE1703X	53918	 PELO :  pelota homolog (Drosophila)	1	-0.0613	-0.0107	-0.0133	0.085	0.224	-0.313	-0.091	-0.295	0.033	0.305	0.857	0.864	3.28	2.81	0.916	0.672	1.69	1.19
GENE3023X	4790	 NFKB1  :  Transcribed locus	1	-0.18	0.091	-0.105	0.193	0.099	0.27	0.0473	0.0897	0.725	0.714	1.93	1.92	4.78	4.51	1.94	1.95	1.25	2.9
GENE998X	4790	 NFKB1 :  nuclear factor of kappa light polypeptide gene enhancer in B-cells 1	1	-0.18	0.091	-0.105	0.193	0.099	0.27	0.0473	0.0897	0.725	0.714	1.93	1.92	4.78	4.51	1.94	1.95	1.25	2.9
GENE3015X	4321	 MMP12 :  Matrix metallopeptidase 12 (macrophage elastase)	1	0.209	-0.077	-0.243	0.112	0.361	-0.205	0.286	0.075	0.75	1.22	1.55	1.74	4.83	4.63	1.8	1.72	0	2.2
GENE2162X	23405	" DICER1 :  Dicer 1, ribonuclease type III"	1	0.201	-0.24	0.109	-0.0707	-0.267	-0.243	-0.397	-0.0353	0.167	0.184	0.622	0.359	2.06	1.57	0.665	0.326	0.261	0.657
GENE3369X	23158	" TBC1D9 :  TBC1 domain family, member 9 (with GRAM domain)"	1	0.492	-0.0685	-0.195	-0.229	0.0995	-0.226	0.124	0.0535	0.504	0.568	0.51	0.562	2.77	2.48	1.48	0.692	0.592	1.49
GENE1551X	3838	" KPNA2 :  Karyopherin alpha 2 (RAG cohort 1, importin alpha 1)"	1	-0.371	0.0775	0.0865	0.206	-0.549	-0.736	-0.76	-0.525	-0.0705	0.148	-0.164	-0.107	3.2	2.87	0.637	0.383	0.294	0.976
GENE970X	50515	 CHST11 :  Carbohydrate (chondroitin 4) sulfotransferase 11	1	0.0397	-0.0897	-0.0123	0.0627	0.005	-0.218	-0.146	0.159	0.441	0.56	0.658	0.668	1.67	1.69	0.604	0.47	0.532	0.851
GENE2109X	90627	 STARD13 :  StAR-related lipid transfer (START) domain containing 13	1	0.371	-0.0245	-0.285	0.124	-0.281	0.0025	-0.0465	0.122	0.708	0.482	2.01	2.33	4.57	4.49	1.41	1.22	1.1	1.41
GENE2202X	57162	 PELI1 :  Pellino homolog 1 (Drosophila)	1	0.379	-0.839	0.141	0.039	-0.101	-0.0547	-0.137	0.375	0.694	0.206	2.42	2.19	5.28	4.44	1.16	0.863	0.985	1.61
GENE3046X	25	" ABL1 :  C-abl oncogene 1, receptor tyrosine kinase"	1	-0.013	0.228	-0.113	-0.103	0.094	0.213	0.172	0.196	0.508	0.529	0.97	1.01	2.16	2.31	0.399	0.722	0.258	0.848
GENE1996X	113251	" LARP4 :  La ribonucleoprotein domain family, member 4"	1	0.255	-0.268	-0.0307	0.0443	-0.0367	-0.189	-0.302	-0.00267	0.486	0.448	1.14	1.29	3.27	2.71	0.719	0.411	0.351	0.959
GENE1632X	9462	 RASAL2  :  RAS protein activator like 2	1	0.199	0.283	-0.113	-0.368	-0.039	-0.455	-0.074	-0.425	0.17	0.329	0.927	0.654	1.95	1.63	0.523	0.019	0.405	0.417
GENE1349X	26524	" LATS2 :  LATS, large tumor suppressor, homolog 2 (Drosophila)"	1	0.673	-0.213	-0.385	-0.0745	0.179	-0.246	-0.0955	-0.0015	0.738	0.772	1.35	1.31	3.89	2.92	0.861	0.843	0.484	1.85
GENE1778X	80198	 MUS81 :  MUS81 endonuclease homolog (S. cerevisiae)	1	0.926	0.05	-0.546	-0.431	0.848	0.072	0.063	0.332	0.977	1.11	1.37	1.51	3.18	2.85	0.97	0.856	0.452	1.82
GENE1437X	57600	 FNIP2 :  folliculin interacting protein 2	1	0.563	0	-0.389	-0.174	0.325	-0.101	-0.36	-0.131	1.03	0.963	0.721	1.05	3.54	3.54	0.877	0.583	0.309	1.61
GENE1019X	23089	 PEG10 :  Paternally expressed 10	1	0.17	-0.153	-0.157	0.139	-0.373	-0.248	-0.39	-0.071	0.294	0.308	0.366	0.565	1.9	2.06	0.147	0.571	-0.248	0.676
GENE718X	2799	 GNS :  Glucosamine (N-acetyl)-6-sulfatase	1	0.124	0.242	-0.228	-0.139	0.313	-0.17	0.275	0.0937	0.582	0.674	0.782	0.876	3.08	2.55	0.938	0.871	0.012	1.18
GENE1268X	56987	 BBX :  Transcribed locus	1	0.331	-0.0648	-0.169	-0.0978	0.553	-0.0968	0.227	0.223	0.41	0.573	0.635	0.75	1.84	1.8	0.939	0.587	0.265	0.937
GENE1239X	56987	 BBX :  Bobby sox homolog (Drosophila)	1	0.331	-0.0648	-0.169	-0.0978	0.553	-0.0968	0.227	0.223	0.41	0.573	0.635	0.75	1.84	1.8	0.939	0.587	0.265	0.937
GENE2115X	11104	 KATNA1 :  Katanin p60 (ATPase-containing) subunit A 1	1	0.145	0.134	-0.062	-0.217	-0.103	-0.039	-0.243	0.061	-0.004	0.215	0.488	0.31	1.7	1.55	-0.031	-0.16	0.071	0.108
GENE2849X	6286	 S100P :  S100 calcium binding protein P	1	0.071	-0.365	-0.101	0.394	-0.337	-0.323	0	-0.033	0.932	0.791	1.35	1.28	4.61	4.03	-0.585	0.171	1.55	0.359
GENE82X	9775	 EIF4A3 :  Eukaryotic translation initiation factor 4A3	1	0.014	0.258	-0.108	-0.163	-0.084	-0.23	-0.129	-0.17	0.275	0.414	0.622	0.569	1.78	1.64	-0.052	0.104	0	0.372
GENE2413X	3035	 HARS :  Histidyl-tRNA synthetase	1	-0.471	0.003	0.337	0.132	0.041	0.275	-0.084	0.005	0.08	0.239	0.747	0.404	1.79	1.86	-0.237	0.049	0.645	0.737
GENE3443X	3552	" IL1A :  Interleukin 1, alpha"	1	-0.00125	-0.172	0.0142	0.212	-0.167	0.195	-0.011	0.0622	0.645	0.244	1.89	1.9	6.67	6.11	-0.337	0.266	1.85	2.06
GENE756X	3553	" IL1B :  Interleukin 1, beta"	1	-0.36	-0.251	0.413	0.198	-0.058	-0.074	-0.308	0.111	0.251	0.105	1.85	1.99	5.49	5.18	-0.111	0.24	1.43	1.28
GENE1825X	100128709	 LOC100128709  :  hypothetical protein LOC100128709	1	-0.066	0.048	0.162	-0.143	0.996	0.33	0.571	0.32	0.635	0.684	2.42	2.69	5.27	5.31	1.03	0.484	0	1.94
GENE264X	5966	 REL :  V-rel reticuloendotheliosis viral oncogene homolog (avian)	1	0.109	-0.222	-0.088	0.202	0.316	0.265	0.071	0.25	-0.03	0.249	1.25	1.4	2.56	2.34	0.118	0.234	0.915	1.07
GENE1279X	27295	 PDLIM3 :  MRNA; cDNA DKFZp686F09125 (from clone DKFZp686F09125)	1	0.111	-0.1	-0.326	0.632	-0.262	0.142	-0.607	-0.683	-0.008	-0.194	0.784	1.3	3.08	2.79	-0.215	-0.069	0.322	0.484
GENE2835X	6558	" SLC12A2 :  Solute carrier family 12 (sodium/potassium/chloride transporters), member 2"	1	0.009	0.113	-0.083	-0.038	0.211	0.435	-0.694	0	0.45	0.849	2.3	2.6	5.02	4.39	0.553	0.529	0.475	1.3
GENE445X	55787	 TXLNG :  Taxilin gamma	1	0.064	-0.002	-0.048	-0.013	0.146	-0.01	0.081	-0.09	-0.605	-0.486	0.502	0.299	1.79	1.53	-0.252	-0.296	-0.66	-0.288
GENE391X	150275	 CCDC117 :  Coiled-coil domain containing 117	1	0.151	0.105	-0.041	-0.216	0.703	0.177	0.398	0.497	0	-0.389	0.319	0.466	1.96	1.67	0.685	-0.099	0	0.039
GENE3147X	79846	 C7orf63 :  chromosome 7 open reading frame 63	1	0.114	0.098	-0.258	0.047	-0.044	0.3	0.041	0.09	-1.22	-1.02	0.472	0.369	2.86	2.44	0.248	0	-0.56	-0.688
GENE2298X	9021	 SOCS3 :  Suppressor of cytokine signaling 3	1	-0.0137	0.22	-0.111	-0.0958	-0.132	-0.0177	-0.0242	-0.103	-0.918	-0.834	0.369	0.231	1.77	1.97	0.203	0.191	-0.0877	-0.331
GENE1952X	11342	 RNF13 :  Ring finger protein 13	1	0.146	0.08	0.074	-0.301	0.698	-0.318	0.873	1.07	-0.323	-0.014	1.12	0.881	2.82	2.97	1.64	0.406	0.342	0.124
GENE537X	84159	 ARID5B :  AT rich interactive domain 5B (MRF1-like)	1	0.45	0.23	-0.208	-0.471	0.0038	-0.342	0.469	0.462	-0.509	-0.38	0.642	0.777	2.59	2.03	1.05	0.476	0.008	0.154
GENE3301X	51251	" NT5C3 :  5'-nucleotidase, cytosolic III"	1	-0.075	-0.061	0.118	0.018	0.177	-0.239	1.83	1.66	-0.374	0.08	1.34	1.27	4.42	3.88	1.58	1.53	0.736	1.25
GENE3555X	2908	" NR3C1 :  Nuclear receptor subfamily 3, group C, member 1 (glucocorticoid receptor)"	1	-0.123	-0.117	0.0597	0.18	-0.151	-0.372	0.451	0.338	-0.84	-0.536	0.395	0.432	1.82	1.41	0.276	-0.0182	0.0447	0.532
GENE640X	5520	" PPP2R2A :  Protein phosphatase 2, regulatory subunit B, alpha"	1	-0.0688	0.0212	0.0232	0.0242	0.271	-0.201	0.393	0.407	-0.312	-0.0268	0.793	0.608	1.88	1.47	0.541	0.0732	0.447	0.247
GENE2378X	11056	 DDX52 :  DEAD (Asp-Glu-Ala-Asp) box polypeptide 52	1	-0.201	-0.067	0.157	0.112	0.081	-0.205	0.356	0.305	-0.45	-0.341	0.527	0.404	2.09	1.72	0.263	-0.111	0	0.247
GENE818X	10475	 TRIM38 :  Tripartite motif-containing 38	1	0.209	0.613	-0.213	-0.608	1.25	-0.295	2.09	0.305	-0.03	0.219	1.63	0.874	3.6	2.54	1.3	0.649	1.44	0.367
GENE2329X	57117	 INTS12 :  Integrator complex subunit 12	1	0.209	0.013	-0.043	-0.178	0.191	0.025	0.466	0.685	-0.12	0.159	0.487	0.614	2.09	2	0.453	0.259	0.605	0.317
GENE250X	5217	 PFN2 :  profilin 2	1	0.296	0.12	-0.316	-0.101	0.218	0.442	0.333	0	0.347	-0.064	0.244	0.801	2.41	2.37	0.47	1.2	0.302	0.004
GENE2169X	2637	 GBX2 :  Gastrulation brain homeobox 2	1	-1.38	-0.635	1.05	0.964	-0.407	0.637	0	0.807	0.342	0.211	1.16	0.816	2.66	1.93	-0.325	0.521	0.017	0.769
GENE3414X	9394	 HS6ST1 :  Heparan sulfate 6-O-sulfotransferase 1	1	0.079	-0.264	-0.1	0.325	-0.311	-0.387	-0.091	-0.452	0.458	0.367	0.735	1.03	2.28	1.77	-0.289	-0.168	-0.985	-0.435
GENE1405X	2296	 FOXC1 :  Forkhead box C1	1	-0.201	-0.157	0.2	0.159	0.171	-0.168	0.113	0.248	0.677	0.942	1.39	1.14	2.61	2.58	0.636	0.142	-0.745	0.327
GENE878X	10748	" KLRA1 :  killer cell lectin-like receptor subfamily A, member 1, pseudogene"	1	-0.151	-0.547	0.527	0.172	-0.259	0	-0.354	0.115	1.08	1.54	2.45	1.93	0	4.06	0.653	0.249	-0.495	-0.083
GENE2102X	5366	 PMAIP1 :  Phorbol-12-myristate-13-acetate-induced protein 1	1	0.238	-0.148	-0.106	0.0162	0.798	-0.0893	0.39	0.249	2.13	2.31	2.74	2.7	4.78	4.32	1.24	0.721	0.011	0.411
GENE1067X	26996	 GPR160 :  G protein-coupled receptor 160	1	-1.17	-1.63	1.48	0.927	-1.73	1.04	-1.85	1.23	0.451	0.747	0.242	1.18	1.75	2.03	-0.389	0.387	-0.873	0.852
GENE76X	1788	 DNMT3A :  DNA (cytosine-5-)-methyltransferase 3 alpha	1	-0.401	-0.357	0.447	0.312	-0.179	-0.005	-0.014	0.235	0.43	0.489	0.627	0.794	2.06	1.83	-0.077	0.439	-0.095	0.097
GENE1942X	4741	" NEFM :  Neurofilament, medium polypeptide"	1	-0.924	-0.36	0.654	0.629	-0.062	0.002	-0.307	-0.028	0.147	-0.054	0.664	0.421	2.36	1.02	-0.71	-0.194	-0.468	-0.196
GENE3083X	259230	 SGMS1 :  sphingomyelin synthase 1	1	0.204	-0.242	-0.018	0.057	0.696	-0.57	-0.089	0	-0.355	-0.006	0.712	0.789	2.03	1.78	-0.262	-0.416	-0.34	-0.168
GENE98X	9618	 TRAF4 :  TNF receptor-associated factor 4	1	-0.101	-0.0207	0.131	0.035	0.0573	0.0513	-0.0843	0.158	-0.087	0.052	0.61	0.734	1.41	1.92	-0.501	-0.235	0.195	-0.05
GENE200X	10018	 BCL2L11 :  BCL2-like 11 (apoptosis facilitator)	1	-0.917	-0.533	0.895	0.555	0.715	0.189	0.239	0.763	0.134	0.177	2.89	2.02	4.67	3.5	0.0865	-0.0625	0.739	0.405
GENE1628X	150094	 SIK1 :  Salt-inducible kinase 1	1	-1.38	-1.21	1.11	1.48	-0.534	0.03	-1.16	0.77	-0.545	-0.516	2.68	2.62	4.48	4.67	-0.882	-0.306	-0.68	-0.358
GENE2184X	6248	" RSC1A1 :  regulatory solute carrier protein, family 1, member 1"	1	0.164	-0.152	-0.028	0.017	0.116	-0.31	0.111	0.02	-0.015	-0.316	1.07	0.709	2.26	1.79	0.118	-0.076	-0.35	-0.128
GENE1858X	7042	" TGFB2 :  Transforming growth factor, beta 2"	1	0.19	-0.316	-0.032	0.158	-0.008	0.241	-0.113	-0.034	0.271	-0.035	1.07	1.09	2.48	2.29	-0.296	0.06	0.146	-0.297
GENE2185X	5272	" SERPINB9 :  Serpin peptidase inhibitor, clade B (ovalbumin), member 9"	1	0.149	-0.193	0.0615	-0.0185	-0.395	0.41	-0.249	0.21	0.134	0.173	1.13	1.12	2.31	2.24	-0.0125	0.0735	0.0595	-0.0085
GENE2759X	2353	 FOS :  FBJ murine osteosarcoma viral oncogene homolog	1	-0.574	-0.546	0.541	0.579	0.375	0.029	-0.813	0.622	0.414	0.82	2.4	2.47	4.84	4.55	0.0903	0.25	-0.184	0.311
GENE1344X	161502	 C15orf26 :  Chromosome 15 open reading frame 26	1	0.276	0	-0.216	-0.061	0	0.042	-0.037	-0.048	0.677	0.076	1.17	1.34	2.92	2.13	0.24	0.286	0	0.284
GENE588X	9728	 SECISBP2L :  SECIS binding protein 2-like	1	0.649	-0.167	-0.243	-0.238	0.541	-0.175	-0.094	-0.165	0.15	0.179	1.03	1.07	1.77	1.49	0.383	0.239	-0.295	0.667
GENE1837X	114134	" SLC2A13 :  Solute carrier family 2 (facilitated glucose transporter), member 13"	1	0.816	-0.22	-0.166	-0.431	0.798	0.392	-0.087	0.012	0.727	0.946	2.49	3.4	4.94	4.89	1.37	1.09	-0.228	0.624
GENE3228X	2355	 FOSL2 :  FOS-like antigen 2	1	0.132	0.0015	-0.159	0.0255	-0.131	-0.109	0.228	0.0835	0.493	0.595	1.64	1.75	2.87	2.7	0.834	0.698	0.0447	0.0755
GENE701X	115294	 PCMTD1  :  Transcribed locus	1	0.308	0.0575	0.0065	-0.497	-0.0595	-0.058	0.0405	0.135	-0.0805	0.307	1.17	0.954	1.81	1.46	0.688	0.319	-0.147	0.237
GENE2364X	145781	 GCOM1 :  GRINL1A complex locus	1	0.296	-0.11	-0.0855	-0.101	0.569	-0.497	0.118	0.0375	0.0325	0.236	1.11	1.17	2.07	1.55	0.675	0.0615	-0.548	-0.0255
GENE3260X	3164	" NR4A1 :  Nuclear receptor subfamily 4, group A, member 1"	1	-0.276	0.028	0.222	0.027	-0.164	-0.11	-0.399	0.14	-0.225	0.214	2.54	2.4	3.86	3.43	-0.072	0.094	-2.71	0.002
GENE3195X	114907	 FBXO32 :  F-box protein 32	1	0.119	0.213	-0.163	-0.168	0.691	0.385	0.546	0.135	-1.39	-1.13	1.02	0.554	1.89	2.01	0	-0.211	0.195	-0.413
GENE1467X	54805	 CNNM2 :  Transcribed locus	1	0.086	0.16	-0.136	-0.111	0.868	0.442	0.113	-0.218	-0.773	-0.454	0.994	1.39	1.7	1.94	0.14	0.036	0.662	0.544
GENE3196X	51710	 ZNF44 :  Zinc finger protein 44	1	0.411	0.265	-0.341	-0.336	1.12	0.997	0	0.587	-0.138	-0.079	1.4	1.42	2.31	1.96	0.605	0.381	0	0.679
GENE225X	23387	 SIK3 :  SIK family kinase 3	1	-0.03	0.174	-0.042	-0.102	0.442	0.101	0.147	0.027	-0.864	-0.855	0.803	0.635	2.02	1.75	-0.186	-0.065	-0.013	0.383
GENE3642X	9052	" GPRC5A :  G protein-coupled receptor, family C, group 5, member A"	1	-1.35	-1.09	1.02	1.42	-0.659	-0.245	-0.894	-0.255	-1.61	-1.37	0.497	0.634	1.31	1.94	-1.49	-0.651	0	-0.503
GENE3053X	10420	 TESK2 :  Testis-specific kinase 2	1	0.019	-0.217	0.027	0.172	1.21	0.185	0.316	0.285	-0.1	-0.281	1.78	1.58	2.18	1.93	0.333	0.259	0.665	0.257
GENE577X	23012	 STK38L :  Serine/threonine kinase 38 like	1	-0.236	-0.102	0.382	-0.043	0.776	0.39	0.141	0.38	0.005	0.014	1.15	0.959	2.31	1.58	-0.232	-0.066	0.66	0.232
GENE3153X	85403	 EAF1 :  ELL associated factor 1	1	-0.164	0.17	-0.006	0	0.748	0.702	0.193	0.242	0.747	0.056	1.65	2.28	2.58	2.18	0.01	0.386	0.642	1.18
GENE437X	9570	 GOSR2 :  Golgi SNAP receptor complex member 2	1	-0.259	0.06	0.0807	0.0323	0.101	0.0653	0.0763	0.072	-0.22	-0.101	1.28	1.14	1.77	1.61	-0.54	-0.401	1.29	0.461
GENE2210X	4804	" NGFR :  Nerve growth factor receptor (TNFR superfamily, member 16)"	1	-0.949	-0.965	0.945	0.97	1.32	0.223	0	0.627	0.307	0.306	1.81	1.24	1.62	1.61	-0.924	0.327	0.998	0.489
GENE2019X	51066	 C3orf32 :  Chromosome 3 open reading frame 32	1	-0.354	0.16	0.364	-0.171	0.478	2.89	-0.227	0.542	0.557	1.15	-0.406	0.431	1.8	2.5	-0.72	1.21	0	0.144
GENE687X	10962	" MLLT11 :  Myeloid/lymphoid or mixed-lineage leukemia (trithorax homolog, Drosophila); translocated to, 11"	1	-0.064	-0.25	-0.056	0.369	0.628	-0.348	-1.22	-1.11	-0.263	-0.134	-2.12	-1.8	0.71	0.62	-1.97	-1.79	-0.348	-0.856
GENE1963X	124491	 TMEM170A :  Transmembrane protein 170A	1	-0.199	0.075	0.259	-0.136	0	1.76	1.36	0.757	1.49	0	1.13	1.03	2.02	2.06	1.05	0.821	0	1.79
GENE1625X	687	 KLF9 :  Kruppel-like factor 9	1	0.0065	0.0705	-0.0055	-0.0705	0.303	0.397	0.256	0.392	1.62	1.39	1.34	1.61	1.9	1.65	0.155	0.106	0.777	0.629
GENE625X	3680	" ITGA9 :  Integrin, alpha 9"	1	-0.006	0.138	-0.118	-0.013	-0.589	0.51	1.21	0.655	1.33	1.23	1.11	1.22	2.67	2.19	0.228	0.284	0	-0.563
GENE3428X	346389	 MACC1 :  metastasis associated in colon cancer 1	1	-1.55	-1.45	1.6	1.4	-0.802	0.312	-0.627	0.742	0.147	0.196	-0.646	0.401	2.15	1.9	-1.87	0.036	-0.418	0.014
GENE2995X	27063	 ANKRD1 :  Ankyrin repeat domain 1 (cardiac muscle)	1	-1.19	-0.45	1.25	0.389	-0.122	0.472	-0.257	0.802	0.127	0.326	0.134	0.191	1.79	1.44	-0.82	0.076	0	0.484
GENE3335X	767	 CA8 :  carbonic anhydrase VIII	1	-0.939	-0.605	0.489	1.05	0.183	0.107	0.168	-0.603	0.552	0.071	0.159	0.476	1.83	1.57	-1.42	0.251	0.847	0.129
GENE2932X	283624	 LOC283624 :  Hypothetical protein LOC283624	1	0.179	0.173	-0.223	-0.128	0.281	-0.025	-0.524	-0.535	0.2	0.279	0.737	0.604	2.59	1.67	-0.207	-0.511	0.105	0.367
GENE1335X	23384	 CYTSA :  Cytospin A	1	-0.259	-0.045	0.119	0.184	0.163	0.387	-0.172	-0.203	0.322	0.121	0.489	0.456	1.54	1.93	-0.675	0.321	0.007	0.359
GENE1575X	401264	 FLJ37798 :  Hypothetical gene supported by AK095117	1	0.041	0.185	0.049	-0.276	0.223	0.007	-0.052	-0.373	0.572	0.861	0.519	0.496	2.4	1.81	-0.685	-0.689	0	-0.071
GENE1874X	116211	 TM4SF19 :  transmembrane 4 L six family member 19	1	-0.079	0.255	0.089	-0.266	-0.137	0.987	-0.842	0.107	0.732	0.091	-0.161	-0.014	0	1.83	-0.385	-0.029	0	-0.091
GENE3399X	3818	" KLKB1 :  Kallikrein B, plasma (Fletcher factor) 1"	1	-0.281	0.233	-0.033	0.082	0.741	0.835	0.186	0.205	1.84	1.19	0.117	0.214	2.52	3.01	-0.497	0.619	0.535	-0.783
GENE1877X	9388	" LIPG :  Lipase, endothelial"	1	-0.256	0.168	-0.018	0.107	0.166	0.16	-0.199	0.22	1.04	0.514	0.432	0.609	1.35	1.99	-0.132	0.304	0	-0.008
GENE2917X	80303	" EFHD1 :  EF-hand domain family, member D1"	1	-0.346	-0.292	0.392	0.247	0.316	0.72	-0.069	0	2.29	2.09	0.432	0.949	4.12	4.16	-0.502	1.31	0.08	0.152
GENE349X	943	" TNFRSF8 :  Tumor necrosis factor receptor superfamily, member 8"	1	-0.575	-0.741	0.888	0.428	-0.993	0.616	-0.413	0.581	1.22	0.865	0.109	0.215	2	2.05	-0.036	0.265	-0.155	0.508
GENE278X	8515	" ITGA10 :  Integrin, alpha 10"	1	0.404	-0.412	0.022	-0.013	-0.564	0.3	-0.269	0.43	1.12	0.744	0	0.399	3.52	3.11	0.238	0.234	0	0.392
GENE489X	57002	 C7orf36 :  Chromosome 7 open reading frame 36	1	-0.196	0.0625	0.127	0.0065	0.361	0.149	0.353	0.0045	0.705	0.668	0.351	0.353	1.66	3.23	0.853	0.579	0.0245	0.827
GENE86X	1644	 DDC :  Dopa decarboxylase (aromatic L-amino acid decarboxylase)	1	-0.599	-0.335	0.419	0.514	-0.447	0.277	-0.142	-0.033	0.192	0.861	-0.131	-0.184	1.94	1.85	0	0.271	0.507	-0.561
GENE3554X	3479	 IGF1 :  Insulin-like growth factor 1 (somatomedin C)	1	0.063	-0.34	0.001	0.276	-0.222	-0.101	-0.19	-0.0477	0.761	0.366	-0.439	-0.219	2.86	2.09	0.007	0.33	-0.226	-0.286
GENE2550X	338442	 GPR109A :  G protein-coupled receptor 109A	1	-0.777	-0.533	1.31	0	-0.095	0.939	-0.5	0.629	1.78	1.05	-0.259	0.638	5.76	4.86	0.057	0.823	0.439	0.181
GENE898X	5577	" PRKAR2B :  Protein kinase, cAMP-dependent, regulatory, type II, beta"	1	-0.14	-0.151	-0.032	0.323	0.297	-0.269	-0.398	-0.114	0.136	0.24	-0.267	-0.405	1.88	1.38	0.034	-0.205	-0.414	0.078
GENE2501X	81602	 CDADC1 :  Cytidine and dCMP deaminase domain containing 1	1	0.146	0.05	-0.056	-0.141	0.688	-0.088	0.153	0.032	0.557	0.466	0.344	0.051	3.3	2.7	0.59	-0.064	-1.13	-0.036
GENE1020X	9910	 RABGAP1L :  RAB GTPase activating protein 1-like	1	-0.0456	-0.168	0.126	0.0741	0.0431	0.0857	0.36	0.217	0.764	0.418	0.396	0.445	2.59	2.26	0.364	0.778	-0.394	0.188
GENE2766X	10266	 RAMP2 :  Receptor (G protein-coupled) activity modifying protein 2	1	-1.43	-0.76	1.36	0.829	-1.21	0.652	-0.727	1.58	1.09	1.2	-0.506	-0.339	4.04	1.09	-0.2	0.116	-0.138	0.054
GENE1445X	9450	 LY86 :  lymphocyte antigen 86	1	-0.537	-1.25	1.19	0.895	-1.06	0.959	0.63	1.4	0.92	1.14	-0.463	0.438	1.64	1.89	-0.12	1.33	0.382	0.0307
GENE15X	80144	 FRAS1 :  Fraser syndrome 1	1	0.251	-0.035	-0.131	-0.086	-0.257	0.217	1.77	1.81	3.54	4.03	1.89	1.55	3.84	2.88	2.15	1.87	0.807	1.55
GENE1150X	5100	 PCDH8 :  Protocadherin 8	1	0.584	0.028	-0.238	-0.373	-0.494	0	0.631	0.79	1.77	2	0.172	0.109	2.18	1.66	0.638	0.974	0	0.472
GENE3563X	7052	" TGM2 :  Transglutaminase 2 (C polypeptide, protein-glutamine-gamma-glutamyltransferase)"	1	-2.13	-1.86	1.84	2.15	-2.04	0.962	-1.43	1.68	0.957	0.846	-0.536	0.451	1.64	1.86	-0.29	1.06	-0.678	0.744
GENE938X	2180	 ACSL1 :  Acyl-CoA synthetase long-chain family member 1	1	0.405	-0.216	-0.212	0.023	-0.178	-0.734	0.082	0.21	1.75	1.91	0.768	0.685	2.42	2.23	0.824	0.205	-0.31	0.453
GENE2459X	1734	" DIO2 :  Deiodinase, iodothyronine, type II"	1	-0.699	-0.365	0.289	0.774	-0.432	-0.173	-0.942	0.507	2.57	2.47	-1.09	-0.609	3.14	3.23	-0.645	0.191	1.26	0.379
GENE711X	10276	 NET1 :  Neuroepithelial cell transforming 1	1	0.274	-0.302	0.042	-0.013	-0.224	-0.66	-0.119	-0.14	1.82	1.91	-0.738	-0.781	1.18	1.46	0.318	-0.006	-0.46	-0.538
GENE1040X	2650	" GCNT1 :  Glucosaminyl (N-acetyl) transferase 1, core 2"	1	0.0725	0.142	0.0005	-0.214	-1.02	-1.59	-0.201	-0.511	0.829	1.31	-2.48	-2.61	0.151	-0.0985	-0.0385	-0.653	-1.53	-1.71
GENE897X	8323	 FZD6 :  Frizzled homolog 6 (Drosophila)	1	0.159	-0.547	0.227	0.162	-0.144	-0.31	-0.209	-0.035	1.92	1.92	1.11	1.45	-0.532	0.053	0.478	0.569	-0.985	0.517
GENE1769X	4751	 NEK2 :  NIMA (never in mitosis gene a)-related kinase 2	1	-0.366	-0.0024	0.248	0.121	-1.15	-1.34	-1.42	-1.12	-0.573	-0.232	-0.96	-0.677	-1.93	-1.43	-0.86	-0.828	-1.48	-0.978
GENE1725X	3915	" LAMC1 :  laminin, gamma 1 (formerly LAMB2)"	1	0.212	0.048	0.03	-0.265	-0.151	-0.657	-0.011	0.073	1.59	1.71	0.33	0.352	-0.129	-0.359	1.2	0.887	-0.75	0.57
GENE2943X	5150	 PDE7A :  Phosphodiesterase 7A	1	0.045	0.019	-0.022	-0.083	-0.173	-0.504	-0.068	-0.134	1.17	1.12	1.08	0.88	0.304	0.504	1.63	1.56	-0.718	1.14
GENE513X	51347	 TAOK3 :  TAO kinase 3	1	0.821	-0.242	-0.284	-0.444	-0.684	-0.0363	-0.134	0.287	1.44	1.49	1.13	1.29	0.728	0.782	2.01	1.55	-0.653	1.32
GENE339X	9782	 MATR3 :  Matrin 3	1	0.0775	-0.353	0.226	0.0505	0.289	-0.442	0.309	0.183	2.19	2.32	2.5	2.57	1.43	1.16	2.89	2.05	-0.073	2.33
GENE1937X	9126	 SMC3 :  Structural maintenance of chromosomes 3	1	0.111	-0.245	0	0.134	-0.337	0	-0.492	0.377	2.06	2.22	2.23	2.16	0.575	0.535	2.41	2.27	-0.173	2.27
GENE2234X	10642	 IGF2BP1 :  Insulin-like growth factor 2 mRNA binding protein 1	1	-0.104	-0.24	0.144	0.199	0.138	-0.288	0	0.012	2.24	2.48	2.1	2.2	0.93	0.25	2.25	2.48	-0.398	2.34
GENE558X	55699	" IARS2 :  Isoleucyl-tRNA synthetase 2, mitochondrial"	1	-0.348	-0.0585	0.205	0.2	-0.466	0.0435	-0.43	0.168	1.68	1.71	1.22	1.3	0.391	0.337	1.43	1.44	-0.953	1.32
GENE889X	478	" ATP1A3 :  ATPase, Na+/K+ transporting, alpha 3 polypeptide"	1	0.664	-0.052	-0.288	-0.323	-0.854	-0.44	-0.639	-0.38	2.29	2.27	1.96	1.58	0	0.838	1.88	1.84	-0.66	1
GENE2366X	10473	 HMGN4 :  High mobility group nucleosomal binding domain 4	1	0.836	-0.35	-0.556	0.069	0.118	-1.12	-0.437	-0.298	1.46	1.69	1.76	1.43	0.22	-0.28	1.24	1.17	-1.41	1.33
GENE3609X	51068	 NMD3 :  NMD3 homolog (S. cerevisiae)	1	0.762	-0.238	-0.244	-0.279	-0.171	0.138	-0.105	0.0435	1.78	2.22	2.31	2.28	0.166	0.206	2.19	1.73	-0.486	1.31
GENE2572X	57488	 ESYT2 :  Extended synaptotagmin-like protein 2	1	-0.271	0.293	-0.003	-0.018	0.051	-0.455	0.996	-0.365	2.27	2.52	2.48	2.22	1.03	0.553	1.77	1.61	-1.47	1.45
GENE367X	23169	" SLC35D1 :  Solute carrier family 35 (UDP-glucuronic acid/UDP-N-acetylgalactosamine dual transporter), member D1"	1	0.544	-0.342	-0.318	0.117	0.436	-0.48	-0.549	0.12	1.68	1.59	0.782	1.01	-0.032	-0.492	0.958	0.714	-0.59	1.27
GENE3121X	648	 BMI1 :  BMI1 polycomb ring finger oncogene	1	0.143	-0.397	0.315	-0.0604	0.223	-0.455	-0.399	-0.111	1.77	1.98	0.875	1.03	0.131	-0.223	0.963	1.24	-0.643	1.42
GENE629X	3145	 HMBS :  Hydroxymethylbilane synthase	1	-0.236	-0.312	-0.008	0.557	-0.064	-0.49	-0.989	-0.06	1.56	1.63	1.03	1.16	-0.902	0.308	1.32	1.31	-0.66	1.47
GENE3583X	9787	" DLGAP5 :  Discs, large (Drosophila) homolog-associated protein 5"	1	-0.144	-0.11	0.149	0.104	-1.8	-2.32	-2.27	-1.63	-0.568	0.171	-0.956	-1.37	-1.44	-1.85	-0.55	-0.719	-2.18	-0.556
GENE2488X	10904	 BLCAP :  bladder cancer associated protein	1	0.591	-0.265	-0.091	-0.236	-0.607	1.03	-0.412	-0.053	1.84	2.13	0.969	1.37	0.555	0.935	1.46	1.87	-0.183	1.69
GENE702X	58486	" ZBED5 :  zinc finger, BED-type containing 5"	1	0.534	-0.212	-0.258	-0.063	0.056	-0.14	-0.299	-0.24	1.52	1.99	1.6	1.45	0.608	-0.022	1.51	1.26	0	1.23
GENE2011X	3397	" ID1 :  Inhibitor of DNA binding 1, dominant negative helix-loop-helix protein"	1	0.233	-0.138	-0.189	0.0915	-0.0195	-0.341	-0.0145	-0.271	2	1.58	1.44	0.888	1.45	1.05	1.19	0.963	0.077	1.16
GENE3254X	427	 ASAH1 :  N-acylsphingosine amidohydrolase (acid ceramidase) 1	1	0.654	-0.092	-0.328	-0.233	0.016	-0.32	-0.329	-0.12	2.27	2.36	1.12	1.16	1.66	1.83	2.05	1.82	-0.52	1.83
GENE1812X	55291	" SAPS3 :  SAPS domain family, member 3"	1	0.294	0.088	-0.268	-0.113	0.186	-0.01	-0.439	-0.42	2.25	1.03	0.452	0.739	0.908	0.938	0.548	1.44	0	0.962
GENE350X	55010	 C12orf48 :  Chromosome 12 open reading frame 48	1	0.364	-0.052	-0.068	-0.243	-0.744	0.41	-0.839	-0.45	2.06	2.05	0.072	0.389	0.678	1.02	0.968	1.48	-0.3	0.972
GENE2299X	8406	" SRPX :  Sushi-repeat-containing protein, X-linked"	1	0.274	-0.062	-0.248	0.037	-0.474	-0.42	0	-0.18	1.69	1.74	0.142	0.169	0.948	0.838	0.668	0.634	-0.82	1.08
GENE3055X	7103	 TSPAN8 :  Tetraspanin 8	1	-0.141	0.243	-0.283	0.182	-1.27	1.48	-0.894	0.745	2.19	2.28	1.03	0.944	0.703	1.47	0.333	1.2	0.735	0.367
GENE564X	4616	" GADD45B :  Growth arrest and DNA-damage-inducible, beta"	1	-0.232	-0.112	0.106	0.237	-0.364	0.0095	-0.0195	0.35	2.55	2.52	1.06	0.784	1.14	1.21	0.993	1.28	0.759	2.13
GENE1608X	4900	" NRGN :  Neurogranin (protein kinase C substrate, RC3)"	1	1.15	0.275	-0.791	-0.636	-0.837	0.127	0	0.287	2.49	0.881	-0.581	1.67	2.1	0.485	-0.375	2.23	-0.183	2.41
GENE3424X	800	 CALD1 :  Caldesmon 1	1	0.611	-0.022	-0.301	-0.286	-0.274	-0.14	0.473	0.347	1.32	1.87	0.489	0.369	1.95	1.86	1.68	1.34	0.263	2.01
GENE3368X	56674	" TMEM9B :  TMEM9 domain family, member B"	1	0.569	0.113	-0.383	-0.298	0.311	-0.305	0.396	0.495	1.57	1.97	0.697	0.534	2.22	2.13	2.33	1.8	0	1.8
GENE1959X	7293	" TNFRSF4 :  Tumor necrosis factor receptor superfamily, member 4"	1	1.3	0.1	-0.836	-0.561	-0.312	-0.278	0.313	0.602	3.03	3.07	0.624	1.02	3.37	2.54	1.95	2.68	0	2.6
GENE239X	3077	 HFE :  Hemochromatosis	1	0.979	-0.047	-0.523	-0.408	-1.39	0.235	-0.314	0.185	2.61	2.59	0.047	0.274	1.98	1.47	2.49	2.16	0	1.69
GENE3584X	8850	 KAT2B :  K(lysine) acetyltransferase 2B	1	0.166	-0.285	-0.061	0.179	-0.067	-0.083	0.233	0.122	0.972	1.29	-0.681	-0.339	1	0.79	1.82	1.57	-0.383	1.48
GENE2946X	2335	 FN1 :  Fibronectin 1	1	0.682	-0.0685	-0.364	-0.249	-0.75	-0.607	-0.226	0.0085	1.02	1.5	-0.469	-0.353	0.952	0.791	1.78	1.45	-0.977	0.741
GENE3304X	6756	" SSX1 :  Synovial sarcoma, X breakpoint 1"	1	-0.924	-0.42	0.954	0.389	-0.122	-0.108	0.203	0.002	1.45	0.696	0.174	0.471	0.44	0.89	3.08	0.216	0.222	-0.186
GENE2866X	4838	 NODAL :  Nodal homolog (mouse)	1	0	-0.308	0.076	0.231	-0.64	0.694	-0.655	-0.026	1.7	1.35	-0.164	0.333	0	0.402	2.71	1.05	0.294	-0.454
GENE1726X	3336	 HSPE1 :  Heat shock 10kDa protein 1 (chaperonin 10)	1	0	0	0.048	-0.047	0	1.31	-1.05	0.096	2.17	2.73	1.21	1.25	1.8	2.04	1.48	1.53	-0.154	1.07
GENE767X	48	" ACO1 :  aconitase 1, soluble"	1	0.158	-0.0535	-0.0445	-0.0595	-0.0005	-0.482	-2.08	-2.04	0.254	0.407	-0.124	-0.323	-1.15	-1.37	-0.384	-0.283	-0.942	0.655
GENE681X	11009	 IL24 :  interleukin 24	1	0.451	-0.265	-0.191	0.004	0.673	-0.323	-0.252	0.047	1.94	2.34	0.989	0.926	-0.285	-0.275	1.62	1.17	0	1.75
GENE256X	8174	 MADCAM1 :  Mucosal vascular addressin cell adhesion molecule 1	1	0.574	-0.242	-0.038	-0.293	0.656	-0.23	-0.129	-0.08	1.79	2.32	0.682	0.769	-0.032	-0.522	1.37	0.724	0.12	1.59
GENE867X	11065	 UBE2C :  Ubiquitin-conjugating enzyme E2C	1	-0.731	0.153	0.157	0.422	-1.27	-0.965	-1.49	-1.42	-0.12	-0.761	-1.21	-1.26	-1.78	-1.78	-1.3	-1.14	-0.665	-1
GENE1080X	3992	 FADS1 :  Fatty acid desaturase 1	1	0.297	-0.439	-0.203	0.459	-1.01	-0.33	-0.536	0.158	2.13	2.1	-0.71	-1.12	-1.86	-1.86	0.751	0.914	-0.355	0.802
GENE1569X	65997	" RASL11B :  RAS-like, family 11, member B"	1	-0.126	0.118	0.052	-0.043	-0.314	-0.1	-0.299	-0.4	2.63	3.06	-1.13	-0.891	-1.71	-1.78	1.88	-0.556	0.41	-0.048
GENE245X	54532	 USP53 :  Ubiquitin specific peptidase 53	1	0.764	-0.262	-0.238	-0.263	-0.224	-0.46	0.071	0	2.46	2.57	-0.108	0.039	-0.352	-0.592	0.988	1.03	0	0.392
GENE1283X	1041	 CDSN :  Corneodesmosin	1	0.226	-0.39	0.234	-0.071	-0.082	0.932	-1.09	-0.328	2.32	0.986	-0.626	0.111	0.06	1.27	-0.85	1.61	0.262	0.684
GENE877X	10864	" SLC22A7 :  Solute carrier family 22 (organic anion transporter), member 7"	1	0	0.069	-0.177	0.108	0.177	0.611	-0.448	-0.149	1.49	2	0	-0.14	0	0.489	-0.331	0.855	-0.099	0.203
GENE2416X	991	 CDC20 :  cell division cycle 20 homolog (S. cerevisiae)	1	-0.665	-0.181	0.373	0.473	-2.01	-0.834	-2.21	-1.43	-0.799	-0.605	-2.26	-1.46	-2.29	-0.991	-1.92	-0.825	-1.73	-1.15
GENE2779X	4128	 MAOA :  Monoamine oxidase A	1	-0.299	0.265	-0.071	0.104	0.183	0.367	-0.082	-0.043	2.11	2.39	0.409	-2.16	0.265	0.555	-0.535	-0.529	0.857	-0.221
GENE1806X	4747	" NEFL :  Neurofilament, light polypeptide"	1	-0.039	-0.15	-0.026	0.214	-0.397	0.027	-0.557	-0.143	1.41	2.16	-0.376	0.176	-0.06	0.305	-0.31	-0.134	0.987	0.019
GENE1149X	6289	 SAA2 :  Serum amyloid A2	1	-0.986	-0.622	0.842	0.767	0.106	-0.28	0	-0.18	2.04	1.54	0	-0.301	0.748	0.558	-0.402	0.284	1.07	0.492
GENE1816X	5816	 PVALB :  Parvalbumin	1	-0.096	-0.762	0.532	0.327	-1.06	1.11	-1.29	0.45	1.67	1.68	-0.928	0.429	1.1	0.368	-0.762	0.384	-0.29	1.25
GENE1567X	6288	 SAA1 :  Serum amyloid A1	1	-0.864	-0.22	0.594	0.489	-0.922	0.522	-0.287	0.212	2.35	2.2	0.174	0.141	0.96	0.77	-0.67	0.566	0	0.314
GENE1305X	5793	" PTPRG :  protein tyrosine phosphatase, receptor type, G"	1	0.0713	-0.0147	-0.034	-0.0223	0.82	-0.036	0.172	0.101	1.62	1.88	0.646	0.643	1.36	0.975	0.155	-0.272	0.871	0.976
GENE1045X	169200	 TMEM64 :  Transmembrane protein 64	1	-0.106	-0.497	0.562	0.042	0.866	-0.175	0.221	0.475	2.25	2.37	0.767	0.934	0.653	0.803	0.758	0.544	0.445	0.682
GENE2839X	1580	" CYP4B1 :  Cytochrome P450, family 4, subfamily B, polypeptide 1"	1	-0.919	-0.385	0.659	0.644	-0.387	0.127	-1.05	-0.143	4	4.57	0.609	0.626	-0.855	1.98	-1.2	0.021	-0.633	-0.331
GENE1721X	10100	 TSPAN2 :  Tetraspanin 2	1	0.169	-0.687	-0.063	0.582	0.291	-0.065	-0.474	-0.055	1.55	1.68	0.407	0.554	0.033	-0.297	-0.297	0.039	0	-0.123
GENE778X	253782	" LASS6  :  LAG1 homolog, ceramide synthase 6"	1	0.133	-0.224	-0.105	0.196	0.914	-0.0165	-0.0605	0.0735	2.16	2.45	0.986	1.04	0.722	0.306	-0.159	-0.233	-0.446	-0.309
GENE2414X	2308	 FOXO1 :  Forkhead box O1	1	0.0153	0.0243	-0.0318	-0.00675	0.462	0.179	-0.286	-0.118	3.88	3.93	1.19	1.44	0.0392	0.297	-0.176	-0.407	-1.12	-0.989
GENE2752X	10418	" SPON1  :  spondin 1, extracellular matrix protein"	1	0.468	0.482	-0.369	-0.58	0.929	0.0985	0.658	0.283	2.26	2.31	0.81	1.1	1.17	0.546	0.732	0.0275	-0.213	-0.15
GENE3411X	10920	 COPS8 :  COP9 constitutive photomorphogenic homolog subunit 8 (Arabidopsis)	1	-0.129	0.255	0.009	-0.136	0.543	-0.383	0.228	-0.103	1.65	2.07	0.379	0.136	0.375	-0.155	-0.145	-0.479	-0.653	-0.731
GENE161X	3110	 MNX1 :  Motor neuron and pancreas homeobox 1	1	-1.33	-1.66	1.61	1.38	-1.05	0.81	-0.809	0.91	1.81	1.67	-0.568	0.239	-0.812	0.968	-1.38	0.874	-0.75	-0.428
GENE332X	9840	 KIAA0748 :  KIAA0748	1	0.699	-0.367	0.267	-0.598	-0.889	0.455	-0.654	0.965	1.76	2.43	0.117	-0.366	0.773	0.203	-0.857	0.559	-0.675	-0.883
GENE1416X	8404	 SPARCL1 :  SPARC-like 1 (hevin)	1	0.301	0.165	-0.291	-0.176	0.323	-0.133	0.488	0.057	0	3.02	-0.201	-0.244	0.435	0.755	0.155	-0.169	0.237	0.029
GENE2782X	2289	 FKBP5 :  FK506 binding protein 5	1	-0.006	-0.122	-0.108	0.237	0.476	-0.24	-0.069	-0.33	5.2	5.33	0.102	0.339	0.088	-0.362	0.328	0.184	-0.07	0.382
GENE1733X	916	" CD3E :  CD3e molecule, epsilon (CD3-TCR complex)"	1	-1.32	-0.36	1.68	0	-1.2	1.65	-0.567	1.42	2.54	1.33	-0.076	0.521	-0.44	1.05	-0.22	1.45	0.222	0.244
GENE54X	91584	 PLXNA4 :  Plexin A4	1	-0.084	-0.04	-0.096	0.219	0.348	0.112	-0.777	-1.09	2.03	2.05	-0.736	-0.549	-0.43	-1.29	-1.38	-0.984	-0.768	-1.54
GENE2441X	120071	 GYLTL1B :  Glycosyltransferase-like 1B	1	-0.189	-0.274	0.165	0.3	-0.482	1.66	-1.03	0.422	2	1.54	-0.54	0.877	-0.139	1.47	-0.595	1.9	-0.69	-0.211
GENE2915X	3554	" IL1R1 :  interleukin 1 receptor, type I"	1	0.772	-0.408	-0.34	-0.0245	0.409	-0.0015	0.0995	0.164	2.21	2.29	0.141	0.338	0.631	0.416	0.952	0.772	-1.7	-0.539
GENE967X	143458	 LDLRAD3  :  low density lipoprotein receptor class A domain containing 3	1	0.396	0.04	-0.166	-0.271	0.468	-0.298	0	-0.088	2.44	2.48	0.534	0.571	0.25	0.14	0.44	0.096	-1.03	-0.606
GENE2808X	81704	 DOCK8 :  Dedicator of cytokinesis 8	1	-0.314	-0.75	0.874	0.189	-0.632	0.862	-0.937	0.872	2.17	1.41	0.324	0.411	0.02	0.33	-0.93	2.09	-0.018	-0.706
GENE1377X	1950	 EGF :  Epidermal growth factor (beta-urogastrone)	1	0.039	-0.687	0.447	0.202	-0.969	0.935	-0.494	0.415	1.71	2.21	0.357	0.534	0.483	0.523	-0.687	2.2	-0.155	-0.283
GENE901X	415	 ARSE :  Arylsulfatase E (chondrodysplasia punctata 1)	1	-0.049	-0.155	0.099	0.104	0.203	0.357	-0.342	0.127	1.14	3.83	0	0.456	0.445	0.935	-0.045	2.09	-0.173	0.229
GENE3063X	57565	 KLHL14 :  Kelch-like 14 (Drosophila)	1	-0.38	-0.056	0.158	0.278	-0.393	0.581	-0.178	-0.234	2.08	1.24	-0.418	0.135	-0.091	0.078	-0.241	2.01	-0.328	-0.677
GENE1988X	4113	" MAGEB2 :  Melanoma antigen family B, 2"	1	-0.706	-0.512	0.982	0.237	-0.614	1.1	-0.489	2.02	2.67	0.944	0.222	-0.241	-0.002	0.548	0.548	1.05	0	-0.018
GENE1252X	117248	 GALNTL2 :  UDP-N-acetyl-alpha-D-galactosamine	1	1.16	0.333	-0.773	-0.718	-1.03	-0.185	0.296	0.105	1.81	1.96	-2.41	-2.38	-1.17	-2.03	0.333	-0.001	-2.12	-1.45
GENE3500X	285733	 LOC285733 :  Hypothetical LOC285733	1	0.281	-0.075	-0.171	-0.036	-0.027	1.1	0.278	1.41	2.56	2.8	-1.08	0	0	0	-0.305	1.13	-0.483	-0.181
GENE1234X	477	" ATP1A2 :  ATPase, Na+/K+ transporting, alpha 2 polypeptide"	1	-0.011	-0.067	0.197	-0.118	-0.759	-0.135	-0.724	-0.535	1.22	1.75	-1.38	-1.82	-2.4	-1.18	-0.757	-0.771	0	-1.98
GENE365X	51384	" WNT16 :  wingless-type MMTV integration site family, member 16"	1	0.874	0.058	-0.268	-0.663	-0.614	-0.79	-1.12	-1.56	1.57	1.39	-2.13	-1.8	-1.51	-1.52	-0.782	-1.19	-1.8	-1.9
GENE494X	3562	" IL3 :  interleukin 3 (colony-stimulating factor, multiple)"	1	-0.339	-0.025	0.179	0.184	-0.257	0.737	-0.522	-0.353	1.44	2.34	-1.25	-0.804	0.675	-0.495	-1.32	1.01	0	-1.08
GENE1714X	4675	 NAP1L3 :  Nucleosome assembly protein 1-like 3	1	0.204	-0.182	0.272	-0.293	0.776	-0.61	-1.45	-1.18	0.945	1.25	-1.23	-1.57	-2.73	-1.95	-1.37	-0.836	-2.68	-2.73
GENE1554X	1949	 EFNB3 :  Ephrin-B3	1	-0.366	-0.602	0.412	0.557	-1.02	0.13	-1.85	-0.5	-0.565	-0.296	-3.03	-0.711	-2.83	-0.682	-2.34	-1.04	-2.76	-1.08
GENE2970X	5745	 PTH1R :  Parathyroid hormone 1 receptor	1	-0.146	-0.052	0.022	0.177	-0.344	0.5	0	-0.9	0.245	0.274	-1.76	-2.28	-2.37	-2.2	-2.33	-1.3	-2.51	-2.67
GENE927X	2139	 EYA2 :  Eyes absent homolog 2 (Drosophila)	1	-0.164	0.3	-0.096	-0.041	0.738	0.532	-0.427	-0.398	1.69	1.9	-1.45	-1.98	-2.1	-1.29	-0.95	-1.51	0	-1.98
GENE2500X	148418	 SAMD13 :  Sterile alpha motif domain containing 13	1	0.009	-0.067	-0.043	0.102	0.601	0.325	0	-0.595	0.91	1.03	-1.47	-1.56	0	-0.927	-0.777	-0.681	-1.75	-1.64
GENE2893X	1287	" COL4A5 :  Collagen, type IV, alpha 5"	1	0.176	-0.31	0.074	0.059	0.248	-0.098	-0.277	-0.588	0.537	0.796	-2.34	-1.87	-1.37	-1.05	-1.22	-0.804	-1.49	-2.1
GENE3252X	2006	 ELN :  elastin	1	0.061	0.235	-0.211	-0.086	0.673	2.26	0.138	-0.163	2.84	2.75	-2.05	-1.23	-1.25	-1.1	-1.1	1.05	-0.783	-1.42
GENE2243X	783	" CACNB2 :  Calcium channel, voltage-dependent, beta 2 subunit"	1	0.031	0.275	0.069	-0.376	0.883	0.377	0.338	-0.123	1.9	2.21	-1.59	-1.75	-1.56	-1.79	-0.625	-0.549	-0.653	-1.09
GENE116X	4885	 NPTX2 :  Neuronal pentraxin II	1	-0.311	0.233	-0.123	0.202	0.711	0.625	0.316	0.155	2.11	2.69	-0.003	-0.256	-1.43	-1.34	-0.367	-0.721	0.265	-0.873
GENE1503X	3908	" LAMA2 :  Laminin, alpha 2"	1	0.504	0.258	-0.378	-0.383	0.096	0.44	-0.079	-0.14	1.86	2.21	-0.398	-0.611	-1.17	-1.19	-0.082	-0.716	-0.86	-0.368
GENE826X	1831	" TSC22D3  :  TSC22 domain family, member 3"	1	0.0725	-0.0635	0.0105	-0.0195	-0.133	-0.154	0.128	0.0985	2.6	2.52	-0.242	-0.198	-1.52	-1.31	-0.146	0.065	0.405	-0.467
GENE2834X	9475	" ROCK2 :  Rho-associated, coiled-coil containing protein kinase 2"	1	0.469	-0.002	-0.258	-0.208	0.016	-0.195	-0.254	-0.19	1.5	1.72	-0.148	-0.221	-0.977	-1.11	0.498	-0.041	-1.23	-0.298
GENE168X	1510	 CTSE :  cathepsin E	1	0.506	-0.19	-0.326	0.009	-0.542	-0.478	-0.317	-0.178	1.46	1.66	-0.916	-0.619	-2.06	-2.06	0.38	0.246	-2.57	-1.54
GENE2278X	2149	 F2R :  Coagulation factor II (thrombin) receptor	1	0.473	-0.402	0.102	-0.173	-0.625	-0.506	-0.504	0.25	0.984	1.31	-1.26	-1.08	-2.57	-1.24	0.595	-0.137	-3.29	-1.48
GENE1795X	121512	" FGD4 :  FYVE, RhoGEF and PH domain containing 4"	1	0.731	0.035	-0.381	-0.386	0.283	-0.343	0.148	0.027	0.912	1.33	-0.891	-0.664	-1.28	-2.1	-0.015	-0.379	-2.24	-1.96
GENE35X	115677	 NOSTRIN :  Nitric oxide synthase trafficker	1	0.256	0.12	-0.146	-0.231	-0.482	0.232	0	-0.308	0.487	0.636	-1.24	-0.919	-1.65	-0.86	-0.86	-0.484	0	-1.94
GENE2499X	367	 AR :  Androgen receptor	1	0.311	0.205	-0.281	-0.236	0.793	0.107	-0.372	-0.823	1.08	1	-1.72	-1.76	-1.92	-1.98	-1.46	-1.12	-0.413	-1.43
GENE2940X	8218	" CLTCL1 :  Clathrin, heavy chain-like 1"	1	-0.141	-0.047	-0.273	0.462	0.171	0.445	-0.234	-0.635	1	0.639	-2.03	-1.92	-1.74	-1.7	-0.997	-0.521	-0.235	-0.613
GENE2689X	9768	 KIAA0101 :  KIAA0101	1	-0.186	0.258	0.022	-0.093	-0.544	-0.67	-1.31	-1.77	-0.945	-0.486	-2.32	-2.07	-1.95	-1.94	-1.24	-1.2	0	-1.12
GENE3176X	6563	" SLC14A1 :  Solute carrier family 14 (urea transporter), member 1 (Kidd blood group)"	1	-0.34	-0.011	0.133	0.218	-1.39	-0.969	-1.33	-0.939	-0.459	-1.13	-1.63	-1.09	-1.58	-1.18	-1.95	-0.835	-1.84	-1.65
GENE1298X	3603	 IL16 :  Interleukin 16 (lymphocyte chemoattractant factor)	1	-0.292	-0.32	-0.127	0.588	-0.9	0.108	-0.54	0.00933	0.594	0.36	-0.934	-0.485	-1.1	-0.788	-1.75	-0.9	-1.68	-1.55
GENE2336X	5136	" PDE1A :  Phosphodiesterase 1A, calmodulin-dependent"	1	-0.714	-0.01	0.724	0	-0.032	-0.158	-0.787	-0.078	0.417	0.276	-0.076	-0.749	-1.34	-0.67	-1.19	-0.674	-1.55	-1.67
GENE1146X	10656	" KHDRBS3 :  KH domain containing, RNA binding, signal transduction associated 3"	1	0.279	0.013	-0.133	-0.158	0	-0.185	-0.864	-0.735	0.09	0.389	0.237	0.094	-1.49	-1.65	-1.03	-1	-3.34	-2.54
GENE263X	9201	 DCLK1 :  Doublecortin-like kinase 1	1	0.44	0.087	-0.0857	-0.441	-0.112	-0.278	-0.131	-0.281	1.51	1.72	0.574	0.778	-0.433	-0.85	-0.0397	-0.467	-2.3	-1.34
GENE739X	5166	" PDK4 :  Pyruvate dehydrogenase kinase, isozyme 4"	1	-0.676	-0.053	0.466	-0.074	0.335	0.259	0.27	0.404	2.45	2.2	1.3	2.3	-0.778	0.117	0.302	0.488	-1.18	-1.03
GENE945X	55638	 GOLSYN :  Golgi-localized protein	1	0.434	0.338	-0.238	-0.533	0.806	0.67	0.211	0.14	1.65	1.67	1.15	1.64	0.018	0.368	-0.122	0.204	0	-0.248
GENE907X	26084	 SGEF :  Src homology 3 domain-containing guanine nucleotide exchange factor	1	-0.016	-0.102	0.162	-0.043	0.676	0.35	-0.059	-0.17	1.4	1.57	1.92	1.85	0.768	0.968	-0.302	0.284	-0.29	-0.218
GENE16X	57211	 GPR126  :  G protein-coupled receptor 126	1	-2.52	-1.1	1.73	1.89	-2.01	1.21	-2.44	-3	-0.685	-0.326	0.862	-2.23	-0.272	-2.54	0	-2.38	-2.54	-2.84
GENE962X	2621	 GAS6 :  growth arrest-specific 6	1	-0.224	0.22	-0.136	0.139	-0.742	-0.168	-0.607	-1.02	-0.563	-0.464	-2.16	-1.33	-0.27	-0.85	-0.77	-0.724	-1.23	-0.506
GENE1430X	5627	 PROS1 :  Protein S (alpha)	1	0.061	0.045	-0.051	-0.056	0.103	-0.323	-0.012	0.147	0.802	1.41	-3.35	-3.6	0.365	-0.085	0.125	-0.109	-0.493	-0.071
GENE2227X	4811	 NID1 :  Nidogen 1	1	0.204	0.188	-0.028	-0.363	0.386	-0.46	0.391	-0.49	1.1	1.56	-2.76	-2.16	1.49	0.738	1.03	0.034	0	0.342
GENE1255X	11167	 FSTL1 :  follistatin-like 1	1	0.091	-0.055	-0.141	0.104	-0.487	-0.503	0.208	0.357	0	0	-3.13	-3.23	1.32	1	0.605	0.221	-0.353	0
GENE1735X	91624	 NEXN :  nexilin (F actin binding protein)	1	0.137	0.0005	-0.0405	-0.0955	0.244	-0.417	0.368	0.207	2.74	3.07	-2.91	-3.25	2.16	1.78	0.611	0.257	0.21	-0.131
GENE1583X	10516	 LOC100287962 :  Hypothetical protein LOC100287962	1	0.036	-0.1	-0.136	0.199	-0.102	-0.048	-0.037	0.012	0.887	0.996	-2.22	-2.63	0.78	0.49	-0.45	-0.494	-0.778	-0.816
GENE1434X	1063	" CENPF :  Centromere protein F, 350/400ka (mitosin)"	1	-0.508	-0.069	0.005	0.445	-1.23	-1.34	-1.37	-1.08	-1.25	-0.868	-1.8	-1.46	-1.26	-1.13	-1.47	-1.2	-1.65	-1.11
GENE1380X	151827	 LRRC34 :  Leucine rich repeat containing 34	1	0.444	0.088	0.072	-0.603	0.126	0.1	0.021	0.13	0.645	0.734	0	-1.9	0	-0.062	0.538	-0.296	-1.14	-0.468
GENE929X	1031	" CDKN2C :  Cyclin-dependent kinase inhibitor 2C (p18, inhibits CDK4)"	1	0.029	-0.087	-0.093	0.152	-1.18	-0.855	-0.799	-0.65	-0.475	-0.336	-2.96	-2.84	-1.19	-1.04	-0.432	-0.611	-2.1	-1.46
GENE1611X	389136	 VGLL3 :  Transcribed locus	1	0.67	0	-0.262	-0.407	0.472	-0.714	0.287	-0.064	0.921	1.11	-2.97	-3.15	-0.446	-1.06	1.36	0.84	-2.16	-0.502
GENE1043X	307	 ANXA4 :  Annexin A4	1	-0.021	-0.017	0.007	0.032	-0.379	-0.355	0.676	0.765	0.55	0.889	-2.57	-2.36	-0.077	-0.677	0.593	0.469	0	-0.493
GENE1482X	7465	 WEE1 :  WEE1 homolog (S. pombe)	1	0.48	0.026	-0.16	-0.345	-0.721	-0.335	0.386	0.258	0.483	0.512	-2.29	-2.14	-1.11	-1.4	0.906	0.595	-1.11	-0.58
GENE3510X	84532	 ACSS1 :  Acyl-CoA synthetase short-chain family member 1	1	-0.0425	-0.0185	-0.0995	0.161	-0.326	0.368	0.2	0.314	0.928	0.938	-2.63	-2.35	-1.13	-0.949	0.642	0.723	-0.415	0.881
GENE3415X	9087	" TMSB4Y :  Thymosin beta 4, Y-linked"	1	-0.259	0.165	0.049	0.044	0.043	-0.423	0.068	-0.233	-0.028	0.541	-2.66	-2.68	-0.285	-0.455	0.245	0.471	0.487	0.219
GENE1410X	81493	" SYNC :  syncoilin, intermediate filament protein"	1	0.034	0.148	-0.018	-0.163	-0.324	0.14	-0.349	-0.23	0.085	0.274	-2.13	-2.09	-0.332	-0.322	0.138	0.114	0.06	0.072
GENE1435X	113612	" CYP2U1 :  Cytochrome P450, family 2, subfamily U, polypeptide 1"	1	0.664	-0.102	-0.338	-0.223	0.476	-0.83	-0.329	-0.44	0.585	0.454	-2.2	-1.84	-0.362	-0.472	0.618	0.204	-0.89	0.212
GENE1052X	9223	" MAGI1 :  membrane associated guanylate kinase, WW and PDZ domain containing 1"	1	0.023	-0.318	0.0535	0.0935	-0.312	0.0765	-0.458	-0.0485	0.447	0.581	-2.32	-1.05	0.145	0.0095	0.669	0.775	-0.911	0.708
GENE498X	25840	 METTL7A  :  methyltransferase like 7A	1	0.0575	0.0465	-0.109	0.0055	-0.0255	-0.0165	0.229	0.273	2.54	2.17	-2.02	-1.89	1.53	1.42	1.88	1.63	0	1.59
GENE1539X	25840	 METTL7A :  methyltransferase like 7A	1	0.0575	0.0465	-0.109	0.0055	-0.0255	-0.0165	0.229	0.273	2.54	2.17	-2.02	-1.89	1.53	1.42	1.88	1.63	0	1.59
GENE3465X	5980	" REV3L :  REV3-like, catalytic subunit of DNA polymerase zeta (yeast)"	1	0.194	-0.0225	-0.174	0.0015	-0.414	-0.723	0.105	0.47	0.88	1.24	-2.42	-2.24	0.537	0.163	1.02	0.604	0.312	1.08
GENE2254X	133	 ADM :  Adrenomedullin	1	-0.015	-0.471	0.218	0.268	-0.373	-0.289	0.242	0.206	0.366	0.495	-2.74	-2.59	1.25	0.709	1.24	0.75	0.005	1.06
GENE2046X	8407	 TAGLN2 :  Transgelin 2	1	-0.034	0.35	-0.146	-0.171	-1.27	-0.458	0.033	-0.208	-0.063	0.136	0	-1.6	0.22	0.35	0.3	0.376	-0.478	0.854
GENE376X	284	 ANGPT1 :  Angiopoietin 1	1	0.449	0.053	0.127	-0.628	0.271	1.01	0	1.62	1.99	1.65	0.307	0.034	2.16	1.92	2.46	2.18	0	1.96
GENE2758X	3638	 INSIG1 :  Insulin induced gene 1	1	0.64	-0.126	-0.367	-0.147	-1.37	-0.794	-0.238	0.266	-0.289	-0.395	-2.02	-1.96	-0.161	-0.326	0.754	0.484	-0.169	0.793
GENE2548X	419	 ART3 :  ADP-ribosyltransferase 3	1	0.879	-1.24	0.467	-0.108	-1.11	1.23	0.566	1.27	2.17	1.06	-0.473	0.124	0.753	0.853	0.603	1.68	0	0.597
GENE2972X	3491	" CYR61 :  Cysteine-rich, angiogenic inducer, 61"	1	0.123	0.0137	-0.0623	-0.074	-1.32	-1.17	-0.75	-0.701	0.801	1.08	-2.37	-2.33	-0.456	-0.683	0.577	-0.104	-0.617	-0.126
GENE87X	857	" CAV1 :  Caveolin 1, caveolae protein, 22kDa"	1	0.424	-0.297	-0.348	0.047	-1.51	-1.16	-0.944	-0.9	0.4	1.47	-3.11	-2.86	-1.38	-1.68	0.663	0.439	-1.81	-0.043
GENE2221X	6591	 SNAI2 :  Snail homolog 2 (Drosophila)	1	0.635	-0.076	-0.282	-0.277	0.487	-0.355	-0.108	-0.054	2.13	2.24	-1.12	-0.77	0.749	0.769	0.854	0.945	-0.055	1.49
GENE777X	60	" ACTB :  Actin, beta"	1	0.476	-0.0484	-0.402	0.0706	-1.2	-1.11	-0.973	-1.12	1.26	1.43	-1.59	-1.59	-0.702	-0.42	1.16	1.26	-0.866	1.3
GENE3348X	22943	 DKK1 :  Dickkopf homolog 1 (Xenopus laevis)	1	0.181	0.225	-0.341	-0.066	-2.31	-1.46	0.888	0.687	1.34	2.54	-1.2	-0.714	-0.245	-0.585	1.52	1.13	-0.643	0.679
GENE1227X	8399	" PLA2G10 :  phospholipase A2, group X"	1	-0.046	0.218	-0.098	-0.073	-1.86	-0.94	0.841	1	0	2.16	-0.548	-0.631	-0.362	-0.242	1.97	0.894	0	0.622
GENE1971X	6721	 SREBF2 :  Sterol regulatory element binding transcription factor 2	1	0.874	-0.292	-0.138	-0.443	-1.04	-0.57	-0.169	0.84	0.745	0.974	-0.018	-0.411	0.338	0.658	2.4	1.61	0.13	2
GENE3564X	5874	" RAB27B :  RAB27B, member RAS oncogene family"	1	0.056	0.02	-0.086	0.009	-1.26	0.042	0.863	0.902	0.277	-0.044	-0.126	-0.169	0.52	0.5	2.25	1.99	-0.058	0.444
GENE2063X	1230	 CCR1 :  Chemokine (C-C motif) receptor 1	1	0.0725	-0.264	0.11	0.0805	-0.795	1.61	0.739	1.08	1.47	0.818	-0.355	-0.237	-0.439	0.776	1.3	2.06	0.898	1.45
GENE3531X	29128	 UHRF1 :  Ubiquitin-like with PHD and ring finger domains 1	1	0.03	-0.246	0.003	0.213	-0.983	-0.544	-0.583	-0.284	-0.249	-0.04	-1.82	-1.8	-1.07	-0.816	0.589	0.18	0.091	0.833
GENE1853X	1528	 CYB5A :  Cytochrome b5 type A (microsomal)	1	0.271	-0.125	-0.291	0.144	-0.287	-0.143	0.558	0.637	1.28	1.25	-2.38	-2.59	-0.015	-0.165	1.48	1.43	1.97	2.53
GENE1992X	284618	 C1orf104 :  chromosome 1 open reading frame 104	1	1.68	0	-0.999	-0.684	-2.21	-1.14	-0.45	0.289	0.414	0.063	-2.22	-1.64	-0.833	-1.41	1.11	1.68	0	2.42
GENE3141X	254887	" ZDHHC23 :  Zinc finger, DHHC-type containing 23"	1	-0.026	0.068	-0.028	-0.013	1.08	0.11	0.781	0.74	0.785	0.744	-0.038	-0.011	0.628	-0.232	1.09	1.63	1.43	2.03
GENE3499X	219	" ALDH1B1 :  Aldehyde dehydrogenase 1 family, member B1"	1	-0.232	-0.0435	0.173	0.103	-0.272	-0.069	-0.12	-0.0953	0.0035	0.338	-0.992	-0.895	-1.37	-0.801	1.15	0.615	1.85	1.67
GENE3480X	27346	 TMEM97 :  Transmembrane protein 97	1	0.0515	0.0955	-0.0755	-0.0705	0.484	-0.358	-0.142	-0.0025	-0.0375	0.157	-0.39	-0.758	-1.84	-1.36	0.581	0.0215	1.5	1.21
GENE1219X	84823	" LMNB2 :  Transcribed locus, moderately similar to XP_002345172.1 PREDICTED"	1	0.223	-0.063	-0.159	0	-1.18	-0.741	-0.93	-0.641	-0.346	-0.367	-1.52	-1.51	-2.49	-2.34	-0.883	-0.777	-0.241	0.791
GENE422X	9493	 KIF23 :  Kinesin family member 23	1	-0.501	-0.082	0.242	0.342	-1.52	-1.61	-1.61	-1.5	-0.94	-0.811	-1.84	-1.86	-1.99	-2.35	-1.22	-1.3	-0.86	-0.608
GENE3505X	54492	 NEURL1B :  Neuralized homolog 1B (Drosophila)	1	-0.176	0.078	-0.048	0.147	-0.794	-0.96	-1.08	-0.88	-0.535	-0.286	-2.19	-2.22	-1.81	-2.03	0	-0.736	-0.43	0.592
GENE3419X	79754	 ASB13 :  Ankyrin repeat and SOCS box-containing 13	1	-0.196	0.048	0.192	-0.043	-0.204	-0.37	0.011	-0.16	0.475	0.324	-2.27	-1.63	-2.35	-1.54	-0.062	-0.256	1.07	0.132
GENE3248X	10682	 EBP :  Emopamil binding protein (sterol isomerase)	1	-0.359	-0.125	-0.141	0.624	-1.44	-0.573	-0.902	-0.383	-0.658	-0.759	-3.55	-3.38	-3.12	-2.77	-0.775	-0.679	-0.093	-0.211
GENE482X	284749	 LOC284749 :  Hypothetical LOC284749	1	-0.164	0.0405	0.0245	0.0995	-0.306	-1.27	-0.632	-0.703	-0.583	-0.523	-2.1	-1.25	-1.79	-1.15	-0.965	-0.324	-0.455	-0.0155
GENE1044X	306	 ANXA3 :  Annexin A3	1	-0.306	-0.282	0.292	0.297	-1.95	-0.84	-0.959	-0.8	-1.04	-0.756	-3.44	-1.92	-3	-1.58	-0.782	-0.886	-0.16	-0.488
GENE3057X	1717	 DHCR7 :  7-dehydrocholesterol reductase	1	0.104	0.088	-0.168	-0.023	-0.734	-0.17	-0.719	-0.06	-0.595	-0.996	-2.83	-2.68	-2.82	-2.34	-0.572	-0.356	0.62	0.152
GENE12X	4598	 MVK :  Mevalonate kinase	1	-0.306	-0.072	0.192	0.187	-0.924	-0.07	-0.489	0.46	-0.325	-0.226	-1.97	-1.39	-2.81	-1.23	-0.242	-0.056	0.63	0.752
GENE1931X	2224	" FDPS :  Farnesyl diphosphate synthase (farnesyl pyrophosphate synthetase, dimethylallyltranstransferase, geranyltranstransferase)"	1	-0.116	0.328	-0.108	-0.103	-1.21	-0.6	-0.429	-0.06	-1.52	-1.42	-2.93	-3.05	-3.34	-3.14	-0.272	-0.316	2.06	0.672
GENE943X	79140	 CCDC28B :  coiled-coil domain containing 28B	1	-0.281	0.263	-0.043	0.062	-0.139	0.355	-0.254	-0.125	-0.92	-0.731	-2.3	-2.91	-2.57	-1.94	0.303	-0.181	1.84	1.21
GENE751X	29929	" ALG6 :  Asparagine-linked glycosylation 6, alpha-1,3-glucosyltransferase homolog (S. cerevisiae)"	1	0.026	-0.01	0.004	-0.021	1.11	-0.638	-0.237	-0.508	0.247	0.386	-1.82	-1.43	-0.03	-0.64	0.48	-0.144	0	1.36
GENE363X	332	 BIRC5 :  Baculoviral IAP repeat-containing 5	1	-0.829	0.201	0.134	0.494	-0.897	-0.873	-1.11	-0.613	-1.44	-0.778	-1.92	-1.73	-1.39	-1.1	-1.32	-1.03	0.348	-0.685
GENE3114X	4846	 NOS3 :  nitric oxide synthase 3 (endothelial cell)	1	-0.498	0.222	0.0505	0.225	-0.266	0.283	-0.17	-0.0365	-0.371	-0.0175	-1.28	-2.25	-0.893	-1.08	-0.933	-0.358	1.75	-0.234
GENE880X	8714	" ABCC3 :  ATP-binding cassette, sub-family C (CFTR/MRP), member 3"	1	0.054	0.058	-0.178	0.067	-0.034	0.64	-0.299	-0.38	0.025	0.094	-1.97	-2.06	-1.06	-0.772	-0.552	-0.606	1.71	1.34
GENE2365X	51659	 GINS2 :  GINS complex subunit 2 (Psf2 homolog)	1	-0.939	0.265	0.229	0.444	-0.187	-0.103	-0.512	-0.633	-0.498	-0.769	-2.51	-2.46	-2.79	0.275	-1.23	-0.779	0.637	-0.311
GENE2809X	79365	" BHLHE41 :  Basic helix-loop-helix family, member e41"	1	0.316	0.02	-0.156	-0.181	0.198	-0.128	-0.307	-0.628	-0.443	-0.204	-2.78	-2.42	-0.61	-0.64	-1.22	-1.68	1.11	1.03
GENE1177X	50853	 VILL :  Villin-like	1	-0.496	0.228	-0.028	0.297	0.176	0.82	0.291	0.35	-1.11	-1.1	-1.82	-1.85	-0.772	-0.712	-1.25	-0.566	1.9	0.922
GENE3320X	57125	 PLXDC1 :  Plexin domain containing 1	1	0.051	0.625	-0.401	-0.276	0.653	0.597	0.448	-0.293	-1.88	-1.72	-2.69	-2.58	-1.14	-1.27	-0.665	-1.36	1.91	1.04
GENE3532X	9144	 SYNGR2 :  Synaptogyrin 2	1	-0.461	0.163	0.027	0.272	0.181	0.425	0.196	-0.235	-1.34	-1.22	-1.95	-2.12	-1.48	-1.38	-0.947	-0.731	1.2	0.887
GENE2717X	8506	 CNTNAP1 :  Contactin associated protein 1	1	-0.324	0.33	-0.056	0.049	-0.332	-0.038	-0.407	-0.498	-1.86	-1.86	-1.93	-1.94	-2.22	-1.99	-1.19	-1.32	0.882	-0.186
GENE1229X	7297	 TYK2 :  Tyrosine kinase 2	1	-0.421	0.033	0.112	0.277	-0.059	0.09	-0.314	-0.47	-1.42	-1.31	-1.33	-1.64	-2.4	-1.84	-1.35	-1.3	1.44	-0.058
GENE1840X	25878	 MXRA5 :  Matrix-remodelling associated 5	1	-0.136	0.295	0.009	-0.236	0.418	-0.523	0.138	-0.418	-1.72	-1.4	-1.64	-1.95	-1.29	-1.5	-0.565	-1.15	0.374	-1.08
GENE1357X	2151	 F2RL2 :  Coagulation factor II (thrombin) receptor-like 2	1	-0.416	0.268	0.172	-0.023	-0.174	-0.2	0.871	0.6	-1.92	0	-2.01	-2.08	-1.03	-1.37	-0.012	-0.406	0.52	-0.318
GENE2514X	55540	 IL17RB :  interleukin 17 receptor B	1	-0.133	0.142	-0.0645	0.0555	-0.935	0.329	0.364	0.123	-1.59	-1.45	-1.68	-1.58	-1.72	-1.64	-0.614	-0.532	-0.526	-0.164
GENE3620X	23604	 DAPK2 :  Death-associated protein kinase 2	1	0.251	0.47	-0.226	-0.496	0.018	-0.103	0.228	-0.068	-1.63	-1.43	-1.58	-1.89	-1.54	-1.61	-0.085	-0.519	0.222	-0.781
GENE1359X	1120	 CHKB :  choline kinase beta	1	-0.169	0.315	-0.201	0.054	-0.597	-0.293	0.518	-0.023	-2.2	-2.27	-2.75	-3.49	-2.75	-1.83	-0.325	-0.689	0.907	-0.911
GENE3177X	3083	 HGFAC :  HGF activator	1	0.016	0.15	-0.216	0.049	-1.06	-0.338	-0.137	-0.258	-2.01	-2.08	-2.39	-2.47	-2.3	-1.95	-0.7	-0.714	0.102	-0.666
GENE466X	3710	" ITPR3 :  Inositol 1,4,5-triphosphate receptor, type 3"	1	-0.009	0.015	-0.251	0.244	-1.26	-0.313	-0.462	-0.543	-1.91	-1.87	-2.29	-2.32	-2.02	-1.73	-0.755	-0.539	-0.253	-0.361
GENE766X	595	 CCND1 :  Cyclin D1	1	-0.419	0.435	-0.091	0.074	-1.43	-0.353	-0.032	-0.203	-2.17	-1.93	-2.1	-2.01	-1.54	-1.5	-0.165	-0.489	0.677	0.029
GENE1124X	3738	" KCNA3 :  Potassium voltage-gated channel, shaker-related subfamily, member 3"	1	0.324	0.348	-0.128	-0.543	-1.44	-0.38	1.19	0.44	-1.77	-1.99	-2.06	-1.57	-2.3	-1.64	1.41	0.384	2.11	0.802
GENE3166X	115265	 DDIT4L :  DNA-damage-inducible transcript 4-like	1	1.34	1.38	-1.27	-1.45	0.978	-0.988	1.21	-1.43	-3.7	-3.41	-2.11	-3.55	-1.07	-3.06	1.65	0	0.622	-0.866
GENE2980X	56256	 SERTAD4 :  SERTA domain containing 4	1	0.186	-0.13	-0.026	-0.031	0.658	-0.008	-0.617	-0.538	-1.57	-1.95	-2.17	-1.49	-1.21	-1.47	-0.52	-0.264	-0.798	-1.42
GENE1478X	30811	 HUNK :  Hormonally up-regulated Neu-associated kinase	1	0.24	0	-0.252	0.013	0.142	0.236	-0.183	-0.184	-2.74	-2.75	-2.84	-2.52	-1.81	-1.9	-1.41	-1.19	-1.48	-1.68
GENE312X	79991	 OBFC1 :  oligonucleotide/oligosaccharide-binding fold containing 1	1	0.799	0.723	-0.753	-0.768	0.841	-1.25	0.256	-1.07	-1.75	-1.82	-2.1	-2.02	-1.72	-1.25	-0.747	-1.97	-1.01	-1.69
GENE1787X	51673	 TPPP3 :  Tubulin polymerization-promoting protein family member 3	1	0.049	0.493	-0.233	-0.308	-0.549	-0.185	-0.404	-0.645	-1.78	-1.52	-1.88	-1.61	-1.78	-1.27	-1.64	-0.991	-1.47	-1.44
GENE816X	23452	 ANGPTL2 :  angiopoietin-like 2	1	-0.097	0.207	-0.109	0	0.765	0.089	0.53	0.129	-3.98	-3.86	-5.99	-5.99	-2.96	-3.01	-0.863	-1.11	-3.47	-4.21
GENE2351X	9145	 SYNGR1 :  Synaptogyrin 1	1	0.025	0.289	-0.127	-0.187	0.477	0.396	0.097	0.161	-1.32	-0.82	-2.57	-1.99	-1.16	-0.771	-0.681	-0.615	-1.94	-0.937
GENE1422X	132299	 OCIAD2 :  OCIA domain containing 2	1	-0.195	0.169	0.043	-0.017	0.222	0.131	0.067	-0.144	-1.1	-0.945	-2.49	-2.29	-1.35	-1.1	-0.726	-1.05	-1.3	-2.25
GENE2140X	51741	 WWOX :  WW domain containing oxidoreductase	1	-0.346	-0.002	0.212	0.137	0.806	0.17	0.371	0.32	-0.515	-0.186	-1.61	-1.72	-0.562	-0.582	-0.582	-0.396	-0.77	-1.07
GENE124X	1028	" CDKN1C :  Cyclin-dependent kinase inhibitor 1C (p57, Kip2)"	1	-0.101	0.263	-0.013	-0.148	0.281	0.655	0.266	0.175	-0.91	-1.06	-2.64	-2.49	-1.73	-1.37	-0.757	-1.44	0	-2.25
GENE2636X	3613	 IMPA2 :  Transcribed locus	1	-0.346	-0.042	0.062	0.327	0.946	0.54	0.461	0.39	-0.485	-0.486	-1.83	-1.62	-0.832	-1.02	-0.492	-0.396	-1.67	-1.4
GENE3013X	10076	" PTPRU :  Protein tyrosine phosphatase, receptor type, U"	1	-0.231	0.313	-0.063	-0.018	-0.069	0.535	0.316	0.065	-1.93	-1.91	-3.3	-2.5	-2.46	-1.87	-1.8	-1.69	-2.19	-2.62
GENE996X	7481	" WNT11 :  Wingless-type MMTV integration site family, member 11"	1	0.576	-0.04	-0.336	-0.201	0.098	0.352	0.163	0.112	-1.97	-1.81	-2.57	-2.19	-1.54	-1.89	-1.39	-1.69	0	-2.67
GENE2902X	7022	 TFAP2C :  Transcription factor AP-2 gamma (activating enhancer binding protein 2 gamma)	1	-0.306	0.268	0.082	-0.043	0.906	0.05	0.831	0.3	-1.43	-1.49	-1.41	-1.57	-0.582	-0.862	-0.272	-0.556	-1.14	-2.53
GENE1617X	10396	" ATP8A1 :  ATPase, aminophospholipid transporter (APLT), class I, type 8A, member 1"	1	0.578	0.282	-0.345	-0.514	0.829	-0.671	0.815	-0.291	-1.16	-1.44	-1.04	-1.47	-0.734	-1.19	0.0365	-0.703	-1.93	-1.95
GENE1635X	1901	 S1PR1 :  Sphingosine-1-phosphate receptor 1	1	0.525	-0.161	-0.162	-0.202	1.52	0.436	0.697	0.586	-0.774	-0.735	-1.12	-0.655	-1.12	-0.961	0.059	-0.205	-1.91	-1.77
GENE1743X	6405	" SEMA3F :  Sema domain, immunoglobulin domain (Ig), short basic domain, secreted, (semaphorin) 3F"	1	0.009	0.418	-0.168	-0.258	0.236	0.565	0.671	0.5	-0.675	-0.541	-1.55	-1.08	-1.4	-0.702	-0.472	-0.376	-1.96	-1.32
GENE60X	285313	" IGSF10  :  immunoglobulin superfamily, member 10"	1	0.104	-0.202	-0.068	0.167	-0.864	-0.43	-0.579	-0.41	-0.935	-0.986	-1.66	-1.49	-1.59	-1.26	-0.792	-0.896	-1.71	-1.8
GENE298X	1278	" COL1A2 :  Collagen, type I, alpha 2"	1	0.244	0.058	-0.108	-0.193	0.166	-0.48	0.081	-0.14	0.155	0.404	-1.87	-2.06	-1.26	-1.6	-0.232	-0.286	-1.38	-0.858
GENE839X	5159	" PDGFRB :  Platelet-derived growth factor receptor, beta polypeptide"	1	0.239	-0.164	-0.193	0.119	-0.192	-0.292	-0.184	-0.355	-0.197	-0.191	-1.77	-1.56	-1.47	-1.26	-0.434	-0.551	-1.07	-0.91
GENE131X	6678	" SPARC :  Secreted protein, acidic, cysteine-rich (osteonectin)"	1	-0.01	0.119	-0.097	-0.012	-0.173	0.266	0.402	0.416	0.161	0.42	-2.55	-2.95	-2.09	-2.36	-0.481	-0.29	-1.5	-0.927
GENE2532X	978	 CDA :  Cytidine deaminase	1	-0.114	0.015	0.004	0.094	-1.38	-0.433	-0.762	-0.643	-0.668	-0.629	-2.18	-2.45	-2.32	-1.24	-1.2	-0.944	-0.788	-1.63
GENE2531X	2170	" FABP3 :  fatty acid binding protein 3, muscle and heart (mammary-derived growth inhibitor)"	1	0.213	0.153	-0.185	-0.18	-1.3	-0.527	-0.583	-0.227	-0.372	-0.319	-5.2	-5.35	-3.33	-3.29	-0.999	-1.03	-2.49	-2.24
GENE2617X	1293	" COL6A3 :  Collagen, type VI, alpha 3"	1	0.791	0.295	-0.541	-0.546	-0.462	0.072	0.153	-0.198	0.117	-0.189	-2.43	-2.54	-1.23	-1.14	-0.54	-0.509	-0.598	-0.831
GENE2552X	80230	 RUFY1 :  RUN and FYVE domain containing 1	1	0.521	-0.115	-0.391	-0.016	0.453	-0.443	-0.082	-0.213	-0.168	-0.199	-2.15	-2.31	-1.14	-1.54	-0.505	-0.619	-1.22	-0.931
GENE1593X	358	 AQP1 :  Aquaporin 1 (Colton blood group)	1	0.064	0.148	-0.308	0.097	-0.714	-0.21	-0.049	-0.2	-0.995	-1.29	-5.66	-5.19	-3.45	-3.57	-1.17	-0.876	0	-3.18
GENE407X	8092	 ALX1 :  ALX homeobox 1	1	-0.169	0.185	0.029	-0.046	0.113	-0.423	0.528	0.457	0.012	0.031	-1.77	-2.06	-0.985	-1.09	0.275	-0.059	0	-0.941
GENE2283X	51246	 SHISA5 :  Shisa homolog 5 (Xenopus laevis)	1	-0.594	0.54	0.024	0.029	0.208	-0.008	0.783	0.722	-0.863	-0.684	0	-2.54	-1.75	-1.69	-0.41	-0.394	0	-0.766
GENE2146X	6903	 TBCC :  Tubulin folding cofactor C	1	-0.152	0.166	-0.0295	0.0155	-0.064	0.0085	0.41	0.273	-0.497	-0.273	-1.46	-1.75	-1.43	-1.27	-0.382	-0.333	-0.577	-0.605
GENE2910X	10763	 NES :  Nestin	1	-0.591	0.293	0.257	0.042	-0.709	0.285	0	0.195	-1.19	-0.781	0	-2.84	-3.21	-1.68	-1.03	-1.04	-0.795	-1.89
GENE3336X	89848	 FCHSD1 :  FCH and double SH3 domains 1	1	0.057	0.0477	-0.0617	-0.0433	-0.508	-0.194	-0.176	-0.217	-0.809	-0.743	-1.53	-1.55	-1.94	-1.27	-0.829	-0.756	-0.774	-1.11
GENE576X	23313	 C22orf9 :  Chromosome 22 open reading frame 9	1	0.0475	0.0665	-0.19	0.0755	0.204	0.493	0.679	0.673	-0.462	-0.522	-1.81	-1.72	-1.54	-1.82	-0.128	0.0325	-0.742	-0.575
GENE1391X	5193	 PEX12 :  Peroxisomal biogenesis factor 12	1	-0.159	0.065	0.089	0.004	0.233	-0.113	0.328	0.297	-0.308	-0.149	-1.92	-2.03	-1.4	-1.67	0.045	-0.199	-0.793	-1
GENE2690X	5376	 PMP22 :  Peripheral myelin protein 22	1	-0.104	0.11	-0.016	0.009	0.068	-0.058	0	0.302	-0.263	-0.104	-2.48	-2.54	-1.59	-1.97	0.01	-0.004	-0.538	-1.11
GENE1401X	51285	" RASL12 :  RAS-like, family 12"	1	0.794	0.398	-0.728	-0.463	-0.604	-0.27	-0.029	-0.47	-1.01	-1.2	-3.78	-3.57	-2.8	-3	-0.162	-0.836	-1.32	-1.95
GENE1756X	4046	 LSP1 :  Lymphocyte-specific protein 1	1	-0.231	-0.127	0.367	-0.011	-0.755	-0.125	-0.377	-0.458	-1.06	-0.824	-2.04	-1.7	-1.76	-1.61	-0.747	-0.667	-0.913	-1.33
GENE1026X	3868	 KRT16 :  keratin 16	1	0.056	0.12	-0.186	0.009	-0.052	0.342	0.013	-0.058	-0.953	-0.724	-2.38	-2.46	-2.35	-1.68	-0.18	-0.484	0	-1.14
GENE2020X	51063	 CALHM2  :  calcium homeostasis modulator 2	1	0.304	0.558	-0.548	-0.313	0.326	0.24	0.421	-0.45	-0.935	-1.12	-3.21	-3.15	-2.49	-2.04	0.348	-0.716	0	-1.48
GENE584X	57217	 TTC7A :  Tetratricopeptide repeat domain 7A	1	-0.0682	0.0318	-0.0462	0.0828	-0.452	0.15	0.0648	-0.0582	-0.667	-0.558	-1.68	-1.55	-1.18	-1.12	-0.282	-0.284	-0.474	-0.822
GENE3495X	85456	" TNKS1BP1 :  Tankyrase 1 binding protein 1, 182kDa"	1	-0.239	0.155	0.029	0.054	-0.407	-0.203	-0.182	0.257	-1.12	-0.649	-2.32	-2.75	-2.19	-1.2	0.165	-0.459	0	-0.751
GENE875X	25992	" SNED1 :  Sushi, nidogen and EGF-like domains 1"	1	-0.319	0.085	0.139	0.094	0.243	0.037	0.128	0.077	-0.398	-0.299	-1.76	-2.21	-1.23	-0.925	0.525	0.111	0.077	-0.581
GENE343X	1489	 CTF1 :  Cardiotrophin 1	1	0.246	0.69	-0.396	-0.541	-0.042	0	-0.077	-0.598	-0.653	-0.884	-2.29	-1.69	0	-1.16	0.06	-0.734	-0.588	-0.906
GENE666X	6401	 SELE  :  Selectin E (endothelial adhesion molecule 1)	1	-0.029	0.235	0.019	-0.226	-0.007	-0.383	-0.522	-0.543	-0.478	-0.599	-1.79	-2.2	-1.69	-0.885	-0.525	-0.429	-0.653	-0.811
GENE2208X	6603	" SMARCD2 :  SWI/SNF related, matrix associated, actin dependent regulator of chromatin, subfamily d, member 2"	1	-0.464	0.36	0.194	-0.091	0.268	0.002	0.043	-0.528	-0.303	-0.704	-1.94	-2.48	-1.58	-1.47	-0.55	-0.244	0.422	-1.61
GENE1810X	57648	 KIAA1522 :  KIAA1522	1	0.079	-0.117	0.027	0.012	-0.549	0.215	-0.324	-0.115	-0.59	-0.691	-3.2	-3.09	-2.08	-1.83	-0.917	-0.311	0	-0.753
GENE691X	826	" CAPNS1 :  Calpain, small subunit 1"	1	-0.217	0.317	-0.099	0	-0.435	-0.061	-0.25	-0.221	-0.506	-0.327	-1.77	-2.05	-1.21	-0.883	-0.593	-0.227	-0.341	-0.479
GENE2433X	9079	 LDB2 :  LIM domain binding 2	1	0.266	0.19	-0.186	-0.271	-0.192	-0.208	0	0.312	-1.95	-1.7	-4.4	-4.08	-1.99	-1.88	-1.03	-1.16	-1.9	-2.01
GENE1323X	4884	 NPTX1 :  Neuronal pentraxin I	1	-0.241	0.023	0.317	-0.098	-1.59	-0.435	-0.364	-0.265	-2.95	-2.78	-5.95	-5.83	-3.32	-3.19	-1.96	-1.97	-3.21	-3.87
GENE2401X	81035	 COLEC12 :  Collectin sub-family member 12	1	-0.196	0.268	-0.058	-0.013	0.186	-0.55	0.011	-0.13	-1.45	-1.21	-2.84	-3.23	-1.69	-1.71	-0.382	-1.28	0	-1.88
GENE2018X	54742	" LY6K :  Lymphocyte antigen 6 complex, locus K"	1	-0.451	0.523	-0.063	-0.008	-1.06	-0.845	-0.404	-0.695	-2.38	-2.17	-3.87	-3.94	-2.94	-2.46	-1.25	-2.05	-1.79	-3.13
GENE1574X	287	" ANK2 :  Ankyrin 2, neuronal"	1	0.0165	0.206	-0.0105	-0.211	-0.0415	0.182	0.194	0.0425	-0.938	-0.854	-2.17	-2.17	-1.15	-1.26	-0.565	-0.714	-1.11	-1.11
GENE1645X	23623	 RUSC1 :  RUN and SH3 domain containing 1	1	-0.366	0.448	-0.018	-0.063	0.526	0.28	0.541	0.33	-0.845	-0.736	-2.13	-2.19	-1.24	-1.31	-0.632	-0.396	-0.19	-1.47
GENE2770X	1410	" CRYAB  :  Crystallin, alpha B"	1	0.119	0.503	0.027	-0.648	0.121	0.515	0.696	0.145	-0.91	-0.661	-4.37	-4.5	-2.47	-2.71	-0.987	-1.2	-0.545	-2.18
GENE1117X	8991	 SELENBP1 :  Selenium binding protein 1	1	-0.199	0.545	-0.121	-0.226	-0.187	0.427	0.388	-0.313	-0.978	-1.03	-2.65	-3.29	-1.83	-1.54	-1.27	-0.759	-0.703	-1.75
GENE3164X	286133	" SCARA5 :  Scavenger receptor class A, member 5 (putative)"	1	0.364	0.728	-0.508	-0.583	0.656	-0.22	1.12	-1.3	-1.44	-0.716	-3.68	-2.63	-1.5	-1.92	-0.562	-1.7	-0.73	-1.72
GENE892X	85359	 DGCR6L :  DiGeorge syndrome critical region gene 6-like	1	-0.409	0.255	-0.011	0.164	0.303	0	0.088	-0.013	-0.348	-0.409	-1.73	-1.94	-0.995	-0.615	-0.875	-0.439	-0.563	-0.691
GENE3104X	57659	 ZBTB4 :  Zinc finger and BTB domain containing 4	1	-0.131	0.573	-0.033	-0.408	0.261	0.705	0.456	0.005	-1.07	-1.04	-3.92	-3.46	-2.01	-2.07	-1.15	-1.22	0	-1.92
GENE1556X	1396	 CRIP1 :  Cysteine-rich protein 1 (intestinal)	1	-0.599	0.495	-0.011	0.114	-0.467	-0.083	-0.172	-0.723	-1.49	-1.15	-3.63	-4.27	-2.75	-2.17	-1.77	-1.65	0	-2.44
GENE2193X	27122	 DKK3 :  Dickkopf homolog 3 (Xenopus laevis)	1	0.255	0.109	-0.127	-0.237	-0.218	-0.299	0.023	0.146	-0.749	-0.535	-2.44	-2.17	-1.25	-1.33	-0.601	-0.875	-1.08	-1.42
GENE1824X	714	" C1QC :  Complement component 1, q subcomponent, C chain"	1	-0.142	0.232	-0.0835	-0.0085	0.0955	0.0445	-0.0145	-0.0105	-0.461	-0.137	-1.81	-1.44	-0.663	-0.803	-0.487	-0.372	-0.878	-0.618
GENE1701X	23	" ABCF1 :  ATP-binding cassette, sub-family F (GCN20), member 1"	1	-0.234	0.21	-0.016	0.039	0.058	0.302	0.403	0.282	-0.613	-0.544	-3.18	-3.27	-1.43	-1.4	-0.65	-0.524	-0.978	-1.35
GENE1706X	25987	 TSKU :  Tsukushi small leucine rich proteoglycan homolog (Xenopus laevis)	1	-0.084	0.07	-0.146	0.159	-0.162	0.382	0.333	0.202	-0.533	-0.354	-2.8	-2.77	-0.97	-0.88	-0.4	-0.424	-0.788	-1.21
GENE653X	5087	 PBX1 :  pre-B-cell leukemia homeobox 1	1	0.298	0.0227	-0.226	-0.0894	0.392	0.284	0.0426	0.16	0.0926	0.252	-1.68	-1.57	-0.416	-0.0904	-0.0104	-0.352	-0.557	-0.486
GENE1084X	140465	" MYL6B :  Myosin, light chain 6B, alkali, smooth muscle and non-muscle"	1	-0.221	0.373	-0.103	-0.048	0.211	0.175	-0.134	-0.375	-0.43	-0.051	-2.07	-2.29	-0.857	-0.937	-0.657	-0.591	0	-0.893
GENE2955X	2517	" FUCA1 :  Fucosidase, alpha-L- 1, tissue"	1	0.101	0.095	-0.141	-0.056	1.04	0.197	0.048	-0.003	-0.528	-0.139	0	-2.35	-0.895	-0.425	0.075	-0.579	0	-0.561
GENE3175X	9672	 SDC3 :  Syndecan 3	1	-0.372	-0.225	0.246	0.351	0.113	0.421	-0.182	0.107	-0.341	-0.335	-1.72	-1.95	-0.705	-0.701	-0.315	-0.295	-0.356	-0.791
GENE1035X	9104	 RGN :  Regucalcin (senescence marker protein-30)	1	-0.201	0.303	-0.173	0.072	0.311	0.295	0.016	-0.135	-0.94	-0.681	-3.28	-3.13	-0.957	-1.12	-0.757	-0.991	-1.16	-1.72
GENE1342X	399563	 FLJ43806 :  hypothetical protein FLJ43806	1	-0.318	-0.0235	0.111	0.231	-0.455	0.0035	-0.295	-0.151	-0.43	-0.517	-1.92	-1.6	-0.884	-0.618	-0.793	-0.552	-1.25	-1.17
GENE1246X	4320	 MMP11 :  Matrix metallopeptidase 11 (stromelysin 3)	1	0.375	-0.036	-0.367	0.028	0.042	-0.039	-0.153	-0.094	-0.359	-0.415	-2.02	-1.75	-0.631	-0.691	-0.376	-0.43	-1.54	-1.04
GENE1904X	678	" ZFP36L2 :  Zinc finger protein 36, C3H type-like 2"	1	-0.0857	0.181	0.0323	-0.128	0.349	0.143	0.201	-0.047	-0.442	-0.126	-2.9	-2.53	-0.999	-1.02	-0.297	-0.526	-1.42	-1.45
GENE2107X	678	" ZFP36L2 :  Intersectin 1 long form mRNA, 3' UTR"	1	-0.0857	0.181	0.0323	-0.128	0.349	0.143	0.201	-0.047	-0.442	-0.126	-2.9	-2.53	-0.999	-1.02	-0.297	-0.526	-1.42	-1.45
GENE380X	27315	 PGAP2 :  Post-GPI attachment to proteins 2	1	-0.084	0.16	0.104	-0.181	0.258	0.142	0.063	-0.168	-0.673	-0.444	-2.32	-2.02	-1.7	-0.57	-0.33	-0.644	-1.64	-1.57
GENE3122X	100131293	 NAPSA :  Napsin A aspartic peptidase	1	0.004	0.138	-0.038	-0.103	0.316	-0.16	0.031	-0.52	-0.965	-0.936	-1.56	-2.2	-1.34	-1.29	-0.232	-0.686	0	-1.26
GENE3106X	8434	 RECK :  Reversion-inducing-cysteine-rich protein with kazal motifs	1	0.319	0.463	-0.163	-0.618	0.221	-0.305	0.066	-0.075	-1.28	-1	-3.84	-3.74	-1.8	-2.05	0.053	-0.811	0	-2.08
GENE2094X	11113	" CIT :  Citron (rho-interacting, serine/threonine kinase 21)"	1	0.133	0.0315	-0.109	-0.0545	-1.52	-0.762	-1.35	-1.05	-2.27	-2.05	-3.63	-3.8	-2.85	-2.52	-1.26	-1.31	-2.57	-2.57
GENE3115X	1808	 DPYSL2 :  Dihydropyrimidinase-like 2	1	-0.499	-0.305	0.559	0.244	-0.457	-0.143	-0.472	-0.093	-1.92	0.261	-1.98	-1.72	-1.11	-1.16	-0.205	-0.119	-1.56	-0.681
GENE2359X	2869	 GRK5 :  G protein-coupled receptor kinase 5	1	0.191	0.062	-0.261	0.00767	-0.98	-0.363	0.175	-0.0427	-1.28	-1.13	-2.8	-2.72	-0.951	-0.858	0.319	0.038	-1.75	-1.68
GENE768X	56967	 C14orf132 :  Chromosome 14 open reading frame 132	1	0.574	0.273	-0.369	-0.478	-1.13	-0.42	-0.0895	-0.2	-0.665	-0.657	-2.02	-2.01	-1.25	-1.12	0.233	-0.236	-1.49	-1.23
GENE279X	7225	" TRPC6 :  Transient receptor potential cation channel, subfamily C, member 6"	1	0.366	0.65	-0.306	-0.711	-0.722	0.042	0.463	0.152	-0.933	-0.984	-3.06	-2.67	-1.27	-1.44	0.69	-0.184	-1.54	-0.476
GENE1664X	3269	 HRH1 :  Histamine receptor H1	1	0.781	-0.015	-0.431	-0.336	0.073	-0.463	0.138	-0.073	-0.378	-0.279	-1.73	-1.49	-0.675	-0.735	-0.245	0.081	-1.11	-0.601
GENE3466X	3215	 HOXB5 :  homeobox B5	1	0.069	0.553	-0.053	-0.568	-0.069	-0.575	0.556	-0.225	-0.97	-0.451	-2.37	-2.8	-1.18	-0.907	0.203	-0.871	-0.995	-1.27
GENE2328X	64115	 C10orf54 :  Chromosome 10 open reading frame 54	1	-0.051	0.233	-0.203	0.022	-0.669	0.265	1.13	0.825	-0.75	-0.661	-4.01	-2.93	-0.797	-0.817	-0.247	0.239	0	-1.61
GENE481X	344595	 LOC344595 :  hypothetical LOC344595	1	0.09	0.249	-0.077	-0.262	-0.213	-0.304	0.362	-0.004	-0.939	-0.885	-3.18	-2.77	-0.512	-0.816	-0.106	-0.845	-0.888	-1.15
GENE3509X	2191	" FAP :  fibroblast activation protein, alpha"	1	-0.221	-0.052	0.052	0.222	-0.569	0.09	0.516	0.34	-0.995	-0.696	-2.83	-2.43	-0.387	-0.457	-0.152	-0.351	-0.88	-0.523
GENE716X	3108	" HLA-DMA :  Major histocompatibility complex, class II, DM alpha"	1	-0.013	0.126	-0.055	-0.0575	0.234	0.361	1.84	1.78	-0.0343	0.154	-1.56	-1.02	0.683	0.536	0.726	0.855	0.392	-0.31
GENE1189X	10350	" ABCA9 :  ATP-binding cassette, sub-family A (ABC1), member 9"	1	-0.464	0.37	0.204	-0.111	-0.312	0.172	1.12	1.11	-0.113	-0.394	-2.1	-1.71	-0.54	-0.33	-0.42	-0.234	-0.618	-1.02
GENE300X	56934	 CA10 :  Carbonic anhydrase X	1	-0.029	0.345	-0.461	0.144	-0.187	0.227	0.958	0.837	-0.978	-0.959	0	-2	-0.645	-0.615	-0.425	-0.189	-0.753	-1.28
GENE694X	10312	" TCIRG1 :  T-cell, immune regulator 1, ATPase, H+ transporting, lysosomal V0 subunit A3"	1	-0.371	0.136	0.01	0.225	-0.493	0.299	1.18	0.988	-1.58	-1.5	-2.11	-2.3	-0.224	-0.157	0.219	0.0653	0.815	-0.13
GENE414X	8528	 DDO :  D-aspartate oxidase	1	-0.399	0.055	0.209	0.134	0.523	0.057	1.76	1.47	-1.12	-1.18	-2.02	-1.94	-0.485	-0.835	0.085	0.141	0.797	-0.101
GENE1780X	26499	 PLEK2 :  Pleckstrin 2	1	-0.641	0.093	0.147	0.402	0.361	0.315	1.48	1.06	-1.63	-1.14	-2.32	-1.58	-0.337	-0.347	-0.357	-0.051	0.925	-0.283
GENE2030X	91289	 LMF2 :  Lipase maturation factor 2	1	-0.586	0.328	0.122	0.137	0.216	0.25	1.1	0.84	-0.985	-0.756	-1.49	-1.81	-0.292	-0.362	-0.502	-0.096	0.99	-0.198
GENE2302X	3004	 GZMM :  Granzyme M (lymphocyte met-ase 1)	1	-0.231	-0.027	-0.083	0.342	-0.339	-0.065	0.146	0.115	-0.95	-0.861	-1.68	-1.96	-0.967	-0.707	-0.647	-0.761	0.365	-0.673
GENE181X	220323	 OAF :  OAF homolog (Drosophila)	1	-0.241	0.153	-0.043	0.132	-0.679	-0.105	0.286	0.055	-1.33	-1.26	-2.18	-2.53	-1.06	-0.827	-1.16	-0.771	0.025	-1.15
GENE518X	4192	 MDK :  Midkine (neurite growth-promoting factor 2)	1	-0.446	0.078	0.292	0.077	0.126	0.31	0.851	0.76	-1.23	-1.35	-3.16	-2.56	-0.772	-1.02	-0.472	-0.406	0.19	-0.588
GENE338X	23114	 NFASC :  Neurofascin homolog (chicken)	1	-0.749	0.505	0.139	0.104	0.543	0.417	0	0.577	-1.01	-0.709	-2.14	-2.18	-0.535	-0.715	-0.195	-0.469	0.397	-0.531
GENE64X	8558	 CDK10 :  cyclin-dependent kinase 10	1	-0.239	0.2	-0.071	0.109	-0.332	-0.168	-0.012	0.227	-0.878	-1.02	-1.36	-1.91	-0.87	-0.76	-0.74	-0.559	0.302	-0.241
GENE2567X	2907	" GRINA :  Glutamate receptor, ionotropic, N-methyl D-aspartate-associated protein 1 (glutamate binding)"	1	-0.28	0.239	-0.042	0.083	0.352	0.106	1.01	0.736	-0.829	-0.715	-1.51	-1.77	-0.376	-0.411	-0.191	-0.035	1.21	0.538
GENE1972X	6494	 SIPA1 :  Signal-induced proliferation-associated 1	1	-0.383	0.218	0.0217	0.143	-0.434	0.0397	0.301	0.203	-1.3	-1.34	-1.89	-1.9	-0.971	-0.592	-0.839	-0.646	0.776	-0.318
GENE3143X	22932	" POMZP3 :  POM (POM121 homolog, rat) and ZP3 fusion"	1	0	-0.014	-0.14	0.155	0.124	0.218	-0.141	-0.662	-1.55	-1.51	-3.01	-2.34	-0.654	-0.804	-1.66	-1.8	0.188	-1.29
GENE2081X	11223	 MST1P9 :  macrophage stimulating 1 (hepatocyte growth factor-like) pseudogene 9	1	-0.17	0.229	-0.122	0.063	0.647	1.26	1.56	0.026	-0.674	-0.595	-1.52	-1.81	0.674	-0.181	-1.48	-0.38	0.576	-0.382
GENE747X	79178	 THTPA :  thiamine triphosphatase	1	-0.229	0.295	-0.051	-0.016	0.343	0.677	0.618	0.677	-0.928	-0.899	-1.76	-1.78	0.455	-0.595	-0.775	-0.689	0.897	-0.871
GENE2151X	2662	 GDF10 :  Growth differentiation factor 10	1	-0.269	0.305	-0.061	0.024	0.073	0.287	0.488	0.507	-1.03	-0.889	-1.64	-2.06	-0.275	-0.425	-0.825	-0.809	0.557	-0.831
GENE1128X	1469	 CST1 :  Cystatin SN	1	-0.496	0.268	0.072	0.157	0.446	0.29	0.511	0.38	-1.18	-0.976	-2.11	-2.17	-0.602	-0.382	-1.17	-0.896	0.64	-0.778
GENE2024X	7077	 TIMP2 :  TIMP metallopeptidase inhibitor 2	1	-0.691	0.408	0.087	0.197	-0.189	0.65	0.326	0.22	-1.64	-1.46	-2.55	-2.58	-0.917	-0.952	-1.62	-1.19	0.305	-1.23
GENE1917X	7030	 TFE3 :  Transcription factor binding to IGHM enhancer 3	1	-0.304	0.14	-0.016	0.179	0.038	0.392	0.353	0.302	-1.26	-1	-1.77	-1.59	-0.52	-0.31	-0.72	-0.444	0.632	-0.396
GENE2511X	730	 C7 :  Complement component 7	1	-0.531	0.383	-0.083	0.232	-0.039	0.065	0.336	0.055	-1.34	-1.14	-2.25	-1.97	-0.907	-0.837	-1.13	-1.11	0.645	-0.963
GENE3606X	79004	 CUEDC2 :  CUE domain containing 2	1	-0.294	0.33	0.004	-0.041	0.098	0.122	0.443	-0.068	-1.06	-0.994	-1.67	-1.77	-0.71	-0.63	-0.66	-0.984	0.752	-0.956
GENE521X	1774	 DNASE1L1 :  Deoxyribonuclease I-like 1	1	-0.376	0.208	0.092	0.077	0.026	0.5	0.181	0.22	-1.33	-1.11	-1.78	-1.8	-0.932	-0.942	-0.982	-0.666	0.47	-0.708
GENE2028X	190	" NR0B1 :  Nuclear receptor subfamily 0, group B, member 1"	1	-0.179	0.205	-0.091	0.064	0.963	0.717	0.838	0.717	-1.02	-1.69	-2.44	-2.49	-0.905	-0.975	-1.22	-0.659	0.887	0.379
GENE1479X	29952	 DPP7 :  Dipeptidyl-peptidase 7	1	0.014	-0.162	-0.018	0.167	-0.084	0.2	0.021	-0.28	-1.12	-1.03	-1.84	-1.7	-1.04	-0.802	-0.982	-0.766	0.06	-0.328
GENE844X	339344	" MYPOP :  Myb-related transcription factor, partner of profilin"	1	-0.504	0.46	0.224	-0.181	1.26	0.502	0.463	0.302	-1.13	-0.754	-1.31	-2.45	-0.91	-0.68	-0.8	-0.774	1.61	-0.446
GENE1590X	1801	 DPH1 :  DPH1 homolog (S. cerevisiae)	1	-0.446	0.233	0.0575	0.309	-0.194	0.0555	0.0515	0.126	-1.24	-1.09	-1.85	-2.02	-1.35	-1.34	-0.887	-0.74	0.291	-0.827
GENE2259X	10873	" ME3 :  Malic enzyme 3, NADP(+)-dependent, mitochondrial"	1	-0.156	0.188	-0.108	0.077	-0.614	-0.05	-0.209	-0.36	-1.98	-1.86	-2.98	-2.77	-1.94	-2.16	-1.05	-1.4	-0.18	-1.34
GENE864X	140688	 C20orf112 :  Chromosome 20 open reading frame 112	1	-0.036	0.098	-0.028	-0.033	0	0.14	0.251	0.1	-1.71	-1.57	-2.6	-2.04	-1.25	-1.34	-0.662	-0.716	-0.47	-0.708
GENE2562X	7802	" DNALI1 :  Dynein, axonemal, light intermediate chain 1"	1	-0.224	0.37	-0.206	0.059	0.298	0.182	0.263	0	-1.15	-1.13	-1.74	-1.92	-0.72	-1.12	-0.73	-0.564	-0.208	-0.856
GENE3307X	2548	" GAA :  Glucosidase, alpha; acid"	1	-0.229	0.315	-0.141	0.054	0.423	0.747	0.568	0.357	-0.988	-0.799	-1.62	-1.85	-1.06	-0.525	-0.265	-0.679	0.137	-0.451
GENE1176X	113452	 TMEM54 :  Transmembrane protein 54	1	-0.409	0.16	0.099	0.149	-0.172	0.147	0.448	0.197	-1.28	-1.32	-2.05	-1.98	-1.17	-1.14	-0.98	-0.864	-0.038	-1.04
GENE2069X	10403	" NDC80 :  NDC80 homolog, kinetochore complex component (S. cerevisiae)"	1	-0.394	0.27	0.264	-0.141	0.038	-0.768	0.353	-0.308	-1.71	-1.08	-2.5	-2.08	-1.14	-1.72	-1.09	-1.39	-0.238	-1.68
GENE1367X	10916	" MAGED2 :  Melanoma antigen family D, 2"	1	-0.259	0.225	-0.111	0.144	-0.097	0.107	0.018	-0.183	-1.24	-1.16	-1.68	-2.05	-1.29	-1.42	-0.725	-1.15	-0.503	-1.24
GENE1242X	51019	 CCDC53 :  Coiled-coil domain containing 53	1	0.386	0.52	-0.296	-0.611	0.618	-0.708	0.543	-0.578	-1.17	-1.07	-2.12	-1.93	-1.1	-2.07	-0.56	-1.41	-0.108	-1.3
GENE2316X	11328	" FKBP9 :  FK506 binding protein 9, 63 kDa"	1	-0.121	0.403	0.027	-0.308	0.411	0.195	0.426	-0.095	-1.42	-0.941	-2.16	-2.64	-1.85	-1.55	-0.427	-1.01	-0.115	-1.09
GENE252X	1577	" CYP3A5 :  cytochrome P450, family 3, subfamily A, polypeptide 5"	1	-0.316	0.188	0.022	0.107	-0.084	-0.16	-0.269	-0.54	-0.895	-0.656	-2.25	-2.57	-1.55	-1.22	-1.31	-1.04	-0.5	-1.27
GENE2051X	2550	" GABBR1 :  Gamma-aminobutyric acid (GABA) B receptor, 1"	1	-0.195	0.47	0.0575	-0.0975	0.252	0.0755	0.252	-0.364	-0.829	-0.635	-2.41	-2.71	-1.38	-1.54	-1.2	-1.12	-0.028	-1.22
GENE501X	6857	 SYT1 :  Synaptotagmin I	1	-0.491	0.003	0.197	0.292	-0.169	-0.255	-0.084	-0.235	-1.21	-0.731	-2.37	-2.78	-1.12	-1.34	-0.947	-0.941	-0.435	-1.06
GENE109X	90993	 CREB3L1 :  CAMP responsive element binding protein 3-like 1	1	-0.196	0.108	0.007	0.082	0.366	0.035	0.321	0.365	-0.79	-0.666	-2.56	-2.16	-1.08	-1.1	-0.427	-0.556	0.62	-1.47
GENE2172X	822	" CAPG :  Capping protein (actin filament), gelsolin-like"	1	-0.071	0.403	-0.133	-0.198	-0.249	-0.245	-0.114	-0.405	-1.35	-1.02	-2.81	-3.35	-1.97	-1.56	-1.25	-1.01	-0.535	-1.58
GENE1456X	9203	" ZMYM3 :  Zinc finger, MYM-type 3"	1	-0.201	0.243	-0.103	0.062	-0.169	0.435	-0.374	-0.255	-1.68	-1.73	-5.03	-4.7	-3.13	-2.86	-1.74	-1.51	-1.34	-1.62
GENE567X	348235	 SKA2 :  Spindle and kinetochore associated complex subunit 2	1	-0.446	0.368	0.102	-0.023	0.126	-0.47	0.021	-0.44	-1.01	-0.756	-1.81	-3.52	0	-1.68	-0.912	-0.976	-0.26	-1.04
GENE3223X	10536	 LEPREL2 :  Leprecan-like 2	1	-0.226	0.248	-0.068	0.047	-0.264	0.26	0.121	-0.25	-1.08	-0.986	-2.32	-2.42	-1.78	-1.04	-0.602	-0.636	-0.33	-0.788
GENE1954X	10398	" MYL9 :  Myosin, light chain 9, regulatory"	1	0	0.276	0.05	-0.325	-0.016	-0.042	0.139	-0.782	-2.38	-1.86	-4.18	-4.65	-3.09	-2.84	-1.59	-1.75	-0.242	-1.94
GENE3426X	9551	" ATP5J2 :  ATP synthase, H+ transporting, mitochondrial F0 complex, subunit F2"	1	-0.505	0.429	0.113	-0.037	0.252	-0.219	0.217	-0.044	-0.979	-0.67	-1.63	-2.06	-0.986	-1.1	-0.291	-0.76	0.357	-0.727
GENE1486X	2629	" GBA :  Glucosidase, beta, acid"	1	-0.232	0.0665	-0.124	0.29	-0.0055	0.398	0.124	0.0535	-1.03	-0.958	-1.59	-1.78	-0.648	-0.489	-0.709	-0.268	0.104	-0.695
GENE1184X	1796	" DOK1 :  Docking protein 1, 62kDa (downstream of tyrosine kinase 1)"	1	-0.156	0.168	-0.098	0.087	0.496	0.63	0.331	0.17	-0.805	-0.926	-1.56	-1.62	-0.592	-0.262	-0.332	-0.256	0.03	-0.548
GENE1761X	55526	 DHTKD1 :  Dehydrogenase E1 and transketolase domain containing 1	1	-0.039	0.305	-0.061	-0.206	-0.227	-0.493	-0.272	-0.653	-1.89	-1.36	-2.12	-2.4	-1.69	-0.875	-0.575	-1.29	-0.893	-1.73
GENE2369X	8911	" CACNA1I :  Calcium channel, voltage-dependent, T type, alpha 1I subunit"	1	-0.064	0.43	-0.156	-0.211	-0.072	-0.198	0.023	-0.288	-1.67	-1.23	-2.04	-2.49	-1.59	-0.9	-0.2	-1.04	-0.368	-1.38
GENE61X	57452	 GALNTL1 :  UDP-N-acetyl-alpha-D-galactosamine	1	0.021	0.365	-0.181	-0.206	0.463	0.327	0.498	0.097	-0.968	-0.609	-2.01	-2.13	-0.355	-0.935	-0.205	-0.299	-0.043	-0.691
GENE1446X	8839	 WISP2 :  WNT1 inducible signaling pathway protein 2	1	-0.14	0.479	-0.207	-0.132	0.137	0.536	0.442	0.016	-1.27	-0.975	-2.58	-2.92	-1.33	-0.941	-0.371	-0.925	-0.109	-1.3
GENE1373X	4276	 MICA :  MHC class I polypeptide-related sequence A	1	-0.0935	0.346	-0.115	-0.136	0.0535	0.52	0.108	-0.0175	-0.807	-0.678	-2.08	-1.65	-0.725	-0.755	-0.524	-0.269	0	-0.475
GENE3206X	25903	 OLFML2B :  Olfactomedin-like 2B	1	0.289	-0.067	-0.303	0.082	0.671	0	0.366	-0.155	-0.74	-0.901	-2.16	-2.13	-0.567	-1.3	-0.567	-0.851	0	-0.773
GENE2168X	2946	 GSTM2 :  Glutathione S-transferase mu 2 (muscle)	1	-0.349	0.375	0.0513	-0.0762	0.413	0.584	0.1	-0.111	-0.951	-0.817	-2.43	-2.41	-1.32	-1.01	-0.735	-0.697	-0.473	-0.971
GENE3052X	29911	 HOOK2 :  Hook homolog 2 (Drosophila)	1	-0.281	-0.047	-0.023	0.352	0.201	0.285	-0.264	-0.085	-0.94	-0.841	-2.5	-2.53	-1.43	-0.877	-0.987	-0.891	-0.545	-0.873
GENE2856X	25864	 LOC100289334 :  Hypothetical protein LOC100289334	1	-0.269	0.095	0.049	0.124	0.583	0.497	0.208	-0.013	-0.598	-0.699	-2.21	-2.39	-1.17	-0.685	-0.935	-0.639	-0.123	-1.22
GENE1699X	2217	" FCGRT :  Fc fragment of IgG, receptor, transporter, alpha"	1	-0.245	0.418	-0.12	-0.0525	0.579	0.673	0.421	0.0155	-0.882	-0.74	-2.29	-2.28	-0.729	-0.776	-0.779	-0.893	0.0175	-0.825
GENE2517X	4485	 MST1 :  Macrophage stimulating 1 (hepatocyte growth factor-like)	1	0.0343	0.115	-0.204	0.083	0.256	0.137	0.0513	-0.343	-0.738	-0.979	-2.03	-1.94	-0.515	-1.24	-0.782	-1.17	-0.23	-1.28
GENE1151X	4485	 MST1 :  macrophage stimulating 1 (hepatocyte growth factor-like)	1	0.0343	0.115	-0.204	0.083	0.256	0.137	0.0513	-0.343	-0.738	-0.979	-2.03	-1.94	-0.515	-1.24	-0.782	-1.17	-0.23	-1.28
GENE1517X	4548	 MTR :  5-methyltetrahydrofolate-homocysteine methyltransferase	1	0.279	0.473	-0.563	-0.188	0.861	0.065	0.156	-0.215	-0.71	-0.791	-1.64	-1.76	-0.327	-0.847	-0.687	-0.881	-0.485	-0.783
GENE1299X	1953	 MEGF6 :  Multiple EGF-like-domains 6	1	-0.059	0.315	-0.251	-0.006	-0.047	0.717	0	-0.043	-1.39	-1.39	-3.08	-2.61	-1.12	-0.915	-1.32	-0.749	-0.393	-1.33
GENE3603X	4053	 LTBP2 :  Latent transforming growth factor beta binding protein 2	1	-0.589	0.635	0.079	-0.126	1.07	0.537	0.408	-0.433	-1.84	-1.47	-4.2	-4.75	-1.27	-1.59	-1.05	-1.62	0	-1.58
GENE1419X	3671	 ISLR :  immunoglobulin superfamily containing leucine-rich repeat	1	0.081	0.485	-0.371	-0.196	1.02	0.487	0.658	-0.793	-1.45	-1.18	-3.94	-3.79	-0.675	-1.05	-0.695	-1.56	0	-1.01
GENE183X	94031	 HTRA3 :  HtrA serine peptidase 3	1	0.114	0.718	-0.238	-0.593	0.866	0.44	1.13	-0.2	-1.31	-1.24	-4.1	-3.94	-0.702	-1.14	-1.27	-1.68	-0.32	-1.64
GENE3445X	26030	" PLEKHG3 :  Pleckstrin homology domain containing, family G (with RhoGef domain) member 3"	1	-0.439	0.335	0.129	-0.026	0.833	0.517	0.338	0.497	-0.358	-0.539	-2.01	-2.5	-0.505	0.015	-0.095	-0.429	0	-0.071
GENE163X	165	 AEBP1 :  AE binding protein 1	1	-0.434	0.3	0.014	0.119	-0.232	0.432	0.233	0.132	-1.16	-1.18	-3.31	-3.19	-0.95	-0.91	-1.16	-0.784	0.072	-1.13
GENE2657X	5476	 CTSA :  cathepsin A	1	-0.091	0.133	-0.343	0.302	-0.459	0.055	-0.244	-0.365	-1.47	-1.37	-2.71	-2.71	-0.887	-1.09	-1.07	-1.09	-0.485	-0.923
GENE2175X	60436	 TGIF2 :  TGFB-induced factor homeobox 2	1	-0.676	-0.452	0.472	0.657	-0.004	0.29	0	0.51	-0.415	0	-1.88	-1.29	-0.382	-0.022	-0.442	-0.206	0.34	-0.288
GENE1838X	84134	 TOMM40L :  Translocase of outer mitochondrial membrane 40 homolog (yeast)-like	1	-0.566	0.468	0.012	0.087	0.476	0.26	0	0	-0.695	-0.636	-4.02	-3.69	-0.772	-1.04	-1.21	-0.886	0.87	-0.838
GENE2815X	10577	" NPC2 :  Niemann-Pick disease, type C2"	1	-0.261	0.273	-0.053	0.042	0.421	0.325	0.176	-0.015	-0.73	-0.691	-2.36	-2.46	-0.867	-0.717	-0.767	-0.821	0.455	-0.803
GENE2341X	100	 ADA :  adenosine deaminase	1	-0.475	0.147	0.143	0.185	-0.038	0.396	0.017	0.131	-1.13	-0.853	-2.92	-2.4	-1.57	-1.04	-1.35	-1.01	-0.217	-0.837
GENE3544X	10974	 C10orf116 :  Chromosome 10 open reading frame 116	1	-0.136	0.318	-0.118	-0.063	0.436	0.29	0.271	-0.25	-1.45	-1.08	-2.63	-2.64	-1.08	-1.19	-1.14	-1.13	0.04	-0.818
GENE2313X	51293	 CD320 :  CD320 molecule	1	-0.371	0.203	-0.073	0.242	0.031	0.095	-0.064	-0.275	-1.07	-0.801	-1.93	-2.19	-0.957	-1.03	-1.44	-1.19	-0.195	-1.33
GENE3490X	7627	 ZNF75A :  Zinc finger protein 75a	1	-0.436	0.158	0.052	0.227	1.07	0.87	0.411	0.2	-1.15	-1.1	-2.59	-2.46	-0.972	-1.19	-1.07	-1.45	0.19	-1.18
GENE1850X	6320	" CLEC11A :  C-type lectin domain family 11, member A"	1	-0.061	0.633	-0.373	-0.198	0.031	0.335	-0.044	-0.285	-1.13	-1.17	-1.81	-2.09	-0.647	-1.05	-1.09	-0.891	-0.355	-0.873
GENE738X	6442	" SGCA :  Sarcoglycan, alpha (50kDa dystrophin-associated glycoprotein)"	1	0.169	0.683	-0.163	-0.688	0.471	0.855	0.926	0.485	-0.84	-0.731	-1.7	-1.74	0.153	-0.447	-0.327	-0.901	0.235	-0.743
GENE232X	3727	 JUND :  Jun D proto-oncogene	1	-0.351	0.423	-0.0263	-0.0447	0.124	0.025	0.116	-0.085	-1.44	-1.2	-2.24	-2.66	-1.17	-0.857	-1.15	-1.34	-0.485	-1.47
GENE2131X	57326	 PBXIP1 :  Pre-B-cell leukemia homeobox interacting protein 1	1	-0.181	0.243	-0.048	-0.013	0.536	0.21	0.426	0.055	-1.16	-1.07	-1.88	-1.97	-1.07	-0.672	-0.782	-0.956	-0.23	-1.4
GENE330X	22920	 KIFAP3 :  Kinesin-associated protein 3	1	-0.302	0.317	0.0405	-0.0545	0.354	-0.0015	0.385	0.269	-1.35	-1.32	-1.9	-1.94	-0.913	-1.06	-0.798	-1.08	0	-0.794
GENE3559X	64976	 MRPL40 :  Mitochondrial ribosomal protein L40	1	-0.471	0.363	0.087	0.022	0.581	0.255	0.546	0	-0.46	-0.481	0	-1.88	-0.657	-1.09	-0.877	-0.931	0.205	-1.27
GENE4X	2295	 FOXF2 :  Forkhead box F2	1	0.04	0.249	-0.117	-0.172	0.117	-0.414	0.067	-0.279	-0.444	-0.2	-1.79	-1.85	-0.846	-0.496	-0.071	-0.51	-0.739	-0.827
GENE1433X	2934	" GSN :  Gelsolin (amyloidosis, Finnish type)"	1	-0.126	-0.122	-0.018	0.267	-0.574	0.04	0.051	0.11	-0.285	-0.486	-3.51	-3.91	-1.28	-1.14	-0.552	-0.656	-1.2	-1.29
GENE2778X	7012	 TERC :  telomerase RNA component	1	-0.239	0.385	0.059	-0.206	-0.177	0.227	0.888	0.707	-0.028	0.161	-2.13	-2.11	-0.605	-0.365	0.215	-0.229	0.497	-0.931
GENE1168X	5364	 PLXNB1 :  Plexin B1	1	-0.109	0.09	-0.011	0.029	-0.732	0.192	0.073	0.132	0.097	0.176	-2.53	-2.23	-0.655	-0.475	-0.14	0.071	-0.263	-0.201
GENE3334X	966	" CD59 :  CD59 molecule, complement regulatory protein"	1	0.173	0.112	-0.0758	-0.209	0.18	-0.373	0.151	-0.13	-0.206	0.0478	-2.06	-2.19	-0.923	-0.768	0.14	-0.234	-0.212	-0.406
GENE73X	4637	" MYL6 :  Myosin, light chain 6, alkali, smooth muscle and non-muscle"	1	-0.101	0.043	-0.093	0.152	0.111	-0.155	-0.134	-0.425	-0.09	0.259	-2.54	-2.28	-0.637	-0.947	-0.287	-0.461	-0.355	-0.643
GENE337X	51374	 C2orf28 :  Chromosome 2 open reading frame 28	1	0.224	0.118	-0.048	-0.293	0.856	0.61	0.391	0.26	-0.195	0.124	-1.51	-1.68	-0.432	-0.402	-0.002	-0.006	0.25	0.022
GENE2524X	93100	 NAPRT1 :  Nicotinate phosphoribosyltransferase domain containing 1	1	-0.226	-0.112	-0.0285	0.311	-0.534	0.264	-0.215	-0.201	-0.691	-0.877	-2.27	-2.16	-1.09	-0.982	-0.843	-0.391	-0.535	-0.518
GENE1288X	64857	" PLEKHG2 :  pleckstrin homology domain containing, family G (with RhoGef domain) member 2"	1	-0.224	0.027	0.0343	0.163	-0.292	0.0357	0.11	-0.338	-0.632	-0.757	-2.43	-2.56	-1.54	-0.903	-0.9	-0.747	-0.0825	-0.799
GENE3491X	5441	" POLR2L :  Polymerase (RNA) II (DNA directed) polypeptide L, 7.6kDa"	1	-0.431	0.103	0.007	0.322	0.151	-0.415	0	-0.415	-0.99	-0.861	-3.37	-3.68	-1.45	-1.51	-1.15	-1.06	-0.185	-0.933
GENE1057X	6764	 ST5 :  Suppression of tumorigenicity 5	1	-0.181	0.172	0.0815	-0.0735	0.0555	0.214	0.256	-0.0005	-0.611	-0.352	-4.08	-2.14	-1.27	-0.977	-0.518	-0.776	0.0645	-0.678
GENE3098X	59	" ACTA2 :  Actin, alpha 2, smooth muscle, aorta"	1	0.059	0.323	-0.183	-0.198	-0.469	0.125	0.446	-0.565	-0.61	-0.361	-2.43	-2.37	-0.817	-1.01	-0.417	-0.701	0.145	-0.733
GENE925X	4950	 OCLN :  Occludin	1	-0.356	-0.177	0.352	0.182	-0.759	0.045	-0.594	-0.06	-0.68	-0.691	-2.08	-1.47	-1.26	-0.402	-0.732	-0.551	-0.585	-0.263
GENE3065X	9294	 S1PR2 :  sphingosine-1-phosphate receptor 2	1	-0.046	0.438	-0.178	-0.213	-0.114	0.06	0.531	0.05	-0.855	-0.706	-2.38	-3.36	-0.842	-0.732	0.108	-0.736	0.15	-0.378
GENE159X	6281	 S100A10 :  S100 calcium binding protein A10	1	-0.139	0.265	-0.051	-0.076	-0.337	-0.353	0.078	-0.183	-1.12	-0.959	-3.3	-3.27	-0.895	-1.19	-0.355	-0.649	-0.123	-1.03
GENE2976X	994	 CDC25B :  Cell division cycle 25 homolog B (S. pombe)	1	-0.0437	0.127	-0.0723	-0.0107	-0.168	0.602	0.317	0.222	-0.816	-0.7	-2.9	-2.89	-1.16	-1.09	-0.233	-0.114	-0.428	-0.766
GENE2640X	5445	 PON2  :  paraoxonase 2	1	-0.301	0.213	0.277	-0.188	0.691	-0.205	0.546	0.265	-0.82	-0.421	-2.52	-2.56	-0.807	-1.03	0.093	-0.501	0	-0.563
GENE354X	7205	 TRIP6 :  Thyroid hormone receptor interactor 6	1	-0.424	0.15	0.074	0.199	-0.702	0.282	-0.257	-0.418	-1.34	-0.994	-4.07	-4.07	-1.84	-1.76	-1.51	-1.03	-0.848	-1.75
GENE386X	5549	 PRELP :  Proline/arginine-rich end leucine-rich repeat protein	1	0.133	0.871	-0.455	-0.549	0.419	0.268	0.705	-0.471	-1.13	-0.932	-3.29	-3.58	-1.04	-1.17	-0.189	-1.17	-0.52	-1.09
GENE2124X	2305	 FOXM1 :  Forkhead box M1	1	-0.542	-0.0685	0.276	0.336	-0.635	0.374	0.0095	0.149	-1.02	-0.697	-1.77	-3.18	-1.15	-0.839	-1.19	-0.213	-0.0815	-1.42
GENE2947X	401494	 PTPLAD2 :  protein tyrosine phosphatase-like A domain containing 2	1	0.108	0.607	-0.269	-0.445	0.815	-0.146	1.12	0.0235	-0.692	-0.438	-2.47	-2.73	-0.203	-0.603	-0.0835	-0.458	-0.132	-0.639
GENE1947X	126375	 ZNF792 :  Zinc finger protein 792	1	0.091	0.145	-0.141	-0.096	0.123	-0.123	0.088	-0.153	-0.368	-0.649	-2.39	-2.64	-0.425	-0.445	-0.375	-0.449	0	-0.451
GENE2595X	6839	 SUV39H1 :  Suppressor of variegation 3-9 homolog 1 (Drosophila)	1	-0.099	0.005	-0.121	0.214	-0.137	0.007	0.098	-0.173	-0.668	-0.549	-2.96	-3.32	-0.975	-0.395	-0.155	-0.269	-0.363	-0.581
GENE1920X	977	 CD151 :  CD151 molecule (Raph blood group)	1	-0.391	0.208	0.122	0.062	-0.099	0.25	0.221	0.31	-0.32	-0.171	-1.88	-2.18	-0.557	-0.377	0.008	-0.036	-0.14	-0.273
GENE3319X	284119	 PTRF :  Polymerase I and transcript release factor	1	-0.299	-0.118	0.126	0.141	-0.345	-0.081	0.155	0.029	-0.791	-0.582	-3.59	-2.58	-0.828	-1.01	-0.143	-0.477	-0.913	-0.729
GENE1001X	1291	" COL6A1 :  Collagen, type VI, alpha 1"	1	0.139	0.093	-0.103	-0.128	-0.709	0.355	0.026	0.205	-0.74	-0.671	-3.86	-4.04	-1.17	-0.687	-0.687	-0.491	-0.825	-0.913
GENE2795X	3339	 HSPG2 :  Heparan sulfate proteoglycan 2	1	-0.551	0.333	0.117	0.102	0.301	-0.065	0.306	-0.125	-1.16	-0.691	-4.35	-4.48	-1.16	-1.29	-0.627	-0.891	0	-1.05
GENE2718X	6275	 S100A4 :  S100 calcium binding protein A4	1	0.261	0.215	-0.311	-0.166	-0.157	-0.383	-0.342	-0.123	-1.16	-0.979	0	-4.2	-1.69	-1.71	-0.685	-0.929	-0.453	-1.6
GENE643X	56898	" BDH2 :  3-hydroxybutyrate dehydrogenase, type 2"	1	0.101	0.095	-0.101	-0.096	0.263	0.557	0.148	0.177	-0.098	0.101	-2.2	-2	-0.365	-0.405	0.115	0.031	-0.283	-0.231
GENE3006X	169611	 OLFML2A :  Olfactomedin-like 2A	1	0.259	0.143	-0.243	-0.158	0.001	0.245	-0.104	-0.115	-0.11	-0.211	-1.95	-1.86	-0.467	-0.627	-0.137	-0.021	0	-0.013
GENE562X	7114	" TMSB4X :  Thymosin beta 4, X-linked"	1	-0.229	0.256	-0.12	0.0945	-0.157	-0.422	-0.0115	-0.297	-0.877	-0.569	-3.64	-3.56	-1.13	-1.43	-0.165	-0.136	0.0325	-0.376
GENE2100X	7106	 TSPAN4 :  tetraspanin 4	1	-0.151	0.083	-0.073	0.142	-0.539	0.145	0.026	-0.155	-0.44	-0.341	-2.4	-2.22	-0.727	-0.857	-0.117	-0.141	-0.355	-0.083
GENE1571X	4524	" MTHFR :  5,10-methylenetetrahydrofolate reductase (NADPH)"	1	-0.224	-0.195	0.034	0.384	-0.747	0.057	-0.207	0.007	-0.418	-0.309	-2.73	-1.75	-0.92	-0.755	-0.495	-0.179	-0.078	-0.416
GENE1732X	1464	 CSPG4 :  Chondroitin sulfate proteoglycan 4	1	-0.254	0.26	0.014	-0.021	-1.15	-0.038	-0.527	-0.538	-1.01	-0.584	-3.01	-3.13	0	-1.35	-0.79	-1.07	-0.098	-0.906
GENE2395X	2876	 GPX1 :  Glutathione peroxidase 1	1	-0.324	0.28	-0.0527	0.145	0.0647	0.465	0.256	0.142	-0.26	-0.247	-2.19	-2.31	-0.41	-0.417	-0.19	0.0427	0.505	0.467
GENE2050X	4016	 LOXL1 :  Lysyl oxidase-like 1	1	0.046	0.04	-0.156	0.069	-0.542	0.162	-0.467	-0.108	-1.32	-1.13	-4.68	-4.83	-1.55	-1.18	-0.75	-0.624	0	-0.096
GENE522X	633	 BGN :  Biglycan	1	0.191	0.145	-0.361	0.024	-0.297	-0.073	-0.462	-0.603	-0.888	-0.739	-0.681	-2.87	-0.855	-0.675	-0.455	-0.859	-0.473	-0.701
GENE1129X	51554	 CCRL1 :  chemokine (C-C motif) receptor-like 1	1	0.721	1.11	-0.521	-1.32	1.06	-0.263	1.56	0.397	-2.06	-1.97	-3.23	-4.38	-1.23	-3	1.19	-1.03	0.407	-0.461
GENE1774X	89958	 C9orf140 :  Chromosome 9 open reading frame 140	1	-0.451	-0.087	0.217	0.322	-0.759	-0.715	-0.324	-0.875	-1.31	-1.28	-1.62	-1.92	-1.73	-0.947	-0.457	-0.711	-0.475	-1.17
GENE3269X	10154	 PLXNC1 :  Plexin C1	1	0.449	0.033	-0.243	-0.238	0.361	-0.055	0.556	0.815	-0.83	-0.711	-1.93	-2.1	-0.267	-0.867	0.703	0.299	-0.455	0.667
GENE2820X	3990	" LIPC :  lipase, hepatic"	1	0.049	0.053	-0.033	-0.068	-0.889	0.445	0.446	0.785	0	-0.521	-2.46	-2.41	-1.62	-0.867	0.603	0.569	0	-0.073
GENE1974X	5799	" PTPRN2 :  Protein tyrosine phosphatase, receptor type, N polypeptide 2"	1	-0.178	0.0305	-0.0055	0.154	0.459	0.152	1.01	0.992	-0.478	-0.439	-2.63	-2.25	-0.83	-0.9	0.456	0.582	0.287	0.179
GENE2331X	51393	" TRPV2 :  Transient receptor potential cation channel, subfamily V, member 2"	1	-0.079	0.225	-0.151	0.004	-0.927	0.017	0.368	0.087	-1.5	-1.54	-3.69	-3.47	-2.31	-1.9	-0.485	-0.719	0.117	-1.24
GENE1014X	6612	 SUMO3 :  SMT3 suppressor of mif two 3 homolog 3 (S. cerevisiae)	1	-0.186	0.288	0.122	-0.223	-0.174	-0.6	0.111	-0.08	-1.02	-0.806	-2.7	-2.71	-1.31	-2.05	-0.162	-0.636	0.12	-0.648
GENE301X	23475	 QPRT :  Quinolinate phosphoribosyltransferase	1	-0.204	-0.12	0.034	0.289	-0.582	-0.138	-0.107	0.392	-1.01	-1.09	-2.8	-2.2	-1.85	-1.55	-0.58	-0.174	-0.208	-0.776
GENE1516X	8418	 CMAH :  Cytidine monophosphate-N-acetylneuraminic acid hydroxylase (CMP-N-acetylneuraminate monooxygenase) pseudogene	1	0.0075	0.222	-0.0345	-0.195	-0.282	-0.381	0.494	0.203	-0.946	-0.802	-2.62	-2.31	-2.07	-1.55	0.0115	-0.453	-0.306	-0.57
GENE3073X	10226	 PLIN3 :  Perilipin 3	1	0.0575	0.216	-0.165	-0.218	-0.545	-0.368	0.0345	-0.116	-0.522	-0.322	-1.63	-1.54	-0.648	-0.839	-0.118	-0.158	-0.008	-0.4
GENE2150X	3206	 HOXA10 :  Homeobox A10	1	0.821	-0.095	-0.421	-0.306	-0.487	-0.023	-0.202	-0.083	-0.448	-0.009	-1.83	-1.63	-1.15	-1.44	0.295	-0.119	-0.703	-0.061
GENE1653X	39	 ACAT2 :  Acetyl-Coenzyme A acetyltransferase 2	1	0.211	0.295	-0.101	-0.406	-1.39	-1.17	-0.682	-0.813	-1.19	-1.13	-3.36	-3.92	-2.81	-2.69	-0.395	-0.699	-0.383	-1
GENE1369X	8907	" AP1M1 :  Adaptor-related protein complex 1, mu 1 subunit"	1	-0.384	0.26	-0.066	0.189	-1.3	0.162	-0.037	0	-0.703	-0.484	-2.15	-2.03	-1.63	-1.51	-0.41	-0.314	-0.318	-0.636
GENE2602X	335	 APOA1 :  apolipoprotein A-I	1	0.101	-0.125	-0.081	0.104	-0.407	-0.133	-0.102	0.167	-0.478	-0.339	-3.67	-1.74	-1.69	-0.945	-0.175	-0.409	1.87	-1.18
GENE601X	10919	 EHMT2 :  euchromatic histone-lysine N-methyltransferase 2	1	0.18	0.114	-0.176	-0.117	-0.348	-0.146	-0.0667	-0.091	-0.323	-0.16	-1.86	-1.7	-1.04	-0.95	-0.416	-0.257	-0.0765	-0.146
GENE38X	10919	 EHMT2 :  Transcribed locus	1	0.18	0.114	-0.176	-0.117	-0.348	-0.146	-0.0667	-0.091	-0.323	-0.16	-1.86	-1.7	-1.04	-0.95	-0.416	-0.257	-0.0765	-0.146
GENE416X	2592	 GALT :  Galactose-1-phosphate uridylyltransferase	1	-0.261	0.063	-0.033	0.232	-0.089	0.215	-0.064	-0.215	-0.79	-0.771	-3.93	-3.7	-2.24	-2.15	-0.877	-0.351	0.345	-0.123
GENE1494X	79064	 TMEM223 :  Transmembrane protein 223	1	-0.291	-0.077	0.097	0.272	-0.009	0.385	0	0.455	0.02	0.109	-2.78	-2.2	-2.05	-1.28	-0.177	-0.001	0.395	0.207
GENE2349X	10940	" POP1 :  Processing of precursor 1, ribonuclease P/MRP subunit (S. cerevisiae)"	1	-0.064	0.11	0.134	-0.181	-0.502	0.162	0.073	0.212	-0.343	-0.274	-2.41	-1.58	-2.24	-0.73	-0.61	-0.544	0.472	-0.286
GENE1828X	81698	 C15orf5 :  chromosome 15 open reading frame 5	1	0.069	0.033	0.067	-0.168	-0.789	-0.335	-0.154	-0.255	-0.82	-0.571	-1.95	-1.55	-1.5	-1.43	-0.717	-0.831	0.185	-0.443
GENE2923X	8569	 MKNK1 :  MAP kinase interacting serine/threonine kinase 1	1	-0.034	0.04	0.144	-0.151	0.528	0.042	0.173	-0.048	-0.893	-0.944	-1.77	-1.57	-0.81	-1.08	-0.19	-0.454	0.512	0.094
GENE2874X	9826	 ARHGEF11 :  Rho guanine nucleotide exchange factor (GEF) 11	1	-0.361	0.213	0.017	0.132	0.621	0.065	0.466	0.105	-0.91	-0.771	-1.97	-2.29	-0.507	-0.617	-0.227	-0.211	1.56	0.317
GENE2493X	5664	 PSEN2 :  Presenilin 2 (Alzheimer disease 4)	1	-0.28	0.157	-0.039	0.163	0.412	0.316	0.627	0.456	-0.866	-0.834	-2.85	-2.79	-0.446	-0.373	0.124	0.276	1.77	0.961
GENE806X	2737	 GLI3 :  GLI family zinc finger 3	1	0.379	0.0225	-0.143	-0.259	0.0805	-0.206	0.0205	-0.256	-1.04	-0.692	-1.95	-2.02	-0.883	-0.597	0.0025	-0.472	0.242	-0.103
GENE2479X	2319	 FLOT2 :  Flotillin 2	1	-0.13	0.239	-0.097	-0.012	-0.293	0.371	-0.318	-0.619	-1.08	-0.84	-3.44	-3.15	-1.3	-1.13	-0.521	-0.285	0.336	0.263
GENE3456X	823	" CAPN1 :  Calpain 1, (mu/I) large subunit"	1	-0.404	-0.13	0.224	0.309	-0.412	-0.208	-0.117	0.112	-0.983	-0.544	-2.08	-1.94	-0.97	-1.22	-0.45	-0.524	-0.038	-0.216
GENE2623X	60528	 ELAC2 :  ElaC homolog 2 (E. coli)	1	-0.391	0.073	-0.083	0.402	-0.539	-0.105	-0.014	0.275	-1.18	-0.791	-2.26	-2.43	-1.44	-0.937	-0.997	-0.481	0.345	-0.243
GENE2477X	9978	 RBX1 :  Ring-box 1	1	-0.319	0.24	-0.0055	0.0845	0.189	-0.323	0.238	0.163	-0.557	-0.488	-1.67	-1.79	-0.515	-0.69	-0.135	-0.334	0.718	-0.18
GENE2047X	8115	 TCL1A :  T-cell leukemia/lymphoma 1A	1	0.651	-0.005	-0.551	-0.096	-0.327	-0.463	-0.012	-0.293	-0.568	-0.719	-1.76	-1.69	-1.1	-0.725	-0.525	-0.429	0.797	-0.661
GENE1484X	6274	 S100A3 :  S100 calcium binding protein A3	1	-0.484	0.41	-0.116	0.189	-0.742	-0.118	-0.397	-0.418	-1.12	-1.16	-3.19	-2.8	-1.64	-1.39	-0.68	-0.554	0.372	-0.336
GENE1231X	5833	" PCYT2 :  phosphate cytidylyltransferase 2, ethanolamine"	1	-0.006	0.083	-0.118	0.042	-0.854	-0.35	-0.699	-0.735	-1.35	-1.17	-2.81	-2.46	-1.96	-1.3	-1.46	-1.09	-0.17	-0.898
GENE1687X	5833	" PCYT2  :  phosphate cytidylyltransferase 2, ethanolamine"	1	-0.006	0.083	-0.118	0.042	-0.854	-0.35	-0.699	-0.735	-1.35	-1.17	-2.81	-2.46	-1.96	-1.3	-1.46	-1.09	-0.17	-0.898
GENE2431X	23167	 EFR3A :  EFR3 homolog A (S. cerevisiae)	1	-0.544	0.05	0.164	0.329	-0.232	0.712	0.083	0.352	-0.623	-0.504	-1.95	-1.89	-0.98	-0.73	-0.54	-0.544	0.362	-0.156
GENE1713X	4709	" NDUFB3 :  NADH dehydrogenase (ubiquinone) 1 beta subcomplex, 3, 12kDa"	1	-0.341	0.573	0.097	-0.328	0.661	0.075	0.426	0.235	-0.61	-0.331	-1.73	-1.75	-0.067	-0.067	-0.257	-0.571	0.845	-0.453
GENE749X	64420	 SUSD1 :  Sushi domain containing 1	1	-0.124	0.315	-0.071	-0.121	0.478	0.202	0.288	0.197	-0.698	-0.559	-1.94	-1.92	0.015	-0.24	-0.355	-0.704	0.732	-0.116
GENE1793X	339929	 LOC339929 :  Hypothetical protein LOC339929	1	-0.104	0.27	-0.106	-0.061	0.318	0.462	0.503	0.012	-0.783	-0.114	-1.72	0	0	0	-0.52	-0.474	0.942	0.024
GENE843X	1622	" DBI :  Diazepam binding inhibitor (GABA receptor modulator, acyl-Coenzyme A binding protein)"	1	-0.319	0.215	-0.061	0.164	0.063	-0.043	-0.062	-0.183	-0.928	-1.05	-3.39	-3.31	-0.325	-0.955	-0.765	-0.889	1.18	-0.361
GENE1873X	286122	 C8orf31 :  chromosome 8 open reading frame 31	1	-0.164	0.28	0.084	-0.201	-0.452	0.252	0.943	0.972	-0.213	-0.024	-2.38	-0.809	-1.23	-0.27	-0.26	-0.044	0	0.034
GENE1672X	23466	 CBX6 :  Chromobox homolog 6	1	0.0535	-0.0075	-0.144	0.0965	-0.0745	-0.191	-0.607	-0.415	-0.56	-0.387	-2.29	-2.13	-0.647	-0.0775	-1.11	-1.29	-0.42	-0.574
GENE174X	7108	 TM7SF2 :  Transmembrane 7 superfamily member 2	1	-0.404	0.03	0.224	0.149	-0.412	0.132	-1.36	-0.548	-1.4	-1.49	-2.04	-1.97	-0.74	-1.03	-1.76	-1.28	-0.398	-0.656
GENE3625X	3835	 KIF22  :  Kinesin family member 22	1	-0.279	0.115	0.079	0.084	-0.097	-0.143	-0.902	-0.533	-1.21	-0.899	-1.86	-2.27	-0.925	-0.215	-1.47	-1.59	-0.493	-1.3
GENE740X	4354	" MPP1 :  Membrane protein, palmitoylated 1, 55kDa"	1	-0.291	0.123	-0.013	0.182	0.541	0.095	0	-0.545	-1.06	-1.02	-2.39	-2.5	-0.927	-0.987	-1.5	-1.8	-0.365	-1.48
GENE405X	9762	 ProSAPiP1 :  ProSAPiP1 protein	1	-0.339	0.035	-0.081	0.384	0.703	0.257	0.168	0.047	-0.858	-0.639	-1.71	-1.74	-0.555	-0.615	-1.33	-0.809	-0.533	-1.27
GENE838X	6508	" SLC4A3 :  Solute carrier family 4, anion exchanger, member 3"	1	-0.209	0.375	0.049	-0.216	0.203	0.627	-0.542	-0.783	-1.17	-0.949	-2.35	-1.59	0	-1.27	-1.75	-0.909	-1.55	-1.04
GENE1468X	11346	 SYNPO :  synaptopodin	1	-0.749	-0.165	0.449	0.464	-0.147	0.447	-0.722	-0.073	-0.748	-0.919	-1.84	-1.25	-2.21	0.005	-2.12	-1.14	-0.763	-1.38
GENE2586X	3728	 JUP :  Junction plakoglobin	1	-0.322	0.389	-0.00733	-0.059	-0.717	0.187	-1.08	-0.783	-1.28	-0.645	-2.64	-2.4	-1.61	-0.718	-1.76	-1.09	-1.38	-1.96
GENE1142X	83468	 GLT8D2 :  Glycosyltransferase 8 domain containing 2	1	0.729	0.243	-0.273	-0.698	0.691	-0.225	-0.344	-0.555	-0.38	-0.071	-1.5	-1.86	-0.587	-0.967	-0.387	-0.891	-1.03	-0.953
GENE218X	8483	 LOC100287371 :  Hypothetical protein LOC100287371	1	0.246	0.71	-0.206	-0.751	2.32	0.982	1.21	0.282	1.6	1.69	-2.17	-2.21	-0.02	-0.35	0.23	-0.824	-0.778	-0.806
GENE2677X	78990	" OTUB2 :  OTU domain, ubiquitin aldehyde binding 2"	1	-0.116	0.468	-0.158	-0.193	0.096	0.21	-0.059	0.11	-0.345	0.114	-1.88	-1.59	-0.682	-0.712	-1	-0.736	-0.6	-1.54
GENE149X	4241	 MFI2 :  Antigen p97 (melanoma associated) identified by monoclonal antibodies 133.2 and 96.5	1	0.031	0.455	-0.251	-0.236	-0.357	-0.253	0	-0.413	-0.398	-0.269	-1.89	-1.82	-0.555	-0.685	-0.995	-0.899	-0.763	-1.17
GENE33X	3912	" LAMB1 :  laminin, beta 1"	1	-0.421	0.403	0.117	-0.098	0.661	0.225	0	0.225	0.59	1.04	-2.87	-2.56	-0.557	-0.817	-1.43	-1.12	-0.015	-1.45
GENE604X	347	 APOD :  Apolipoprotein D	1	-0.209	0.565	-0.311	-0.046	0.443	0.297	0.928	0.557	1.12	1.01	-1.79	-2.44	0.125	-0.485	-0.425	-0.329	0.167	-0.871
GENE1409X	81563	 C1orf21 :  chromosome 1 open reading frame 21	1	-0.006	0.268	-0.088	-0.173	0.676	-0.12	0.421	-0.09	0.845	1.13	-2.17	-2.27	-0.302	-0.082	-0.472	-0.846	0.15	-0.378
GENE2318X	8076	 MFAP5 :  Microfibrillar associated protein 5	1	0.584	0.418	-0.298	-0.703	0.626	-0.11	0.541	0.02	1.08	1.2	-1.8	-2.12	0.348	0.048	0.398	-0.756	0	0.202
GENE1883X	1490	 CTGF  :  Connective tissue growth factor	1	-0.107	0.231	0.106	-0.229	-0.591	-0.508	0.26	0.199	1.37	1.63	-3.53	-2.82	-0.498	-0.694	-0.244	-0.672	-0.858	-1.33
GENE3148X	55266	 TMEM19 :  transmembrane protein 19	1	0.492	-0.119	0.0105	-0.385	0.565	-0.536	-0.42	-0.347	0.513	0.667	-2.6	-2.45	-1.17	-1.48	-0.264	-0.608	-1.22	-0.809
GENE1251X	221150	 SKA3 :  Spindle and kinetochore associated complex subunit 3	1	-0.746	-0.622	0.382	0.987	-2.22	-0.59	-1.48	-0.57	-0.925	-0.556	-1.88	-0.921	-2.02	-1.39	-0.932	-0.186	-1.54	-0.618
GENE3515X	11130	 ZWINT :  ZW10 interactor	1	-0.046	0.058	-0.278	0.267	-0.534	-0.88	-1.08	-1.16	0.125	0.394	-1.91	-1.59	-1.23	-1.42	-0.312	0	-1.02	-0.148
GENE2711X	84901	" NFATC2IP :  Nuclear factor of activated T-cells, cytoplasmic, calcineurin-dependent 2 interacting protein"	1	0.136	0.31	-0.226	-0.221	-0.122	-0.228	-0.797	-0.558	0.947	1.05	-1.4	-1.36	-1.58	-1.75	0.31	0.276	-0.928	0.214
GENE3352X	644961	 LOC644961 :  similar to cytoplasmic beta-actin	1	0.071	0.265	-0.271	-0.066	-0.107	-0.673	-0.562	-0.393	0.412	0.571	-1.27	-1.6	-1.46	-1.86	0.175	-0.319	0	-0.251
GENE1358X	1429	" CRYZ :  Crystallin, zeta (quinone reductase)"	1	0.359	-0.337	-0.013	-0.008	-0.159	-0.605	-0.824	-0.665	0.79	0.919	-2.35	-2.46	-1.84	-2.25	0.553	0.429	-2.6	-0.013
GENE3188X	79019	 CENPM :  Centromere protein M	1	-0.884	0.05	0.314	0.519	-1	0.232	-1.22	-0.088	-0.253	-0.384	-2.02	-1.76	-2.24	-1.02	-0.28	0.766	-0.818	-0.496
GENE3061X	83540	" NUF2 :  NUF2, NDC80 kinetochore complex component, homolog (S. cerevisiae)"	1	-0.456	0.438	0.312	-0.293	-0.644	0	-0.849	-0.41	-0.745	-0.246	-1.61	-1.35	-1.97	-1.2	-0.582	0.134	-0.49	-0.648
GENE1624X	2491	 CENPI :  Centromere protein I	1	-0.176	0.242	-0.0435	-0.0235	-0.464	-0.675	-1.14	-0.81	-0.49	-0.127	-1.76	-2.38	-2.21	-1.87	0.158	-0.451	-0.418	-0.553
GENE2053X	2491	 CENPI :  centromere protein I	1	-0.176	0.242	-0.0435	-0.0235	-0.464	-0.675	-1.14	-0.81	-0.49	-0.127	-1.76	-2.38	-2.21	-1.87	0.158	-0.451	-0.418	-0.553
GENE42X	1073	 CFL2 :  Cofilin 2 (muscle)	1	0.806	-0.37	-0.266	-0.171	-0.992	-1.04	-1.01	-0.998	-0.183	-0.044	-2.53	-2.07	-2.67	-2.93	-0.05	-0.284	0	-1.05
GENE1412X	64710	 NUCKS1 :  Nuclear casein kinase and cyclin-dependent kinase substrate 1	1	0.148	0.0703	-0.0623	-0.156	-0.26	-0.481	-0.271	-0.224	-0.156	0.105	-1.01	-1.19	-1.66	-1.55	0.35	-0.147	-0.554	-0.134
GENE392X	144100	" PLEKHA7 :  Pleckstrin homology domain containing, family A member 7"	1	0	0.322	-0.114	-0.209	-0.42	-0.046	-0.815	-1.47	-0.481	-0.952	-1.98	-1.89	-2.36	-1.8	-0.848	0.208	0	-0.894
GENE735X	11164	 NUDT5 :  Nudix (nucleoside diphosphate linked moiety X)-type motif 5	1	0.0665	0.0205	-0.155	0.0695	-0.0515	-0.388	-0.451	-0.398	0.0925	0.0615	-1.27	-0.899	-1.62	-1.9	0.175	-0.164	-1.65	-0.336
GENE3343X	839	" CASP6 :  caspase 6, apoptosis-related cysteine peptidase"	1	0.429	-0.107	-0.173	-0.148	-0.349	-0.045	-0.164	0.075	0.06	0.439	0	-1.07	-1.81	-1.59	0.903	0.049	-1.22	-0.273
GENE3546X	9884	 LRRC37A  :  leucine rich repeat containing 37A	1	-0.091	0.293	0.167	-0.368	0.101	0.125	-0.504	-0.215	-0.46	-0.251	-1.29	-1.09	-2.09	-1.92	1.81	-0.691	-0.875	-1.03
GENE3529X	83475	 DOHH :  Deoxyhypusine hydroxylase/monooxygenase	1	-0.256	0.178	-0.068	0.147	-0.184	-0.21	-0.489	-0.54	-0.935	-0.506	-1.32	-1.53	-1.77	-1.4	-0.192	-0.716	-1	-0.868
GENE893X	64342	 HS1BP3 :  HCLS1 binding protein 3	1	0.029	0.293	-0.223	-0.098	-0.429	-0.435	-0.404	-0.985	-1.27	-1.07	0	-1.81	-2.18	-1.96	-0.697	-0.101	-0.695	-1.19
GENE361X	5308	 PITX2 :  Paired-like homeodomain 2	1	0.251	0.225	-0.591	0.114	-0.867	-0.863	-0.022	0.007	-2.08	-1.79	-3.23	-3.26	-3.54	-3.71	-0.645	-0.669	-1.88	-1.57
GENE971X	27147	 DENND2A :  DENN/MADD domain containing 2A	1	0.199	0.493	-0.453	-0.238	-0.199	-0.055	0.086	-0.535	-1.24	-1.24	-2.3	-2.18	-1.48	-2.06	0	0.019	0	-1.27
GENE2358X	3815	 KIT :  V-kit Hardy-Zuckerman 4 feline sarcoma viral oncogene homolog	1	0.434	0.288	-0.185	-0.538	-0.504	-0.432	0.126	-0.4	-1.14	-1.11	-3.99	-4.27	-3.47	-3.16	0.108	-0.583	-3.6	-2.38
GENE3257X	254531	 LPCAT4 :  Lysophosphatidylcholine acyltransferase 4	1	-0.1	-0.151	0.083	0.168	-1.05	0.006	-0.333	-0.049	-0.469	-0.495	-1.9	-1.59	-2.22	-1.27	-0.056	0.13	-1.22	-0.627
GENE491X	26031	 OSBPL3 :  Oxysterol binding protein-like 3	1	0.635	0.059	-0.362	-0.332	-1.1	-0.694	-0.343	-0.619	-1.18	-0.895	-1.87	-2.06	-2.11	-2.11	0.159	-0.53	-1.8	-1.16
GENE2158X	55450	 CAMK2N1 :  Calcium/calmodulin-dependent protein kinase II inhibitor 1	1	0.246	0.15	-0.306	-0.091	-0.562	-0.488	0.163	0.012	-0.113	-0.084	-1.31	-1.61	-1.45	-1.92	0.41	0.336	-1.69	-1.1
GENE2166X	6319	 SCD :  Stearoyl-CoA desaturase (delta-9-desaturase)	1	-0.061	0.0997	-0.0763	0.0387	-1.19	-0.025	0.779	0.928	0.03	-0.00433	-1.82	-1.91	-2.47	-2.15	0.563	0.639	-0.445	0.194
GENE226X	23075	 SWAP70 :  SWAP switching B-cell complex 70kDa subunit	1	0.225	0.094	-0.177	-0.142	-1.27	-0.554	0.406	-0.014	-0.189	-0.055	-1.9	-2.1	-3.06	-3.2	0.399	0.18	-1.21	-0.582
GENE22X	6000	 RGS7 :  regulator of G-protein signaling 7	1	0.487	0.415	-0.405	-0.495	-1.04	-1.2	0.108	-0.767	-1.39	-1	-1.5	-1.45	-3.01	-2.19	0.331	-0.748	-1.89	-0.821
GENE2756X	5916	" RARG :  Retinoic acid receptor, gamma"	1	-0.0325	-0.0835	0.0605	0.0555	-0.0905	-0.222	0.394	0.423	-0.607	-0.422	0.277	-1.81	-2.16	-2.37	0.357	0.198	-0.698	0.0455
GENE2941X	6640	" SNTA1 :  Syntrophin, alpha 1 (dystrophin-associated protein A1, 59kDa, acidic component)"	1	-0.114	0.16	0.104	-0.151	-0.182	-0.128	-0.347	-0.508	-0.843	-0.714	-0.766	-1.31	-1.9	-1.53	-0.77	-1.14	0	-1.4
GENE3185X	2049	 EPHB3 :  EPH receptor B3	1	0.031	0.215	-0.241	-0.006	0.243	0.907	0.278	0.277	-1.44	-1.44	-1.77	-1.73	-3.44	-3.06	-1.52	-1.1	-3.1	-3.08
GENE2545X	1462	 VCAN :  versican	1	0.324	0.148	-0.218	-0.253	-0.544	-0.72	0	-0.65	-1.17	-0.866	-1.3	-1.42	-1.38	-1.63	-0.722	-1.34	-1.65	-1.63
GENE2726X	79083	 MLPH :  Melanophilin	1	-0.189	0.095	0.039	0.054	-0.337	0.267	0	-0.673	-1.48	-1.37	-2.72	-2.86	-3.85	-3.4	-2.44	-2.12	-3.36	-3.95
GENE1368X	9118	" INA :  Internexin neuronal intermediate filament protein, alpha"	1	0.036	0.29	-0.226	-0.101	-0.362	-0.088	0.003	-0.248	-1.47	-0.784	-2.31	-2.48	-3.29	-3.05	-1.83	-1.76	0	-2.91
GENE277X	11000	" SLC27A3 :  Solute carrier family 27 (fatty acid transporter), member 3"	1	0.071	0.295	-0.141	-0.226	0.653	0.207	0.918	0.137	-0.248	-0.339	-1.49	-1.47	-2.66	-2.1	-0.465	-0.769	0	-2.28
GENE744X	1780	" DYNC1I1 :  Dynein, cytoplasmic 1, intermediate chain 1"	1	-0.239	0.295	0.079	-0.136	0.913	-0.523	0.208	-0.093	-0.328	-0.199	-0.821	-1.36	-2.27	-1.69	-0.435	-1.18	-1.68	-2.18
GENE2460X	125	" ADH1B :  Alcohol dehydrogenase 1B (class I), beta polypeptide"	1	-0.419	-0.335	0.309	0.444	-0.297	0.057	0.778	0.907	0.202	0.641	-2.85	-2.96	-2.56	-2.75	0.065	-0.249	-4.65	-2.92
GENE2870X	81578	" COL21A1 :  Collagen, type XXI, alpha 1"	1	0.823	0.278	-0.454	-0.648	-0.0395	-0.766	0.0605	-1.08	-0.785	-0.692	-2.4	-2.64	-2.75	-2.69	-1.64	-1.68	-3.22	-3.28
GENE2393X	4013	 VWA5A :  Von Willebrand factor A domain containing 5A	1	0.051	0.225	-0.061	-0.216	0.773	0.437	0.168	-0.013	-0.478	-0.479	-2.41	-2.53	-1.73	-1.75	-0.675	-1.08	-1.79	-2.23
GENE859X	2232	 FDXR :  Ferredoxin reductase	1	-0.259	0.175	-0.021	0.104	-0.557	0	-0.412	-0.773	-1.14	-1.06	-3.1	-2.64	-3.46	-1.41	-2.1	-1.14	0	-2.55
GENE3039X	1289	" COL5A1 :  Collagen, type V, alpha 1"	1	-0.167	0.235	0.147	-0.0985	-0.0595	0.294	0.111	-0.336	-0.951	-0.551	-3.52	-3.26	-2.94	-2.82	-1.15	-1.42	-2.76	-2.89
GENE3294X	10659	" CELF2 :  CUGBP, Elav-like family member 2"	1	0.145	0.099	-0.027	-0.217	0.207	-0.424	0.112	-0.129	-0.424	0.025	-2.44	-2.41	-1.8	-2.12	-0.531	-1.26	-1.79	-2.55
GENE2505X	9639	 ARHGEF10 :  Rho guanine nucleotide exchange factor (GEF) 10	1	-0.561	0.243	0.037	0.282	-0.779	0.245	-0.364	0.005	-0.69	-0.471	-3.64	-2.95	-3.93	-2.8	-2.07	-0.431	-2.67	-3.27
GENE1675X	9770	 RASSF2 :  Ras association (RalGDS/AF-6) domain family member 2	1	0.046	0.44	-0.026	-0.461	-0.742	-0.078	-0.257	-0.618	-1.48	-0.924	-4.76	-5.13	-5.64	-4.93	-1.98	-3.07	-5.16	-5.76
GENE2832X	10826	 C5orf4 :  Chromosome 5 open reading frame 4	1	-0.099	0.035	-0.151	0.214	0.293	0.327	0.118	-0.013	-1.15	-1.14	-4.63	-4.61	-5.03	-4.71	-1.93	-2.06	-4.55	-5.12
GENE2901X	7984	 ARHGEF5 :  Rho guanine nucleotide exchange factor (GEF) 5	1	-0.031	0.303	0.047	-0.318	0.291	0.215	0.236	0.155	0	-0.551	-1.45	-1.85	-1.94	-1.68	-0.307	-0.841	0	-1.72
GENE1919X	5229	" PGGT1B :  Protein geranylgeranyltransferase type I, beta subunit"	1	0.284	0.238	-0.268	-0.253	-0.194	-0.42	-0.079	0	-1.29	-0.996	-3.97	-4.19	-3.29	-3.74	-1	-1.47	-3.26	-3.48
GENE21X	85439	 STON2 :  Stonin 2	1	0.204	0.078	-0.278	-0.003	0.896	-0.07	0.651	0.63	-0.065	0.194	-2.28	-2.05	-1.62	-2.01	0.018	-0.286	-2.05	-2.16
GENE3116X	126	" ADH1C :  alcohol dehydrogenase 1C (class I), gamma polypeptide"	1	0.211	0.475	-0.411	-0.276	0.423	-0.103	1.83	-0.093	-0.348	0.401	0	-4.28	-3.6	-4.45	0.535	-0.509	0	-4.1
GENE1328X	338382	" RAB7B :  RAB7B, member RAS oncogene family"	1	0.716	0.1	-0.456	-0.361	-1.39	-0.148	-0.747	-0.348	-0.803	-0.874	-2.15	0	0	-2.11	-0.53	-0.994	-2.11	-1.88
GENE1376X	2273	 FHL1 :  Four and a half LIM domains 1	1	-0.13	0.284	0.103	-0.257	0.142	0.141	0.337	0.201	-0.609	-0.08	-1.62	-1.75	-1.86	-1.97	0.204	-0.405	0	-1.89
GENE1685X	55893	 ZNF395  :  zinc finger protein 395	1	-0.39	0.188	0.108	0.0933	0.476	0.18	0.204	0.226	0.388	0.557	-1.59	-1.79	-1.72	-1.62	0.131	-0.063	-1.96	-1.11
GENE2634X	8200	 GDF5 :  Growth differentiation factor 5	1	-0.596	0.218	0.042	0.337	-0.594	0.87	0.001	-0.09	0.595	0.574	-4.75	-4.64	-4.89	-3.67	-1.49	-1.62	-3.69	-4.8
GENE3433X	3625	" INHBB :  Inhibin, beta B"	1	0.361	0.135	-0.071	-0.426	0.323	0.547	0.578	0.177	1.1	1.26	-3.35	-3.34	-3.92	-3.38	-0.645	-1.22	-3.7	-3.55
GENE1047X	57502	" NLGN4X :  Neuroligin 4, X-linked"	1	0.371	0.045	-0.101	-0.316	0.353	0.067	-0.002	-0.003	0.002	-0.109	-1.9	-1.96	-2.79	-1.98	0	-0.279	-1.72	-1.7
GENE803X	5836	" PYGL :  Phosphorylase, glycogen, liver"	1	-0.099	0.185	-0.071	-0.016	-0.677	-0.513	-0.422	-0.413	-0.968	-0.459	-2.54	-2.78	-3.44	-2.91	-0.015	-1.04	-2.28	-2.82
GENE1041X	2030	" SLC29A1 :  Solute carrier family 29 (nucleoside transporters), member 1"	1	0.184	0.408	-0.128	-0.463	0.196	0.75	-0.119	-0.08	-0.305	-0.186	-2.27	-2.05	-2.17	-1.48	-0.742	-0.546	-1.19	-1.5
GENE1240X	55277	 FGGY :  FGGY carbohydrate kinase domain containing	1	0.066	0.36	-0.126	-0.301	-0.062	-0.058	-0.487	-0.578	-0.523	-0.314	-1.52	-1.68	-1.41	-1.46	-0.15	-0.954	0	-1.17
GENE2877X	6273	 S100A2 :  S100 calcium binding protein A2	1	0.319	0.233	-0.193	-0.358	-0.769	0.185	-0.844	-0.795	-0.55	-0.551	-3.11	-2.39	-3.09	-2.23	-1.37	-0.781	0	-1.95
GENE729X	1143	" CHRNB4 :  Cholinergic receptor, nicotinic, beta 4"	1	0.164	0.018	-0.298	0.117	-0.344	-0.34	-0.689	-0.75	-0.125	0.024	-1.59	-1.71	-1.87	-1.57	-0.892	-0.686	-1.64	-0.878
GENE915X	55353	 LAPTM4B :  Lysosomal protein transmembrane 4 beta	1	-0.156	0.318	-0.068	-0.093	0.026	-0.25	-0.319	-0.48	-0.115	0.134	-2.05	-2.02	-2.09	-2.04	-0.832	-0.806	-1.8	-1.33
GENE1533X	143879	 KBTBD3 :  Kelch repeat and BTB (POZ) domain containing 3	1	-0.061	0.423	-0.163	-0.198	0.841	-0.185	-0.084	-0.315	0.11	0.299	-1.95	-2.15	-1.5	-1.54	-0.747	-0.571	-1.25	-1.57
GENE3483X	1548	" CYP2A6 :  cytochrome P450, family 2, subfamily A, polypeptide 6"	1	0	-0.15	0	0.149	-0.912	0.142	-1.06	-1.12	0.627	-0.854	-3.53	-2.52	-1.91	-2.78	-1.5	-0.574	-2.28	-2.08
GENE2568X	368	" ABCC6 :  ATP-binding cassette, sub-family C (CFTR/MRP), member 6"	1	-0.326	-0.062	0.152	0.237	0.456	0.65	0.001	0.23	-0.195	0.394	0	-1.71	-1.48	-0.812	-1.18	-0.266	-1.21	-1.77
GENE2930X	566	 AZU1 :  Azurocidin 1	1	-0.129	0.065	-0.001	0.064	-0.217	0.277	-0.282	-0.383	-0.378	-0.509	-1.86	-1.59	-1.54	-0.885	-1.54	-0.689	0	-1.31
GENE519X	3745	" KCNB1 :  Potassium voltage-gated channel, Shab-related subfamily, member 1"	1	1.13	0.833	-1.03	-0.928	-0.059	-1.31	0.326	-1.35	-0.74	-0.841	-2.06	-2.01	0	-1.53	-1.09	-1.88	-1.12	-2.07
GENE2009X	4815	 NINJ2 :  ninjurin 2	1	-0.76	-0.226	0.653	0.333	-0.098	0.551	0.157	0.346	0.161	0.125	-2.82	-1.05	-2.23	-0.416	-1.44	-0.475	0	-1.28
GENE2983X	2051	 EPHB6 :  EPH receptor B6	1	-0.709	0.585	0.079	0.044	-0.837	0	-0.122	-0.423	-0.798	-0.499	-3.37	-3.63	-3.1	-3.23	-2.25	-1.98	-2.3	-3.35
GENE3059X	646324	 LOC646324 :  hypothetical LOC646324	1	0.246	0.5	-0.046	-0.701	-0.412	-0.418	0.653	-0.218	0.107	0.506	-1.61	-1.87	-2.37	-1.78	-0.45	-1.27	-0.948	-1.8
GENE127X	55314	 TMEM144  :  transmembrane protein 144	1	0.196	0.07	0.094	-0.361	0.918	0.012	0.173	0.432	1.09	1.29	-1.68	-1.44	-1.34	-0.51	0.18	-0.304	0	-2.15
GENE2576X	23086	 EXPH5 :  exophilin 5	1	0.586	-0.315	-0.166	-0.106	0.188	-0.403	-0.527	-0.298	-0.498	-0.114	-1.51	-1.41	-1.41	-0.54	-0.19	-0.799	-1.98	-1.62
GENE2038X	3050	" HBZ :  Hemoglobin, zeta"	1	-0.792	0.597	0.701	-0.505	0.289	-0.657	-1.24	-0.751	0.249	-0.737	-1.89	-1.4	-2.29	-1.03	-0.988	0.198	-2.48	-0.825
GENE682X	7168	 TPM1 :  Tropomyosin 1 (alpha)	1	-0.234	0.02	0.144	0.069	-0.472	-0.488	-0.217	-0.008	0.247	0.656	-2.47	-2.8	-2.27	-1.58	-0.17	-0.374	0	-0.396
GENE918X	23500	 DAAM2 :  Dishevelled associated activator of morphogenesis 2	1	0.264	0.048	-0.278	-0.033	-0.514	0.14	0.031	0.22	1.2	1.19	-3.93	-3.56	-3.74	-2.52	0.358	-0.216	-0.26	-0.188
GENE186X	9064	 MAP3K6 :  Mitogen-activated protein kinase kinase kinase 6	1	-0.261	0.173	-0.133	0.222	-0.819	-0.005	-0.304	-0.205	-0.38	-0.401	-3.41	-3.42	-3.39	-2.63	-0.757	-0.931	-0.605	-1.64
GENE2356X	4638	 MYLK :  myosin light chain kinase	1	0.41	0.034	-0.362	-0.082	-0.493	-0.314	-0.523	-0.379	0.331	-0.63	-2.39	-2.5	-2.12	-2.3	-0.406	-0.95	-1.08	-0.682
GENE1402X	30851	 TAX1BP3 :  Tax1 (human T-cell leukemia virus type I) binding protein 3	1	-0.561	-0.087	0.217	0.432	0.241	0.175	-0.054	-0.025	0.17	0.239	-1.59	-1.89	-1.61	-1.36	0.073	0.129	-0.515	-0.003
GENE549X	9666	" DZIP3 :  DAZ interacting protein 3, zinc finger"	1	0.896	0.175	-0.771	-0.598	0.233	-0.103	-0.052	-0.323	-0.308	0.186	-1.73	-2.08	-1.32	-1.58	-0.185	-0.504	-0.158	-0.291
GENE426X	1174	" AP1S1  :  adaptor-related protein complex 1, sigma 1 subunit"	1	-0.349	0.045	0.079	0.224	0.403	-0.073	0.028	0.077	0.102	0.791	-2.22	-1.42	-1.25	-0.915	0.775	-1.36	-0.503	0.539
GENE1986X	6576	" SLC25A1  :  solute carrier family 25 (mitochondrial carrier; citrate transporter), member 1"	1	0.106	0.25	-0.146	-0.211	-0.522	0.602	-0.497	-0.628	0.477	0.526	-2.71	-2.51	-1.69	-1.92	-0.66	0.166	0	-0.056
GENE3017X	924	 CD7 :  CD7 molecule	1	-0.221	0.093	0.337	-0.208	0.541	0.335	-0.364	0.115	1.03	0.449	-1.77	-1.77	-1.87	-0.867	0.223	-0.091	0	0.377
GENE1886X	38	 ACAT1 :  Acetyl-Coenzyme A acetyltransferase 1	1	0.371	0.325	-0.161	-0.536	-0.107	0	-0.382	-0.573	-0.058	0.151	-1.91	-1.5	-1.62	-1.89	-0.335	-0.359	0	-0.561
GENE3545X	10247	 HRSP12 :  Heat-responsive protein 12	1	-0.181	0.253	0.007	-0.078	0.291	0.235	0.096	0.025	0.16	0.679	-1.7	-1.56	-1.99	-1.96	0.303	0.089	0	0.147
GENE974X	8540	 AGPS :  Alkylglycerone phosphate synthase	1	0.051	0.165	0.089	-0.306	-0.437	-0.433	-0.762	-0.633	-0.288	0.011	-2.39	-1.92	-2.56	-2.34	-0.505	-0.659	-0.233	-0.621
GENE1016X	4288	 MKI67 :  Antigen identified by monoclonal antibody Ki-67	1	-0.574	0.0504	0.16	0.363	-1.15	-0.904	-1.45	-1.04	-1.22	-0.934	-2.29	-1.87	-2.59	-1.82	-1.46	-1.24	-1.07	-1.13
GENE3247X	670	 BPHL :  Biphenyl hydrolase-like (serine hydrolase)	1	0.126	-0.0463	-0.122	0.0427	-0.252	0.169	-0.586	-0.571	-0.176	-0.0737	-1.53	-1.51	-1.64	-1.69	-0.583	-0.597	-0.382	-0.326
GENE1212X	2013	 EMP2 :  Epithelial membrane protein 2	1	-0.255	0.094	-0.022	0.183	-0.083	-0.049	-0.903	-0.91	0.026	-0.04	-2.47	-2.57	-3.32	-3.08	-1.24	-1.5	-0.254	-0.982
GENE1765X	10654	 PMVK :  Phosphomevalonate kinase	1	-0.401	0.153	-0.113	0.362	-0.169	0.195	-0.354	-0.195	0.34	0.489	-1.46	-1.61	-2.35	-1.95	-0.387	-0.531	-0.235	-0.353
GENE2611X	8988	 HSPB3 :  Heat shock 27kDa protein 3	1	0.479	0.733	-0.493	-0.718	-0.439	-0.655	0.116	-0.275	-1.26	-0.841	-2.51	-3.31	-2.98	-3.56	-0.947	-2.01	-0.235	-1.85
GENE1692X	79415	 C17orf62 :  Chromosome 17 open reading frame 62	1	-0.329	-0.395	0.309	0.414	-0.937	-0.873	-0.752	-0.583	-0.918	-0.909	-2.69	-1.26	-3.46	-0.905	-1.61	-1.02	-1.03	-1.11
GENE1036X	4782	 NFIC :  Nuclear factor I/C (CCAAT-binding transcription factor)	1	0.772	-0.118	-0.599	-0.0545	-0.825	-0.0665	-0.429	0.167	-0.516	-0.448	-2.2	-2.38	-2.42	-2.38	-1.1	-0.557	-0.631	-0.389
GENE1055X	8578	" SCARF1 :  scavenger receptor class F, member 1"	1	-0.234	0.29	-0.236	0.179	0.908	0.412	-0.577	0	0.217	0.116	-1.83	-2.02	-1.99	-1.74	-0.79	-0.914	-0.218	-0.376
GENE2337X	3033	 HADH :  Hydroxyacyl-Coenzyme A dehydrogenase	1	-0.0647	0.296	-0.09	-0.212	0.824	-0.127	-0.371	-0.625	-0.397	-0.138	-2.56	-2.44	-2.43	-2.18	-0.761	-0.988	-0.205	-0.573
GENE3210X	388591	 RNF207 :  ring finger protein 207	1	0.084	-0.022	-0.118	0.057	0.256	0.41	-0.319	-0.37	-0.285	-0.286	-2.41	-1.78	-2.51	-1.89	-1.09	-0.656	-0.05	-0.548
GENE2732X	2582	 GALE :  UDP-galactose-4-epimerase	1	-0.469	0.445	-0.101	0.124	0.443	0.257	-0.542	-0.773	-0.278	-0.299	-2.71	-2.88	-3.02	-2.94	-1.29	-1.21	-0.453	-0.561
GENE720X	91419	 XRCC6BP1 :  XRCC6 binding protein 1	1	-0.226	0.158	0.092	-0.023	0.406	0.25	-0.079	-0.13	-0.255	-0.196	-1.48	-1.65	-2	-1.71	-1.03	-0.816	-0.34	-0.298
GENE1682X	100188893	 TOMM6 :  Translocase of outer mitochondrial membrane 6 homolog (yeast)	1	-0.574	0.58	-0.086	0.079	-0.012	-0.208	0	-0.488	-0.273	-0.164	-1.54	-1.61	-1.74	-1.8	-1.2	-0.984	0.002	-0.886
GENE3637X	2997	 GYS1 :  Glycogen synthase 1 (muscle)	1	-0.316	0.108	0.082	0.127	-0.014	-0.09	-0.479	-0.62	-0.335	-0.616	-1.61	-1.91	-1.76	-1.61	-1	-0.806	0.46	-0.618
GENE3425X	23176	 SEPT8 :  septin 8	1	0.285	0.399	-0.227	-0.457	0.397	0.061	-0.163	-0.414	-0.339	-0.295	-1.58	-1.25	-1.9	-1.67	-0.451	-0.55	0.386	0.198
GENE2268X	80119	 PIF1 :  PIF1 5'-to-3' DNA helicase homolog (S. cerevisiae)	1	-0.11	0.139	0.068	-0.097	0.467	0.261	-0.123	-0.584	-0.094	-0.845	-2.08	-1.51	-3.19	-2.11	-1.95	-0.295	0.342	-0.707
GENE1964X	83862	 TMEM120A :  Transmembrane protein 120A	1	-0.234	0.36	-0.126	-0.001	-0.332	0.172	-0.367	0	-0.623	-0.464	-1.74	-1.89	-2.36	-2.32	-1.44	-1.07	0.042	-0.356
GENE3110X	55723	 ASF1B :  ASF1 anti-silencing function 1 homolog B (S. cerevisiae)	1	-0.851	0.153	0.287	0.412	0.111	0.065	-0.464	-0.535	-0.78	-0.571	-1.59	-1.27	-2.16	-1.56	-1.4	-0.881	0.195	-0.243
GENE292X	2915	" GRM5  :  glutamate receptor, metabotropic 5"	1	0.319	-0.147	-0.413	0.242	-0.249	-0.125	-0.074	0.175	-0.69	-0.581	-1.57	-1.6	-1.29	-1.2	-0.417	-0.851	-0.205	-0.353
GENE1381X	90187	 EMILIN3 :  Elastin microfibril interfacer 3	1	-0.076	0.288	-0.118	-0.093	-0.304	-0.17	-0.209	-0.21	-0.515	-0.356	-2.96	-3.62	-3.05	-2.64	-1.3	-1.39	-0.38	-1.52
GENE1891X	55766	" H2AFJ :  H2A histone family, member J"	1	-0.119	0.145	0.019	-0.046	-0.237	-0.123	-0.052	-0.053	-0.258	-0.339	-2.28	-2.35	0	-1.84	-1.05	-1.08	-0.523	-1.02
GENE1678X	7169	 TPM2 :  Tropomyosin 2 (beta)	1	-0.485	0.214	0.083	0.188	-0.763	0.081	0.007	-0.294	-0.879	-0.495	-2.95	-3.18	-2.23	-2.1	-1.11	-1.27	-0.365	-1.57
GENE3565X	2647	" BLOC1S1 :  Biogenesis of lysosomal organelles complex-1, subunit 1"	1	-0.506	0.158	0.112	0.237	-0.034	-0.16	0	-0.35	-1.17	-0.906	-2.95	-2	-2.12	-1.53	-1.18	-1.12	-0.18	-1.28
[truncated: 242,053 more chars]
