# Supplementary material for: Stunned Silence: Gene Expression Programs in Human Cells Infected with Monkeypox or Vaccinia Virus
Source: PLoS One. 2011 Jan 18;6(1):e15615. doi: 10.1371/journal.pone.0015615 (PMC3022624; doi:10.1371/journal.pone.0015615)
Supplement: Figure S2b — This tab-delimited text file is the companion file to Figure S2a. The file contains information used to specify the dendrogram representing the relationships among expression patterns of the genes in Figure 2 as inferred by average-linkage hierarchical clustering. It is used by the “Treeview” program to generate the gene dendrogram for display and browsing. To open, display and browse the data in Figure 2 with the Treeview visualization program (eg., Java Treeview [44]), rename this file as “Figure 2.gtr”, and rename Figure S2a as “Figure 2.cdt” and store them in the same folder. (GTR) [file pone.0015615.s004.gtr]

NODE1X	GENE2010X	GENE1572X	1
NODE2X	GENE2918X	GENE2607X	1
NODE3X	GENE38X	GENE601X	1
NODE4X	GENE1926X	GENE158X	1
NODE5X	GENE2872X	GENE236X	1
NODE6X	GENE356X	GENE2303X	1
NODE7X	GENE424X	GENE1970X	1
NODE8X	GENE1306X	GENE439X	1
NODE9X	GENE485X	GENE1102X	1
NODE10X	GENE1539X	GENE498X	1
NODE11X	GENE680X	GENE503X	1
NODE12X	GENE635X	GENE1000X	1
NODE13X	GENE662X	GENE2881X	1
NODE14X	GENE3434X	GENE856X	1
NODE15X	GENE998X	GENE3023X	1
NODE16X	GENE1094X	GENE3161X	1
NODE17X	GENE1151X	GENE2517X	1
NODE18X	GENE1687X	GENE1231X	1
NODE19X	GENE1239X	GENE1268X	1
NODE20X	GENE1547X	GENE2263X	1
NODE21X	GENE2053X	GENE1624X	1
NODE22X	GENE2103X	GENE1679X	1
NODE23X	GENE1724X	GENE1698X	1
NODE24X	GENE1861X	GENE2170X	1
NODE25X	GENE2107X	GENE1904X	1
NODE26X	GENE2519X	GENE2052X	1
NODE27X	GENE2083X	GENE2560X	1
NODE28X	GENE2117X	GENE3634X	1
NODE29X	GENE2728X	GENE2251X	1
NODE30X	GENE2637X	GENE2264X	1
NODE31X	GENE2547X	GENE3367X	1
NODE32X	GENE2816X	GENE2790X	1
NODE33X	GENE2965X	GENE2909X	1
NODE34X	GENE58X	GENE1108X	1
NODE35X	GENE92X	GENE2740X	1
NODE36X	GENE1989X	GENE194X	1
NODE37X	GENE539X	GENE306X	1
NODE38X	GENE2130X	GENE632X	1
NODE39X	GENE1622X	GENE755X	1
NODE40X	GENE926X	GENE1081X	1
NODE41X	GENE3180X	GENE1798X	1
NODE42X	GENE2314X	GENE2787X	1
NODE43X	GENE3644X	GENE2518X	1
NODE44X	GENE1235X	GENE1497X	0.999623
NODE45X	GENE2575X	GENE1448X	0.999574
NODE46X	GENE2340X	GENE2981X	0.999436
NODE47X	GENE2123X	GENE981X	0.999387
NODE48X	GENE861X	GENE287X	0.999334
NODE49X	GENE492X	GENE1866X	0.999276
NODE50X	GENE199X	GENE2899X	0.999209
NODE51X	GENE1259X	GENE3150X	0.999206
NODE52X	GENE845X	GENE30X	0.999104
NODE53X	GENE2036X	GENE276X	0.999087
NODE54X	GENE3298X	GENE2968X	0.999017
NODE55X	GENE3064X	GENE2986X	0.999009
NODE56X	GENE1122X	GENE117X	0.999003
NODE57X	GENE515X	GENE1454X	0.998976
NODE58X	GENE2044X	GENE924X	0.998974
NODE59X	GENE636X	GENE2913X	0.998947
NODE60X	GENE1275X	GENE75X	0.998875
NODE61X	GENE1879X	GENE1760X	0.998854
NODE62X	GENE2229X	GENE3357X	0.998851
NODE63X	GENE3408X	NODE45X	0.998808
NODE64X	GENE1330X	GENE2043X	0.998766
NODE65X	GENE891X	GENE1216X	0.998754
NODE66X	GENE2249X	GENE3105X	0.998754
NODE67X	GENE1103X	GENE3001X	0.99875
NODE68X	GENE674X	GENE3021X	0.998722
NODE69X	GENE1109X	GENE1263X	0.998631
NODE70X	GENE671X	GENE2988X	0.998607
NODE71X	GENE2250X	GENE2610X	0.99859
NODE72X	GENE3097X	GENE1209X	0.998547
NODE73X	GENE111X	GENE2427X	0.998492
NODE74X	GENE585X	GENE2248X	0.998475
NODE75X	GENE608X	GENE2070X	0.998439
NODE76X	GENE800X	GENE198X	0.998436
NODE77X	GENE1549X	GENE2135X	0.998425
NODE78X	GENE3331X	GENE2512X	0.998424
NODE79X	GENE2854X	GENE2776X	0.99842
NODE80X	GENE1340X	GENE1141X	0.9984
NODE81X	GENE3606X	GENE2511X	0.998392
NODE82X	GENE500X	GENE2773X	0.998386
NODE83X	GENE3293X	GENE1666X	0.998383
NODE84X	GENE2002X	GENE3587X	0.998363
NODE85X	GENE402X	GENE62X	0.998354
NODE86X	GENE1764X	GENE2571X	0.998332
NODE87X	GENE2949X	GENE2242X	0.998319
NODE88X	GENE3479X	GENE3575X	0.998311
NODE89X	GENE1848X	GENE703X	0.998284
NODE90X	GENE678X	GENE1474X	0.998283
NODE91X	GENE2157X	GENE595X	0.99828
NODE92X	GENE2927X	GENE3618X	0.998268
NODE93X	GENE2578X	GENE1745X	0.998245
NODE94X	GENE2914X	GENE1346X	0.998196
NODE95X	GENE147X	GENE850X	0.998133
NODE96X	GENE2516X	GENE1392X	0.99813
NODE97X	GENE2769X	GENE441X	0.998124
NODE98X	GENE2483X	GENE724X	0.998124
NODE99X	GENE2855X	GENE1313X	0.99811
NODE100X	GENE2990X	GENE1178X	0.998081
NODE101X	GENE948X	GENE3397X	0.998053
NODE102X	GENE529X	GENE415X	0.998048
NODE103X	GENE217X	GENE135X	0.998029
NODE104X	GENE3460X	GENE3193X	0.997984
NODE105X	GENE3326X	GENE786X	0.997978
NODE106X	GENE449X	GENE796X	0.997966
NODE107X	GENE3094X	GENE2844X	0.997965
NODE108X	GENE2845X	GENE1596X	0.997953
NODE109X	GENE102X	GENE572X	0.997932
NODE110X	NODE85X	GENE434X	0.997927
NODE111X	GENE512X	GENE1709X	0.997925
NODE112X	GENE1328X	GENE3116X	0.997893
NODE113X	GENE3190X	GENE2474X	0.997888
NODE114X	GENE1875X	GENE1390X	0.997848
NODE115X	NODE44X	GENE1154X	0.997845
NODE116X	GENE614X	GENE334X	0.997839
NODE117X	GENE412X	GENE1133X	0.997835
NODE118X	GENE2159X	GENE3388X	0.997829
NODE119X	GENE2761X	GENE1006X	0.997803
NODE120X	GENE2759X	GENE2185X	0.997797
NODE121X	GENE871X	GENE2173X	0.997787
NODE122X	GENE1426X	GENE1424X	0.997787
NODE123X	GENE1560X	GENE3398X	0.99778
NODE124X	GENE2391X	NODE62X	0.997778
NODE125X	GENE2528X	NODE100X	0.99777
NODE126X	GENE2465X	GENE119X	0.997769
NODE127X	GENE2033X	GENE215X	0.997743
NODE128X	GENE2114X	GENE1460X	0.997736
NODE129X	GENE488X	GENE2004X	0.997717
NODE130X	GENE293X	GENE2753X	0.997706
NODE131X	GENE1192X	GENE3120X	0.997686
NODE132X	GENE2636X	GENE124X	0.997682
NODE133X	GENE234X	GENE992X	0.997678
NODE134X	GENE1140X	GENE3437X	0.997656
NODE135X	GENE548X	GENE3360X	0.997637
NODE136X	GENE2291X	GENE3256X	0.997614
NODE137X	GENE2999X	GENE1256X	0.997607
NODE138X	GENE2732X	GENE3210X	0.997607
NODE139X	GENE874X	NODE65X	0.997592
NODE140X	NODE20X	GENE906X	0.997568
NODE141X	GENE333X	NODE86X	0.997559
NODE142X	GENE2686X	GENE2712X	0.99754
NODE143X	GENE3438X	GENE223X	0.997503
NODE144X	GENE425X	GENE2478X	0.997497
NODE145X	GENE329X	GENE2641X	0.997495
NODE146X	GENE3103X	NODE142X	0.997478
NODE147X	GENE2027X	NODE146X	0.99768
NODE148X	GENE2938X	GENE2076X	0.997477
NODE149X	NODE110X	GENE31X	0.997475
NODE150X	GENE3522X	GENE78X	0.997474
NODE151X	GENE2007X	GENE148X	0.997468
NODE152X	NODE115X	GENE991X	0.997463
NODE153X	GENE2270X	GENE592X	0.997455
NODE154X	GENE447X	GENE2731X	0.997445
NODE155X	GENE230X	NODE154X	0.997869
NODE156X	GENE3552X	GENE3004X	0.997427
NODE157X	GENE2100X	GENE562X	0.997418
NODE158X	GENE1708X	GENE1782X	0.997412
NODE159X	GENE3157X	GENE3339X	0.997412
NODE160X	GENE1254X	GENE1120X	0.997395
NODE161X	GENE3164X	GENE1117X	0.997367
NODE162X	GENE3140X	GENE133X	0.997363
NODE163X	GENE888X	GENE1127X	0.997362
NODE164X	GENE2640X	GENE2976X	0.997354
NODE165X	GENE1790X	GENE531X	0.997352
NODE166X	GENE1083X	GENE3092X	0.99735
NODE167X	GENE3271X	GENE3199X	0.997308
NODE168X	NODE53X	GENE2239X	0.997307
NODE169X	GENE2864X	GENE3249X	0.997301
NODE170X	GENE2048X	GENE578X	0.997298
NODE171X	GENE2616X	GENE2467X	0.997293
NODE172X	GENE165X	GENE2126X	0.997289
NODE173X	NODE148X	GENE2875X	0.997285
NODE174X	GENE3512X	GENE429X	0.997273
NODE175X	GENE173X	GENE1461X	0.997267
NODE176X	GENE1825X	GENE756X	0.997267
NODE177X	GENE336X	GENE1073X	0.997231
NODE178X	GENE769X	GENE3068X	0.997229
NODE179X	GENE1911X	GENE854X	0.997222
NODE180X	GENE634X	GENE1914X	0.997211
NODE181X	GENE1580X	GENE817X	0.997198
NODE182X	GENE1996X	GENE3046X	0.997174
NODE183X	NODE143X	GENE285X	0.997162
NODE184X	GENE1026X	GENE1756X	0.997161
NODE185X	GENE1121X	GENE1501X	0.997149
NODE186X	GENE1808X	GENE2764X	0.99714
NODE187X	GENE763X	GENE834X	0.997113
NODE188X	GENE1899X	NODE187X	0.997345
NODE189X	GENE1951X	GENE1524X	0.997104
NODE190X	GENE2817X	GENE2727X	0.997102
NODE191X	GENE2621X	GENE1602X	0.997093
NODE192X	GENE964X	GENE1870X	0.997086
NODE193X	GENE2635X	GENE2219X	0.997077
NODE194X	GENE1206X	GENE209X	0.997072
NODE195X	GENE1262X	GENE606X	0.997071
NODE196X	GENE3204X	GENE3570X	0.997061
NODE197X	GENE1415X	GENE2811X	0.997055
NODE198X	GENE144X	GENE830X	0.997048
NODE199X	GENE3516X	GENE2058X	0.99704
NODE200X	GENE3353X	GENE1190X	0.997031
NODE201X	GENE2290X	GENE733X	0.996999
NODE202X	GENE2301X	GENE1819X	0.996998
NODE203X	GENE2957X	GENE2088X	0.996997
NODE204X	GENE2667X	GENE2209X	0.996994
NODE205X	GENE2457X	GENE2813X	0.996989
NODE206X	GENE1238X	GENE1207X	0.996984
NODE207X	GENE2462X	GENE2253X	0.996978
NODE208X	GENE2692X	GENE2164X	0.996969
NODE209X	GENE2426X	GENE3132X	0.996956
NODE210X	GENE794X	GENE1505X	0.996952
NODE211X	GENE1928X	GENE866X	0.996951
NODE212X	GENE2445X	GENE3303X	0.996942
NODE213X	GENE1085X	GENE203X	0.996938
NODE214X	GENE233X	GENE654X	0.996924
NODE215X	GENE1332X	NODE214X	0.99701
NODE216X	GENE1540X	GENE1521X	0.996899
NODE217X	GENE1933X	GENE979X	0.996897
NODE218X	GENE2739X	NODE217X	0.997266
NODE219X	GENE1373X	GENE1446X	0.996892
NODE220X	NODE219X	GENE61X	0.997023
NODE221X	GENE1627X	NODE173X	0.996868
NODE222X	GENE2448X	GENE458X	0.996867
NODE223X	GENE528X	GENE1639X	0.99686
NODE224X	GENE3376X	GENE1318X	0.996853
NODE225X	GENE2962X	GENE761X	0.996851
NODE226X	GENE2859X	GENE3472X	0.99685
NODE227X	GENE869X	NODE58X	0.996823
NODE228X	GENE3554X	GENE86X	0.996823
NODE229X	GENE781X	GENE696X	0.996806
NODE230X	GENE2455X	GENE1258X	0.996796
NODE231X	GENE3098X	GENE1057X	0.996788
NODE232X	GENE3560X	GENE994X	0.996786
NODE233X	NODE75X	GENE463X	0.996777
NODE234X	GENE831X	GENE1334X	0.996768
NODE235X	GENE1680X	GENE922X	0.996759
NODE236X	NODE206X	GENE1888X	0.996745
NODE237X	GENE1650X	GENE2741X	0.99673
NODE238X	GENE536X	GENE853X	0.996718
NODE239X	GENE650X	GENE1741X	0.996705
NODE240X	GENE438X	GENE3183X	0.996698
NODE241X	GENE1550X	GENE2506X	0.996694
NODE242X	GENE2050X	GENE2395X	0.996687
NODE243X	NODE55X	GENE3067X	0.996676
NODE244X	NODE64X	GENE3464X	0.996674
NODE245X	NODE244X	GENE661X	0.99678
NODE246X	GENE1277X	GENE94X	0.996654
NODE247X	GENE142X	GENE3089X	0.99665
NODE248X	GENE949X	GENE1056X	0.996646
NODE249X	GENE659X	NODE124X	0.996645
NODE250X	GENE1280X	GENE3189X	0.996627
NODE251X	GENE3593X	GENE379X	0.996622
NODE252X	GENE3632X	GENE2879X	0.996622
NODE253X	GENE1033X	GENE1796X	0.996616
NODE254X	GENE2122X	GENE772X	0.996615
NODE255X	GENE1529X	GENE1979X	0.996602
NODE256X	GENE459X	NODE125X	0.996587
NODE257X	GENE2942X	GENE478X	0.996576
NODE258X	GENE1943X	GENE2347X	0.996573
NODE259X	NODE258X	GENE205X	0.996591
NODE260X	NODE76X	GENE2805X	0.996565
NODE261X	GENE2693X	GENE3478X	0.996553
NODE262X	GENE1656X	NODE149X	0.996541
NODE263X	GENE3313X	GENE454X	0.996516
NODE264X	GENE421X	GENE1472X	0.996514
NODE265X	GENE2762X	GENE3008X	0.996505
NODE266X	NODE130X	GENE3284X	0.996495
NODE267X	GENE2701X	NODE49X	0.996481
NODE268X	GENE797X	GENE1643X	0.996448
NODE269X	GENE2346X	GENE299X	0.996439
NODE270X	GENE1307X	GENE2819X	0.996433
NODE271X	GENE3175X	GENE2955X	0.996415
NODE272X	GENE3259X	NODE170X	0.996398
NODE273X	NODE60X	GENE400X	0.996391
NODE274X	GENE2793X	GENE2041X	0.996391
NODE275X	GENE3442X	GENE479X	0.996388
NODE276X	GENE1620X	GENE17X	0.996357
NODE277X	GENE575X	GENE1936X	0.99633
NODE278X	GENE1793X	GENE749X	0.996328
NODE279X	NODE139X	GENE1868X	0.996316
NODE280X	GENE2X	GENE1961X	0.996306
NODE281X	GENE573X	NODE280X	0.996391
NODE282X	NODE77X	NODE96X	0.996305
NODE283X	GENE1636X	GENE2182X	0.996301
NODE284X	GENE1909X	GENE3205X	0.996291
NODE285X	GENE3222X	GENE105X	0.996288
NODE286X	GENE3540X	GENE2639X	0.996282
NODE287X	GENE547X	GENE2590X	0.996276
NODE288X	GENE2035X	NODE287X	0.996288
NODE289X	GENE2843X	NODE275X	0.996261
NODE290X	GENE2563X	NODE289X	0.996293
NODE291X	GENE2068X	GENE1845X	0.996257
NODE292X	GENE159X	GENE3065X	0.996255
NODE293X	GENE3212X	GENE1923X	0.996255
NODE294X	GENE3621X	GENE3459X	0.996244
NODE295X	GENE672X	GENE912X	0.99624
NODE296X	GENE2996X	GENE2491X	0.99624
NODE297X	GENE2172X	GENE109X	0.996236
NODE298X	NODE194X	GENE3486X	0.996236
NODE299X	GENE3075X	GENE359X	0.996231
NODE300X	GENE3594X	GENE989X	0.996221
NODE301X	GENE2910X	GENE2146X	0.996221
NODE302X	GENE2201X	GENE1112X	0.996217
NODE303X	GENE3405X	GENE3422X	0.996207
NODE304X	GENE3174X	GENE2339X	0.996196
NODE305X	GENE3245X	GENE369X	0.996191
NODE306X	GENE2662X	NODE216X	0.996184
NODE307X	NODE134X	NODE306X	0.996316
NODE308X	GENE228X	GENE2580X	0.99614
NODE309X	GENE0X	GENE2921X	0.996139
NODE310X	GENE2456X	NODE191X	0.996132
NODE311X	GENE2262X	NODE310X	0.996418
NODE312X	GENE1153X	GENE2620X	0.996117
NODE313X	GENE2985X	GENE2853X	0.996116
NODE314X	GENE2842X	GENE2722X	0.996116
NODE315X	GENE1767X	GENE297X	0.996114
NODE316X	GENE2134X	GENE1997X	0.996111
NODE317X	GENE254X	NODE190X	0.996103
NODE318X	GENE667X	GENE951X	0.996096
NODE319X	GENE3319X	GENE1920X	0.996088
NODE320X	GENE3412X	GENE2743X	0.996086
NODE321X	GENE802X	GENE1135X	0.996085
NODE322X	GENE2113X	GENE1616X	0.99608
NODE323X	GENE240X	GENE2878X	0.996079
NODE324X	GENE1076X	NODE207X	0.996014
NODE325X	GENE596X	NODE185X	0.996013
NODE326X	NODE120X	GENE1858X	0.99601
NODE327X	GENE568X	GENE1770X	0.996008
NODE328X	GENE1326X	GENE3321X	0.996004
NODE329X	GENE3090X	GENE995X	0.995983
NODE330X	GENE1884X	GENE3084X	0.995972
NODE331X	GENE2024X	GENE1128X	0.995964
NODE332X	GENE2348X	GENE879X	0.995946
NODE333X	GENE2176X	GENE3270X	0.995944
NODE334X	GENE1181X	GENE2138X	0.995938
NODE335X	GENE3449X	GENE211X	0.995934
NODE336X	GENE3039X	GENE859X	0.995934
NODE337X	NODE59X	NODE183X	0.995933
NODE338X	GENE113X	GENE1626X	0.995927
NODE339X	GENE1556X	GENE3104X	0.995926
NODE340X	GENE1457X	GENE1768X	0.995919
NODE341X	GENE700X	GENE3109X	0.995917
NODE342X	GENE626X	GENE940X	0.995915
NODE343X	GENE1882X	GENE185X	0.995911
NODE344X	GENE2342X	GENE2509X	0.995904
NODE345X	GENE2837X	GENE827X	0.995903
NODE346X	NODE104X	GENE1718X	0.995897
NODE347X	GENE1314X	GENE2767X	0.99587
NODE348X	GENE2025X	NODE236X	0.995855
NODE349X	GENE1130X	GENE238X	0.995847
NODE350X	NODE225X	GENE2217X	0.99582
NODE351X	GENE3553X	NODE145X	0.995808
NODE352X	GENE257X	GENE2750X	0.995808
NODE353X	GENE1527X	GENE206X	0.995805
NODE354X	GENE1945X	GENE1317X	0.995803
NODE355X	GENE1681X	GENE1172X	0.995802
NODE356X	GENE3375X	GENE1573X	0.995801
NODE357X	GENE2714X	GENE2557X	0.9958
NODE358X	GENE1896X	GENE138X	0.995774
NODE359X	GENE3493X	GENE1327X	0.99577
NODE360X	GENE1516X	GENE301X	0.995758
NODE361X	GENE3043X	GENE3005X	0.995753
NODE362X	NODE234X	GENE3128X	0.995746
NODE363X	GENE1270X	GENE3058X	0.995744
NODE364X	NODE233X	GENE3329X	0.995742
NODE365X	GENE3498X	GENE3267X	0.995734
NODE366X	GENE1265X	NODE23X	0.995728
NODE367X	GENE1223X	GENE2556X	0.995707
NODE368X	GENE358X	NODE226X	0.995703
NODE369X	GENE1310X	GENE2311X	0.9957
NODE370X	GENE2828X	GENE798X	0.995699
NODE371X	GENE697X	GENE2565X	0.995681
NODE372X	NODE33X	NODE293X	0.995673
NODE373X	GENE2014X	GENE2867X	0.995672
NODE374X	NODE263X	GENE3231X	0.995657
NODE375X	GENE2583X	GENE1894X	0.995651
NODE376X	GENE2780X	GENE1147X	0.99564
NODE377X	GENE2423X	GENE1752X	0.995639
NODE378X	NODE147X	GENE2160X	0.995634
NODE379X	NODE195X	NODE119X	0.995623
NODE380X	GENE651X	GENE725X	0.99562
NODE381X	GENE3314X	GENE1396X	0.995618
NODE382X	GENE2271X	GENE166X	0.995613
NODE383X	GENE1717X	GENE2121X	0.995595
NODE384X	GENE1876X	GENE2241X	0.995592
NODE385X	NODE172X	GENE520X	0.995584
NODE386X	GENE2832X	GENE1675X	0.995578
NODE387X	GENE2101X	GENE251X	0.995576
NODE388X	GENE1479X	GENE2028X	0.995571
NODE389X	GENE373X	GENE1418X	0.995571
NODE390X	GENE2589X	GENE933X	0.995566
NODE391X	GENE46X	GENE2258X	0.995565
NODE392X	GENE1729X	NODE155X	0.995564
NODE393X	GENE307X	GENE3007X	0.995561
NODE394X	GENE2204X	GENE3145X	0.995559
NODE395X	GENE1878X	GENE3497X	0.995559
NODE396X	GENE2614X	GENE565X	0.995549
NODE397X	NODE390X	NODE218X	0.995526
NODE398X	GENE953X	GENE2838X	0.99552
NODE399X	GENE1565X	GENE302X	0.995515
NODE400X	GENE2964X	NODE163X	0.995503
NODE401X	NODE19X	GENE718X	0.995498
NODE402X	GENE563X	GENE2804X	0.995493
NODE403X	GENE1528X	GENE957X	0.995488
NODE404X	NODE204X	GENE487X	0.995476
NODE405X	NODE256X	GENE730X	0.995476
NODE406X	GENE2856X	GENE3052X	0.995459
NODE407X	GENE658X	GENE664X	0.995451
NODE408X	GENE1982X	NODE282X	0.995445
NODE409X	GENE3291X	GENE2425X	0.995419
NODE410X	GENE179X	GENE3475X	0.995407
NODE411X	GENE899X	GENE3423X	0.9954
NODE412X	GENE1535X	NODE111X	0.995399
NODE413X	GENE2155X	NODE117X	0.995398
NODE414X	GENE2194X	GENE706X	0.995384
NODE415X	GENE2754X	GENE3X	0.995377
NODE416X	GENE3011X	GENE587X	0.995377
NODE417X	GENE815X	GENE868X	0.995372
NODE418X	GENE366X	GENE2747X	0.995366
NODE419X	GENE3610X	GENE2737X	0.995356
NODE420X	GENE410X	GENE1131X	0.995345
NODE421X	GENE36X	GENE3513X	0.99534
NODE422X	GENE1333X	GENE3101X	0.995337
NODE423X	GENE2084X	GENE1905X	0.995333
NODE424X	GENE2259X	GENE1590X	0.995318
NODE425X	GENE2525X	GENE191X	0.995316
NODE426X	NODE381X	GENE1257X	0.995307
NODE427X	GENE974X	GENE3545X	0.995301
NODE428X	GENE2948X	GENE759X	0.995296
NODE429X	GENE1934X	NODE377X	0.995294
NODE430X	GENE2102X	GENE878X	0.995283
NODE431X	GENE2093X	NODE34X	0.99528
NODE432X	NODE159X	NODE259X	0.995272
NODE433X	GENE2613X	NODE215X	0.995265
NODE434X	NODE67X	GENE2097X	0.995261
NODE435X	GENE189X	GENE540X	0.995261
NODE436X	GENE2781X	GENE1282X	0.995238
NODE437X	NODE175X	NODE351X	0.995226
NODE438X	NODE17X	GENE1699X	0.995209
NODE439X	GENE1162X	GENE944X	0.995207
NODE440X	GENE3149X	GENE104X	0.995205
NODE441X	GENE1213X	GENE2851X	0.995189
NODE442X	NODE165X	NODE208X	0.995183
NODE443X	GENE1284X	NODE192X	0.995182
NODE444X	GENE2582X	GENE2186X	0.995181
NODE445X	GENE1046X	GENE1598X	0.99518
NODE446X	NODE90X	GENE1712X	0.995167
NODE447X	NODE333X	GENE1048X	0.995163
NODE448X	GENE2446X	GENE2233X	0.99516
NODE449X	GENE3315X	GENE791X	0.995155
NODE450X	NODE262X	GENE2577X	0.995135
NODE451X	GENE1715X	NODE203X	0.995128
NODE452X	GENE2202X	GENE2109X	0.995126
NODE453X	NODE40X	GENE2721X	0.995125
NODE454X	GENE770X	GENE3342X	0.995123
NODE455X	GENE1100X	GENE1378X	0.995114
NODE456X	GENE2037X	GENE2142X	0.995113
NODE457X	GENE1074X	GENE2588X	0.995081
NODE458X	GENE508X	NODE261X	0.995052
NODE459X	GENE2147X	GENE2504X	0.995044
NODE460X	GENE2151X	GENE747X	0.995033
NODE461X	NODE324X	GENE2703X	0.99501
NODE462X	GENE2982X	GENE2060X	0.995008
NODE463X	GENE855X	GENE628X	0.995004
NODE464X	GENE883X	GENE872X	0.995003
NODE465X	GENE574X	NODE464X	0.995173
NODE466X	GENE1170X	GENE3144X	0.994992
NODE467X	GENE928X	NODE92X	0.994988
NODE468X	NODE467X	GENE145X	0.995266
NODE469X	NODE221X	NODE468X	0.995014
NODE470X	NODE469X	NODE66X	0.99545
NODE471X	GENE514X	GENE3494X	0.994983
NODE472X	GENE2535X	NODE364X	0.994977
NODE473X	GENE1323X	GENE2433X	0.994975
NODE474X	GENE3556X	GENE1098X	0.994941
NODE475X	GENE3324X	GENE3033X	0.99493
NODE476X	GENE3482X	GENE2695X	0.994922
NODE477X	NODE105X	GENE304X	0.994915
NODE478X	GENE603X	GENE3010X	0.994912
NODE479X	GENE1290X	GENE947X	0.994912
NODE480X	GENE1772X	GENE504X	0.994898
NODE481X	GENE3172X	GENE2704X	0.994882
NODE482X	GENE3347X	GENE555X	0.994881
NODE483X	GENE1827X	GENE1308X	0.994875
NODE484X	GENE1356X	GENE3045X	0.994863
NODE485X	GENE2825X	NODE180X	0.994862
NODE486X	GENE1315X	GENE95X	0.994846
NODE487X	GENE884X	GENE3181X	0.994841
NODE488X	GENE3077X	NODE63X	0.994824
NODE489X	GENE2481X	GENE406X	0.994815
NODE490X	GENE3025X	GENE344X	0.994812
NODE491X	GENE841X	NODE227X	0.994803
NODE492X	GENE1203X	GENE3194X	0.994799
NODE493X	GENE207X	GENE1395X	0.994799
NODE494X	GENE823X	GENE1832X	0.994792
NODE495X	NODE325X	GENE2141X	0.994791
NODE496X	GENE3070X	GENE396X	0.994781
NODE497X	GENE3117X	GENE2683X	0.994776
NODE498X	GENE435X	GENE1010X	0.994775
NODE499X	GENE1107X	GENE430X	0.994762
NODE500X	GENE925X	NODE231X	0.99476
NODE501X	NODE500X	GENE3491X	0.995125
NODE502X	GENE3547X	GENE1024X	0.994759
NODE503X	GENE3392X	NODE31X	0.994748
NODE504X	GENE1693X	GENE48X	0.994747
NODE505X	GENE1405X	GENE3414X	0.994745
NODE506X	GENE2071X	GENE2075X	0.994743
NODE507X	GENE3177X	GENE1359X	0.994741
NODE508X	GENE627X	GENE1588X	0.99474
NODE509X	GENE1001X	NODE319X	0.994725
NODE510X	NODE138X	GENE2337X	0.994721
NODE511X	GENE3280X	GENE646X	0.994717
NODE512X	GENE2003X	GENE2197X	0.994717
NODE513X	GENE3306X	GENE1086X	0.994708
NODE514X	GENE3017X	GENE1986X	0.994707
NODE515X	GENE1321X	GENE2904X	0.994705
NODE516X	GENE2161X	GENE1975X	0.994698
NODE517X	GENE2768X	NODE320X	0.994689
NODE518X	GENE790X	GENE2377X	0.994688
NODE519X	NODE299X	NODE307X	0.994665
NODE520X	GENE3285X	GENE2442X	0.994664
NODE521X	GENE936X	GENE965X	0.994657
NODE522X	GENE3302X	GENE23X	0.994653
NODE523X	NODE126X	GENE1066X	0.994649
NODE524X	GENE3432X	GENE493X	0.994645
NODE525X	GENE1990X	NODE300X	0.994643
NODE526X	NODE525X	GENE3508X	0.994693
NODE527X	NODE167X	GENE1018X	0.994629
NODE528X	GENE290X	GENE2309X	0.994625
NODE529X	GENE3341X	GENE1552X	0.994609
NODE530X	GENE2836X	GENE1110X	0.994607
NODE531X	GENE932X	GENE1375X	0.994603
NODE532X	NODE365X	GENE1775X	0.994599
NODE533X	GENE3567X	GENE1423X	0.994587
NODE534X	NODE135X	GENE1266X	0.994587
NODE535X	GENE3345X	GENE202X	0.994586
NODE536X	GENE3133X	NODE458X	0.99458
NODE537X	GENE3047X	GENE122X	0.994564
NODE538X	GENE1226X	NODE69X	0.99456
NODE539X	GENE2154X	GENE1339X	0.994555
NODE540X	NODE313X	NODE177X	0.994542
NODE541X	GENE3548X	NODE248X	0.994539
NODE542X	GENE1791X	GENE308X	0.994538
NODE543X	GENE3099X	GENE3421X	0.994533
NODE544X	GENE110X	GENE2059X	0.994532
NODE545X	GENE2574X	NODE534X	0.994525
NODE546X	NODE150X	NODE545X	0.995072
NODE547X	GENE1466X	GENE3413X	0.994522
NODE548X	GENE13X	GENE2320X	0.994519
NODE549X	NODE250X	GENE2165X	0.99451
NODE550X	NODE450X	GENE1351X	0.994507
NODE551X	NODE297X	GENE501X	0.994505
NODE552X	GENE1613X	GENE2475X	0.9945
NODE553X	NODE546X	GENE1232X	0.9945
NODE554X	GENE456X	GENE950X	0.994496
NODE555X	GENE2389X	NODE61X	0.994495
NODE556X	GENE384X	GENE2882X	0.994492
NODE557X	GENE1374X	GENE1854X	0.994487
NODE558X	GENE281X	GENE52X	0.994483
NODE559X	GENE1253X	NODE321X	0.994469
NODE560X	GENE2628X	GENE210X	0.994441
NODE561X	NODE406X	GENE2168X	0.994439
NODE562X	GENE918X	GENE682X	0.994434
NODE563X	GENE2757X	GENE2765X	0.994423
NODE564X	GENE2051X	GENE252X	0.994398
NODE565X	NODE200X	NODE71X	0.994383
NODE566X	GENE1661X	NODE378X	0.994368
NODE567X	GENE557X	GENE262X	0.994355
NODE568X	GENE2435X	GENE413X	0.99435
NODE569X	NODE379X	NODE222X	0.994337
NODE570X	GENE917X	GENE612X	0.994336
NODE571X	GENE2678X	GENE3354X	0.994323
NODE572X	GENE1401X	GENE2690X	0.994322
NODE573X	GENE1054X	NODE434X	0.994317
NODE574X	GENE630X	GENE1813X	0.994305
NODE575X	NODE102X	GENE2062X	0.994302
NODE576X	GENE746X	GENE2000X	0.994295
NODE577X	GENE3395X	NODE573X	0.994292
NODE578X	GENE3307X	GENE2562X	0.994282
NODE579X	NODE238X	GENE1088X	0.994282
NODE580X	GENE3234X	GENE2615X	0.994263
NODE581X	GENE2220X	GENE5X	0.994259
NODE582X	GENE2649X	NODE357X	0.994226
NODE583X	GENE1163X	NODE436X	0.994213
NODE584X	NODE583X	NODE179X	0.995344
NODE585X	NODE337X	GENE1099X	0.994208
NODE586X	GENE836X	GENE2080X	0.994202
NODE587X	GENE295X	NODE73X	0.994186
NODE588X	GENE2016X	NODE47X	0.994169
NODE589X	GENE2451X	NODE538X	0.994167
NODE590X	NODE540X	GENE1705X	0.994166
NODE591X	GENE2355X	GENE3286X	0.994163
NODE592X	GENE2569X	GENE3514X	0.994161
NODE593X	GENE1011X	GENE2167X	0.994142
NODE594X	NODE97X	GENE3379X	0.994138
NODE595X	GENE2998X	GENE3071X	0.994134
NODE596X	NODE569X	NODE93X	0.994134
NODE597X	GENE665X	NODE265X	0.99413
NODE598X	GENE2454X	NODE70X	0.99412
NODE599X	GENE1792X	GENE2751X	0.994114
NODE600X	GENE2745X	GENE1648X	0.994112
NODE601X	GENE2659X	NODE371X	0.994103
NODE602X	GENE2567X	GENE64X	0.994087
NODE603X	GENE2005X	GENE1312X	0.994087
NODE604X	NODE603X	GENE1720X	0.994237
NODE605X	GENE1783X	NODE230X	0.994087
NODE606X	GENE1856X	GENE2424X	0.994084
NODE607X	GENE1727X	NODE285X	0.994083
NODE608X	GENE1097X	GENE1316X	0.994082
NODE609X	GENE3578X	NODE499X	0.994059
NODE610X	NODE368X	NODE482X	0.994047
NODE611X	GENE2895X	GENE516X	0.994027
NODE612X	GENE2443X	GENE2232X	0.99402
NODE613X	GENE2252X	GENE988X	0.994015
NODE614X	GENE2473X	GENE952X	0.994003
NODE615X	GENE3126X	GENE3571X	0.993989
NODE616X	GENE3203X	GENE269X	0.99398
NODE617X	GENE2437X	NODE151X	0.993978
NODE618X	GENE2120X	NODE617X	0.99437
NODE619X	NODE501X	GENE1288X	0.99397
NODE620X	GENE1139X	GENE2658X	0.993953
NODE621X	NODE393X	GENE1273X	0.993947
NODE622X	NODE174X	GENE3473X	0.993943
NODE623X	GENE3569X	GENE1370X	0.993942
NODE624X	GENE1614X	GENE2592X	0.993941
NODE625X	GENE452X	GENE3027X	0.993935
NODE626X	GENE3630X	GENE394X	0.993921
NODE627X	GENE1628X	GENE200X	0.993906
NODE628X	NODE201X	GENE631X	0.993904
NODE629X	GENE1394X	GENE2055X	0.993896
NODE630X	GENE2605X	GENE360X	0.99389
NODE631X	GENE2775X	NODE109X	0.993883
NODE632X	GENE3295X	GENE93X	0.993879
NODE633X	GENE2429X	GENE2966X	0.993855
NODE634X	GENE2417X	GENE2604X	0.993846
NODE635X	NODE273X	NODE511X	0.993844
NODE636X	GENE3346X	GENE2372X	0.993843
NODE637X	GENE1985X	GENE2034X	0.993819
NODE638X	NODE495X	NODE118X	0.99381
NODE639X	NODE279X	NODE243X	0.99381
NODE640X	NODE519X	NODE639X	0.993878
NODE641X	GENE2979X	GENE1331X	0.993806
NODE642X	GENE1955X	GENE1662X	0.993802
NODE643X	GENE1320X	GENE188X	0.9938
NODE644X	NODE643X	GENE378X	0.994458
NODE645X	GENE2771X	NODE269X	0.993799
NODE646X	GENE895X	GENE178X	0.993799
NODE647X	GENE3137X	GENE1285X	0.993792
NODE648X	NODE401X	GENE1019X	0.993785
NODE649X	GENE2234X	GENE1937X	0.993784
NODE650X	NODE72X	NODE166X	0.993783
NODE651X	GENE1987X	NODE12X	0.993775
NODE652X	GENE3173X	GENE351X	0.993755
NODE653X	GENE978X	GENE679X	0.993748
NODE654X	GENE3487X	GENE2992X	0.993746
NODE655X	GENE3112X	NODE654X	0.993813
NODE656X	GENE1747X	GENE3427X	0.99374
NODE657X	GENE3509X	GENE481X	0.993738
NODE658X	NODE26X	GENE390X	0.993737
NODE659X	GENE1092X	GENE2945X	0.993736
NODE660X	GENE1891X	GENE1381X	0.993735
NODE661X	GENE2796X	GENE2543X	0.99373
NODE662X	GENE2190X	GENE793X	0.99373
NODE663X	GENE1935X	GENE1695X	0.993728
NODE664X	GENE2647X	NODE431X	0.993726
NODE665X	NODE664X	GENE2484X	0.993934
NODE666X	GENE968X	GENE1669X	0.993722
NODE667X	NODE638X	GENE3599X	0.993721
NODE668X	GENE2906X	GENE3573X	0.993714
NODE669X	GENE2626X	GENE3113X	0.99371
NODE670X	GENE3108X	GENE3588X	0.993709
NODE671X	NODE399X	GENE3275X	0.9937
NODE672X	GENE1977X	GENE167X	0.993699
NODE673X	GENE2847X	GENE3086X	0.993693
NODE674X	GENE832X	GENE253X	0.99368
NODE675X	GENE244X	GENE916X	0.993673
NODE676X	GENE1660X	GENE2708X	0.993673
NODE677X	GENE3191X	NODE496X	0.993658
NODE678X	GENE2724X	NODE589X	0.993653
NODE679X	GENE1706X	GENE1701X	0.993651
NODE680X	GENE1495X	GENE615X	0.993647
NODE681X	NODE618X	NODE607X	0.993641
NODE682X	GENE326X	NODE108X	0.993637
NODE683X	GENE2171X	GENE468X	0.993636
NODE684X	GENE2091X	GENE633X	0.993636
NODE685X	NODE9X	GENE1694X	0.993633
NODE686X	GENE1260X	NODE284X	0.993629
NODE687X	GENE2597X	GENE2638X	0.993627
NODE688X	GENE3136X	GENE2376X	0.993613
NODE689X	GENE1302X	NODE91X	0.993589
NODE690X	GENE3072X	GENE2276X	0.993586
NODE691X	GENE3156X	GENE3074X	0.993581
NODE692X	NODE302X	GENE2452X	0.993573
NODE693X	GENE537X	GENE1952X	0.993566
NODE694X	GENE2645X	GENE2354X	0.993559
NODE695X	GENE3279X	GENE3496X	0.993557
NODE696X	NODE277X	NODE674X	0.993525
NODE697X	GENE3561X	GENE2128X	0.993523
NODE698X	NODE405X	NODE152X	0.993517
NODE699X	GENE3463X	NODE8X	0.993515
NODE700X	GENE2300X	GENE1916X	0.993512
NODE701X	GENE2284X	GENE2418X	0.993511
NODE702X	GENE2738X	GENE1355X	0.993508
NODE703X	GENE904X	NODE702X	0.994137
NODE704X	NODE556X	NODE516X	0.993504
NODE705X	NODE704X	GENE1641X	0.993569
NODE706X	GENE1629X	GENE436X	0.993496
NODE707X	GENE3371X	GENE1071X	0.99349
NODE708X	GENE709X	GENE1757X	0.993486
NODE709X	NODE655X	NODE490X	0.993477
NODE710X	GENE47X	GENE2643X	0.993471
NODE711X	NODE429X	NODE186X	0.993469
NODE712X	GENE1863X	NODE322X	0.993468
NODE713X	GENE2371X	GENE70X	0.993453
NODE714X	GENE131X	GENE839X	0.993437
NODE715X	NODE189X	GENE1441X	0.993416
NODE716X	NODE508X	GENE1420X	0.993407
NODE717X	GENE3581X	GENE1773X	0.993406
NODE718X	GENE1688X	GENE571X	0.9934
NODE719X	GENE3458X	GENE705X	0.993398
NODE720X	GENE266X	NODE131X	0.993394
NODE721X	NODE312X	GENE3501X	0.993393
NODE722X	GENE3123X	NODE461X	0.993387
NODE723X	GENE1433X	GENE4X	0.993382
NODE724X	GENE1645X	GENE1574X	0.99335
NODE725X	GENE1805X	GENE2379X	0.993321
NODE726X	GENE2687X	GENE2903X	0.993315
NODE727X	GENE120X	GENE1489X	0.993309
NODE728X	NODE169X	GENE2266X	0.993306
NODE729X	NODE133X	NODE392X	0.993281
NODE730X	GENE1173X	GENE1159X	0.993277
NODE731X	NODE730X	GENE1065X	0.993565
NODE732X	GENE3079X	GENE3160X	0.993276
NODE733X	NODE445X	GENE2685X	0.993261
NODE734X	GENE525X	GENE483X	0.993255
NODE735X	NODE734X	NODE419X	0.993877
NODE736X	GENE2763X	GENE771X	0.993254
NODE737X	GENE3640X	NODE568X	0.993248
NODE738X	GENE1785X	NODE205X	0.993248
NODE739X	NODE509X	GENE2595X	0.993248
NODE740X	NODE237X	GENE2439X	0.993231
NODE741X	GENE3356X	GENE1676X	0.993226
NODE742X	GENE894X	NODE251X	0.993223
NODE743X	GENE3638X	GENE1261X	0.993216
NODE744X	GENE1220X	NODE57X	0.993202
NODE745X	GENE717X	GENE2295X	0.993181
NODE746X	GENE303X	GENE401X	0.993172
NODE747X	GENE9X	GENE3469X	0.993153
NODE748X	GENE219X	NODE314X	0.993145
NODE749X	GENE2648X	NODE334X	0.993139
NODE750X	GENE1194X	GENE143X	0.993139
NODE751X	GENE2629X	NODE750X	0.993172
NODE752X	NODE114X	GENE3330X	0.993136
NODE753X	NODE539X	NODE332X	0.993133
NODE754X	NODE41X	NODE732X	0.993126
NODE755X	GENE353X	GENE2991X	0.993125
NODE756X	NODE410X	GENE2803X	0.993122
NODE757X	NODE733X	GENE1338X	0.993119
NODE758X	GENE2591X	GENE732X	0.993117
NODE759X	GENE1927X	GENE2111X	0.993115
NODE760X	GENE3433X	GENE2634X	0.993114
NODE761X	NODE127X	GENE440X	0.993114
NODE762X	GENE750X	GENE902X	0.993092
NODE763X	GENE44X	NODE488X	0.993082
NODE764X	GENE3296X	NODE656X	0.993082
NODE765X	GENE3258X	GENE1993X	0.99308
NODE766X	NODE441X	GENE2777X	0.993079
NODE767X	GENE1451X	GENE1281X	0.993074
NODE768X	GENE2657X	GENE163X	0.993066
NODE769X	NODE317X	GENE1214X	0.993045
NODE770X	NODE294X	GENE1470X	0.993042
NODE771X	NODE752X	NODE254X	0.993012
NODE772X	NODE754X	NODE415X	0.993008
NODE773X	GENE898X	GENE2550X	0.993006
NODE774X	GENE3201X	NODE209X	0.992995
NODE775X	GENE1485X	GENE288X	0.992992
NODE776X	NODE331X	NODE460X	0.99298
NODE777X	GENE3115X	GENE2094X	0.992977
NODE778X	GENE2307X	NODE634X	0.992972
NODE779X	GENE2069X	GENE1176X	0.992967
NODE780X	GENE3179X	GENE319X	0.992963
NODE781X	GENE328X	GENE1983X	0.99296
NODE782X	NODE560X	GENE762X	0.992958
NODE783X	GENE840X	GENE3636X	0.992954
NODE784X	GENE101X	GENE1160X	0.992949
NODE785X	GENE2218X	GENE3080X	0.992949
NODE786X	NODE50X	GENE734X	0.992945
NODE787X	GENE3327X	GENE773X	0.992942
NODE788X	GENE1507X	NODE249X	0.99293
NODE789X	NODE446X	NODE788X	0.993575
NODE790X	NODE411X	NODE521X	0.992924
NODE791X	GENE3576X	GENE1655X	0.992919
NODE792X	GENE1731X	GENE1530X	0.992913
NODE793X	GENE896X	GENE1885X	0.992908
NODE794X	GENE2800X	NODE89X	0.992907
NODE795X	GENE2139X	NODE794X	0.993259
NODE796X	GENE1778X	GENE1349X	0.992888
NODE797X	GENE317X	NODE425X	0.992884
NODE798X	GENE6X	GENE1301X	0.992867
NODE799X	GENE1061X	NODE432X	0.992839
NODE800X	GENE1215X	NODE338X	0.992835
NODE801X	NODE188X	GENE3305X	0.992833
NODE802X	NODE270X	GENE2212X	0.992828
NODE803X	GENE1753X	GENE3410X	0.992828
NODE804X	NODE245X	GENE2984X	0.992827
NODE805X	GENE3384X	NODE241X	0.992823
NODE806X	GENE1111X	GENE2818X	0.992819
NODE807X	GENE3289X	GENE3102X	0.992817
NODE808X	GENE2458X	GENE18X	0.992811
NODE809X	GENE649X	GENE2345X	0.992796
NODE810X	NODE809X	NODE344X	0.994191
NODE811X	GENE1452X	GENE3417X	0.992791
NODE812X	GENE2099X	GENE1811X	0.99279
NODE813X	GENE1425X	GENE393X	0.992785
NODE814X	GENE1900X	NODE343X	0.99278
NODE815X	GENE1180X	NODE814X	0.992808
NODE816X	GENE1419X	GENE3603X	0.992763
NODE817X	NODE346X	GENE352X	0.992762
NODE818X	GENE82X	GENE2849X	0.992748
NODE819X	NODE722X	GENE2974X	0.992744
NODE820X	GENE476X	NODE16X	0.992728
NODE821X	NODE348X	NODE407X	0.992727
NODE822X	GENE1406X	GENE80X	0.99272
NODE823X	NODE572X	GENE1391X	0.992715
NODE824X	NODE796X	GENE1632X	0.992714
NODE825X	NODE824X	NODE182X	0.993154
NODE826X	GENE2231X	NODE671X	0.992687
NODE827X	GENE2885X	GENE3081X	0.992681
NODE828X	GENE1578X	GENE2802X	0.992681
NODE829X	GENE2331X	GENE1974X	0.992678
NODE830X	GENE1670X	GENE1543X	0.992652
NODE831X	GENE1551X	GENE3369X	0.992635
NODE832X	NODE278X	GENE1713X	0.992605
NODE833X	GENE314X	NODE571X	0.992593
NODE834X	GENE1571X	NODE157X	0.992587
NODE835X	GENE1459X	GENE1502X	0.992584
NODE836X	GENE1972X	NODE602X	0.992582
NODE837X	NODE517X	GENE1228X	0.992579
NODE838X	NODE837X	NODE673X	0.993506
NODE839X	GENE1954X	GENE3223X	0.992578
NODE840X	GENE1366X	GENE2934X	0.992572
NODE841X	NODE768X	GENE3445X	0.992561
NODE842X	NODE101X	GENE3471X	0.992559
NODE843X	GENE1028X	NODE842X	0.99283
NODE844X	GENE2397X	GENE484X	0.992547
NODE845X	GENE1836X	GENE2673X	0.992542
NODE846X	GENE222X	GENE2612X	0.99254
NODE847X	GENE2795X	NODE739X	0.992538
NODE848X	GENE1976X	GENE1477X	0.992534
NODE849X	GENE2710X	GENE1436X	0.99253
NODE850X	GENE1171X	GENE2625X	0.992524
NODE851X	GENE2082X	GENE467X	0.992523
NODE852X	GENE818X	GENE2378X	0.992514
NODE853X	GENE348X	GENE3416X	0.992514
NODE854X	GENE2868X	GENE2086X	0.992512
NODE855X	GENE2600X	GENE973X	0.992511
NODE856X	NODE397X	GENE156X	0.992503
NODE857X	GENE3333X	NODE813X	0.992488
NODE858X	GENE3100X	NODE276X	0.992486
NODE859X	GENE2404X	GENE2730X	0.992485
NODE860X	NODE465X	NODE563X	0.992475
NODE861X	GENE408X	GENE1051X	0.992474
NODE862X	GENE1859X	GENE2958X	0.992464
NODE863X	GENE782X	NODE391X	0.99246
NODE864X	GENE1800X	NODE462X	0.992459
NODE865X	NODE724X	GENE2018X	0.99245
NODE866X	GENE2718X	NODE847X	0.992446
NODE867X	GENE3095X	GENE1362X	0.992432
NODE868X	GENE338X	GENE518X	0.99243
NODE869X	NODE13X	GENE556X	0.992414
NODE870X	GENE3372X	GENE3178X	0.992406
NODE871X	GENE2189X	NODE433X	0.9924
NODE872X	NODE459X	GENE1536X	0.992394
NODE873X	GENE2713X	GENE1630X	0.992393
NODE874X	GENE362X	GENE2608X	0.992384
NODE875X	NODE303X	NODE268X	0.992375
NODE876X	NODE604X	NODE439X	0.992352
NODE877X	GENE265X	GENE1833X	0.992343
NODE878X	GENE2852X	GENE647X	0.992337
NODE879X	NODE413X	GENE192X	0.992328
NODE880X	NODE239X	GENE1755X	0.992327
NODE881X	GENE3118X	GENE613X	0.992323
NODE882X	NODE881X	GENE68X	0.992763
NODE883X	GENE1225X	GENE3224X	0.992312
NODE884X	NODE229X	GENE958X	0.992307
NODE885X	GENE2001X	GENE1771X	0.992305
NODE886X	NODE52X	NODE196X	0.992302
NODE887X	NODE537X	GENE3031X	0.992291
NODE888X	NODE887X	GENE3182X	0.993655
NODE889X	GENE2848X	GENE1152X	0.992284
NODE890X	NODE158X	NODE698X	0.992281
NODE891X	GENE3015X	NODE15X	0.992264
NODE892X	NODE489X	GENE1689X	0.992262
NODE893X	NODE852X	GENE640X	0.992248
NODE894X	GENE1184X	GENE1486X	0.992241
NODE895X	GENE825X	GENE2601X	0.992241
NODE896X	GENE2431X	NODE18X	0.992238
NODE897X	GENE470X	NODE481X	0.992233
NODE898X	NODE669X	GENE3054X	0.992215
NODE899X	GENE2947X	GENE2124X	0.992215
NODE900X	GENE136X	GENE3355X	0.992206
NODE901X	GENE1385X	GENE1738X	0.992204
NODE902X	NODE620X	GENE819X	0.992198
NODE903X	GENE3012X	GENE1980X	0.992186
NODE904X	NODE541X	GENE887X	0.992183
NODE905X	NODE581X	NODE529X	0.992179
NODE906X	GENE1892X	NODE629X	0.992177
NODE907X	GENE2539X	NODE725X	0.99217
NODE908X	GENE2316X	GENE1242X	0.992168
NODE909X	GENE3641X	GENE3246X	0.992161
NODE910X	GENE1058X	GENE403X	0.992151
NODE911X	NODE281X	NODE181X	0.99214
NODE912X	NODE388X	GENE521X	0.992131
NODE913X	GENE2390X	GENE910X	0.992129
NODE914X	NODE492X	NODE757X	0.992125
NODE915X	GENE1410X	GENE3415X	0.992117
NODE916X	NODE408X	GENE3624X	0.992116
NODE917X	NODE416X	GENE49X	0.992116
NODE918X	GENE808X	NODE24X	0.992111
NODE919X	GENE2534X	NODE43X	0.992108
NODE920X	GENE2924X	GENE3447X	0.992102
NODE921X	GENE126X	NODE451X	0.992102
NODE922X	NODE449X	GENE1034X	0.992101
NODE923X	NODE79X	NODE523X	0.992089
NODE924X	GENE972X	GENE581X	0.992083
NODE925X	NODE485X	NODE116X	0.99208
NODE926X	NODE925X	GENE1912X	0.992139
NODE927X	GENE2810X	NODE588X	0.992076
NODE928X	GENE2237X	GENE118X	0.992065
NODE929X	GENE1475X	GENE1267X	0.99205
NODE930X	NODE176X	GENE3443X	0.992037
NODE931X	NODE414X	GENE2400X	0.992035
NODE932X	GENE1744X	GENE1940X	0.992034
NODE933X	NODE375X	NODE455X	0.992033
NODE934X	GENE90X	NODE933X	0.993262
NODE935X	GENE1341X	GENE1921X	0.992027
NODE936X	GENE1480X	GENE3215X	0.992016
NODE937X	GENE232X	GENE738X	0.991994
NODE938X	GENE2661X	GENE3311X	0.991987
NODE939X	NODE938X	GENE2256X	0.992374
NODE940X	GENE1115X	NODE29X	0.991982
NODE941X	GENE1939X	NODE940X	0.992495
NODE942X	NODE374X	GENE2709X	0.991977
NODE943X	GENE3530X	GENE3255X	0.991973
NODE944X	GENE691X	GENE1810X	0.991972
NODE945X	GENE731X	GENE3481X	0.991969
NODE946X	GENE2356X	GENE186X	0.991969
NODE947X	GENE1272X	NODE305X	0.991968
NODE948X	NODE790X	GENE2928X	0.991966
NODE949X	NODE699X	NODE48X	0.99196
NODE950X	GENE1965X	GENE2498X	0.991942
NODE951X	GENE2936X	GENE3209X	0.991923
NODE952X	GENE2105X	GENE3549X	0.991894
NODE953X	NODE805X	GENE2553X	0.991881
NODE954X	NODE835X	GENE2125X	0.991877
NODE955X	NODE679X	GENE1824X	0.991869
NODE956X	NODE942X	GENE1243X	0.991859
NODE957X	NODE763X	GENE934X	0.991845
NODE958X	GENE2244X	GENE2522X	0.991838
NODE959X	GENE886X	NODE95X	0.99183
NODE960X	NODE959X	GENE1500X	0.992351
NODE961X	GENE3225X	GENE1881X	0.991822
NODE962X	GENE1860X	GENE2280X	0.991821
NODE963X	GENE637X	GENE822X	0.991821
NODE964X	GENE1337X	GENE742X	0.991789
NODE965X	GENE213X	GENE496X	0.991787
NODE966X	GENE443X	NODE748X	0.991783
NODE967X	NODE665X	NODE372X	0.991782
NODE968X	GENE1344X	NODE326X	0.991781
NODE969X	NODE860X	NODE491X	0.991771
NODE970X	NODE624X	GENE2894X	0.99177
NODE971X	GENE2642X	GENE1619X	0.991757
NODE972X	NODE83X	NODE553X	0.991753
NODE973X	GENE224X	GENE243X	0.991748
NODE974X	GENE3317X	GENE2527X	0.991748
NODE975X	NODE260X	NODE621X	0.991745
NODE976X	GENE1759X	NODE975X	0.991943
NODE977X	NODE879X	NODE976X	0.992041
NODE978X	GENE1324X	NODE466X	0.991732
NODE979X	NODE593X	GENE848X	0.99173
NODE980X	GENE2286X	GENE3591X	0.991726
NODE981X	NODE811X	GENE610X	0.991717
NODE982X	GENE2508X	GENE214X	0.991714
NODE983X	NODE899X	GENE386X	0.9917
NODE984X	GENE966X	GENE1577X	0.99169
NODE985X	GENE1462X	GENE180X	0.99169
NODE986X	NODE420X	NODE650X	0.99169
NODE987X	NODE515X	GENE3436X	0.991685
NODE988X	GENE291X	GENE1404X	0.991671
NODE989X	GENE863X	NODE356X	0.991669
NODE990X	GENE3389X	GENE559X	0.991666
NODE991X	NODE619X	GENE2524X	0.99166
NODE992X	GENE3596X	NODE362X	0.991649
NODE993X	GENE2748X	GENE1345X	0.991645
NODE994X	GENE2350X	GENE693X	0.991628
NODE995X	GENE3394X	NODE550X	0.991617
NODE996X	NODE892X	GENE3310X	0.991615
NODE997X	NODE211X	NODE726X	0.991611
NODE998X	NODE367X	NODE701X	0.99159
NODE999X	GENE2919X	NODE421X	0.991587
NODE1000X	GENE404X	GENE1684X	0.991587
NODE1001X	GENE1711X	GENE2533X	0.991576
NODE1002X	GENE2889X	GENE1784X	0.991574
NODE1003X	GENE2090X	GENE707X	0.991574
NODE1004X	GENE1508X	NODE755X	0.991565
NODE1005X	GENE3300X	GENE2681X	0.991561
NODE1006X	GENE1246X	GENE1342X	0.991555
NODE1007X	GENE2215X	NODE917X	0.991539
NODE1008X	GENE2406X	GENE1766X	0.991531
NODE1009X	GENE567X	GENE1456X	0.991531
NODE1010X	NODE758X	NODE688X	0.99153
NODE1011X	GENE3290X	GENE3455X	0.991516
NODE1012X	NODE949X	GENE645X	0.99151
NODE1013X	NODE404X	NODE985X	0.99151
NODE1014X	GENE3535X	GENE3612X	0.991504
NODE1015X	GENE258X	GENE1276X	0.991485
NODE1016X	NODE696X	NODE527X	0.991483
NODE1017X	NODE199X	GENE908X	0.991472
NODE1018X	GENE624X	GENE2624X	0.991465
NODE1019X	GENE1512X	GENE1509X	0.991453
NODE1020X	GENE942X	GENE1382X	0.991442
NODE1021X	NODE880X	GENE2644X	0.991438
NODE1022X	GENE3580X	GENE1132X	0.991428
NODE1023X	NODE869X	NODE442X	0.991428
NODE1024X	NODE387X	GENE1659X	0.991416
NODE1025X	GENE1831X	GENE237X	0.991416
NODE1026X	NODE402X	NODE1025X	0.992865
NODE1027X	GENE3426X	NODE839X	0.991414
NODE1028X	NODE646X	GENE3572X	0.991403
NODE1029X	GENE2682X	NODE380X	0.991401
NODE1030X	NODE707X	GENE3386X	0.991394
NODE1031X	GENE1515X	GENE2719X	0.991393
NODE1032X	NODE232X	NODE592X	0.991388
NODE1033X	GENE1563X	GENE2267X	0.991384
NODE1034X	NODE862X	NODE1003X	0.99138
NODE1035X	GENE2095X	NODE376X	0.991378
NODE1036X	GENE1241X	GENE2207X	0.991358
NODE1037X	GENE3521X	NODE628X	0.991346
NODE1038X	GENE1198X	GENE389X	0.991345
NODE1039X	GENE1826X	GENE3211X	0.991343
NODE1040X	GENE1520X	NODE308X	0.991341
NODE1041X	NODE286X	GENE1483X	0.991336
NODE1042X	GENE3236X	GENE1607X	0.99133
NODE1043X	NODE479X	NODE298X	0.99133
NODE1044X	GENE1584X	GENE1023X	0.991328
NODE1045X	GENE1597X	NODE574X	0.991327
NODE1046X	GENE2374X	GENE1398X	0.991315
NODE1047X	NODE826X	GENE2503X	0.991308
NODE1048X	NODE1040X	GENE2663X	0.991297
NODE1049X	NODE38X	NODE440X	0.991277
NODE1050X	GENE3568X	NODE989X	0.991277
NODE1051X	GENE1079X	NODE612X	0.991273
NODE1052X	GENE2144X	GENE1493X	0.991268
NODE1053X	GENE1538X	NODE355X	0.991264
NODE1054X	NODE1053X	GENE2277X	0.991973
NODE1055X	NODE430X	NODE505X	0.991251
NODE1056X	NODE957X	GENE2670X	0.991241
NODE1057X	GENE2020X	NODE184X	0.991231
NODE1058X	GENE97X	GENE1325X	0.99122
NODE1059X	GENE2401X	NODE473X	0.991211
NODE1060X	GENE2806X	NODE274X	0.99121
NODE1061X	GENE3409X	GENE2513X	0.991207
NODE1062X	GENE2312X	GENE2715X	0.991203
NODE1063X	GENE2785X	GENE670X	0.991202
NODE1064X	NODE1063X	GENE1383X	0.991904
NODE1065X	GENE1534X	GENE2579X	0.991191
NODE1066X	GENE2162X	NODE891X	0.99119
NODE1067X	GENE1348X	NODE745X	0.991179
NODE1068X	GENE2691X	GENE469X	0.991167
NODE1069X	GENE272X	NODE914X	0.991161
NODE1070X	NODE715X	GENE1413X	0.991159
NODE1071X	GENE466X	NODE507X	0.991157
NODE1072X	GENE2720X	GENE1271X	0.991153
NODE1073X	GENE2840X	GENE1248X	0.99115
NODE1074X	GENE3626X	GENE3523X	0.99113
NODE1075X	GENE197X	GENE2846X	0.99112
NODE1076X	GENE2073X	GENE1447X	0.991119
NODE1077X	GENE1821X	NODE719X	0.991116
NODE1078X	GENE690X	GENE461X	0.991115
NODE1079X	NODE1078X	GENE242X	0.991151
NODE1080X	GENE1829X	GENE3390X	0.991111
NODE1081X	GENE3262X	GENE829X	0.991111
NODE1082X	GENE1444X	GENE1968X	0.991106
NODE1083X	GENE2411X	GENE787X	0.991101
NODE1084X	GENE3470X	NODE744X	0.991091
NODE1085X	GENE813X	GENE1429X	0.991072
NODE1086X	GENE3309X	NODE904X	0.991055
NODE1087X	GENE3244X	NODE11X	0.991055
NODE1088X	GENE2405X	GENE2669X	0.991047
NODE1089X	NODE801X	GENE1143X	0.991044
NODE1090X	GENE134X	GENE1973X	0.991039
NODE1091X	NODE846X	GENE1003X	0.991038
NODE1092X	NODE78X	NODE810X	0.991029
NODE1093X	GENE1060X	NODE799X	0.991011
NODE1094X	NODE919X	GENE3565X	0.991006
NODE1095X	GENE2707X	NODE677X	0.991003
NODE1096X	GENE3213X	GENE3332X	0.991002
NODE1097X	GENE2920X	GENE3154X	0.990997
NODE1098X	GENE890X	GENE3318X	0.990996
NODE1099X	NODE587X	GENE3385X	0.990987
NODE1100X	NODE122X	GENE1802X	0.990985
NODE1101X	GENE340X	GENE1360X	0.990977
NODE1102X	GENE2022X	GENE656X	0.990969
NODE1103X	NODE800X	NODE819X	0.990965
NODE1104X	GENE2453X	GENE1820X	0.990959
NODE1105X	GENE1044X	GENE482X	0.990958
NODE1106X	NODE513X	NODE558X	0.990955
NODE1107X	GENE2238X	NODE136X	0.990944
NODE1108X	NODE740X	NODE46X	0.990933
NODE1109X	NODE596X	NODE341X	0.990928
NODE1110X	NODE631X	NODE1109X	0.991068
NODE1111X	NODE99X	GENE2723X	0.990905
NODE1112X	GENE2542X	GENE2461X	0.990898
NODE1113X	GENE282X	GENE3042X	0.990891
NODE1114X	GENE433X	NODE874X	0.99089
NODE1115X	NODE253X	GENE3484X	0.990884
NODE1116X	NODE30X	NODE554X	0.990877
NODE1117X	GENE1227X	GENE3348X	0.990873
NODE1118X	GENE788X	GENE1403X	0.990868
NODE1119X	NODE1093X	NODE856X	0.990867
NODE1120X	NODE1119X	GENE692X	0.991295
NODE1121X	NODE821X	NODE1032X	0.990861
NODE1122X	GENE1906X	GENE377X	0.990855
NODE1123X	GENE1581X	GENE506X	0.990847
NODE1124X	GENE2222X	NODE506X	0.990836
NODE1125X	NODE504X	GENE1570X	0.990822
NODE1126X	GENE513X	GENE2943X	0.990819
NODE1127X	NODE637X	NODE478X	0.990814
NODE1128X	NODE924X	GENE1303X	0.990807
NODE1129X	GENE510X	NODE363X	0.990802
NODE1130X	NODE212X	GENE1958X	0.9908
NODE1131X	NODE850X	GENE3125X	0.9908
NODE1132X	GENE1397X	GENE499X	0.990798
NODE1133X	GENE2419X	NODE972X	0.990792
NODE1134X	NODE1133X	NODE817X	0.990822
NODE1135X	GENE1526X	GENE2247X	0.990774
NODE1136X	GENE24X	GENE1789X	0.99077
NODE1137X	GENE2061X	GENE2174X	0.990769
NODE1138X	NODE480X	NODE84X	0.990769
NODE1139X	GENE2206X	NODE39X	0.990765
NODE1140X	GENE67X	GENE2408X	0.990746
NODE1141X	GENE1496X	NODE272X	0.990738
NODE1142X	NODE889X	NODE528X	0.990737
NODE1143X	NODE743X	NODE369X	0.990734
NODE1144X	GENE1450X	GENE1730X	0.990714
NODE1145X	NODE1099X	GENE2696X	0.990714
NODE1146X	NODE475X	NODE437X	0.990702
NODE1147X	GENE3253X	NODE162X	0.990689
NODE1148X	NODE422X	NODE601X	0.990677
NODE1149X	GENE1880X	GENE74X	0.990672
NODE1150X	NODE88X	GENE2581X	0.990669
NODE1151X	NODE474X	NODE1150X	0.990664
NODE1152X	GENE1335X	GENE2932X	0.990656
NODE1153X	GENE2199X	NODE56X	0.990617
NODE1154X	GENE1473X	GENE1004X	0.990616
NODE1155X	GENE283X	GENE1167X	0.99061
NODE1156X	GENE1692X	GENE2611X	0.990597
NODE1157X	NODE721X	GENE1352X	0.990584
NODE1158X	GENE1211X	GENE2784X	0.990583
NODE1159X	NODE786X	GENE2308X	0.990579
NODE1160X	GENE961X	GENE3520X	0.990575
NODE1161X	NODE928X	NODE580X	0.99057
NODE1162X	GENE2622X	GENE689X	0.990562
NODE1163X	NODE822X	NODE1022X	0.990554
NODE1164X	GENE1517X	NODE438X	0.990538
NODE1165X	NODE470X	NODE890X	0.990531
NODE1166X	GENE309X	NODE737X	0.99053
NODE1167X	GENE1449X	GENE1576X	0.990527
NODE1168X	NODE1100X	GENE1922X	0.990518
NODE1169X	GENE1422X	GENE2351X	0.990512
NODE1170X	NODE858X	NODE1159X	0.990508
NODE1171X	GENE688X	NODE948X	0.990497
NODE1172X	GENE3589X	NODE961X	0.990477
NODE1173X	GENE3146X	GENE316X	0.990458
NODE1174X	GENE2292X	NODE789X	0.990452
NODE1175X	NODE137X	GENE1913X	0.990449
NODE1176X	NODE871X	GENE235X	0.990447
NODE1177X	GENE2057X	GENE1658X	0.990447
NODE1178X	GENE170X	GENE40X	0.990447
NODE1179X	NODE240X	NODE582X	0.99044
NODE1180X	NODE682X	NODE1179X	0.991691
NODE1181X	GENE3441X	GENE2482X	0.990432
NODE1182X	NODE1181X	GENE3029X	0.991735
NODE1183X	GENE3320X	GENE1177X	0.990406
NODE1184X	NODE412X	GENE3152X	0.990396
NODE1185X	NODE644X	GENE2824X	0.99039
NODE1186X	GENE3403X	NODE156X	0.990386
NODE1187X	GENE620X	GENE3350X	0.990386
NODE1188X	GENE21X	GENE1919X	0.990385
NODE1189X	NODE493X	NODE311X	0.990384
NODE1190X	GENE1386X	GENE3129X	0.990377
NODE1191X	NODE695X	NODE1067X	0.990376
NODE1192X	GENE14X	GENE3430X	0.990362
NODE1193X	GENE1438X	GENE1742X	0.990348
NODE1194X	GENE3542X	GENE1869X	0.99032
NODE1195X	GENE1908X	GENE3401X	0.990317
NODE1196X	GENE220X	GENE2196X	0.990314
NODE1197X	GENE1852X	GENE1322X	0.99031
NODE1198X	NODE978X	GENE324X	0.99029
NODE1199X	GENE1762X	GENE3383X	0.990288
NODE1200X	NODE561X	GENE3206X	0.990287
NODE1201X	GENE2132X	NODE687X	0.990268
NODE1202X	GENE1453X	GENE930X	0.990258
NODE1203X	NODE716X	NODE708X	0.990247
NODE1204X	NODE1046X	NODE153X	0.990235
NODE1205X	NODE530X	NODE951X	0.990223
NODE1206X	GENE3134X	GENE3457X	0.990219
NODE1207X	GENE1145X	GENE2079X	0.990216
NODE1208X	NODE997X	GENE882X	0.990208
NODE1209X	GENE553X	GENE2480X	0.990193
NODE1210X	GENE3444X	NODE340X	0.990177
NODE1211X	GENE1114X	GENE3162X	0.990169
NODE1212X	NODE675X	GENE607X	0.99016
NODE1213X	NODE996X	NODE635X	0.990153
NODE1214X	GENE3207X	GENE1734X	0.990141
NODE1215X	NODE1015X	NODE609X	0.990139
NODE1216X	GENE2137X	GENE2470X	0.990136
NODE1217X	NODE1065X	GENE1455X	0.99013
NODE1218X	GENE1925X	GENE1481X	0.990124
NODE1219X	GENE701X	GENE3228X	0.990121
NODE1220X	NODE210X	NODE472X	0.990115
NODE1221X	NODE1220X	NODE689X	0.991274
NODE1222X	NODE995X	NODE1221X	0.990588
NODE1223X	NODE1222X	NODE640X	0.990423
NODE1224X	NODE1223X	NODE1043X	0.990975
NODE1225X	GENE2507X	GENE3202X	0.990114
NODE1226X	NODE886X	NODE1031X	0.990111
NODE1227X	NODE1164X	NODE1200X	0.99011
NODE1228X	GENE1750X	NODE720X	0.990106
NODE1229X	NODE456X	GENE542X	0.990104
NODE1230X	NODE1024X	GENE397X	0.990097
NODE1231X	NODE1174X	NODE1143X	0.990086
NODE1232X	GENE2886X	GENE1204X	0.990085
NODE1233X	GENE1400X	GENE1553X	0.990064
NODE1234X	GENE79X	GENE3274X	0.990056
NODE1235X	NODE198X	NODE352X	0.99005
NODE1236X	NODE51X	NODE1121X	0.990048
NODE1237X	GENE2026X	GENE187X	0.990039
NODE1238X	NODE532X	NODE1033X	0.990039
NODE1239X	GENE2047X	GENE2477X	0.990038
NODE1240X	GENE1484X	NODE1239X	0.99067
NODE1241X	NODE578X	GENE864X	0.990028
NODE1242X	NODE653X	NODE536X	0.990027
NODE1243X	GENE3192X	GENE923X	0.990023
NODE1244X	NODE1130X	GENE543X	0.990019
NODE1245X	NODE816X	GENE1299X	0.990009
NODE1246X	GENE3050X	GENE2305X	0.990001
NODE1247X	NODE697X	NODE759X	0.989992
NODE1248X	GENE2420X	NODE129X	0.989982
NODE1249X	GENE847X	NODE827X	0.989977
NODE1250X	GENE2208X	GENE666X	0.989963
NODE1251X	GENE1245X	GENE1005X	0.989961
NODE1252X	GENE2384X	GENE807X	0.989956
NODE1253X	GENE1490X	GENE3316X	0.989955
NODE1254X	GENE1012X	GENE2705X	0.989946
NODE1255X	NODE1254X	GENE2319X	0.990289
NODE1256X	NODE1023X	NODE774X	0.989942
NODE1257X	GENE55X	GENE2833X	0.98994
NODE1258X	GENE3628X	GENE2680X	0.989911
NODE1259X	GENE1651X	GENE2861X	0.989909
NODE1260X	NODE923X	NODE288X	0.989904
NODE1261X	NODE579X	GENE2031X	0.989891
NODE1262X	GENE1591X	GENE2145X	0.989886
NODE1263X	NODE595X	NODE590X	0.989861
NODE1264X	GENE2203X	GENE3488X	0.989847
NODE1265X	GENE273X	GENE474X	0.989845
NODE1266X	GENE1754X	NODE544X	0.989844
NODE1267X	NODE990X	GENE2177X	0.98984
NODE1268X	GENE141X	GENE1841X	0.989824
NODE1269X	GENE1671X	NODE160X	0.989823
NODE1270X	GENE2812X	GENE812X	0.989814
NODE1271X	NODE1009X	NODE551X	0.989803
NODE1272X	GENE3096X	GENE3292X	0.989797
NODE1273X	NODE318X	GENE190X	0.989782
NODE1274X	GENE3609X	GENE2366X	0.98977
NODE1275X	NODE616X	GENE2078X	0.989757
NODE1276X	GENE3370X	GENE511X	0.989754
NODE1277X	GENE2551X	GENE1372X	0.989746
NODE1278X	GENE2515X	GENE3030X	0.989731
NODE1279X	GENE1196X	NODE1102X	0.989727
NODE1280X	NODE1158X	NODE916X	0.989722
NODE1281X	NODE866X	GENE1947X	0.989709
NODE1282X	GENE1236X	GENE2760X	0.989705
NODE1283X	NODE526X	GENE331X	0.989683
NODE1284X	GENE881X	GENE1587X	0.98968
NODE1285X	GENE432X	NODE121X	0.989666
NODE1286X	GENE3322X	NODE22X	0.989645
NODE1287X	NODE25X	NODE1006X	0.989643
NODE1288X	GENE1703X	NODE1172X	0.989637
NODE1289X	NODE385X	GENE2566X	0.989636
NODE1290X	GENE2877X	GENE1240X	0.989632
NODE1291X	GENE1458X	GENE1710X	0.989629
NODE1292X	GENE3312X	NODE931X	0.989627
NODE1293X	GENE523X	NODE1292X	0.990811
NODE1294X	GENE330X	GENE2131X	0.989605
NODE1295X	GENE2065X	NODE267X	0.989597
NODE1296X	NODE691X	GENE708X	0.989575
NODE1297X	GENE1295X	GENE3220X	0.989567
NODE1298X	GENE757X	NODE867X	0.989562
NODE1299X	GENE507X	GENE676X	0.989559
NODE1300X	GENE3281X	NODE1299X	0.990442
NODE1301X	GENE710X	GENE541X	0.989554
NODE1302X	NODE912X	NODE81X	0.989551
NODE1303X	GENE2956X	GENE1365X	0.989538
NODE1304X	GENE1719X	GENE221X	0.989531
NODE1305X	GENE2623X	GENE3456X	0.98953
NODE1306X	GENE2826X	GENE1179X	0.989518
NODE1307X	NODE865X	NODE1059X	0.989494
NODE1308X	NODE366X	NODE1011X	0.989457
NODE1309X	NODE444X	NODE815X	0.989454
NODE1310X	NODE1231X	GENE151X	0.989444
NODE1311X	GENE2652X	GENE2801X	0.989425
NODE1312X	GENE3504X	GENE1683X	0.989415
NODE1313X	GENE3260X	GENE2364X	0.989414
NODE1314X	GENE1640X	GENE3468X	0.989406
NODE1315X	GENE3247X	GENE1016X	0.989404
NODE1316X	GENE2466X	NODE585X	0.989398
NODE1317X	NODE400X	GENE999X	0.989397
NODE1318X	NODE1056X	NODE555X	0.98939
NODE1319X	NODE1205X	NODE778X	0.98938
NODE1320X	NODE435X	GENE27X	0.989378
NODE1321X	NODE1166X	GENE684X	0.989377
NODE1322X	GENE2149X	NODE548X	0.989352
NODE1323X	NODE1237X	GENE616X	0.989346
NODE1324X	GENE1070X	GENE2799X	0.989326
NODE1325X	NODE103X	GENE3604X	0.989325
NODE1326X	NODE864X	GENE260X	0.989304
NODE1327X	GENE3495X	GENE584X	0.989286
NODE1328X	GENE3093X	GENE355X	0.989278
NODE1329X	GENE2224X	GENE990X	0.989268
NODE1330X	GENE2200X	GENE2619X	0.989264
NODE1331X	GENE1837X	GENE588X	0.989258
NODE1332X	GENE448X	GENE2755X	0.989257
NODE1333X	GENE2009X	GENE519X	0.989238
NODE1334X	NODE1106X	NODE1089X	0.98923
NODE1335X	NODE290X	NODE921X	0.98923
NODE1336X	NODE729X	GENE1646X	0.989228
NODE1337X	NODE712X	GENE2067X	0.989227
NODE1338X	NODE1017X	NODE606X	0.989219
NODE1339X	GENE1850X	GENE3490X	0.989218
NODE1340X	NODE777X	GENE3106X	0.989185
NODE1341X	GENE837X	GENE2361X	0.989184
NODE1342X	NODE1080X	GENE248X	0.989183
NODE1343X	NODE1285X	NODE898X	0.98918
NODE1344X	GENE892X	NODE161X	0.989179
NODE1345X	GENE2118X	GENE1786X	0.989177
NODE1346X	NODE373X	NODE1069X	0.98915
NODE1347X	GENE911X	NODE1259X	0.989144
NODE1348X	GENE3586X	GENE1185X	0.989144
NODE1349X	GENE196X	GENE963X	0.989141
NODE1350X	NODE1110X	NODE735X	0.98914
NODE1351X	NODE1098X	NODE632X	0.989121
NODE1352X	NODE336X	GENE2393X	0.989112
NODE1353X	GENE774X	GENE698X	0.989095
NODE1354X	NODE825X	NODE452X	0.989089
NODE1355X	NODE1245X	NODE1227X	0.989083
NODE1356X	NODE223X	NODE1269X	0.989055
NODE1357X	NODE1171X	NODE967X	0.989047
NODE1358X	GENE1657X	GENE32X	0.989042
NODE1359X	GENE2493X	GENE2874X	0.989037
NODE1360X	NODE394X	GENE1499X	0.989027
NODE1361X	NODE1142X	NODE742X	0.989024
NODE1362X	GENE3078X	NODE600X	0.989019
NODE1363X	NODE566X	GENE1953X	0.989017
NODE1364X	GENE712X	GENE1443X	0.989002
NODE1365X	NODE1037X	NODE783X	0.988969
NODE1366X	NODE1216X	NODE576X	0.988963
NODE1367X	NODE1147X	GENE2294X	0.988961
NODE1368X	NODE1180X	NODE738X	0.988952
NODE1369X	GENE939X	GENE3574X	0.98895
NODE1370X	NODE1291X	GENE2603X	0.988948
NODE1371X	GENE2907X	GENE1138X	0.988914
NODE1372X	GENE820X	GENE2969X	0.988901
NODE1373X	NODE605X	NODE1044X	0.988896
NODE1374X	NODE68X	NODE804X	0.988885
NODE1375X	NODE1021X	NODE549X	0.988847
NODE1376X	NODE1144X	NODE512X	0.988844
NODE1377X	NODE1376X	GENE1417X	0.988969
NODE1378X	GENE2890X	NODE1182X	0.988839
NODE1379X	GENE1830X	NODE584X	0.988833
NODE1380X	NODE1379X	NODE246X	0.989292
NODE1381X	NODE911X	NODE1256X	0.988833
NODE1382X	NODE883X	GENE480X	0.988829
NODE1383X	NODE1038X	NODE1091X	0.988803
NODE1384X	GENE2939X	GENE3536X	0.988781
NODE1385X	NODE1189X	NODE667X	0.988781
NODE1386X	GENE2329X	NODE893X	0.98878
NODE1387X	NODE1372X	NODE765X	0.988766
NODE1388X	GENE1224X	NODE901X	0.988762
NODE1389X	GENE1399X	GENE1002X	0.98876
NODE1390X	NODE902X	GENE752X	0.988754
NODE1391X	GENE1967X	GENE745X	0.988753
NODE1392X	NODE1357X	GENE2865X	0.988735
NODE1393X	NODE533X	GENE53X	0.988728
NODE1394X	GENE1665X	NODE970X	0.988722
NODE1395X	GENE3462X	GENE19X	0.988702
NODE1396X	GENE3440X	GENE310X	0.988689
NODE1397X	GENE1532X	GENE1042X	0.988682
NODE1398X	NODE1208X	NODE791X	0.988668
NODE1399X	NODE727X	NODE1398X	0.988949
NODE1400X	GENE1564X	NODE1399X	0.989018
NODE1401X	NODE27X	GENE3629X	0.988664
NODE1402X	GENE2054X	GENE1188X	0.988655
NODE1403X	NODE382X	NODE1232X	0.988651
NODE1404X	GENE2954X	GENE3338X	0.988631
NODE1405X	GENE1059X	GENE2792X	0.988608
NODE1406X	NODE1347X	GENE1161X	0.988589
NODE1407X	NODE178X	GENE642X	0.988589
NODE1408X	NODE1079X	GENE2156X	0.988586
NODE1409X	NODE559X	NODE1310X	0.988584
NODE1410X	GENE546X	NODE304X	0.988551
NODE1411X	GENE1050X	GENE2017X	0.988535
NODE1412X	NODE1066X	NODE1288X	0.988533
NODE1413X	GENE2835X	GENE1279X	0.988519
NODE1414X	NODE622X	NODE1253X	0.988513
NODE1415X	NODE1414X	NODE1047X	0.99016
NODE1416X	GENE2523X	NODE1267X	0.988493
NODE1417X	NODE703X	GENE2654X	0.988485
NODE1418X	NODE641X	GENE150X	0.988485
NODE1419X	NODE983X	GENE354X	0.988479
NODE1420X	NODE1419X	NODE164X	0.988993
NODE1421X	NODE386X	GENE2505X	0.988462
NODE1422X	NODE1247X	NODE1013X	0.988452
NODE1423X	NODE522X	NODE1226X	0.988446
NODE1424X	NODE1005X	GENE2281X	0.988445
NODE1425X	GENE2908X	GENE184X	0.988444
NODE1426X	GENE3336X	NODE301X	0.988442
NODE1427X	GENE643X	NODE1281X	0.988425
NODE1428X	NODE1045X	NODE626X	0.988421
NODE1429X	GENE1014X	NODE829X	0.98842
NODE1430X	NODE360X	NODE1429X	0.989583
NODE1431X	NODE773X	NODE228X	0.98839
NODE1432X	NODE361X	GENE1X	0.988372
NODE1433X	NODE1165X	NODE1350X	0.988365
NODE1434X	GENE2298X	GENE3147X	0.988341
NODE1435X	GENE1828X	GENE2349X	0.988333
NODE1436X	NODE984X	GENE1095X	0.988324
NODE1437X	GENE1191X	NODE608X	0.988293
NODE1438X	GENE622X	GENE3601X	0.988279
NODE1439X	NODE1114X	NODE1336X	0.988254
NODE1440X	NODE594X	GENE1015X	0.988253
NODE1441X	GENE1169X	NODE323X	0.988248
NODE1442X	NODE918X	GENE1027X	0.988244
NODE1443X	GENE2098X	GENE3278X	0.988211
NODE1444X	GENE623X	GENE857X	0.988193
NODE1445X	GENE1408X	NODE1077X	0.988186
NODE1446X	NODE1425X	GENE1667X	0.988184
NODE1447X	NODE1026X	GENE955X	0.988182
NODE1448X	GENE576X	NODE1426X	0.988178
NODE1449X	NODE471X	GENE3325X	0.988178
NODE1450X	NODE785X	GENE1244X	0.988148
NODE1451X	GENE323X	NODE905X	0.988136
NODE1452X	GENE744X	GENE277X	0.988135
NODE1453X	NODE870X	NODE570X	0.988125
NODE1454X	NODE764X	GENE2353X	0.988109
NODE1455X	GENE2030X	GENE1780X	0.988082
NODE1456X	NODE787X	NODE342X	0.988079
NODE1457X	NODE780X	GENE1186X	0.988073
NODE1458X	NODE409X	GENE726X	0.988066
NODE1459X	GENE1686X	GENE2211X	0.988054
NODE1460X	GENE137X	NODE1214X	0.988047
NODE1461X	GENE3121X	GENE367X	0.988045
NODE1462X	NODE168X	NODE1229X	0.988013
NODE1463X	NODE939X	GENE909X	0.988009
NODE1464X	GENE2398X	GENE2492X	0.987995
NODE1465X	GENE296X	GENE3533X	0.987992
NODE1466X	NODE1049X	NODE1068X	0.987989
NODE1467X	NODE1466X	GENE3040X	0.989668
NODE1468X	GENE1230X	GENE2676X	0.987989
NODE1469X	NODE1348X	GENE1932X	0.987974
NODE1470X	GENE418X	GENE3243X	0.987973
NODE1471X	NODE1470X	NODE1242X	0.988627
NODE1472X	NODE1191X	NODE903X	0.987961
NODE1473X	GENE2023X	NODE1472X	0.989033
NODE1474X	GENE3627X	NODE1103X	0.987956
NODE1475X	NODE1012X	NODE1474X	0.988271
NODE1476X	GENE3268X	GENE96X	0.987951
NODE1477X	NODE1380X	NODE1116X	0.987922
NODE1478X	GENE201X	GENE849X	0.9879
NODE1479X	NODE1409X	GENE1104X	0.987869
NODE1480X	NODE1319X	NODE1460X	0.987869
NODE1481X	GENE2143X	GENE1610X	0.987865
NODE1482X	NODE651X	GENE858X	0.987861
NODE1483X	GENE1343X	NODE1113X	0.987861
NODE1484X	GENE1157X	NODE1167X	0.987841
NODE1485X	GENE862X	GENE2830X	0.987833
NODE1486X	GENE1817X	GENE2660X	0.987829
NODE1487X	NODE1342X	NODE1051X	0.987811
NODE1488X	NODE772X	NODE710X	0.987796
NODE1489X	GENE2085X	GENE2236X	0.987773
NODE1490X	GENE56X	GENE2383X	0.987762
NODE1491X	NODE37X	GENE1644X	0.987746
NODE1492X	GENE157X	NODE771X	0.987699
NODE1493X	GENE3439X	GENE3151X	0.987691
NODE1494X	GENE2540X	NODE1493X	0.9898
NODE1495X	GENE814X	GENE2436X	0.987676
NODE1496X	NODE877X	NODE686X	0.98767
NODE1497X	NODE1496X	NODE1391X	0.989249
NODE1498X	GENE2570X	NODE1478X	0.987669
NODE1499X	GENE1999X	GENE1722X	0.987665
NODE1500X	GENE2178X	GENE2871X	0.98766
NODE1501X	GENE1631X	NODE113X	0.987647
NODE1502X	NODE749X	NODE713X	0.987646
NODE1503X	NODE1148X	NODE1184X	0.98764
NODE1504X	GENE1421X	NODE987X	0.987586
NODE1505X	NODE1007X	NODE1111X	0.987575
NODE1506X	GENE946X	NODE1094X	0.987572
NODE1507X	GENE376X	GENE2046X	0.98757
NODE1508X	NODE531X	NODE1467X	0.987554
NODE1509X	GENE3003X	NODE802X	0.987544
NODE1510X	NODE630X	NODE315X	0.987534
NODE1511X	GENE3037X	NODE1170X	0.987531
NODE1512X	GENE3009X	GENE954X	0.98753
NODE1513X	NODE354X	NODE1273X	0.987517
NODE1514X	NODE94X	NODE224X	0.987507
NODE1515X	NODE350X	GENE3615X	0.987502
NODE1516X	NODE1321X	GENE811X	0.987502
NODE1517X	GENE2911X	NODE486X	0.987491
NODE1518X	NODE885X	NODE1204X	0.987487
NODE1519X	GENE1949X	NODE1036X	0.987483
NODE1520X	GENE1174X	GENE315X	0.987481
NODE1521X	NODE1217X	NODE680X	0.987458
NODE1522X	GENE3633X	GENE451X	0.987455
NODE1523X	NODE792X	NODE266X	0.987449
NODE1524X	GENE3240X	GENE3158X	0.987449
NODE1525X	NODE929X	NODE1235X	0.987443
NODE1526X	GENE3142X	GENE106X	0.987417
NODE1527X	NODE1442X	NODE598X	0.987415
NODE1528X	GENE3168X	NODE882X	0.987411
NODE1529X	NODE483X	GENE663X	0.987405
NODE1530X	GENE758X	GENE2407X	0.987404
NODE1531X	GENE89X	NODE1209X	0.987394
NODE1532X	NODE945X	GENE526X	0.987381
NODE1533X	NODE958X	GENE3474X	0.987367
NODE1534X	GENE34X	NODE1365X	0.987357
NODE1535X	NODE1141X	NODE992X	0.987356
NODE1536X	NODE1535X	GENE341X	0.988907
NODE1537X	GENE1749X	GENE1594X	0.987355
NODE1538X	GENE2414X	GENE778X	0.987352
NODE1539X	GENE1910X	NODE909X	0.98735
NODE1540X	GENE473X	GENE1589X	0.98734
NODE1541X	NODE1519X	GENE1063X	0.987328
NODE1542X	NODE1475X	NODE753X	0.987325
NODE1543X	NODE868X	GENE181X	0.987306
NODE1544X	GENE3217X	NODE1244X	0.987301
NODE1545X	GENE2140X	NODE1169X	0.9873
NODE1546X	GENE2341X	GENE2815X	0.987297
NODE1547X	GENE3544X	NODE1546X	0.989402
NODE1548X	GENE1208X	NODE6X	0.987293
NODE1549X	GENE2963X	GENE3365X	0.987265
NODE1550X	NODE1240X	NODE1305X	0.987262
NODE1551X	GENE2287X	GENE3261X	0.987261
NODE1552X	NODE384X	NODE1405X	0.987247
NODE1553X	GENE550X	NODE1095X	0.987244
NODE1554X	NODE477X	GENE3002X	0.987243
NODE1555X	NODE1554X	GENE2858X	0.987254
NODE1556X	GENE2857X	GENE852X	0.987237
NODE1557X	NODE1286X	GENE112X	0.987219
NODE1558X	GENE2129X	GENE1994X	0.987209
NODE1559X	NODE952X	NODE981X	0.987207
NODE1560X	GENE1558X	NODE1559X	0.987398
NODE1561X	NODE834X	GENE3006X	0.98719
NODE1562X	GENE1732X	NODE1561X	0.988776
NODE1563X	GENE216X	GENE2469X	0.987161
NODE1564X	GENE2631X	GENE1969X	0.987155
NODE1565X	GENE229X	GENE870X	0.987155
NODE1566X	NODE797X	NODE684X	0.987147
NODE1567X	GENE1354X	NODE497X	0.987132
NODE1568X	NODE1479X	NODE1187X	0.98713
NODE1569X	GENE799X	NODE709X	0.987129
NODE1570X	GENE1678X	NODE660X	0.987128
NODE1571X	GENE1402X	NODE946X	0.987125
NODE1572X	NODE1358X	GENE1476X	0.987107
NODE1573X	NODE806X	NODE447X	0.987091
NODE1574X	GENE129X	GENE1411X	0.987091
NODE1575X	GENE1704X	GENE374X	0.98709
NODE1576X	NODE1105X	GENE3248X	0.987078
NODE1577X	NODE1101X	GENE3566X	0.987071
NODE1578X	NODE1027X	NODE1271X	0.987068
NODE1579X	GENE2520X	GENE327X	0.987045
NODE1580X	GENE2961X	NODE974X	0.987043
NODE1581X	NODE1580X	NODE1385X	0.988237
NODE1582X	GENE3590X	GENE1849X	0.986986
NODE1583X	GENE495X	NODE520X	0.98697
NODE1584X	GENE2362X	NODE950X	0.986964
NODE1585X	GENE803X	GENE1047X	0.986962
NODE1586X	GENE2959X	GENE2282X	0.986955
NODE1587X	NODE1468X	GENE3299X	0.986954
NODE1588X	GENE3605X	GENE2606X	0.986948
NODE1589X	GENE2653X	NODE1225X	0.986945
NODE1590X	GENE2746X	NODE1506X	0.986937
NODE1591X	GENE1998X	GENE3506X	0.986925
NODE1592X	NODE636X	GENE2688X	0.986924
NODE1593X	NODE1316X	NODE998X	0.986918
NODE1594X	NODE1145X	NODE1410X	0.986914
NODE1595X	GENE26X	NODE954X	0.986908
NODE1596X	GENE809X	GENE3232X	0.986852
NODE1597X	NODE670X	NODE795X	0.986844
NODE1598X	GENE2344X	GENE748X	0.986842
NODE1599X	NODE112X	NODE1188X	0.986824
NODE1600X	GENE321X	GENE271X	0.986822
NODE1601X	NODE3X	GENE2602X	0.98682
NODE1602X	GENE28X	GENE3420X	0.986816
NODE1603X	NODE426X	NODE586X	0.986815
NODE1604X	GENE381X	NODE1603X	0.987738
NODE1605X	GENE471X	GENE2929X	0.9868
NODE1606X	NODE1338X	NODE1462X	0.9868
NODE1607X	GENE1915X	GENE2438X	0.986791
NODE1608X	NODE353X	GENE83X	0.986786
NODE1609X	NODE1154X	GENE2994X	0.986785
NODE1610X	GENE3429X	NODE1417X	0.986759
NODE1611X	GENE345X	NODE383X	0.986759
NODE1612X	NODE542X	NODE943X	0.986749
NODE1613X	NODE1612X	NODE1238X	0.988408
NODE1614X	GENE3391X	GENE2797X	0.986717
NODE1615X	GENE2937X	GENE2926X	0.986713
NODE1616X	NODE971X	GENE1642X	0.986711
NODE1617X	GENE1964X	GENE2268X	0.986686
NODE1618X	NODE1525X	NODE1497X	0.986683
NODE1619X	NODE1393X	NODE884X	0.986676
NODE1620X	NODE1268X	NODE1619X	0.986891
NODE1621X	GENE677X	NODE888X	0.986673
NODE1622X	NODE980X	GENE987X	0.986665
NODE1623X	NODE1622X	NODE543X	0.988077
NODE1624X	GENE792X	GENE1604X	0.986639
NODE1625X	NODE1263X	NODE873X	0.986636
NODE1626X	NODE1328X	GENE3163X	0.986629
NODE1627X	NODE1290X	GENE1041X	0.98661
NODE1628X	GENE590X	GENE1897X	0.986604
NODE1629X	GENE1924X	NODE454X	0.986577
NODE1630X	GENE657X	GENE1890X	0.98657
NODE1631X	GENE1193X	NODE1630X	0.987899
NODE1632X	GENE1090X	GENE2198X	0.986554
NODE1633X	GENE860X	NODE418X	0.98654
NODE1634X	NODE14X	NODE1383X	0.986502
NODE1635X	GENE2975X	GENE2609X	0.986496
NODE1636X	NODE1437X	GENE2561X	0.986493
NODE1637X	GENE2901X	NODE1421X	0.986492
NODE1638X	NODE535X	NODE1185X	0.986477
NODE1639X	NODE141X	NODE1638X	0.987063
NODE1640X	GENE1638X	NODE1639X	0.987165
NODE1641X	NODE1415X	NODE1326X	0.986457
NODE1642X	NODE1325X	NODE1309X	0.986443
NODE1643X	GENE3288X	GENE1804X	0.986429
NODE1644X	NODE966X	NODE1335X	0.986425
NODE1645X	GENE7X	NODE1096X	0.986424
NODE1646X	GENE2328X	GENE3466X	0.986419
NODE1647X	NODE930X	GENE2413X	0.986416
NODE1648X	GENE107X	GENE660X	0.986387
NODE1649X	GENE1612X	NODE1061X	0.98638
NODE1650X	NODE781X	GENE1603X	0.986379
NODE1651X	GENE1376X	NODE1599X	0.986338
NODE1652X	NODE1553X	NODE666X	0.986337
NODE1653X	NODE676X	NODE1050X	0.986331
NODE1654X	NODE1076X	NODE1459X	0.986328
NODE1655X	GENE1440X	NODE1625X	0.986328
NODE1656X	NODE242X	NODE1562X	0.986323
NODE1657X	NODE1581X	NODE1640X	0.98632
NODE1658X	NODE1566X	NODE830X	0.986305
NODE1659X	GENE1434X	GENE1583X	0.986304
NODE1660X	NODE1377X	NODE7X	0.986287
NODE1661X	NODE80X	GENE2702X	0.986284
NODE1662X	NODE1518X	GENE2736X	0.986262
NODE1663X	NODE1605X	NODE1002X	0.986249
NODE1664X	GENE2228X	NODE1153X	0.986242
NODE1665X	NODE359X	NODE1367X	0.986239
NODE1666X	GENE1064X	NODE718X	0.986231
NODE1667X	NODE1010X	NODE1530X	0.98623
NODE1668X	NODE1658X	NODE1402X	0.986226
NODE1669X	GENE2447X	GENE2495X	0.986219
NODE1670X	GENE1867X	GENE2148X	0.986207
NODE1671X	NODE859X	GENE1210X	0.986204
NODE1672X	NODE1523X	NODE1422X	0.986181
NODE1673X	GENE383X	NODE659X	0.98618
NODE1674X	GENE1119X	GENE1118X	0.986179
NODE1675X	GENE3328X	NODE345X	0.986179
NODE1676X	GENE1431X	NODE202X	0.986168
NODE1677X	GENE3083X	GENE1942X	0.986161
NODE1678X	GENE2318X	GENE1409X	0.986145
NODE1679X	NODE1452X	GENE1368X	0.986144
NODE1680X	GENE2531X	GENE2532X	0.986143
NODE1681X	NODE1427X	NODE1420X	0.986132
NODE1682X	NODE1579X	GENE121X	0.986116
NODE1683X	NODE1149X	NODE1029X	0.986103
NODE1684X	NODE1444X	GENE1609X	0.986077
NODE1685X	GENE1469X	NODE906X	0.986076
NODE1686X	NODE652X	NODE897X	0.986074
NODE1687X	NODE922X	NODE1296X	0.986064
NODE1688X	GENE1037X	GENE455X	0.98605
NODE1689X	GENE2464X	NODE370X	0.986045
NODE1690X	NODE518X	GENE2275X	0.986042
NODE1691X	GENE1606X	NODE1404X	0.986037
NODE1692X	GENE754X	NODE936X	0.98603
NODE1693X	GENE2618X	NODE1161X	0.986026
NODE1694X	NODE784X	GENE2432X	0.986016
NODE1695X	NODE1224X	NODE969X	0.98601
NODE1696X	NODE1695X	NODE1146X	0.987031
NODE1697X	GENE3448X	GENE2555X	0.986006
NODE1698X	NODE1697X	GENE2315X	0.986499
NODE1699X	NODE920X	NODE1324X	0.985986
NODE1700X	GENE2006X	GENE2428X	0.985967
NODE1701X	NODE1471X	NODE1042X	0.985965
NODE1702X	NODE1411X	GENE164X	0.985963
NODE1703X	GENE3287X	GENE2223X	0.985959
NODE1704X	NODE1703X	GENE1893X	0.986759
NODE1705X	NODE1473X	NODE235X	0.985945
NODE1706X	GENE98X	NODE1677X	0.985943
NODE1707X	NODE1482X	NODE769X	0.98594
NODE1708X	GENE722X	NODE692X	0.985935
NODE1709X	GENE2064X	NODE1249X	0.98593
NODE1710X	GENE977X	GENE1250X	0.985917
NODE1711X	NODE35X	GENE821X	0.985914
NODE1712X	NODE908X	GENE1367X	0.985909
NODE1713X	NODE403X	GENE1053X	0.985907
NODE1714X	GENE997X	GENE704X	0.985878
NODE1715X	NODE1714X	GENE2322X	0.987068
NODE1716X	NODE1248X	NODE833X	0.985873
NODE1717X	GENE3034X	NODE1107X	0.985859
NODE1718X	GENE1787X	GENE312X	0.985847
NODE1719X	NODE1163X	NODE1709X	0.985842
NODE1720X	GENE446X	GENE2935X	0.98583
NODE1721X	GENE3378X	GENE1763X	0.985815
NODE1722X	GENE2794X	NODE1483X	0.98581
NODE1723X	NODE4X	NODE1596X	0.985803
NODE1724X	GENE3272X	GENE920X	0.985788
NODE1725X	GENE2476X	NODE1724X	0.986701
NODE1726X	NODE1406X	NODE1064X	0.985784
NODE1727X	NODE1528X	NODE1318X	0.98577
NODE1728X	NODE1084X	GENE1851X	0.985754
NODE1729X	GENE152X	GENE2373X	0.985753
NODE1730X	NODE1688X	NODE1157X	0.985746
NODE1731X	NODE955X	GENE2193X	0.985732
NODE1732X	NODE1138X	NODE1392X	0.985726
NODE1733X	NODE1692X	NODE335X	0.985721
NODE1734X	GENE1293X	NODE1243X	0.985691
NODE1735X	NODE1087X	GENE2402X	0.98569
NODE1736X	NODE1368X	GENE1595X	0.985686
NODE1737X	NODE793X	NODE1212X	0.985685
NODE1738X	GENE398X	NODE1629X	0.98568
NODE1739X	NODE1463X	GENE3111X	0.98568
NODE1740X	NODE1261X	NODE1394X	0.985659
NODE1741X	GENE901X	GENE1377X	0.985645
NODE1742X	NODE1090X	NODE878X	0.985628
NODE1743X	GENE1291X	NODE798X	0.985622
NODE1744X	GENE673X	GENE1797X	0.985613
NODE1745X	NODE1260X	NODE1492X	0.985596
NODE1746X	GENE3000X	NODE1633X	0.985589
NODE1747X	GENE2564X	NODE1591X	0.985584
NODE1748X	GENE2970X	GENE1554X	0.985582
NODE1749X	GENE3503X	GENE3541X	0.985553
NODE1750X	NODE1610X	NODE1168X	0.985532
NODE1751X	GENE3239X	GENE2487X	0.985527
NODE1752X	GENE183X	NODE1355X	0.98551
NODE1753X	GENE776X	GENE2953X	0.985492
NODE1754X	NODE986X	NODE575X	0.985482
NODE1755X	NODE1381X	NODE1754X	0.986427
NODE1756X	GENE416X	NODE1601X	0.985475
NODE1757X	NODE1293X	GENE3387X	0.985466
NODE1758X	NODE1757X	NODE1048X	0.985692
NODE1759X	GENE1247X	NODE1758X	0.985472
NODE1760X	NODE979X	GENE3282X	0.985465
NODE1761X	GENE385X	NODE658X	0.985452
NODE1762X	GENE3076X	GENE3467X	0.985451
NODE1763X	NODE1683X	GENE3337X	0.985444
NODE1764X	GENE1862X	GENE2153X	0.985437
NODE1765X	GENE1930X	NODE547X	0.985407
NODE1766X	GENE1036X	NODE1156X	0.985407
NODE1767X	GENE1618X	GENE1465X	0.985397
NODE1768X	NODE1210X	NODE1317X	0.985385
NODE1769X	NODE1139X	NODE494X	0.985384
NODE1770X	NODE1644X	NODE926X	0.985378
NODE1771X	NODE1510X	NODE615X	0.985355
NODE1772X	NODE861X	GENE3351X	0.985326
NODE1773X	GENE3492X	GENE1736X	0.985314
NODE1774X	NODE1773X	NODE1626X	0.985896
NODE1775X	GENE1084X	GENE653X	0.985308
NODE1776X	NODE747X	NODE1671X	0.985274
NODE1777X	GENE3263X	GENE417X	0.985245
NODE1778X	NODE663X	GENE3131X	0.985233
NODE1779X	GENE2905X	GENE956X	0.985229
NODE1780X	GENE3400X	NODE1503X	0.985208
NODE1781X	NODE1176X	NODE1780X	0.98522
NODE1782X	NODE944X	NODE1250X	0.985203
NODE1783X	GENE465X	GENE2725X	0.985192
NODE1784X	GENE2289X	GENE1519X	0.985177
NODE1785X	GENE1087X	NODE1115X	0.985171
NODE1786X	NODE1694X	GENE2977X	0.985162
NODE1787X	GENE2191X	GENE621X	0.985158
NODE1788X	NODE991X	GENE337X	0.985146
NODE1789X	NODE711X	NODE487X	0.985139
NODE1790X	GENE2163X	GENE1984X	0.985125
NODE1791X	NODE1790X	NODE1129X	0.986083
NODE1792X	GENE45X	NODE927X	0.98512
NODE1793X	NODE1020X	NODE1792X	0.985697
NODE1794X	NODE1085X	GENE3276X	0.985106
NODE1795X	NODE32X	NODE1282X	0.985086
NODE1796X	NODE1361X	NODE1743X	0.98508
NODE1797X	NODE736X	NODE1308X	0.985078
NODE1798X	GENE579X	GENE2386X	0.985067
NODE1799X	NODE1798X	GENE1492X	0.987921
NODE1800X	NODE1505X	NODE1201X	0.985052
NODE1801X	GENE1029X	NODE1388X	0.98505
NODE1802X	NODE848X	GENE517X	0.985027
NODE1803X	GENE1838X	GENE2175X	0.985018
NODE1804X	GENE736X	GENE914X	0.985005
NODE1805X	NODE633X	GENE1531X	0.985003
NODE1806X	GENE160X	GENE2110X	0.985002
NODE1807X	GENE1105X	NODE1382X	0.984973
NODE1808X	NODE1075X	NODE1120X	0.984973
NODE1809X	NODE1456X	GENE1525X	0.984969
NODE1810X	GENE71X	GENE43X	0.984969
NODE1811X	GENE267X	NODE1122X	0.984946
NODE1812X	GENE2369X	GENE1761X	0.984943
NODE1813X	NODE645X	NODE1776X	0.984917
NODE1814X	GENE1518X	GENE3524X	0.984913
NODE1815X	NODE1416X	GENE2380X	0.984913
NODE1816X	NODE714X	GENE298X	0.984898
NODE1817X	NODE1667X	GENE3020X	0.984891
NODE1818X	GENE289X	NODE1134X	0.984888
NODE1819X	GENE3373X	NODE599X	0.984885
NODE1820X	NODE197X	GENE2205X	0.984884
NODE1821X	NODE1434X	GENE391X	0.984875
NODE1822X	NODE760X	GENE1685X	0.984858
NODE1823X	NODE1008X	GENE1175X	0.984852
NODE1824X	NODE1823X	NODE1070X	0.987001
NODE1825X	GENE1735X	GENE1255X	0.98484
NODE1826X	GENE3607X	NODE1768X	0.984835
NODE1827X	NODE1464X	GENE644X	0.984829
NODE1828X	NODE1827X	NODE685X	0.986385
NODE1829X	NODE1828X	NODE1030X	0.985048
NODE1830X	GENE873X	NODE1481X	0.984822
NODE1831X	NODE577X	NODE1423X	0.984821
NODE1832X	GENE685X	GENE3340X	0.98482
NODE1833X	NODE1108X	GENE530X	0.984801
NODE1834X	NODE1833X	NODE1298X	0.985376
NODE1835X	GENE2399X	GENE1857X	0.984794
NODE1836X	GENE3585X	GENE2306X	0.984779
NODE1837X	NODE1062X	GENE2343X	0.984769
NODE1838X	NODE1698X	GENE2104X	0.984764
NODE1839X	GENE2666X	GENE2598X	0.984743
NODE1840X	NODE1283X	NODE1641X	0.984734
NODE1841X	GENE2274X	GENE1144X	0.984729
NODE1842X	NODE1841X	GENE2245X	0.986122
NODE1843X	GENE835X	GENE2537X	0.984726
NODE1844X	NODE1803X	NODE841X	0.984713
NODE1845X	NODE1137X	NODE1745X	0.984699
NODE1846X	NODE428X	NODE1845X	0.9858
NODE1847X	NODE625X	NODE900X	0.98468
NODE1848X	GENE2352X	GENE3277X	0.984639
NODE1849X	GENE2388X	NODE1662X	0.984639
NODE1850X	NODE1732X	NODE1740X	0.984636
NODE1851X	GENE1297X	NODE1127X	0.984618
NODE1852X	NODE1713X	NODE1616X	0.984616
NODE1853X	GENE913X	GENE175X	0.984609
NODE1854X	NODE1679X	GENE2726X	0.984587
NODE1855X	NODE1807X	GENE1566X	0.984584
NODE1856X	GENE2367X	NODE828X	0.984577
NODE1857X	GENE231X	GENE1537X	0.984567
NODE1858X	GENE3477X	GENE2269X	0.98456
NODE1859X	GENE600X	NODE1118X	0.984549
NODE1860X	GENE1803X	NODE1859X	0.985844
NODE1861X	NODE1569X	NODE1487X	0.984544
NODE1862X	NODE193X	NODE690X	0.984531
NODE1863X	NODE1502X	NODE762X	0.984521
NODE1864X	GENE1212X	NODE1315X	0.984504
NODE1865X	NODE1211X	NODE1682X	0.984472
NODE1866X	NODE1801X	NODE1016X	0.984463
NODE1867X	NODE1720X	NODE1052X	0.984446
NODE1868X	NODE1693X	NODE1198X	0.984432
NODE1869X	NODE453X	NODE1323X	0.984428
NODE1870X	GENE3602X	NODE1574X	0.984427
NODE1871X	NODE1702X	NODE1820X	0.984424
NODE1872X	GENE346X	GENE29X	0.984408
NODE1873X	NODE1643X	GENE1137X	0.984407
NODE1874X	NODE1681X	NODE292X	0.984387
NODE1875X	NODE42X	GENE3476X	0.984384
NODE1876X	NODE1236X	GENE2526X	0.98438
NODE1877X	NODE1536X	NODE107X	0.984373
NODE1878X	NODE358X	NODE947X	0.984369
NODE1879X	GENE332X	GENE161X	0.984337
NODE1880X	GENE3532X	NODE1183X	0.984318
NODE1881X	GENE3527X	GENE1487X	0.984301
NODE1882X	NODE1344X	GENE2770X	0.984272
NODE1883X	NODE1785X	NODE1266X	0.984259
NODE1884X	GENE3349X	GENE1822X	0.984252
NODE1885X	GENE85X	GENE1739X	0.984246
NODE1886X	NODE613X	NODE678X	0.984229
NODE1887X	NODE1213X	NODE875X	0.984225
NODE1888X	NODE642X	NODE1887X	0.98558
NODE1889X	NODE1588X	GENE2288X	0.984217
NODE1890X	GENE3056X	GENE2529X	0.984205
NODE1891X	NODE1504X	GENE313X	0.98419
NODE1892X	GENE37X	NODE1160X	0.984161
NODE1893X	GENE2791X	GENE1864X	0.984155
NODE1894X	NODE1540X	NODE1186X	0.984137
NODE1895X	NODE1691X	GENE1164X	0.984126
NODE1896X	NODE1132X	NODE1895X	0.985471
NODE1897X	GENE2951X	GENE1428X	0.984121
NODE1898X	NODE1092X	NODE1818X	0.984116
NODE1899X	GENE275X	GENE2651X	0.984103
NODE1900X	GENE1491X	GENE2039X	0.984092
NODE1901X	NODE1128X	GENE2265X	0.984078
NODE1902X	NODE1039X	GENE2015X	0.984077
NODE1903X	NODE349X	NODE863X	0.984062
NODE1904X	NODE1041X	NODE1555X	0.984058
NODE1905X	GENE727X	GENE3237X	0.984025
NODE1906X	GENE1504X	NODE1177X	0.984015
NODE1907X	NODE1770X	NODE741X	0.984003
NODE1908X	GENE490X	GENE1839X	0.983991
NODE1909X	GENE2235X	GENE3461X	0.983991
NODE1910X	GENE1647X	NODE1439X	0.983986
NODE1911X	GENE2213X	NODE838X	0.983973
NODE1912X	NODE1593X	NODE1808X	0.983968
NODE1913X	NODE1018X	NODE1511X	0.983959
NODE1914X	NODE1082X	GENE683X	0.983951
NODE1915X	NODE913X	GENE261X	0.983946
NODE1916X	GENE2092X	NODE1112X	0.98394
NODE1917X	NODE1447X	NODE1903X	0.983912
NODE1918X	GENE2502X	GENE2694X	0.983895
NODE1919X	GENE486X	NODE807X	0.98387
NODE1920X	GENE2558X	GENE2325X	0.983869
NODE1921X	GENE844X	NODE1302X	0.983849
NODE1922X	NODE1339X	GENE2313X	0.983844
NODE1923X	NODE1387X	NODE1337X	0.983833
NODE1924X	NODE1378X	NODE1595X	0.98381
NODE1925X	NODE398X	GENE1017X	0.9838
NODE1926X	NODE1925X	NODE1491X	0.986581
NODE1927X	NODE1074X	GENE2381X	0.983768
NODE1928X	NODE1613X	NODE82X	0.983736
NODE1929X	NODE770X	GENE2382X	0.983725
NODE1930X	NODE1457X	NODE1929X	0.984626
NODE1931X	GENE903X	GENE1799X	0.983722
NODE1932X	GENE1439X	GENE2546X	0.983697
NODE1933X	GENE3613X	GENE1605X	0.983686
NODE1934X	NODE1933X	GENE2497X	0.984366
NODE1935X	GENE960X	GENE3344X	0.983668
NODE1936X	NODE964X	GENE3377X	0.98364
NODE1937X	GENE3538X	NODE910X	0.983613
NODE1938X	NODE1689X	NODE907X	0.983576
NODE1939X	GENE2056X	NODE1178X	0.983544
NODE1940X	GENE3216X	GENE810X	0.983537
NODE1941X	GENE1978X	GENE325X	0.983514
NODE1942X	GENE347X	NODE614X	0.983487
NODE1943X	NODE1520X	GENE551X	0.983447
NODE1944X	GENE1546X	GENE1361X	0.983436
NODE1945X	NODE1623X	NODE953X	0.983424
NODE1946X	GENE2012X	NODE1945X	0.983603
NODE1947X	GENE225X	GENE3196X	0.983423
NODE1948X	NODE1549X	NODE1476X	0.983381
NODE1949X	GENE2650X	NODE761X	0.983376
NODE1950X	GENE3221X	NODE1949X	0.983448
NODE1951X	NODE1190X	NODE1548X	0.983344
NODE1952X	NODE557X	NODE1565X	0.983326
NODE1953X	NODE1543X	GENE2302X	0.98332
NODE1954X	NODE1811X	NODE1936X	0.983317
NODE1955X	GENE764X	GENE3235X	0.983312
NODE1956X	NODE565X	NODE782X	0.98331
NODE1957X	NODE1750X	NODE1499X	0.983309
NODE1958X	NODE1594X	NODE1620X	0.983265
NODE1959X	GENE1494X	NODE1756X	0.983248
NODE1960X	NODE1431X	GENE489X	0.983245
NODE1961X	NODE1390X	NODE1861X	0.983243
NODE1962X	NODE1301X	NODE1123X	0.983226
NODE1963X	GENE2617X	NODE1680X	0.983218
NODE1964X	GENE2021X	GENE3635X	0.98319
NODE1965X	GENE1069X	NODE808X	0.983176
NODE1966X	GENE1364X	NODE448X	0.983169
NODE1967X	GENE3032X	GENE1300X	0.983158
NODE1968X	GENE1774X	GENE1129X	0.983157
NODE1969X	GENE915X	GENE729X	0.983138
NODE1970X	GENE3411X	GENE2752X	0.983128
NODE1971X	NODE962X	GENE2089X	0.983117
NODE1972X	GENE2930X	GENE2568X	0.983115
NODE1973X	GENE2338X	NODE854X	0.983097
NODE1974X	NODE1927X	NODE1930X	0.983092
NODE1975X	GENE876X	NODE498X	0.983083
NODE1976X	NODE339X	NODE1882X	0.983076
NODE1977X	NODE1731X	NODE1976X	0.98401
NODE1978X	NODE1515X	NODE1584X	0.983072
NODE1979X	NODE1004X	NODE1888X	0.983071
NODE1980X	GENE1555X	NODE1445X	0.983067
NODE1981X	NODE1902X	GENE566X	0.983059
NODE1982X	GENE843X	NODE832X	0.983054
NODE1983X	GENE1217X	GENE1182X	0.983044
NODE1984X	NODE1458X	GENE2900X	0.983044
NODE1985X	NODE1551X	GENE1562X	0.983034
NODE1986X	NODE283X	GENE1165X	0.98303
NODE1987X	GENE1432X	GENE959X	0.983028
NODE1988X	GENE1136X	GENE3611X	0.983021
NODE1989X	NODE1541X	NODE1590X	0.983
NODE1990X	NODE1272X	GENE1427X	0.982995
NODE1991X	NODE1215X	GENE2272X	0.982995
NODE1992X	GENE1901X	NODE1334X	0.982968
NODE1993X	NODE1304X	NODE1556X	0.982962
NODE1994X	NODE1135X	NODE1721X	0.98296
NODE1995X	GENE3598X	NODE965X	0.982958
NODE1996X	NODE1862X	NODE1320X	0.982938
NODE1997X	GENE3088X	NODE872X	0.982918
NODE1998X	NODE257X	GENE3396X	0.982906
NODE1999X	NODE1294X	NODE937X	0.982898
NODE2000X	NODE1451X	GENE1201X	0.982876
NODE2001X	NODE2000X	GENE41X	0.984629
NODE2002X	GENE1202X	GENE1835X	0.982874
NODE2003X	GENE889X	GENE558X	0.982841
NODE2004X	NODE503X	NODE1509X	0.98284
NODE2005X	GENE714X	GENE1776X	0.982819
NODE2006X	GENE509X	GENE2410X	0.982809
NODE2007X	GENE1116X	GENE3597X	0.982803
NODE2008X	NODE1058X	NODE1609X	0.982758
NODE2009X	GENE549X	NODE1571X	0.982747
NODE2010X	GENE475X	GENE638X	0.98273
NODE2011X	GENE2081X	GENE3143X	0.982721
NODE2012X	GENE311X	NODE1303X	0.982716
NODE2013X	GENE2699X	GENE3184X	0.98271
NODE2014X	GENE3499X	GENE3141X	0.982704
NODE2015X	NODE1297X	NODE1537X	0.982704
NODE2016X	GENE1035X	NODE271X	0.982671
NODE2017X	GENE2278X	GENE168X	0.982642
NODE2018X	GENE427X	NODE941X	0.982613
NODE2019X	NODE1060X	NODE1846X	0.982603
NODE2020X	GENE247X	GENE2786X	0.982596
NODE2021X	NODE1636X	GENE2841X	0.98258
NODE2022X	NODE1428X	NODE1876X	0.982548
NODE2023X	GENE1093X	NODE681X	0.982541
NODE2024X	GENE264X	NODE1647X	0.982537
NODE2025X	NODE1280X	NODE1652X	0.982509
NODE2026X	NODE2025X	GENE3619X	0.983918
NODE2027X	GENE1412X	GENE42X	0.982499
NODE2028X	NODE1957X	NODE1794X	0.982466
NODE2029X	NODE1218X	NODE2018X	0.982465
NODE2030X	NODE1911X	NODE1034X	0.982448
NODE2031X	GENE382X	NODE1364X	0.982423
NODE2032X	NODE1707X	NODE1251X	0.982388
NODE2033X	NODE1433X	NODE1910X	0.982374
NODE2034X	NODE1604X	NODE2033X	0.983306
NODE2035X	GENE1621X	GENE66X	0.982348
NODE2036X	GENE8X	NODE1848X	0.982345
NODE2037X	GENE3297X	NODE994X	0.982344
NODE2038X	NODE779X	NODE1241X	0.982339
NODE2039X	GENE3393X	NODE1408X	0.982337
NODE2040X	NODE1086X	NODE1202X	0.982334
NODE2041X	GENE3642X	NODE1947X	0.982287
NODE2042X	NODE1533X	GENE975X	0.982259
NODE2043X	GENE806X	NODE1359X	0.982258
NODE2044X	GENE3294X	NODE1352X	0.982245
NODE2045X	NODE1637X	NODE2044X	0.983604
NODE2046X	NODE1494X	NODE502X	0.982233
NODE2047X	NODE731X	NODE876X	0.982218
NODE2048X	NODE1908X	NODE2047X	0.983981
NODE2049X	NODE1488X	NODE2048X	0.984567
NODE2050X	NODE999X	GENE457X	0.982183
NODE2051X	GENE2136X	GENE743X	0.982148
NODE2052X	NODE1892X	NODE1897X	0.982143
NODE2053X	NODE1989X	NODE1570X	0.982133
NODE2054X	NODE1737X	NODE1701X	0.982131
NODE2055X	NODE1597X	NODE2054X	0.982318
NODE2056X	GENE1673X	NODE1915X	0.982119
NODE2057X	NODE1568X	NODE1246X	0.982116
NODE2058X	NODE106X	NODE128X	0.982107
NODE2059X	GENE1022X	GENE1031X	0.982089
NODE2060X	NODE1672X	GENE1887X	0.982059
NODE2061X	GENE2293X	NODE2008X	0.982051
NODE2062X	GENE1269X	GENE538X	0.98205
NODE2063X	NODE591X	NODE1869X	0.982008
NODE2064X	GENE2733X	GENE1514X	0.981999
NODE2065X	NODE1696X	NODE1356X	0.981997
NODE2066X	NODE1322X	NODE1203X	0.981994
NODE2067X	NODE1500X	GENE2226X	0.981969
NODE2068X	GENE208X	NODE2067X	0.982746
NODE2069X	GENE2925X	GENE652X	0.981946
NODE2070X	NODE1207X	NODE2056X	0.981935
NODE2071X	NODE140X	NODE1666X	0.98192
NODE2072X	GENE2684X	NODE1962X	0.981918
NODE2073X	GENE3380X	GENE583X	0.981918
NODE2074X	NODE247X	NODE2037X	0.981911
NODE2075X	NODE1874X	NODE1788X	0.981907
NODE2076X	NODE1448X	GENE2283X	0.981883
NODE2077X	GENE1503X	GENE116X	0.98187
NODE2078X	GENE3507X	GENE286X	0.981842
NODE2079X	NODE1894X	GENE648X	0.98183
NODE2080X	GENE1637X	GENE1691X	0.981785
NODE2081X	GENE1363X	GENE57X	0.981779
NODE2082X	NODE1453X	GENE2829X	0.981776
NODE2083X	NODE1973X	NODE1699X	0.981755
NODE2084X	GENE2108X	GENE589X	0.981735
NODE2085X	GENE2184X	NODE627X	0.981732
NODE2086X	NODE968X	NODE2085X	0.983706
NODE2087X	NODE2086X	NODE1706X	0.983876
NODE2088X	GENE1815X	NODE756X	0.981704
NODE2089X	NODE1891X	NODE1739X	0.9817
NODE2090X	NODE1992X	NODE1477X	0.981699
NODE2091X	GENE2668X	GENE3363X	0.981693
NODE2092X	GENE2917X	GENE1877X	0.981655
NODE2093X	NODE1978X	NODE1997X	0.981652
NODE2094X	NODE2019X	NODE1850X	0.981638
NODE2095X	NODE1542X	NODE1228X	0.981637
NODE2096X	NODE1830X	GENE2971X	0.981633
NODE2097X	NODE1819X	GENE375X	0.981629
NODE2098X	NODE1854X	GENE2545X	0.981617
NODE2099X	GENE1737X	NODE1975X	0.981605
NODE2100X	GENE1674X	NODE934X	0.981602
NODE2101X	NODE2090X	NODE2100X	0.98356
NODE2102X	NODE1527X	NODE1589X	0.981601
NODE2103X	NODE1996X	NODE1375X	0.981596
NODE2104X	NODE1057X	NODE823X	0.981593
NODE2105X	NODE1710X	GENE140X	0.981589
NODE2106X	NODE597X	NODE1772X	0.981567
NODE2107X	NODE1912X	NODE1791X	0.981552
NODE2108X	NODE291X	GENE1025X	0.98155
NODE2109X	GENE3198X	GENE395X	0.981526
NODE2110X	GENE1633X	GENE2554X	0.981511
NODE2111X	NODE818X	GENE2115X	0.981508
NODE2112X	GENE108X	NODE1988X	0.981464
NODE2113X	GENE1682X	GENE720X	0.981431
NODE2114X	NODE2113X	NODE510X	0.982446
NODE2115X	NODE1531X	GENE2960X	0.98142
NODE2116X	NODE1917X	NODE1035X	0.981412
NODE2117X	NODE1956X	NODE1374X	0.98141
NODE2118X	NODE1834X	GENE3592X	0.981387
NODE2119X	GENE1765X	NODE1864X	0.981336
NODE2120X	NODE1884X	GENE3124X	0.981316
NODE2121X	NODE1920X	NODE2108X	0.981299
NODE2122X	NODE2064X	GENE3489X	0.981298
NODE2123X	GENE3167X	NODE1206X	0.981275
NODE2124X	NODE1995X	NODE1373X	0.981255
NODE2125X	NODE1727X	NODE1529X	0.981213
NODE2126X	GENE3451X	GENE2187X	0.981207
NODE2127X	GENE1663X	GENE900X	0.98118
NODE2128X	NODE2066X	GENE2888X	0.981152
NODE2129X	GENE527X	GENE3557X	0.98114
NODE2130X	GENE3446X	NODE2129X	0.982459
NODE2131X	NODE1752X	NODE220X	0.981137
NODE2132X	GENE993X	GENE1781X	0.981126
NODE2133X	GENE760X	GENE1183X	0.981091
NODE2134X	GENE3014X	GENE783X	0.981068
NODE2135X	NODE1484X	NODE2081X	0.981059
NODE2136X	GENE3404X	GENE2593X	0.981044
NODE2137X	GENE3483X	GENE1533X	0.981036
NODE2138X	NODE327X	NODE1001X	0.981011
NODE2139X	GENE280X	NODE2138X	0.981239
NODE2140X	GENE2412X	NODE2139X	0.982531
NODE2141X	NODE1646X	GENE1664X	0.981006
NODE2142X	NODE1849X	NODE1990X	0.980991
NODE2143X	NODE956X	NODE567X	0.980988
NODE2144X	NODE1926X	NODE2143X	0.983448
NODE2145X	GENE1158X	GENE2735X	0.980957
NODE2146X	NODE1341X	NODE98X	0.980951
NODE2147X	NODE2146X	GENE3617X	0.983589
NODE2148X	GENE609X	NODE706X	0.980911
NODE2149X	NODE1162X	GENE1592X	0.980871
NODE2150X	GENE1623X	NODE1088X	0.980859
NODE2151X	GENE1286X	GENE99X	0.980854
NODE2152X	NODE1418X	NODE1954X	0.980808
NODE2153X	GENE1898X	NODE123X	0.980793
NODE2154X	GENE350X	GENE1812X	0.98078
NODE2155X	GENE491X	GENE3257X	0.980777
NODE2156X	NODE1495X	NODE1676X	0.980768
NODE2157X	NODE1690X	GENE1078X	0.980761
NODE2158X	NODE2106X	NODE329X	0.980754
NODE2159X	NODE1649X	GENE3485X	0.980716
NODE2160X	NODE1877X	GENE1962X	0.980677
NODE2161X	GENE931X	NODE1602X	0.980661
NODE2162X	NODE611X	NODE1054X	0.980658
NODE2163X	GENE3558X	GENE534X	0.98064
NODE2164X	NODE1970X	NODE1538X	0.980631
NODE2165X	GENE1096X	GENE2357X	0.980605
NODE2166X	NODE1327X	NODE2104X	0.980588
NODE2167X	NODE2115X	NODE144X	0.980582
NODE2168X	NODE1733X	NODE1904X	0.980572
NODE2169X	GENE3130X	GENE2884X	0.980561
NODE2170X	GENE2983X	NODE1333X	0.980558
NODE2171X	NODE1717X	NODE1824X	0.980531
NODE2172X	NODE623X	GENE3197X	0.98051
NODE2173X	NODE1886X	GENE3454X	0.980469
NODE2174X	GENE2032X	GENE450X	0.980463
NODE2175X	NODE1685X	NODE1424X	0.980442
NODE2176X	NODE1233X	GENE1347X	0.980432
NODE2177X	GENE125X	GENE409X	0.980418
NODE2178X	NODE1994X	GENE1634X	0.980411
NODE2179X	GENE1611X	GENE929X	0.980397
NODE2180X	GENE801X	GENE2463X	0.980391
NODE2181X	NODE1906X	GENE3579X	0.980387
NODE2182X	GENE2860X	NODE1797X	0.980384
NODE2183X	GENE3334X	GENE1168X	0.980363
NODE2184X	NODE1469X	GENE84X	0.980335
NODE2185X	NODE1175X	GENE3187X	0.980331
NODE2186X	NODE1738X	GENE1541X	0.980324
NODE2187X	GENE941X	GENE3218X	0.980319
NODE2188X	NODE1716X	NODE932X	0.980311
NODE2189X	GENE1089X	GENE3035X	0.980308
NODE2190X	GENE1918X	NODE895X	0.980242
NODE2191X	GENE2675X	NODE463X	0.980242
NODE2192X	NODE1755X	NODE2144X	0.980215
NODE2193X	NODE1600X	NODE552X	0.980212
NODE2194X	NODE1524X	NODE1723X	0.980211
NODE2195X	NODE1557X	NODE1544X	0.9802
NODE2196X	GENE3233X	NODE1193X	0.980116
NODE2197X	GENE865X	NODE973X	0.980108
NODE2198X	GENE3323X	NODE1330X	0.980078
NODE2199X	NODE1438X	NODE1799X	0.980072
NODE2200X	GENE3366X	NODE1761X	0.979989
NODE2201X	GENE444X	GENE1740X	0.979985
NODE2202X	NODE1279X	NODE2130X	0.979957
NODE2203X	NODE1719X	GENE2950X	0.979944
NODE2204X	GENE2490X	NODE1395X	0.979935
NODE2205X	NODE1813X	NODE1572X	0.979926
NODE2206X	NODE1606X	NODE1991X	0.97992
NODE2207X	NODE1608X	NODE1443X	0.979915
NODE2208X	GENE1938X	NODE2082X	0.979907
NODE2209X	NODE1455X	GENE414X	0.979907
NODE2210X	NODE963X	NODE857X	0.979863
NODE2211X	NODE1369X	GENE3543X	0.979844
NODE2212X	NODE1759X	NODE1868X	0.979841
NODE2213X	GENE1304X	GENE728X	0.979834
NODE2214X	GENE380X	NODE1287X	0.979819
NODE2215X	NODE2050X	NODE700X	0.979817
NODE2216X	NODE1486X	GENE2541X	0.979803
NODE2217X	GENE3024X	NODE1252X	0.979798
NODE2218X	NODE1407X	GENE828X	0.979785
NODE2219X	NODE1907X	GENE2216X	0.979777
NODE2220X	NODE1866X	NODE330X	0.979766
NODE2221X	NODE36X	NODE1539X	0.979764
NODE2222X	NODE1924X	GENE3200X	0.979758
NODE2223X	NODE2165X	NODE849X	0.979724
NODE2224X	NODE1512X	GENE1278X	0.979721
NODE2225X	NODE1890X	NODE1875X	0.979718
NODE2226X	GENE20X	GENE1389X	0.979704
NODE2227X	NODE1403X	NODE2107X	0.979688
NODE2228X	GENE739X	GENE263X	0.979665
NODE2229X	GENE176X	NODE1857X	0.979658
NODE2230X	NODE427X	GENE1886X	0.979653
NODE2231X	NODE1598X	GENE2257X	0.979597
NODE2232X	GENE1649X	NODE524X	0.979562
NODE2233X	NODE1986X	GENE1350X	0.979536
NODE2234X	GENE2087X	NODE1255X	0.979479
NODE2235X	NODE2234X	NODE1686X	0.980205
NODE2236X	GENE3425X	GENE3637X	0.979463
NODE2237X	NODE1219X	NODE1331X	0.979463
NODE2238X	NODE2020X	NODE1624X	0.979461
NODE2239X	NODE1576X	GENE3419X	0.979423
NODE2240X	GENE2188X	GENE1548X	0.979398
NODE2241X	GENE2633X	NODE1881X	0.97939
NODE2242X	GENE2808X	GENE967X	0.979376
NODE2243X	GENE1895X	NODE1521X	0.979368
NODE2244X	GENE2587X	GENE3186X	0.979357
NODE2245X	NODE1980X	GENE2450X	0.979343
NODE2246X	NODE1265X	NODE252X	0.979342
NODE2247X	NODE1960X	GENE278X	0.979336
NODE2248X	NODE1547X	NODE1844X	0.979336
NODE2249X	GENE1379X	GENE2368X	0.979335
NODE2250X	NODE1386X	GENE3555X	0.979323
NODE2251X	NODE1257X	GENE2385X	0.979316
NODE2252X	NODE2205X	NODE1587X	0.979299
NODE2253X	NODE1618X	NODE1753X	0.979289
NODE2254X	GENE1544X	GENE533X	0.979285
NODE2255X	NODE1014X	GENE3044X	0.979279
NODE2256X	NODE1665X	NODE2255X	0.980382
NODE2257X	GENE1123X	NODE2051X	0.979269
NODE2258X	NODE1611X	NODE2103X	0.979209
NODE2259X	NODE1800X	NODE1789X	0.979189
NODE2260X	NODE316X	NODE1400X	0.979163
NODE2261X	NODE2016X	NODE1775X	0.979161
NODE2262X	NODE1958X	NODE2080X	0.979148
NODE2263X	NODE1928X	NODE775X	0.979131
NODE2264X	NODE484X	NODE1526X	0.979127
NODE2265X	NODE2X	NODE2264X	0.980068
NODE2266X	NODE935X	NODE443X	0.979118
NODE2267X	NODE2266X	NODE1300X	0.97925
NODE2268X	NODE1778X	NODE1901X	0.979118
NODE2269X	NODE1628X	GENE669X	0.979054
NODE2270X	GENE1052X	GENE1435X	0.979043
NODE2271X	NODE2006X	GENE2869X	0.97899
NODE2272X	NODE1673X	NODE1586X	0.978983
NODE2273X	GENE3165X	NODE1389X	0.978971
NODE2274X	NODE1465X	GENE842X	0.978943
NODE2275X	GENE270X	NODE1865X	0.978934
NODE2276X	NODE1651X	NODE2045X	0.978906
NODE2277X	GENE3343X	GENE735X	0.978879
NODE2278X	NODE2142X	NODE1736X	0.978876
NODE2279X	NODE2278X	NODE1454X	0.980918
NODE2280X	NODE389X	GENE2749X	0.978859
NODE2281X	NODE1360X	NODE1810X	0.978851
NODE2282X	NODE2072X	NODE1583X	0.97885
NODE2283X	NODE2282X	NODE2253X	0.97914
NODE2284X	NODE1073X	NODE767X	0.978779
NODE2285X	GENE1464X	GENE2255X	0.978771
NODE2286X	NODE1855X	NODE1817X	0.978748
NODE2287X	NODE1645X	NODE2286X	0.981732
NODE2288X	GENE1593X	GENE2552X	0.978744
NODE2289X	GENE1677X	NODE1140X	0.978731
NODE2290X	NODE1480X	NODE843X	0.97871
NODE2291X	NODE1781X	NODE2290X	0.98014
NODE2292X	NODE672X	NODE2291X	0.979323
NODE2293X	GENE1020X	GENE2501X	0.97868
NODE2294X	NODE1104X	GENE2599X	0.978679
NODE2295X	NODE1746X	NODE705X	0.978655
NODE2296X	NODE2295X	NODE1760X	0.979948
NODE2297X	NODE1653X	GENE3374X	0.978585
NODE2298X	NODE1948X	NODE2102X	0.978578
NODE2299X	GENE880X	GENE3114X	0.978563
NODE2300X	NODE1532X	NODE1837X	0.978521
NODE2301X	GENE3238X	NODE1796X	0.978505
NODE2302X	NODE1842X	GENE2573X	0.97844
NODE2303X	NODE171X	NODE746X	0.978439
NODE2304X	GENE3431X	NODE1489X	0.978435
NODE2305X	NODE1230X	NODE2088X	0.978431
NODE2306X	NODE2091X	GENE1788X	0.978427
NODE2307X	NODE851X	NODE1715X	0.978419
NODE2308X	NODE5X	NODE2307X	0.980747
NODE2309X	NODE717X	NODE1295X	0.978416
NODE2310X	NODE2069X	GENE2489X	0.978405
NODE2311X	NODE2121X	NODE1806X	0.978379
NODE2312X	NODE2150X	NODE2063X	0.978359
NODE2313X	GENE172X	GENE3060X	0.978358
NODE2314X	NODE896X	NODE1550X	0.978352
NODE2315X	NODE2002X	NODE812X	0.978302
NODE2316X	GENE544X	GENE387X	0.978289
NODE2317X	NODE1366X	NODE2030X	0.978287
NODE2318X	NODE2197X	NODE2317X	0.978837
NODE2319X	GENE1654X	NODE1125X	0.978266
NODE2320X	NODE1814X	GENE212X	0.978249
NODE2321X	NODE2151X	GENE1113X	0.978246
NODE2322X	GENE3016X	GENE2045X	0.978219
NODE2323X	NODE2322X	NODE1019X	0.97925
NODE2324X	NODE1664X	NODE255X	0.978213
NODE2325X	GENE785X	GENE2584X	0.978186
NODE2326X	GENE804X	GENE721X	0.978184
NODE2327X	NODE648X	GENE1437X	0.978147
NODE2328X	NODE1363X	NODE2055X	0.978137
NODE2329X	GENE2876X	NODE1155X	0.978135
NODE2330X	GENE3620X	GENE2514X	0.978086
NODE2331X	NODE1938X	NODE1513X	0.978072
NODE2332X	GENE580X	NODE2331X	0.978811
NODE2333X	NODE21X	GENE3061X	0.977996
NODE2334X	NODE728X	GENE128X	0.977989
NODE2335X	NODE2334X	NODE2031X	0.978411
NODE2336X	NODE1668X	NODE1742X	0.977982
NODE2337X	GENE3502X	GENE2430X	0.977962
NODE2338X	NODE1704X	NODE683X	0.977938
NODE2339X	NODE2147X	NODE1446X	0.977936
NODE2340X	GENE3110X	NODE1617X	0.977923
NODE2341X	NODE2203X	NODE2188X	0.977918
NODE2342X	NODE54X	GENE619X	0.977912
NODE2343X	NODE1362X	NODE2058X	0.977893
NODE2344X	NODE2026X	NODE1657X	0.977857
NODE2345X	NODE132X	NODE1545X	0.97783
NODE2346X	GENE1371X	NODE295X	0.977781
NODE2347X	NODE2274X	GENE2967X	0.977764
NODE2348X	GENE2897X	NODE2186X	0.977756
NODE2349X	GENE1523X	NODE2160X	0.977735
NODE2350X	GENE1032X	NODE1648X	0.97773
NODE2351X	NODE610X	NODE2260X	0.977711
NODE2352X	GENE765X	GENE1779X	0.977685
NODE2353X	NODE2243X	GENE204X	0.977672
NODE2354X	GENE3301X	NODE693X	0.97762
NODE2355X	NODE647X	NODE2281X	0.97761
NODE2356X	GENE3361X	GENE1601X	0.977602
NODE2357X	NODE1642X	NODE1490X	0.977558
NODE2358X	NODE2137X	NODE1969X	0.977506
NODE2359X	GENE3185X	GENE2941X	0.977504
NODE2360X	NODE2327X	NODE1354X	0.977495
NODE2361X	NODE2360X	GENE970X	0.978156
NODE2362X	NODE2262X	NODE2117X	0.977473
NODE2363X	NODE1192X	NODE1941X	0.977444
NODE2364X	NODE2363X	NODE1607X	0.978639
NODE2365X	NODE1966X	NODE993X	0.977442
NODE2366X	NODE803X	NODE2308X	0.977441
NODE2367X	NODE2366X	GENE182X	0.980488
NODE2368X	NODE1631X	NODE1839X	0.977417
NODE2369X	NODE2162X	NODE2049X	0.977379
NODE2370X	NODE1812X	NODE894X	0.977372
NODE2371X	NODE1712X	NODE2038X	0.977369
NODE2372X	NODE2371X	NODE424X	0.981682
NODE2373X	GENE3595X	GENE1319X	0.977331
NODE2374X	NODE982X	NODE2258X	0.977273
NODE2375X	NODE1826X	NODE2374X	0.977386
NODE2376X	NODE1258X	GENE153X	0.977244
NODE2377X	NODE1567X	NODE1840X	0.97722
NODE2378X	NODE1578X	NODE564X	0.977216
NODE2379X	NODE1654X	GENE1007X	0.97718
NODE2380X	NODE1687X	GENE602X	0.977157
NODE2381X	NODE1726X	NODE1124X	0.97715
NODE2382X	GENE1617X	GENE2902X	0.977106
NODE2383X	NODE1831X	NODE1751X	0.977095
NODE2384X	NODE2248X	NODE2131X	0.977089
NODE2385X	GENE388X	GENE2827X	0.977079
NODE2386X	NODE1718X	GENE1478X	0.977078
NODE2387X	NODE2140X	NODE1000X	0.977069
NODE2388X	NODE1977X	NODE1307X	0.977033
NODE2389X	NODE2119X	NODE2230X	0.977029
NODE2390X	GENE2297X	GENE3091X	0.977019
NODE2391X	NODE2390X	GENE2774X	0.979908
NODE2392X	NODE977X	NODE2034X	0.97697
NODE2393X	NODE1396X	NODE2338X	0.976961
NODE2394X	NODE1765X	GENE3526X	0.976932
NODE2395X	NODE2394X	NODE2169X	0.976944
NODE2396X	NODE2352X	NODE1914X	0.97692
NODE2397X	NODE855X	GENE3537X	0.976908
NODE2398X	NODE1771X	NODE1979X	0.976891
NODE2399X	NODE2042X	NODE2022X	0.976837
NODE2400X	NODE1931X	NODE2335X	0.976796
NODE2401X	NODE2272X	NODE1932X	0.976783
NODE2402X	NODE1898X	NODE1514X	0.976762
NODE2403X	GENE162X	GENE723X	0.976745
NODE2404X	NODE2403X	NODE1729X	0.97788
NODE2405X	NODE2052X	NODE1998X	0.976735
NODE2406X	GENE715X	GENE2912X	0.976723
NODE2407X	GENE1511X	GENE3382X	0.976705
NODE2408X	GENE1728X	GENE2674X	0.976696
NODE2409X	NODE2114X	GENE1055X	0.976663
NODE2410X	NODE1744X	GENE2330X	0.976652
NODE2411X	NODE2271X	NODE1809X	0.976641
NODE2412X	GENE3069X	NODE1343X	0.976627
NODE2413X	GENE2225X	GENE1195X	0.976605
NODE2414X	GENE2440X	NODE2157X	0.976541
NODE2415X	GENE1816X	GENE1149X	0.976537
NODE2416X	GENE11X	GENE1946X	0.976521
NODE2417X	GENE2077X	GENE2042X	0.976517
NODE2418X	NODE2349X	NODE1655X	0.97651
NODE2419X	GENE1082X	GENE177X	0.976497
NODE2420X	GENE1369X	GENE1653X	0.976492
NODE2421X	NODE2420X	GENE2150X	0.976561
NODE2422X	NODE1921X	GENE1917X	0.976432
NODE2423X	GENE1237X	GENE1294X	0.976429
NODE2424X	GENE2788X	GENE1009X	0.976424
NODE2425X	NODE2093X	NODE1735X	0.976407
NODE2426X	NODE2171X	NODE2057X	0.976387
NODE2427X	NODE1097X	GENE1155X	0.976362
NODE2428X	NODE2178X	NODE2118X	0.976333
NODE2429X	NODE1999X	NODE1922X	0.976331
NODE2430X	GENE1309X	NODE2078X	0.976327
NODE2431X	NODE2079X	NODE2040X	0.976326
NODE2432X	GENE1142X	GENE2586X	0.976322
NODE2433X	GENE428X	GENE1106X	0.976309
NODE2434X	GENE1068X	NODE1262X	0.976306
NODE2435X	NODE1306X	GENE3138X	0.976285
NODE2436X	NODE2413X	NODE1670X	0.976269
NODE2437X	GENE943X	GENE1931X	0.976224
NODE2438X	NODE2217X	NODE2023X	0.976211
NODE2439X	NODE2024X	NODE2111X	0.976166
NODE2440X	NODE1650X	GENE3028X	0.976149
NODE2441X	NODE1705X	NODE1353X	0.976127
NODE2442X	NODE2410X	NODE2206X	0.976028
NODE2443X	NODE649X	GENE339X	0.97601
NODE2444X	NODE2275X	NODE213X	0.975946
NODE2445X	NODE2195X	NODE2196X	0.975923
NODE2446X	NODE2435X	NODE2424X	0.975909
NODE2447X	GENE65X	GENE2734X	0.975908
NODE2448X	NODE2447X	GENE3623X	0.976315
NODE2449X	NODE668X	NODE1965X	0.975884
NODE2450X	NODE1196X	NODE2449X	0.976133
NODE2451X	NODE2434X	NODE2232X	0.975866
NODE2452X	NODE1964X	NODE2222X	0.975834
NODE2453X	GENE139X	NODE2452X	0.976728
NODE2454X	NODE1663X	GENE2444X	0.975828
NODE2455X	GENE2933X	GENE1471X	0.975802
NODE2456X	NODE457X	GENE833X	0.975779
NODE2457X	NODE1371X	GENE2261X	0.975775
NODE2458X	NODE2098X	NODE2359X	0.975766
NODE2459X	NODE1370X	NODE1923X	0.975707
NODE2460X	NODE1967X	NODE2344X	0.975694
NODE2461X	NODE2125X	NODE2097X	0.975684
NODE2462X	NODE2161X	NODE2356X	0.975675
NODE2463X	GENE3214X	NODE2285X	0.975643
NODE2464X	GENE10X	NODE2123X	0.975639
NODE2465X	NODE2074X	NODE2181X	0.975619
NODE2466X	NODE1656X	NODE2075X	0.975584
NODE2467X	NODE1734X	NODE1805X	0.975579
NODE2468X	GENE2993X	NODE2467X	0.97763
NODE2469X	GENE1569X	GENE1080X	0.975561
NODE2470X	GENE591X	NODE1674X	0.975545
NODE2471X	GENE1853X	GENE3531X	0.975519
NODE2472X	GENE969X	GENE1809X	0.975506
NODE2473X	NODE2428X	NODE1919X	0.975493
NODE2474X	NODE2235X	NODE1346X	0.975476
NODE2475X	GENE927X	NODE1748X	0.975473
NODE2476X	NODE2256X	NODE1711X	0.975468
NODE2477X	GENE2317X	GENE2332X	0.975393
NODE2478X	NODE831X	NODE1412X	0.975388
NODE2479X	NODE2301X	NODE328X	0.97537
NODE2480X	NODE2328X	NODE2479X	0.976464
NODE2481X	GENE996X	GENE3013X	0.975364
NODE2482X	NODE2158X	GENE1329X	0.975357
NODE2483X	GENE784X	NODE2240X	0.975348
NODE2484X	NODE2412X	NODE1449X	0.975288
NODE2485X	GENE2230X	GENE3273X	0.97527
NODE2486X	NODE1722X	NODE1838X	0.975259
NODE2487X	GENE318X	NODE2110X	0.97525
NODE2488X	GENE1067X	NODE1055X	0.975245
NODE2489X	GENE76X	NODE2488X	0.977879
NODE2490X	NODE960X	NODE2101X	0.975226
NODE2491X	NODE2210X	NODE2259X	0.975204
NODE2492X	GENE2496X	GENE3119X	0.975132
NODE2493X	GENE2360X	NODE1194X	0.975129
NODE2494X	GENE2892X	NODE2109X	0.975105
NODE2495X	NODE2279X	GENE3550X	0.975095
NODE2496X	NODE1795X	GENE81X	0.975084
NODE2497X	NODE1430X	GENE2820X	0.975061
NODE2498X	NODE87X	NODE2441X	0.975053
NODE2499X	NODE2498X	NODE2459X	0.976598
NODE2500X	NODE1802X	NODE2219X	0.975044
NODE2501X	NODE1804X	GENE2096X	0.975033
NODE2502X	NODE2336X	NODE1397X	0.974986
NODE2503X	NODE2220X	NODE2318X	0.974966
NODE2504X	NODE2216X	GENE2863X	0.974949
NODE2505X	NODE1793X	NODE1939X	0.974931
NODE2506X	GENE3062X	GENE1723X	0.974901
NODE2507X	NODE2233X	GENE2823X	0.974875
NODE2508X	GENE132X	GENE2422X	0.974796
NODE2509X	GENE3518X	GENE2742X	0.974701
NODE2510X	NODE1913X	NODE2089X	0.974683
NODE2511X	GENE305X	NODE2310X	0.974666
NODE2512X	NODE2187X	GENE2468X	0.974625
NODE2513X	GENE2978X	NODE1779X	0.974604
NODE2514X	NODE2513X	NODE2436X	0.977101
NODE2515X	GENE611X	NODE1847X	0.974602
NODE2516X	NODE2182X	NODE2351X	0.974583
NODE2517X	NODE2128X	NODE2244X	0.974581
NODE2518X	NODE1441X	GENE524X	0.974546
NODE2519X	GENE1205X	NODE1560X	0.974533
NODE2520X	NODE2211X	NODE2005X	0.974532
NODE2521X	NODE2280X	NODE1974X	0.974519
NODE2522X	GENE1148X	GENE1957X	0.974504
NODE2523X	GENE73X	NODE2183X	0.974503
NODE2524X	NODE1083X	NODE2060X	0.974482
NODE2525X	NODE2340X	NODE2236X	0.974469
NODE2526X	NODE2442X	NODE1730X	0.974433
NODE2527X	GENE2324X	GENE569X	0.974424
NODE2528X	NODE1615X	NODE2251X	0.974415
NODE2529X	GENE604X	GENE33X	0.974379
NODE2530X	NODE845X	NODE395X	0.974368
NODE2531X	GENE502X	NODE2347X	0.974362
NODE2532X	NODE2530X	NODE2470X	0.974329
NODE2533X	NODE1896X	NODE2367X	0.974311
NODE2534X	NODE2212X	NODE1634X	0.974296
NODE2535X	NODE2520X	NODE2145X	0.974293
NODE2536X	NODE2173X	NODE1582X	0.974262
NODE2537X	NODE1883X	GENE1758X	0.974243
NODE2538X	GENE3269X	NODE1968X	0.974237
NODE2539X	NODE2497X	NODE2538X	0.974608
NODE2540X	NODE2429X	NODE2384X	0.974225
NODE2541X	NODE2445X	NODE2204X	0.974221
NODE2542X	NODE514X	GENE426X	0.974218
NODE2543X	GENE3358X	GENE3643X	0.974148
NODE2544X	NODE2364X	NODE28X	0.974142
NODE2545X	GENE472X	GENE77X	0.974142
NODE2546X	NODE1573X	NODE2402X	0.974104
NODE2547X	NODE309X	GENE2698X	0.97405
NODE2548X	NODE1516X	NODE2284X	0.974018
NODE2549X	NODE1195X	NODE2548X	0.975163
NODE2550X	NODE1955X	GENE1944X	0.973943
NODE2551X	NODE2009X	NODE562X	0.973769
NODE2552X	NODE2491X	NODE2474X	0.973767
NODE2553X	GENE1847X	GENE1249X	0.973751
NODE2554X	NODE2357X	NODE1985X	0.97363
NODE2555X	NODE2004X	NODE2554X	0.975202
NODE2556X	NODE2358X	NODE1627X	0.973614
NODE2557X	GENE343X	GENE875X	0.973594
NODE2558X	NODE1782X	NODE2557X	0.978227
NODE2559X	GENE779X	NODE2332X	0.973582
NODE2560X	NODE1522X	NODE2224X	0.973578
NODE2561X	NODE2250X	NODE2354X	0.973548
NODE2562X	NODE2534X	GENE246X	0.973512
NODE2563X	NODE1909X	GENE2922X	0.973495
NODE2564X	GENE3057X	NODE2239X	0.973495
NODE2565X	NODE2200X	GENE1062X	0.973472
NODE2566X	NODE2065X	NODE2383X	0.973456
NODE2567X	NODE776X	NODE2011X	0.973379
NODE2568X	GENE2333X	GENE582X	0.97337
NODE2569X	GENE1229X	GENE2717X	0.973333
NODE2570X	GENE1907X	GENE1030X	0.973318
NODE2571X	GENE2952X	GENE2831X	0.973297
NODE2572X	NODE1963X	NODE1816X	0.973293
NODE2573X	NODE2288X	NODE2572X	0.976024
NODE2574X	NODE2166X	NODE2076X	0.973279
NODE2575X	GENE2656X	NODE1264X	0.973256
NODE2576X	GENE2778X	NODE723X	0.973225
NODE2577X	NODE2542X	NODE2551X	0.973188
NODE2578X	NODE2201X	GENE1200X	0.973137
NODE2579X	GENE2479X	NODE2043X	0.973113
NODE2580X	NODE2314X	NODE2579X	0.976319
NODE2581X	GENE431X	GENE980X	0.973089
NODE2582X	NODE2544X	NODE1783X	0.97308
NODE2583X	NODE296X	NODE2319X	0.973024
NODE2584X	NODE2583X	NODE2273X	0.974625
NODE2585X	NODE2343X	NODE2309X	0.973013
NODE2586X	GENE60X	GENE1743X	0.973007
NODE2587X	GENE2646X	GENE2486X	0.972999
NODE2588X	GENE3352X	GENE2711X	0.972987
NODE2589X	GENE1814X	NODE2506X	0.972958
NODE2590X	NODE2127X	NODE1498X	0.97295
NODE2591X	NODE2375X	NODE751X	0.97289
NODE2592X	GENE2839X	GENE1045X	0.97289
NODE2593X	NODE2013X	NODE2053X	0.972845
NODE2594X	GENE12X	NODE2564X	0.972841
NODE2595X	GENE2310X	NODE2167X	0.972801
NODE2596X	NODE2519X	GENE3418X	0.972776
NODE2597X	NODE1563X	NODE2482X	0.972672
NODE2598X	NODE2223X	GENE423X	0.9726
NODE2599X	GENE453X	NODE2431X	0.972588
NODE2600X	NODE2231X	NODE2454X	0.972585
NODE2601X	GENE2181X	GENE154X	0.972575
NODE2602X	NODE2438X	NODE2184X	0.97255
NODE2603X	NODE2175X	NODE1873X	0.972494
NODE2604X	NODE1621X	NODE2603X	0.974074
NODE2605X	NODE2604X	NODE1774X	0.972449
NODE2606X	NODE2148X	GENE1557X	0.972427
NODE2607X	GENE1702X	NODE2373X	0.972343
NODE2608X	NODE1777X	GENE1072X	0.972336
NODE2609X	NODE2323X	NODE1852X	0.972277
NODE2610X	NODE2559X	NODE2095X	0.972258
NODE2611X	NODE2500X	NODE2610X	0.974059
NODE2612X	NODE1345X	GENE420X	0.972256
NODE2613X	NODE2218X	NODE662X	0.972246
NODE2614X	NODE1517X	NODE2134X	0.972235
NODE2615X	GENE130X	GENE2074X	0.9722
NODE2616X	NODE1747X	NODE1276X	0.97218
NODE2617X	NODE2509X	NODE2303X	0.972149
NODE2618X	GENE3368X	GENE3424X	0.972118
NODE2619X	GENE1959X	NODE2618X	0.972138
NODE2620X	NODE1632X	GENE3639X	0.972096
NODE2621X	GENE2260X	GENE2916X	0.972078
NODE2622X	NODE1485X	NODE2311X	0.972008
NODE2623X	NODE2012X	GENE3242X	0.971994
NODE2624X	NODE2602X	NODE2297X	0.97199
NODE2625X	GENE2544X	NODE1432X	0.971984
NODE2626X	NODE1878X	GENE2112X	0.971979
NODE2627X	NODE1728X	NODE1329X	0.971971
NODE2628X	GENE560X	NODE2325X	0.971968
NODE2629X	NODE2289X	NODE2021X	0.971966
NODE2630X	GENE226X	GENE2166X	0.971963
NODE2631X	NODE1435X	NODE1959X	0.971939
NODE2632X	GENE1818X	NODE1592X	0.971825
NODE2633X	NODE1413X	NODE2439X	0.971793
NODE2634X	GENE3048X	GENE1568X	0.97177
NODE2635X	GENE2893X	GENE2500X	0.971756
NODE2636X	NODE2377X	GENE2510X	0.97175
NODE2637X	NODE1351X	GENE753X	0.971737
NODE2638X	GENE2243X	GENE3252X	0.971708
NODE2639X	GENE249X	NODE2061X	0.971697
NODE2640X	NODE2046X	GENE399X	0.971686
NODE2641X	GENE2559X	NODE2609X	0.971665
NODE2642X	GENE629X	NODE1461X	0.971604
NODE2643X	GENE2180X	NODE2433X	0.971603
NODE2644X	NODE1867X	NODE2464X	0.97159
NODE2645X	NODE1440X	GENE2729X	0.971533
NODE2646X	GENE1008X	GENE3107X	0.971515
NODE2647X	GENE3019X	NODE2646X	0.973063
NODE2648X	NODE1961X	GENE100X	0.971451
NODE2649X	GENE1844X	GENE2183X	0.971438
NODE2650X	NODE1851X	NODE2649X	0.972085
NODE2651X	NODE1784X	NODE1863X	0.971437
NODE2652X	GENE1846X	GENE2672X	0.971436
NODE2653X	NODE2133X	GENE1353X	0.971417
NODE2654X	GENE3381X	GENE2989X	0.971394
NODE2655X	GENE1488X	GENE1600X	0.971372
NODE2656X	GENE35X	GENE1795X	0.971285
NODE2657X	NODE2480X	NODE2566X	0.971284
NODE2658X	NODE2444X	GENE2700X	0.971273
NODE2659X	GENE2783X	NODE2658X	0.971229
NODE2660X	GENE552X	NODE1173X	0.971208
NODE2661X	GENE1510X	GENE851X	0.971087
NODE2662X	NODE2096X	NODE2461X	0.971013
NODE2663X	NODE2529X	GENE149X	0.971001
NODE2664X	NODE2207X	GENE2789X	0.970999
NODE2665X	NODE2192X	NODE2124X	0.970951
NODE2666X	NODE2657X	NODE2296X	0.970792
NODE2667X	GENE618X	GENE259X	0.970792
NODE2668X	GENE3539X	GENE1442X	0.970763
NODE2669X	NODE2408X	GENE59X	0.970749
NODE2670X	NODE1661X	NODE1767X	0.970742
NODE2671X	NODE1669X	NODE1660X	0.97074
NODE2672X	GENE2415X	GENE1187X	0.970714
NODE2673X	NODE2153X	NODE2355X	0.97069
NODE2674X	NODE2671X	NODE2673X	0.972803
NODE2675X	NODE1508X	NODE2032X	0.970672
NODE2676X	GENE1038X	GENE2898X	0.970661
NODE2677X	GENE2029X	GENE1871X	0.97066
NODE2678X	NODE1197X	NODE2659X	0.970646
NODE2679X	NODE1071X	NODE2330X	0.970601
NODE2680X	NODE2648X	NODE1871X	0.970587
NODE2681X	NODE2112X	NODE2492X	0.970525
NODE2682X	NODE2305X	GENE1387X	0.970489
NODE2683X	NODE2001X	GENE719X	0.970473
NODE2684X	NODE1151X	NODE2399X	0.970439
NODE2685X	NODE2684X	NODE1856X	0.971404
NODE2686X	NODE2527X	NODE2545X	0.970428
NODE2687X	GENE1823X	NODE2686X	0.976996
NODE2688X	GENE2536X	NODE2563X	0.970395
NODE2689X	NODE2633X	NODE2361X	0.970325
NODE2690X	NODE2306X	GENE88X	0.970319
NODE2691X	NODE1675X	NODE2292X	0.970292
NODE2692X	NODE2312X	NODE1952X	0.970261
NODE2693X	NODE1815X	NODE2537X	0.970166
NODE2694X	NODE396X	NODE2324X	0.970158
NODE2695X	NODE2523X	NODE2576X	0.970153
NODE2696X	NODE2466X	NODE2695X	0.970716
NODE2697X	GENE655X	NODE2238X	0.970126
NODE2698X	NODE2116X	NODE2605X	0.97012
NODE2699X	NODE2575X	NODE1762X	0.970093
NODE2700X	NODE2595X	NODE1275X	0.970076
NODE2701X	NODE1277X	GENE982X	0.970066
NODE2702X	NODE2269X	NODE2626X	0.969941
NODE2703X	NODE1340X	GENE3122X	0.969921
NODE2704X	NODE1943X	NODE1872X	0.969907
NODE2705X	NODE2416X	GENE1542X	0.969866
NODE2706X	GENE50X	GENE2279X	0.969861
NODE2707X	GENE3053X	NODE2041X	0.969844
NODE2708X	NODE2707X	GENE1467X	0.97297
NODE2709X	GENE169X	NODE2457X	0.969777
NODE2710X	NODE1822X	NODE2276X	0.969746
NODE2711X	NODE2136X	GENE115X	0.969699
NODE2712X	NODE1946X	NODE1835X	0.969648
NODE2713X	GENE1733X	GENE2782X	0.969603
NODE2714X	GENE3041X	GENE2549X	0.969527
NODE2715X	NODE2674X	NODE2484X	0.969481
NODE2716X	NODE2490X	NODE2715X	0.9715
NODE2717X	GENE905X	NODE2213X	0.969478
NODE2718X	NODE2302X	NODE2337X	0.969412
NODE2719X	NODE2493X	NODE2591X	0.969339
NODE2720X	NODE1289X	NODE1450X	0.969319
NODE2721X	NODE2208X	NODE2720X	0.974026
NODE2722X	NODE2515X	NODE2246X	0.969314
NODE2723X	NODE2722X	NODE2640X	0.976189
NODE2724X	NODE2094X	NODE1436X	0.969308
NODE2725X	NODE2199X	GENE2195X	0.969235
NODE2726X	NODE2039X	GENE1842X	0.969229
NODE2727X	NODE2073X	NODE2369X	0.969184
NODE2728X	NODE2029X	GENE919X	0.96912
NODE2729X	NODE2193X	NODE2468X	0.969084
NODE2730X	GENE1981X	NODE1971X	0.969015
NODE2731X	NODE2299X	GENE363X	0.968994
NODE2732X	NODE417X	GENE2822X	0.968972
NODE2733X	NODE2392X	NODE2546X	0.968935
NODE2734X	GENE713X	NODE2174X	0.968903
NODE2735X	NODE2333X	GENE3188X	0.968885
NODE2736X	GENE3406X	NODE2265X	0.968877
NODE2737X	NODE1940X	NODE2606X	0.968871
NODE2738X	GENE1126X	NODE2622X	0.968845
NODE2739X	NODE2071X	NODE2723X	0.968829
NODE2740X	GENE3577X	NODE1384X	0.968823
NODE2741X	GENE1668X	NODE1270X	0.968821
NODE2742X	GENE3251X	NODE2501X	0.968803
NODE2743X	NODE1953X	NODE2209X	0.968727
NODE2744X	GENE3018X	NODE2694X	0.968707
NODE2745X	GENE1393X	GENE255X	0.968679
NODE2746X	GENE675X	GENE1463X	0.968678
NODE2747X	GENE407X	NODE2573X	0.968671
NODE2748X	NODE2348X	NODE2672X	0.968577
NODE2749X	GENE1199X	GENE3171X	0.968515
NODE2750X	NODE2427X	GENE460X	0.96851
NODE2751X	GENE3087X	GENE69X	0.96851
NODE2752X	GENE3562X	NODE2015X	0.968467
NODE2753X	NODE2163X	NODE1787X	0.968434
NODE2754X	NODE2298X	GENE2538X	0.968412
NODE2755X	NODE1575X	NODE2396X	0.968383
NODE2756X	GENE3450X	NODE2736X	0.968371
NODE2757X	NODE1585X	NODE2710X	0.968368
NODE2758X	NODE2728X	NODE1558X	0.96832
NODE2759X	NODE1349X	GENE2896X	0.968298
NODE2760X	NODE2759X	NODE2191X	0.968579
NODE2761X	NODE2353X	NODE2418X	0.968282
NODE2762X	NODE2177X	NODE2688X	0.968264
NODE2763X	GENE741X	NODE766X	0.968189
NODE2764X	NODE2316X	NODE2407X	0.968187
NODE2765X	NODE2680X	NODE2135X	0.968157
NODE2766X	NODE1918X	NODE820X	0.968154
NODE2767X	NODE2651X	NODE2122X	0.968117
NODE2768X	NODE1311X	NODE1916X	0.968083
NODE2769X	NODE2510X	GENE598X	0.968075
NODE2770X	NODE1313X	NODE2237X	0.968067
NODE2771X	NODE2692X	GENE3085X	0.968011
NODE2772X	GENE2677X	GENE218X	0.967888
NODE2773X	NODE2647X	GENE1287X	0.967834
NODE2774X	GENE1049X	NODE2683X	0.967806
NODE2775X	NODE2450X	NODE2268X	0.967796
NODE2776X	NODE347X	NODE2083X	0.967787
NODE2777X	NODE2502X	NODE1501X	0.967764
NODE2778X	GENE2891X	GENE2240X	0.967648
NODE2779X	GENE2472X	GENE593X	0.967557
NODE2780X	NODE1314X	NODE2650X	0.967552
NODE2781X	NODE2597X	NODE1950X	0.967538
NODE2782X	GENE2214X	GENE2327X	0.967518
NODE2783X	NODE2594X	GENE3505X	0.967482
NODE2784X	GENE1948X	GENE2421X	0.96747
NODE2785X	NODE2398X	NODE1942X	0.96738
NODE2786X	NODE2540X	NODE2370X	0.967348
NODE2787X	GENE2494X	GENE1966X	0.967279
NODE2788X	NODE2120X	GENE3622X	0.967263
NODE2789X	GENE3435X	NODE2788X	0.967393
NODE2790X	NODE2660X	GENE2627X	0.967233
NODE2791X	NODE2365X	NODE1708X	0.967214
NODE2792X	NODE2215X	NODE1984X	0.967189
NODE2793X	NODE2293X	NODE2247X	0.967152
NODE2794X	NODE2460X	NODE2185X	0.967149
NODE2795X	NODE2426X	NODE2794X	0.967182
NODE2796X	NODE2283X	NODE1893X	0.967147
NODE2797X	GENE1746X	GENE2304X	0.967128
NODE2798X	NODE2698X	NODE2776X	0.967073
NODE2799X	GENE2409X	GENE1077X	0.966918
NODE2800X	NODE2341X	NODE2329X	0.966908
NODE2801X	NODE2214X	NODE2261X	0.966834
NODE2802X	NODE2801X	NODE2388X	0.968709
NODE2803X	NODE2770X	NODE2087X	0.966832
NODE2804X	NODE2786X	NODE2378X	0.966822
NODE2805X	NODE2003X	NODE2443X	0.966803
NODE2806X	NODE1274X	NODE2805X	0.966997
NODE2807X	NODE2099X	NODE2156X	0.966769
NODE2808X	NODE2778X	NODE2511X	0.966622
NODE2809X	NODE2679X	GENE1357X	0.966549
NODE2810X	NODE661X	NODE2623X	0.966385
NODE2811X	NODE2517X	NODE2810X	0.966617
NODE2812X	GENE2873X	NODE2811X	0.969825
NODE2813X	NODE2812X	NODE2380X	0.967486
NODE2814X	NODE2198X	NODE2768X	0.966372
NODE2815X	GENE3226X	NODE2010X	0.966365
NODE2816X	NODE1935X	GENE846X	0.966333
NODE2817X	NODE2472X	NODE1028X	0.966275
NODE2818X	GENE2995X	GENE3428X	0.966215
NODE2819X	NODE2800X	NODE2263X	0.966178
NODE2820X	NODE2769X	NODE1552X	0.966173
NODE2821X	NODE2758X	NODE2636X	0.966154
NODE2822X	NODE2521X	NODE2227X	0.966149
NODE2823X	NODE2822X	NODE1534X	0.970857
NODE2824X	GENE349X	NODE2092X	0.966087
NODE2825X	GENE2931X	NODE2254X	0.966055
NODE2826X	NODE2036X	NODE2516X	0.96605
NODE2827X	NODE2578X	GENE3127X	0.966041
NODE2828X	NODE2705X	NODE2477X	0.966014
NODE2829X	NODE2590X	NODE2387X	0.96596
NODE2830X	NODE2785X	NODE2662X	0.965896
NODE2831X	GENE3038X	NODE2485X	0.965805
NODE2832X	NODE2791X	NODE2581X	0.965789
NODE2833X	NODE2541X	NODE264X	0.965749
NODE2834X	NODE2028X	NODE2300X	0.965718
NODE2835X	NODE2834X	NODE2495X	0.972439
NODE2836X	GENE740X	GENE3625X	0.965682
NODE2837X	NODE2339X	NODE2814X	0.965616
NODE2838X	NODE2536X	NODE2837X	0.96702
NODE2839X	GENE3500X	GENE1252X	0.965507
NODE2840X	NODE2835X	NODE1951X	0.965429
NODE2841X	GENE921X	GENE2630X	0.965365
NODE2842X	NODE2531X	NODE2613X	0.965317
NODE2843X	NODE2159X	NODE2823X	0.965253
NODE2844X	NODE2257X	GENE1960X	0.965215
NODE2845X	NODE2381X	NODE2555X	0.965206
NODE2846X	NODE2550X	NODE2486X	0.965167
NODE2847X	NODE2777X	NODE2765X	0.965167
NODE2848X	GENE2671X	NODE1764X	0.965124
NODE2849X	GENE1197X	NODE2507X	0.965109
NODE2850X	GENE1298X	GENE3176X	0.965052
NODE2851X	GENE1929X	GENE368X	0.965052
NODE2852X	NODE2635X	NODE2475X	0.965049
NODE2853X	NODE2346X	NODE2702X	0.965031
NODE2854X	NODE2525X	NODE2409X	0.964992
NODE2855X	NODE2629X	NODE2499X	0.964949
NODE2856X	NODE2804X	NODE2372X	0.964944
NODE2857X	NODE2693X	NODE2549X	0.964915
NODE2858X	NODE2772X	NODE2432X	0.964902
NODE2859X	NODE2478X	NODE2287X	0.964898
NODE2860X	GENE2365X	NODE2731X	0.964894
NODE2861X	NODE2755X	NODE1131X	0.964886
NODE2862X	NODE2533X	NODE2782X	0.96484
NODE2863X	NODE2757X	GENE2870X	0.964786
NODE2864X	NODE2829X	NODE2807X	0.964774
NODE2865X	NODE1993X	NODE2553X	0.964773
NODE2866X	NODE2700X	NODE2395X	0.964764
NODE2867X	NODE2712X	GENE2632X	0.964717
NODE2868X	GENE1843X	GENE1697X	0.964715
NODE2869X	GENE2273X	GENE2403X	0.964611
NODE2870X	NODE836X	NODE2743X	0.964557
NODE2871X	NODE1332X	NODE2585X	0.96455
NODE2872X	NODE2617X	GENE824X	0.964493
NODE2873X	NODE2225X	NODE2675X	0.96449
NODE2874X	GENE3139X	NODE1700X	0.96446
NODE2875X	GENE2152X	NODE2601X	0.964396
NODE2876X	NODE2414X	NODE2518X	0.964256
NODE2877X	NODE2326X	NODE2876X	0.968251
NODE2878X	NODE2703X	NODE2802X	0.964198
NODE2879X	NODE2494X	NODE2799X	0.964176
NODE2880X	NODE2738X	NODE2843X	0.964158
NODE2881X	GENE2756X	GENE22X	0.964155
NODE2882X	NODE1836X	GENE1021X	0.964007
NODE2883X	GENE2521X	NODE2875X	0.963942
NODE2884X	NODE2241X	GENE274X	0.963904
NODE2885X	NODE657X	NODE2141X	0.963875
NODE2886X	NODE2704X	GENE668X	0.963791
NODE2887X	NODE2512X	GENE195X	0.963636
NODE2888X	GENE123X	NODE2596X	0.963565
NODE2889X	GENE3465X	NODE10X	0.963555
NODE2890X	GENE1150X	GENE15X	0.96355
NODE2891X	GENE3155X	GENE3582X	0.963517
NODE2892X	NODE2891X	GENE1707X	0.96502
NODE2893X	GENE1696X	NODE2189X	0.963506
NODE2894X	NODE2753X	NODE2321X	0.963428
NODE2895X	NODE2508X	NODE2682X	0.963408
NODE2896X	NODE1081X	NODE2149X	0.963401
NODE2897X	NODE2896X	NODE2105X	0.966625
NODE2898X	NODE1401X	NODE844X	0.963319
NODE2899X	NODE2844X	GENE91X	0.963316
NODE2900X	GENE984X	GENE1801X	0.963237
NODE2901X	NODE2170X	NODE1972X	0.963211
NODE2902X	NODE1843X	NODE2062X	0.963107
NODE2903X	NODE2826X	NODE2902X	0.968927
NODE2904X	NODE1821X	GENE445X	0.963106
NODE2905X	NODE2599X	GENE3219X	0.962932
NODE2906X	NODE2763X	NODE2639X	0.962915
NODE2907X	GENE2449X	NODE2342X	0.962867
NODE2908X	NODE2766X	GENE193X	0.962834
NODE2909X	NODE2179X	GENE1380X	0.962777
NODE2910X	NODE2362X	NODE2505X	0.962761
NODE2911X	NODE2691X	NODE2910X	0.964597
NODE2912X	NODE2895X	NODE1860X	0.962703
NODE2913X	NODE2422X	NODE2567X	0.962692
NODE2914X	NODE2752X	NODE1072X	0.962633
NODE2915X	GENE893X	GENE3529X	0.962591
NODE2916X	NODE1678X	NODE2663X	0.962587
NODE2917X	NODE2221X	NODE1577X	0.962577
NODE2918X	NODE2560X	NODE2842X	0.962543
NODE2919X	NODE2304X	NODE2565X	0.962493
NODE2920X	GENE1794X	GENE2127X	0.962468
NODE2921X	NODE2920X	NODE2504X	0.967013
NODE2922X	NODE2152X	NODE2792X	0.962393
NODE2923X	GENE3402X	NODE2625X	0.962347
NODE2924X	NODE1832X	NODE2760X	0.962281
NODE2925X	NODE2580X	GENE2923X	0.962279
NODE2926X	GENE522X	NODE2696X	0.962259
NODE2927X	NODE2815X	NODE2857X	0.962214
NODE2928X	NODE2126X	GENE3170X	0.962148
NODE2929X	GENE1156X	GENE3631X	0.962131
NODE2930X	NODE2819X	NODE2871X	0.962098
NODE2931X	NODE2543X	NODE2643X	0.962083
NODE2932X	NODE2644X	NODE1937X	0.962077
NODE2933X	NODE2762X	GENE3036X	0.962054
NODE2934X	NODE2425X	NODE2665X	0.962033
NODE2935X	GENE3169X	NODE2397X	0.961843
NODE2936X	NODE2886X	NODE2448X	0.96181
NODE2937X	GENE1075X	NODE2582X	0.961804
NODE2938X	NODE2721X	NODE2562X	0.961725
NODE2939X	NODE1829X	NODE2938X	0.964007
NODE2940X	GENE3362X	GENE3159X	0.96171
NODE2941X	GENE419X	GENE586X	0.961675
NODE2942X	NODE2440X	NODE2827X	0.961663
NODE2943X	GENE3559X	NODE2856X	0.961595
NODE2944X	NODE1199X	NODE2781X	0.961518
NODE2945X	NODE2874X	NODE2202X	0.961353
NODE2946X	NODE2911X	NODE2945X	0.962575
NODE2947X	NODE2817X	GENE545X	0.961311
NODE2948X	NODE1725X	GENE497X	0.961282
NODE2949X	NODE2887X	NODE1899X	0.96125
NODE2950X	GENE2807X	NODE2846X	0.961228
NODE2951X	GENE2997X	NODE2226X	0.961195
NODE2952X	GENE2716X	GENE2987X	0.961194
NODE2953X	NODE1741X	NODE2242X	0.961046
NODE2954X	NODE2528X	GENE3051X	0.960977
NODE2955X	GENE3254X	GENE2011X	0.960968
NODE2956X	NODE2267X	NODE2867X	0.960925
NODE2957X	GENE976X	GENE795X	0.960922
NODE2958X	GENE1124X	GENE766X	0.960834
NODE2959X	NODE2638X	NODE2852X	0.960824
NODE2960X	NODE2868X	NODE1981X	0.96082
NODE2961X	NODE2780X	NODE2960X	0.962987
NODE2962X	NODE2845X	NODE1853X	0.960776
NODE2963X	GENE365X	GENE1234X	0.960694
NODE2964X	NODE2697X	NODE2930X	0.960543
NODE2965X	GENE2488X	GENE3583X	0.960514
NODE2966X	NODE2894X	GENE51X	0.960507
NODE2967X	GENE505X	NODE2934X	0.960466
NODE2968X	GENE2887X	NODE2897X	0.960408
NODE2969X	NODE2379X	GENE2530X	0.960398
NODE2970X	GENE103X	NODE2969X	0.960415
NODE2971X	NODE2584X	NODE2168X	0.960371
NODE2972X	NODE2719X	NODE2971X	0.961497
NODE2973X	GENE577X	NODE2708X	0.96034
NODE2974X	NODE2962X	NODE2771X	0.960258
NODE2975X	GENE2363X	NODE2974X	0.961718
NODE2976X	GENE1219X	GENE3480X	0.960225
NODE2977X	GENE1336X	NODE2641X	0.960213
NODE2978X	NODE2669X	GENE2471X	0.960144
NODE2979X	NODE2761X	NODE2524X	0.960109
NODE2980X	NODE2389X	NODE2577X	0.960045
NODE2981X	NODE1944X	NODE2678X	0.960015
NODE2982X	NODE2194X	GENE885X	0.960012
NODE2983X	NODE2734X	NODE2935X	0.960009
NODE2984X	NODE2401X	NODE2906X	0.959844
NODE2985X	GENE1292X	NODE2294X	0.959785
NODE2986X	NODE2627X	NODE2664X	0.959777
NODE2987X	GENE805X	NODE2986X	0.965207
NODE2988X	GENE1721X	NODE2592X	0.959762
NODE2989X	GENE3600X	GENE1498X	0.959696
NODE2990X	NODE2616X	NODE2070X	0.959534
NODE2991X	NODE2990X	GENE1751X	0.965185
NODE2992X	GENE1218X	NODE2667X	0.959442
NODE2993X	GENE1579X	NODE2865X	0.959417
NODE2994X	NODE2631X	NODE2421X	0.959388
NODE2995X	NODE2027X	NODE2735X	0.959314
NODE2996X	GENE1902X	GENE1222X	0.959279
NODE2997X	GENE3265X	GENE2335X	0.959176
NODE2998X	NODE2744X	GENE2944X	0.959059
NODE2999X	GENE3517X	NODE2942X	0.958953
NODE3000X	NODE2685X	NODE2830X	0.95882
NODE3001X	NODE3000X	NODE2733X	0.963181
NODE3002X	NODE2547X	GENE1264X	0.958707
NODE3003X	GENE2596X	NODE423X	0.958688
NODE3004X	NODE2552X	NODE2985X	0.958644
NODE3005X	NODE3004X	NODE2922X	0.960471
NODE3006X	GENE300X	GENE1189X	0.958636
NODE3007X	GENE3266X	NODE2862X	0.958596
NODE3008X	NODE2767X	NODE2411X	0.958522
NODE3009X	NODE2849X	NODE2883X	0.958416
NODE3010X	NODE2687X	NODE2919X	0.958348
NODE3011X	NODE2624X	NODE3010X	0.958461
NODE3012X	NODE1858X	NODE2385X	0.958329
NODE3013X	NODE1284X	NODE2628X	0.958235
NODE3014X	NODE3013X	GENE1941X	0.962099
NODE3015X	NODE2713X	GENE1416X	0.958233
NODE3016X	GENE3525X	NODE2977X	0.958197
NODE3017X	NODE2164X	NODE2988X	0.95814
NODE3018X	NODE2863X	GENE2460X	0.958115
NODE3019X	NODE2405X	NODE2978X	0.95804
NODE3020X	GENE371X	NODE2726X	0.957925
NODE3021X	NODE2927X	NODE2252X	0.957848
NODE3022X	NODE2982X	GENE1582X	0.957846
NODE3023X	NODE2798X	NODE2526X	0.957816
NODE3024X	GENE986X	GENE2594X	0.957788
NODE3025X	NODE2481X	NODE2345X	0.95775
NODE3026X	GENE2227X	GENE1430X	0.957585
NODE3027X	NODE2430X	NODE2888X	0.957557
NODE3028X	NODE2754X	NODE840X	0.957477
NODE3029X	GENE2940X	GENE2499X	0.957476
NODE3030X	GENE87X	GENE2972X	0.957473
NODE3031X	NODE1982X	NODE2925X	0.957423
NODE3032X	NODE1659X	NODE1825X	0.957416
NODE3033X	NODE3032X	NODE3026X	0.972137
NODE3034X	NODE2558X	NODE2574X	0.957282
NODE3035X	NODE2847X	NODE2176X	0.957268
NODE3036X	NODE2689X	NODE2859X	0.957256
NODE3037X	NODE2903X	NODE2979X	0.956936
NODE3038X	GENE2744X	NODE988X	0.956795
NODE3039X	NODE2473X	GENE3049X	0.956739
NODE3040X	GENE2665X	GENE1407X	0.956663
NODE3041X	NODE2670X	NODE2376X	0.95661
NODE3042X	NODE2620X	GENE2133X	0.956527
NODE3043X	GENE2576X	GENE127X	0.956518
NODE3044X	NODE3020X	GENE3511X	0.956517
NODE3045X	NODE2987X	NODE2984X	0.95636
NODE3046X	GENE3227X	NODE2790X	0.956262
NODE3047X	NODE2793X	NODE2824X	0.956151
NODE3048X	NODE2532X	NODE2190X	0.956141
NODE3049X	GENE2119X	NODE3048X	0.958565
NODE3050X	NODE2593X	GENE292X	0.956058
NODE3051X	NODE2677X	NODE2634X	0.956057
NODE3052X	NODE2503X	NODE2313X	0.955993
NODE3053X	NODE2608X	NODE3007X	0.95592
NODE3054X	NODE2423X	GENE3616X	0.955705
NODE3055X	GENE1865X	GENE570X	0.955659
NODE3056X	NODE3055X	GENE1513X	0.96014
NODE3057X	NODE2806X	NODE1126X	0.955612
NODE3058X	NODE2954X	NODE2706X	0.955441
NODE3059X	NODE1152X	GENE3335X	0.955124
NODE3060X	GENE245X	NODE2469X	0.955048
NODE3061X	NODE2965X	NODE2642X	0.955
NODE3062X	GENE2809X	NODE2860X	0.95495
NODE3063X	NODE2320X	NODE2813X	0.954924
NODE3064X	NODE2764X	GENE2392X	0.954798
NODE3065X	NODE3034X	NODE2747X	0.954747
NODE3066X	NODE2878X	NODE3065X	0.955035
NODE3067X	NODE2885X	GENE279X	0.954733
NODE3068X	NODE2132X	NODE2820X	0.954602
NODE3069X	NODE3039X	NODE3002X	0.954457
NODE3070X	GENE937X	NODE1278X	0.954399
NODE3071X	GENE605X	NODE2453X	0.954398
NODE3072X	GENE789X	NODE2476X	0.954376
NODE3073X	GENE1221X	GENE1101X	0.954376
NODE3074X	NODE3035X	NODE2724X	0.954349
NODE3075X	NODE3028X	GENE1166X	0.954148
NODE3076X	NODE2727X	NODE2729X	0.954057
NODE3077X	NODE3076X	NODE2611X	0.959514
NODE3078X	NODE2787X	NODE2832X	0.95405
NODE3079X	NODE2866X	NODE2699X	0.954022
NODE3080X	NODE3053X	NODE2483X	0.953839
NODE3081X	NODE3001X	NODE3021X	0.953772
NODE3082X	GENE1575X	NODE3059X	0.953683
NODE3083X	NODE2717X	NODE2851X	0.953539
NODE3084X	GENE239X	NODE2619X	0.953538
NODE3085X	NODE694X	NODE2714X	0.953529
NODE3086X	NODE2607X	GENE3208X	0.953467
NODE3087X	NODE2350X	NODE2417X	0.953377
NODE3088X	GENE370X	NODE2989X	0.953339
NODE3089X	NODE2589X	NODE2652X	0.953065
NODE3090X	NODE2936X	NODE2872X	0.952853
NODE3091X	NODE2556X	NODE3018X	0.95285
NODE3092X	NODE2774X	NODE2779X	0.952664
NODE3093X	NODE2994X	GENE3073X	0.952624
NODE3094X	NODE476X	NODE2716X	0.952607
NODE3095X	GENE3551X	GENE1855X	0.95245
NODE3096X	NODE2487X	NODE2709X	0.952401
NODE3097X	NODE853X	NODE2496X	0.952374
NODE3098X	NODE2899X	GENE464X	0.952343
NODE3099X	NODE2873X	NODE2393X	0.952338
NODE3100X	NODE3064X	NODE3099X	0.954182
NODE3101X	GENE1043X	NODE2909X	0.952238
NODE3102X	NODE2586X	GENE1635X	0.952228
NODE3103X	NODE2803X	NODE2489X	0.952131
NODE3104X	GENE1950X	NODE2742X	0.951978
NODE3105X	NODE2571X	NODE3037X	0.951957
NODE3106X	NODE3068X	NODE2465X	0.951919
NODE3107X	NODE3106X	NODE1635X	0.958444
NODE3108X	NODE2870X	GENE694X	0.951847
NODE3109X	NODE2901X	NODE3091X	0.951827
NODE3110X	NODE2973X	GENE3195X	0.951778
NODE3111X	GENE561X	NODE2929X	0.951691
NODE3112X	GENE442X	NODE2917X	0.951671
NODE3113X	GENE1991X	GENE1903X	0.951642
NODE3114X	NODE2740X	NODE1934X	0.951565
NODE3115X	NODE3114X	NODE1889X	0.959952
NODE3116X	NODE3115X	NODE2535X	0.961462
NODE3117X	GENE3399X	GENE1874X	0.951403
NODE3118X	NODE3006X	GENE716X	0.95136
NODE3119X	NODE3118X	NODE3067X	0.951959
NODE3120X	NODE2419X	NODE1234X	0.951341
NODE3121X	NODE3120X	GENE554X	0.959155
NODE3122X	GENE2158X	NODE2155X	0.951341
NODE3123X	NODE2831X	GENE241X	0.951301
NODE3124X	NODE2739X	NODE2514X	0.951216
NODE3125X	NODE3124X	NODE2921X	0.951345
NODE3126X	NODE1136X	NODE2825X	0.951171
NODE3127X	NODE2855X	NODE2796X	0.951126
NODE3128X	GENE1995X	GENE372X	0.95106
NODE3129X	GENE768X	GENE2359X	0.951008
NODE3130X	GENE146X	NODE3097X	0.950998
NODE3131X	GENE2040X	NODE2841X	0.950987
NODE3132X	NODE2809X	GENE1840X	0.950948
NODE3133X	NODE2943X	NODE2913X	0.950947
NODE3134X	NODE2993X	NODE2789X	0.950884
NODE3135X	GENE935X	NODE3131X	0.950823
NODE3136X	NODE2947X	GENE597X	0.950791
NODE3137X	GENE2866X	GENE3304X	0.950753
NODE3138X	NODE2415X	GENE1806X	0.950687
NODE3139X	NODE3074X	NODE3052X	0.950633
NODE3140X	NODE2967X	NODE2600X	0.950617
NODE3141X	NODE2951X	GENE1013X	0.950532
NODE3142X	NODE2741X	NODE2730X	0.950268
NODE3143X	NODE1786X	NODE1312X	0.950259
NODE3144X	NODE3143X	NODE2701X	0.951064
NODE3145X	NODE2884X	NODE2869X	0.950241
NODE3146X	GENE2336X	NODE2850X	0.950122
NODE3147X	GENE826X	NODE2077X	0.950054
NODE3148X	GENE342X	NODE3111X	0.949995
NODE3149X	NODE1870X	NODE3087X	0.949857
NODE3150X	NODE2795X	NODE2666X	0.949848
NODE3151X	NODE2737X	NODE2718X	0.949722
NODE3152X	NODE2900X	NODE2456X	0.949582
NODE3153X	NODE3136X	NODE3140X	0.949537
NODE3154X	GENE268X	NODE2315X	0.949421
NODE3155X	GENE1559X	NODE3079X	0.949391
NODE3156X	NODE3127X	NODE2462X	0.949353
NODE3157X	NODE2180X	GENE3135X	0.949304
NODE3158X	GENE2758X	NODE1507X	0.949266
NODE3159X	GENE1522X	NODE2905X	0.949211
NODE3160X	NODE2561X	NODE2904X	0.949167
NODE3161X	NODE3036X	NODE2245X	0.949096
NODE3162X	NODE3047X	NODE3117X	0.948832
NODE3163X	NODE2400X	GENE3082X	0.948819
NODE3164X	NODE2957X	NODE2991X	0.948819
NODE3165X	GENE1567X	NODE3138X	0.948596
NODE3166X	NODE2923X	GENE462X	0.948465
NODE3167X	NODE3094X	GENE1956X	0.948334
NODE3168X	NODE3142X	NODE2880X	0.948287
NODE3169X	NODE2939X	NODE3153X	0.948215
NODE3170X	NODE2522X	NODE2816X	0.948142
NODE3171X	NODE2907X	NODE3104X	0.948133
NODE3172X	NODE2249X	NODE3012X	0.94806
NODE3173X	NODE3167X	NODE3172X	0.954381
NODE3174X	NODE3122X	GENE2358X	0.947995
NODE3175X	NODE2773X	GENE2387X	0.947917
NODE3176X	NODE3049X	NODE3027X	0.947658
NODE3177X	NODE3011X	NODE3019X	0.947564
NODE3178X	NODE2656X	NODE2017X	0.947521
NODE3179X	NODE3145X	NODE3175X	0.947492
NODE3180X	NODE3008X	NODE2975X	0.947392
NODE3181X	NODE3168X	NODE3150X	0.947384
NODE3182X	GENE1561X	GENE1233X	0.947362
NODE3183X	GENE2585X	NODE2751X	0.947247
NODE3184X	NODE3155X	NODE2928X	0.947245
NODE3185X	NODE3151X	NODE2948X	0.94721
NODE3186X	NODE2614X	NODE3152X	0.946932
NODE3187X	NODE1684X	NODE2933X	0.946884
NODE3188X	NODE3072X	NODE3077X	0.94669
NODE3189X	NODE2999X	NODE3188X	0.946804
NODE3190X	NODE3093X	NODE2539X	0.946622
NODE3191X	NODE3159X	NODE2612X	0.946502
NODE3192X	NODE2914X	NODE3003X	0.94649
NODE3193X	NODE2972X	NODE3075X	0.94632
NODE3194X	NODE2808X	GENE695X	0.946187
NODE3195X	GENE284X	NODE2587X	0.946101
NODE3196X	GENE1296X	NODE1564X	0.945963
NODE3197X	GENE405X	NODE2836X	0.945956
NODE3198X	GENE250X	NODE3160X	0.945945
NODE3199X	NODE3024X	NODE2749X	0.945911
NODE3200X	NODE2645X	NODE2368X	0.945853
NODE3201X	NODE2953X	GENE2915X	0.94571
NODE3202X	NODE2084X	NODE2661X	0.945581
NODE3203X	NODE2154X	NODE2955X	0.945407
NODE3204X	NODE3089X	NODE3063X	0.945385
NODE3205X	GENE39X	NODE2035X	0.945351
NODE3206X	NODE2833X	NODE2748X	0.945326
NODE3207X	NODE2588X	GENE3515X	0.945189
NODE3208X	NODE2775X	NODE3016X	0.94497
NODE3209X	GENE535X	GENE3534X	0.94488
NODE3210X	GENE322X	NODE1769X	0.944704
NODE3211X	NODE2946X	NODE2725X	0.944417
NODE3212X	NODE2598X	NODE2877X	0.944374
NODE3213X	NODE3084X	GENE1608X	0.944196
NODE3214X	GENE437X	GENE3153X	0.944029
NODE3215X	NODE1763X	NODE3023X	0.943989
NODE3216X	NODE2918X	NODE3121X	0.943898
NODE3217X	NODE2676X	NODE2997X	0.943871
NODE3218X	GENE256X	GENE681X	0.943784
NODE3219X	NODE3102X	NODE2382X	0.943771
NODE3220X	GENE938X	GENE3563X	0.943271
NODE3221X	NODE2437X	NODE2783X	0.943257
NODE3222X	GENE3283X	NODE2451X	0.943233
NODE3223X	NODE2864X	NODE3206X	0.943191
NODE3224X	NODE2981X	NODE2983X	0.943186
NODE3225X	NODE2404X	NODE3050X	0.943182
NODE3226X	NODE3208X	NODE2455X	0.943019
NODE3227X	NODE2964X	NODE2961X	0.942967
NODE3228X	NODE2838X	NODE3170X	0.942816
NODE3229X	NODE2912X	NODE2908X	0.942686
NODE3230X	NODE2950X	NODE3193X	0.942579
NODE3231X	NODE2007X	NODE3083X	0.942492
NODE3232X	NODE3112X	NODE2653X	0.942448
NODE3233X	NODE3232X	NODE3227X	0.942964
NODE3234X	GENE3063X	NODE3201X	0.942385
NODE3235X	NODE2932X	GENE617X	0.942065
NODE3236X	NODE2848X	NODE3051X	0.941838
NODE3237X	NODE2952X	NODE2654X	0.941761
NODE3238X	NODE2463X	NODE2966X	0.941156
NODE3239X	NODE3200X	NODE3238X	0.944688
NODE3240X	NODE2797X	NODE3125X	0.94107
NODE3241X	NODE2270X	NODE915X	0.94104
NODE3242X	NODE3078X	NODE3149X	0.940976
NODE3243X	GENE1889X	NODE3192X	0.940871
NODE3244X	NODE3092X	NODE2668X	0.94075
NODE3245X	GENE3546X	NODE2277X	0.940693
NODE3246X	NODE3158X	GENE2254X	0.940498
NODE3247X	NODE3086X	NODE3071X	0.940267
NODE3248X	NODE2853X	NODE3247X	0.945483
NODE3249X	NODE3157X	NODE2941X	0.940238
NODE3250X	NODE2568X	NODE3144X	0.940019
NODE3251X	GENE2323X	GENE2883X	0.940013
NODE3252X	NODE2637X	GENE983X	0.939803
NODE3253X	GENE2299X	NODE3203X	0.939694
NODE3254X	GENE3055X	NODE3253X	0.939857
NODE3255X	GENE361X	NODE2915X	0.93962
NODE3256X	GENE971X	NODE3255X	0.943367
NODE3257X	NODE2937X	NODE3212X	0.939598
NODE3258X	GENE1358X	NODE3207X	0.939505
NODE3259X	NODE3161X	NODE2756X	0.939389
NODE3260X	GENE1807X	GENE737X	0.939254
NODE3261X	NODE2893X	NODE3260X	0.940109
NODE3262X	NODE3261X	NODE3095X	0.944695
NODE3263X	NODE3191X	NODE2970X	0.939054
NODE3264X	NODE3259X	NODE3080X	0.938946
NODE3265X	NODE2446X	NODE3231X	0.938884
NODE3266X	NODE3022X	NODE3041X	0.938716
NODE3267X	NODE2840X	NODE3069X	0.938632
NODE3268X	NODE1885X	NODE2615X	0.938504
NODE3269X	GENE2766X	NODE3162X	0.938205
NODE3270X	GENE364X	GENE2296X	0.93819
NODE3271X	NODE3266X	NODE3156X	0.938119
NODE3272X	NODE3215X	NODE3134X	0.937887
NODE3273X	NODE3141X	GENE3364X	0.937776
NODE3274X	GENE1883X	NODE2916X	0.937761
NODE3275X	NODE3190X	NODE2926X	0.937622
NODE3276X	NODE3031X	NODE3275X	0.94778
NODE3277X	NODE3119X	NODE3129X	0.937402
NODE3278X	GENE3308X	GENE1834X	0.937328
NODE3279X	NODE3220X	NODE2890X	0.937225
NODE3280X	NODE1879X	NODE3017X	0.937217
NODE3281X	GENE2192X	NODE3040X	0.937086
NODE3282X	NODE3241X	GENE3510X	0.937051
NODE3283X	NODE3014X	NODE3171X	0.936956
NODE3284X	NODE2944X	NODE2655X	0.93682
NODE3285X	GENE2862X	GENE2375X	0.936618
NODE3286X	GENE3230X	NODE3088X	0.936592
NODE3287X	NODE2014X	GENE1992X	0.93652
NODE3288X	NODE3229X	NODE3100X	0.936207
NODE3289X	NODE3185X	NODE2750X	0.93613
NODE3290X	GENE877X	GENE1283X	0.936074
NODE3291X	NODE3186X	NODE3194X	0.935906
NODE3292X	NODE2854X	NODE1766X	0.935813
NODE3293X	NODE3292X	NODE2980X	0.937574
NODE3294X	NODE3225X	NODE3293X	0.942524
NODE3295X	GENE2946X	GENE3584X	0.935671
NODE3296X	NODE3025X	GENE816X	0.935584
NODE3297X	NODE3234X	GENE2441X	0.935419
NODE3298X	GENE63X	GENE3614X	0.935284
NODE3299X	GENE2572X	NODE3057X	0.93519
NODE3300X	NODE3189X	NODE3098X	0.935082
NODE3301X	NODE3187X	NODE3268X	0.934934
NODE3302X	NODE3176X	GENE2655X	0.934833
NODE3303X	NODE3300X	NODE3226X	0.934482
NODE3304X	NODE3236X	NODE2632X	0.934425
NODE3305X	GENE2321X	NODE1614X	0.934285
NODE3306X	GENE2664X	GENE2072X	0.934275
NODE3307X	NODE3219X	NODE3296X	0.934118
NODE3308X	NODE3198X	NODE3264X	0.934051
NODE3309X	NODE3202X	NODE3305X	0.93402
NODE3310X	GENE2697X	NODE1987X	0.933997
NODE3311X	NODE3310X	GENE1585X	0.937733
NODE3312X	NODE3271X	NODE3233X	0.933785
NODE3313X	NODE3015X	NODE3280X	0.933676
NODE3314X	NODE3283X	NODE3126X	0.933547
NODE3315X	NODE2995X	NODE3258X	0.933544
NODE3316X	NODE3082X	NODE2818X	0.933449
NODE3317X	GENE2396X	NODE3285X	0.933242
NODE3318X	NODE3081X	NODE3211X	0.933064
NODE3319X	NODE3181X	NODE3318X	0.938401
NODE3320X	NODE3105X	GENE775X	0.933011
NODE3321X	NODE3062X	GENE751X	0.932933
NODE3322X	NODE3230X	NODE3107X	0.932789
NODE3323X	NODE3133X	NODE3108X	0.932733
NODE3324X	NODE3276X	NODE3323X	0.935204
NODE3325X	NODE3291X	NODE3250X	0.932629
NODE3326X	GENE639X	GENE411X	0.932611
NODE3327X	GENE702X	NODE3061X	0.932542
NODE3328X	GENE494X	NODE2963X	0.932417
NODE3329X	NODE3289X	NODE2821X	0.93235
NODE3330X	NODE3070X	NODE3228X	0.932218
NODE3331X	NODE3116X	NODE2391X	0.932209
NODE3332X	NODE3179X	NODE1749X	0.932101
NODE3333X	NODE3327X	NODE3299X	0.932032
NODE3334X	GENE1388X	GENE2246X	0.931998
NODE3335X	GENE1468X	GENE838X	0.931968
NODE3336X	NODE3335X	NODE3197X	0.937695
NODE3337X	NODE3096X	NODE3005X	0.931942
NODE3338X	NODE3337X	NODE3210X	0.932327
NODE3339X	NODE3222X	NODE3242X	0.931634
NODE3340X	GENE422X	NODE2976X	0.931543
NODE3341X	NODE3263X	NODE3148X	0.931501
NODE3342X	GENE1482X	NODE3101X	0.93117
NODE3343X	GENE1586X	NODE3135X	0.931033
NODE3344X	NODE2569X	NODE1880X	0.931
NODE3345X	GENE171X	NODE3058X	0.93089
NODE3346X	GENE2834X	NODE3147X	0.930467
NODE3347X	NODE3164X	NODE3139X	0.930237
NODE3348X	NODE3347X	GENE3241X	0.931008
NODE3349X	NODE3174X	NODE3256X	0.930044
NODE3350X	GENE320X	GENE2814X	0.930025
NODE3351X	NODE3303X	NODE2882X	0.929882
NODE3352X	NODE3243X	NODE3090X	0.929795
NODE3353X	NODE2861X	NODE3352X	0.932257
NODE3354X	NODE3288X	NODE3353X	0.936026
NODE3355X	NODE2931X	NODE3345X	0.929642
NODE3356X	NODE3235X	GENE357X	0.92929
NODE3357X	NODE3183X	GENE1872X	0.929113
NODE3358X	NODE2229X	NODE3272X	0.928556
NODE3359X	NODE2839X	GENE1988X	0.928504
NODE3360X	NODE2968X	NODE3195X	0.928233
NODE3361X	NODE2784X	NODE3180X	0.92798
NODE3362X	NODE3246X	NODE2889X	0.927937
NODE3363X	NODE3328X	NODE3359X	0.927893
NODE3364X	GENE2416X	NODE3290X	0.927866
NODE3365X	NODE3030X	GENE2548X	0.927644
NODE3366X	NODE3244X	NODE3042X	0.927482
NODE3367X	NODE2924X	NODE3054X	0.927248
NODE3368X	GENE3528X	NODE1900X	0.927247
NODE3369X	GENE3066X	NODE3252X	0.926887
NODE3370X	GENE945X	NODE2228X	0.926849
NODE3371X	GENE2210X	NODE3214X	0.92681
NODE3372X	NODE3240X	NODE3302X	0.926537
NODE3373X	GENE1652X	GENE1125X	0.926196
NODE3374X	NODE3265X	GENE2880X	0.926106
NODE3375X	GENE599X	NODE3339X	0.925824
NODE3376X	GENE3148X	NODE3274X	0.92576
NODE3377X	NODE2959X	GENE1714X	0.925718
NODE3378X	NODE3130X	NODE3199X	0.92513
NODE3379X	NODE2992X	NODE2940X	0.924698
NODE3380X	GENE3059X	NODE3109X	0.924506
NODE3381X	GENE3250X	NODE3046X	0.924163
NODE3382X	NODE3267X	NODE3375X	0.924141
NODE3383X	NODE3329X	NODE3284X	0.923898
NODE3384X	GENE54X	NODE3313X	0.923715
NODE3385X	GENE227X	NODE3154X	0.923545
NODE3386X	NODE3277X	NODE3066X	0.922466
NODE3387X	NODE2471X	GENE2063X	0.922289
NODE3388X	NODE3372X	NODE3204X	0.922071
NODE3389X	NODE3331X	NODE3356X	0.921893
NODE3390X	NODE2881X	NODE2630X	0.921863
NODE3391X	NODE3312X	NODE2956X	0.921611
NODE3392X	NODE3324X	NODE3386X	0.92147
NODE3393X	NODE3361X	NODE3173X	0.921273
NODE3394X	NODE3045X	NODE3393X	0.935704
NODE3395X	NODE2068X	NODE3044X	0.921191
NODE3396X	NODE3330X	NODE3320X	0.921062
NODE3397X	NODE3165X	GENE2779X	0.921036
NODE3398X	GENE1506X	NODE3248X	0.919983
NODE3399X	NODE3224X	NODE3332X	0.919877
NODE3400X	NODE3396X	NODE3085X	0.919755
NODE3401X	GENE2285X	GENE2973X	0.919391
NODE3402X	NODE3358X	NODE3319X	0.918224
NODE3403X	NODE3338X	NODE3216X	0.917891
NODE3404X	GENE2221X	NODE3365X	0.917703
NODE3405X	GENE777X	NODE3404X	0.923333
NODE3406X	NODE3380X	NODE2458X	0.917651
NODE3407X	NODE3374X	NODE3317X	0.917362
NODE3408X	NODE3398X	NODE3223X	0.917071
NODE3409X	GENE2106X	GENE532X	0.917009
NODE3410X	NODE3369X	GENE2772X	0.916697
NODE3411X	GENE2008X	GENE294X	0.916412
NODE3412X	NODE74X	NODE2059X	0.916409
NODE3413X	GENE3359X	NODE3412X	0.927443
NODE3414X	GENE1873X	NODE3392X	0.916371
NODE3415X	GENE1615X	NODE2892X	0.916239
NODE3416X	NODE3033X	GENE962X	0.916002
NODE3417X	NODE3297X	NODE3384X	0.915786
NODE3418X	GENE1963X	GENE687X	0.915642
NODE3419X	NODE3282X	NODE3342X	0.915334
NODE3420X	NODE3128X	GENE25X	0.914286
NODE3421X	NODE3205X	NODE2732X	0.914276
NODE3422X	NODE3169X	NODE3343X	0.913791
NODE3423X	NODE3377X	NODE3363X	0.91353
NODE3424X	NODE3103X	GENE2169X	0.913406
NODE3425X	NODE1983X	NODE3366X	0.913049
NODE3426X	GENE2689X	NODE3029X	0.912829
NODE3427X	NODE3376X	NODE2858X	0.912814
NODE3428X	GENE1289X	GENE1311X	0.912641
NODE3429X	NODE2898X	NODE3341X	0.91244
NODE3430X	GENE3026X	NODE3182X	0.912422
NODE3431X	NODE3407X	NODE3399X	0.912414
NODE3432X	GENE2326X	GENE3608X	0.912127
NODE3433X	NODE3262X	GENE1777X	0.912101
NODE3434X	NODE3287X	NODE3387X	0.911859
NODE3435X	NODE3370X	GENE1146X	0.910445
NODE3436X	NODE3322X	NODE3422X	0.909671
NODE3437X	NODE3269X	NODE3316X	0.909628
NODE3438X	NODE2386X	GENE2980X	0.909572
NODE3439X	NODE3385X	NODE3257X	0.908979
NODE3440X	NODE2879X	GENE1716X	0.908867
NODE3441X	GENE1769X	GENE897X	0.907896
NODE3442X	NODE3424X	NODE3308X	0.907731
NODE3443X	GENE564X	NODE3254X	0.907651
NODE3444X	NODE3043X	NODE3406X	0.907485
NODE3445X	NODE3309X	NODE2711X	0.907458
NODE3446X	NODE3373X	GENE2334X	0.907361
NODE3447X	GENE392X	NODE3315X	0.90701
NODE3448X	GENE2049X	NODE3314X	0.906592
NODE3449X	NODE3184X	NODE3239X	0.906216
NODE3450X	NODE3371X	NODE3110X	0.906096
NODE3451X	NODE3355X	GENE2116X	0.905869
NODE3452X	NODE3400X	NODE2172X	0.905739
NODE3453X	NODE3397X	NODE3364X	0.905466
NODE3454X	GENE1748X	NODE3389X	0.90532
NODE3455X	NODE3221X	NODE3340X	0.905147
NODE3456X	NODE3428X	NODE3382X	0.90458
NODE3457X	NODE3306X	NODE3401X	0.903684
NODE3458X	GENE1040X	GENE711X	0.903611
NODE3459X	NODE3349X	NODE3245X	0.903097
NODE3460X	NODE3390X	NODE3459X	0.914271
NODE3461X	NODE3449X	NODE2681X	0.900773
NODE3462X	NODE3137X	NODE3295X	0.899729
NODE3463X	GENE3407X	NODE3073X	0.898987
NODE3464X	NODE1905X	NODE3217X	0.898796
NODE3465X	NODE2958X	NODE3132X	0.898129
NODE3466X	NODE3445X	NODE3456X	0.897918
NODE3467X	NODE3466X	NODE3452X	0.898707
NODE3468X	NODE3038X	NODE3123X	0.897685
NODE3469X	NODE3304X	GENE3022X	0.897333
NODE3470X	NODE3307X	NODE3438X	0.896997
NODE3471X	GENE155X	NODE3325X	0.896598
NODE3472X	NODE3237X	NODE3163X	0.896449
NODE3473X	NODE2746X	NODE2949X	0.896286
NODE3474X	NODE3346X	NODE3423X	0.895924
NODE3475X	NODE3178X	NODE3474X	0.899279
NODE3476X	NODE3166X	NODE3354X	0.895844
NODE3477X	NODE3056X	GENE2821X	0.895586
NODE3478X	NODE3348X	NODE3461X	0.894437
NODE3479X	NODE3477X	NODE3436X	0.894011
NODE3480X	NODE3113X	NODE3301X	0.893529
NODE3481X	NODE3454X	NODE3403X	0.893073
NODE3482X	NODE3402X	NODE3294X	0.893005
NODE3483X	GENE867X	NODE3218X	0.892838
NODE3484X	NODE3413X	NODE2570X	0.891069
NODE3485X	NODE3286X	NODE3395X	0.890877
NODE3486X	NODE3326X	NODE3249X	0.889977
NODE3487X	NODE3270X	NODE3251X	0.889126
NODE3488X	NODE3381X	GENE686X	0.888857
NODE3489X	GENE1039X	GENE3229X	0.888577
NODE3490X	NODE3379X	NODE3357X	0.887699
NODE3491X	NODE3448X	NODE3425X	0.886424
NODE3492X	NODE3430X	NODE3491X	0.899121
NODE3493X	GENE477X	NODE3273X	0.886342
NODE3494X	NODE3177X	NODE3408X	0.885963
NODE3495X	NODE3439X	NODE3482X	0.883396
NODE3496X	NODE3455X	NODE3434X	0.882511
NODE3497X	NODE3060X	NODE3483X	0.882215
NODE3498X	NODE3281X	NODE3463X	0.881644
NODE3499X	NODE3471X	NODE3478X	0.881642
NODE3500X	GENE2434X	GENE699X	0.881553
NODE3501X	NODE3500X	NODE3464X	0.892003
NODE3502X	GENE2394X	NODE3429X	0.880602
NODE3503X	NODE3442X	NODE3479X	0.88057
NODE3504X	GENE1725X	NODE3441X	0.880439
NODE3505X	NODE3333X	NODE3504X	0.890284
NODE3506X	GENE3264X	NODE3009X	0.879358
NODE3507X	NODE3481X	NODE3351X	0.878744
NODE3508X	GENE1274X	NODE3360X	0.878691
NODE3509X	NODE3451X	NODE3508X	0.884083
NODE3510X	NODE3419X	NODE3416X	0.878412
NODE3511X	NODE3362X	NODE3510X	0.890094
NODE3512X	NODE3405X	NODE3511X	0.880241
NODE3513X	NODE3420X	NODE2998X	0.877712
NODE3514X	GENE2179X	NODE3467X	0.877352
NODE3515X	GENE2038X	NODE3444X	0.876186
NODE3516X	NODE3473X	NODE3472X	0.874981
NODE3517X	NODE3394X	NODE3410X	0.874443
NODE3518X	NODE3415X	NODE2828X	0.873471
NODE3519X	NODE3431X	NODE3494X	0.872067
NODE3520X	GENE1305X	NODE3453X	0.871209
NODE3521X	NODE3450X	NODE3503X	0.871047
NODE3522X	NODE3411X	NODE3350X	0.870379
NODE3523X	GENE780X	NODE3440X	0.870223
NODE3524X	GENE2066X	NODE3368X	0.869166
NODE3525X	NODE3506X	NODE3383X	0.869084
NODE3526X	NODE3391X	NODE3525X	0.875341
NODE3527X	NODE3526X	NODE3499X	0.873138
NODE3528X	NODE3334X	NODE3517X	0.868912
NODE3529X	NODE3468X	NODE3388X	0.868017
NODE3530X	NODE2406X	NODE3492X	0.86783
NODE3531X	NODE3493X	GENE1414X	0.866339
NODE3532X	GENE1690X	NODE3421X	0.865201
NODE3533X	NODE3507X	NODE3485X	0.86332
NODE3534X	NODE3336X	GENE174X	0.862455
NODE3535X	NODE3534X	GENE1672X	0.863944
NODE3536X	NODE3435X	NODE3146X	0.861368
NODE3537X	GENE3166X	NODE3465X	0.859298
NODE3538X	NODE3279X	GENE1445X	0.858079
NODE3539X	NODE3344X	NODE3321X	0.857379
NODE3540X	NODE3516X	NODE3432X	0.857024
NODE3541X	NODE3519X	NODE3528X	0.856575
NODE3542X	NODE3418X	GENE2019X	0.856492
NODE3543X	NODE3460X	NODE3447X	0.856484
NODE3544X	NODE3476X	NODE3513X	0.855686
NODE3545X	NODE3529X	NODE3367X	0.855218
NODE3546X	GENE2485X	NODE3446X	0.854618
NODE3547X	NODE3524X	GENE1545X	0.854609
NODE3548X	NODE3298X	GENE3452X	0.853826
NODE3549X	NODE1X	NODE3548X	0.855452
NODE3550X	GENE2459X	NODE3538X	0.852887
NODE3551X	NODE3433X	GENE72X	0.852667
NODE3552X	GENE2706X	NODE3522X	0.851949
NODE3553X	NODE3213X	NODE3443X	0.849185
NODE3554X	GENE3519X	NODE3457X	0.848106
NODE3555X	NODE3551X	NODE3554X	0.850004
NODE3556X	NODE2690X	NODE3409X	0.846938
NODE3557X	NODE3527X	NODE3518X	0.846557
NODE3558X	NODE3417X	NODE3520X	0.843702
NODE3559X	NODE3426X	NODE3475X	0.841358
NODE3560X	GENE335X	NODE3540X	0.840884
NODE3561X	NODE3458X	NODE3550X	0.840428
NODE3562X	NODE3495X	NODE3515X	0.838969
NODE3563X	NODE3556X	NODE3484X	0.838282
NODE3564X	NODE3543X	GENE1251X	0.833196
NODE3565X	GENE3564X	GENE1971X	0.833189
NODE3566X	NODE3480X	NODE3545X	0.832719
NODE3567X	GENE114X	NODE3488X	0.830563
NODE3568X	NODE3535X	NODE3414X	0.830204
NODE3569X	NODE3555X	NODE3531X	0.828866
NODE3570X	NODE3541X	NODE3530X	0.828314
NODE3571X	NODE3521X	NODE3567X	0.828254
NODE3572X	GENE641X	NODE3498X	0.827834
NODE3573X	GENE16X	GENE907X	0.826202
NODE3574X	GENE1134X	NODE2621X	0.825443
NODE3575X	NODE3532X	NODE3196X	0.825348
NODE3576X	NODE3571X	NODE3544X	0.824345
NODE3577X	NODE3568X	NODE3470X	0.822063
NODE3578X	GENE2370X	NODE3490X	0.819693
NODE3579X	GENE985X	NODE3509X	0.818439
NODE3580X	NODE3570X	NODE3278X	0.817688
NODE3581X	NODE3378X	NODE3572X	0.816768
NODE3582X	NODE3486X	NODE3501X	0.814972
NODE3583X	NODE3427X	NODE3577X	0.813453
NODE3584X	GENE2679X	NODE3514X	0.809424
NODE3585X	NODE3539X	NODE3496X	0.808367
NODE3586X	NODE3437X	GENE625X	0.806758
NODE3587X	NODE3562X	NODE3564X	0.804728
NODE3588X	NODE3469X	NODE3523X	0.799217
NODE3589X	NODE3462X	NODE3553X	0.798711
NODE3590X	GENE3453X	NODE3546X	0.795375
NODE3591X	NODE3590X	NODE2996X	0.808648
NODE3592X	NODE3533X	NODE3591X	0.798183
NODE3593X	NODE3587X	NODE3583X	0.79457
NODE3594X	NODE3549X	NODE3487X	0.792435
NODE3595X	NODE3502X	NODE3584X	0.786859
NODE3596X	NODE3576X	NODE3560X	0.783887
NODE3597X	GENE1599X	NODE3552X	0.782568
NODE3598X	NODE3209X	GENE2798X	0.779449
NODE3599X	NODE3582X	NODE3580X	0.775904
NODE3600X	NODE3561X	NODE3586X	0.774864
NODE3601X	NODE3537X	NODE3585X	0.773253
NODE3602X	NODE2745X	NODE3595X	0.772963
NODE3603X	NODE3559X	NODE3558X	0.769907
NODE3604X	NODE3573X	NODE3536X	0.768404
NODE3605X	NODE3599X	NODE3547X	0.765574
NODE3606X	NODE3563X	NODE3557X	0.764311
NODE3607X	GENE1384X	GENE1091X	0.762352
NODE3608X	NODE3579X	NODE3593X	0.757762
NODE3609X	NODE3603X	NODE3497X	0.755963
NODE3610X	NODE3581X	NODE3606X	0.750333
NODE3611X	NODE3596X	NODE3602X	0.742116
NODE3612X	NODE3489X	NODE3598X	0.737091
NODE3613X	NODE3600X	GENE1625X	0.735753
NODE3614X	NODE3589X	NODE3505X	0.734909
NODE3615X	NODE3565X	NODE1117X	0.728275
NODE3616X	NODE3566X	NODE3605X	0.726737
NODE3617X	NODE3592X	NODE3588X	0.726255
NODE3618X	NODE3604X	NODE3609X	0.70193
NODE3619X	NODE3608X	NODE3601X	0.691718
NODE3620X	GENE1726X	NODE3614X	0.688485
NODE3621X	GENE594X	NODE3569X	0.686274
NODE3622X	NODE3311X	NODE3621X	0.682035
NODE3623X	NODE3613X	NODE3542X	0.671893
NODE3624X	NODE3615X	NODE3512X	0.668159
NODE3625X	NODE3610X	NODE3619X	0.642848
NODE3626X	NODE3612X	NODE3575X	0.637381
NODE3627X	NODE3578X	GENE2850X	0.637249
NODE3628X	NODE3597X	NODE3627X	0.638996
NODE3629X	NODE3611X	GENE1700X	0.62306
NODE3630X	NODE3607X	NODE3594X	0.614516
NODE3631X	GENE767X	NODE3620X	0.572882
NODE3632X	NODE3623X	NODE3629X	0.559929
NODE3633X	NODE3618X	NODE3631X	0.540056
NODE3634X	NODE3632X	NODE3617X	0.507609
NODE3635X	NODE3626X	NODE3630X	0.481799
NODE3636X	NODE3624X	NODE3633X	0.46443
NODE3637X	GENE2013X	NODE3628X	0.386852
NODE3638X	NODE3574X	NODE3635X	0.358087
NODE3639X	NODE3638X	NODE3625X	0.367215
NODE3640X	NODE3637X	NODE3639X	0.328185
NODE3641X	NODE3622X	NODE3616X	0.307325
NODE3642X	NODE3640X	NODE3636X	0.137243
NODE3643X	NODE3634X	NODE3641X	0.058717
NODE3644X	NODE3642X	NODE3643X	-0.972228
