# Supplementary material for: Stunned Silence: Gene Expression Programs in Human Cells Infected with Monkeypox or Vaccinia Virus
Source: PLoS One. 2011 Jan 18;6(1):e15615. doi: 10.1371/journal.pone.0015615 (PMC3022624; doi:10.1371/journal.pone.0015615)
Supplement: Figure S3b — This tab-delimited text file is the companion file to Figure S3a. The file contains information used to specify the dendrogram representing the relationships among expression patterns of the genes in Figure 1 as inferred by average-linkage hierarchical clustering. It is used by the “Treeview” program to generate the gene dendrogram for display and browsing. To open, display and browse the data in Figure 3 with the Treeview visualization program (eg., Java Treeview [44]), rename this file as “Figure 3.gtr”, and rename Figure S3a as “Figure 3.cdt” and store them in the same folder. (GTR) [file pone.0015615.s006.gtr]

NODE1X	GENE1760X	GENE1781X	1
NODE2X	GENE550X	GENE381X	1
NODE3X	GENE867X	GENE586X	1
NODE4X	GENE938X	GENE645X	1
NODE5X	GENE813X	GENE1367X	1
NODE6X	GENE1240X	GENE940X	1
NODE7X	GENE1208X	GENE975X	1
NODE8X	GENE1484X	GENE1293X	1
NODE9X	GENE1478X	GENE1431X	1
NODE10X	GENE1567X	GENE1640X	1
NODE11X	GENE21X	GENE20X	1
NODE12X	GENE562X	GENE303X	1
NODE13X	GENE723X	GENE1067X	1
NODE14X	GENE483X	GENE595X	0.993767
NODE15X	GENE1238X	GENE765X	0.990359
NODE16X	GENE597X	GENE479X	0.988458
NODE17X	GENE1624X	GENE1395X	0.985623
NODE18X	GENE689X	GENE600X	0.98115
NODE19X	NODE18X	GENE1103X	0.971521
NODE20X	GENE1002X	GENE702X	0.967626
NODE21X	GENE875X	GENE1030X	0.965164
NODE22X	GENE919X	GENE1118X	0.964591
NODE23X	GENE913X	GENE931X	0.963579
NODE24X	GENE1564X	GENE1762X	0.962956
NODE25X	GENE29X	GENE28X	0.961166
NODE26X	GENE1449X	GENE1746X	0.960527
NODE27X	GENE1231X	GENE1426X	0.958425
NODE28X	GENE130X	GENE129X	0.957056
NODE29X	GENE1065X	GENE1350X	0.95671
NODE30X	GENE1634X	GENE288X	0.956703
NODE31X	GENE1711X	GENE1801X	0.956231
NODE32X	NODE10X	GENE1498X	0.955095
NODE33X	NODE22X	GENE215X	0.952979
NODE34X	GENE1329X	GENE1331X	0.95266
NODE35X	GENE1554X	GENE1872X	0.952176
NODE36X	GENE1706X	NODE35X	0.952906
NODE37X	NODE34X	NODE36X	0.957765
NODE38X	GENE1863X	GENE1323X	0.951586
NODE39X	GENE549X	GENE503X	0.950176
NODE40X	NODE26X	GENE1871X	0.948815
NODE41X	NODE40X	GENE1630X	0.952274
NODE42X	GENE726X	GENE883X	0.948651
NODE43X	GENE1855X	GENE706X	0.948575
NODE44X	GENE1860X	GENE1858X	0.947862
NODE45X	GENE1787X	GENE1813X	0.947813
NODE46X	GENE703X	GENE1302X	0.947632
NODE47X	GENE92X	GENE1733X	0.946732
NODE48X	GENE610X	GENE930X	0.946442
NODE49X	GENE1589X	GENE1683X	0.945792
NODE50X	GENE1179X	GENE1867X	0.945748
NODE51X	GENE112X	GENE1600X	0.945133
NODE52X	GENE1839X	NODE41X	0.944428
NODE53X	NODE42X	GENE1524X	0.944417
NODE54X	GENE1832X	GENE1849X	0.944389
NODE55X	NODE54X	GENE512X	0.9461
NODE56X	GENE1856X	GENE575X	0.943826
NODE57X	GENE1090X	GENE605X	0.942976
NODE58X	NODE19X	GENE388X	0.942935
NODE59X	GENE392X	GENE411X	0.942829
NODE60X	GENE1339X	NODE37X	0.942684
NODE61X	GENE1277X	GENE731X	0.942643
NODE62X	GENE1851X	NODE45X	0.941449
NODE63X	GENE1725X	GENE1769X	0.941437
NODE64X	GENE462X	GENE662X	0.941135
NODE65X	GENE1808X	GENE1397X	0.941042
NODE66X	NODE52X	NODE44X	0.941006
NODE67X	GENE1106X	GENE59X	0.940733
NODE68X	GENE1016X	GENE249X	0.939978
NODE69X	NODE33X	GENE1487X	0.939899
NODE70X	GENE1439X	GENE814X	0.939252
NODE71X	GENE1795X	GENE1562X	0.9388
NODE72X	GENE1464X	GENE802X	0.938761
NODE73X	GENE1366X	GENE1454X	0.937936
NODE74X	NODE30X	GENE229X	0.937708
NODE75X	GENE1752X	GENE1846X	0.937636
NODE76X	GENE1278X	GENE484X	0.936914
NODE77X	GENE114X	NODE62X	0.936877
NODE78X	GENE1282X	NODE58X	0.936816
NODE79X	NODE78X	NODE46X	0.940827
NODE80X	GENE1690X	GENE1470X	0.93661
NODE81X	GENE1165X	GENE827X	0.93645
NODE82X	GENE1050X	GENE933X	0.93607
NODE83X	NODE69X	NODE56X	0.935993
NODE84X	GENE633X	NODE83X	0.937055
NODE85X	GENE1729X	NODE84X	0.941716
NODE86X	GENE1638X	GENE1850X	0.935586
NODE87X	GENE1819X	GENE1713X	0.935526
NODE88X	NODE87X	GENE1605X	0.936878
NODE89X	GENE1342X	NODE53X	0.935155
NODE90X	GENE481X	GENE271X	0.935148
NODE91X	GENE1815X	GENE1670X	0.935015
NODE92X	GENE1833X	GENE1857X	0.934931
NODE93X	GENE935X	GENE1790X	0.934811
NODE94X	GENE1521X	GENE352X	0.934423
NODE95X	GENE252X	GENE1875X	0.934381
NODE96X	GENE687X	GENE618X	0.93405
NODE97X	GENE291X	GENE1193X	0.933718
NODE98X	GENE1800X	GENE1417X	0.933469
NODE99X	GENE754X	GENE1518X	0.932882
NODE100X	GENE1394X	GENE995X	0.932027
NODE101X	GENE172X	GENE1837X	0.931994
NODE102X	NODE71X	NODE101X	0.935807
NODE103X	GENE1613X	GENE1386X	0.931992
NODE104X	NODE77X	GENE1831X	0.931895
NODE105X	NODE97X	NODE64X	0.931892
NODE106X	NODE105X	GENE319X	0.9421
NODE107X	NODE85X	GENE1720X	0.931859
NODE108X	NODE107X	GENE1655X	0.931692
NODE109X	NODE60X	NODE93X	0.931098
NODE110X	NODE109X	GENE1121X	0.936131
NODE111X	GENE1385X	NODE102X	0.931052
NODE112X	GENE394X	GENE998X	0.931028
NODE113X	GENE818X	NODE112X	0.931379
NODE114X	GENE1376X	NODE92X	0.931019
NODE115X	NODE66X	NODE51X	0.930741
NODE116X	GENE1024X	NODE96X	0.930704
NODE117X	GENE493X	GENE866X	0.930676
NODE118X	NODE4X	GENE1450X	0.930407
NODE119X	GENE1038X	GENE756X	0.930286
NODE120X	NODE108X	NODE31X	0.930269
NODE121X	GENE653X	GENE419X	0.930159
NODE122X	GENE1154X	GENE921X	0.930134
NODE123X	GENE699X	GENE808X	0.929984
NODE124X	GENE1647X	GENE1807X	0.929471
NODE125X	NODE115X	NODE124X	0.933025
NODE126X	GENE1312X	NODE91X	0.929463
NODE127X	GENE1134X	NODE63X	0.92918
NODE128X	NODE127X	GENE882X	0.929199
NODE129X	NODE128X	NODE120X	0.933065
NODE130X	NODE129X	GENE1738X	0.930531
NODE131X	GENE1633X	GENE541X	0.928915
NODE132X	GENE1684X	NODE86X	0.92855
NODE133X	GENE335X	GENE201X	0.928485
NODE134X	NODE61X	GENE956X	0.928142
NODE135X	GENE1502X	GENE1034X	0.927618
NODE136X	NODE110X	GENE1316X	0.927398
NODE137X	GENE1767X	GENE1461X	0.927326
NODE138X	NODE137X	GENE1610X	0.928079
NODE139X	GENE1360X	GENE1248X	0.92681
NODE140X	NODE139X	NODE136X	0.928398
NODE141X	NODE140X	GENE1371X	0.927559
NODE142X	NODE14X	GENE556X	0.926787
NODE143X	NODE89X	NODE113X	0.92674
NODE144X	GENE1639X	GENE1651X	0.9264
NODE145X	GENE1661X	NODE144X	0.930343
NODE146X	NODE74X	NODE141X	0.926243
NODE147X	GENE1527X	NODE146X	0.928367
NODE148X	GENE561X	NODE147X	0.928443
NODE149X	NODE148X	GENE89X	0.928486
NODE150X	GENE1101X	GENE1327X	0.926196
NODE151X	NODE104X	NODE55X	0.92573
NODE152X	NODE48X	NODE149X	0.925684
NODE153X	GENE1272X	GENE1234X	0.925352
NODE154X	GENE1565X	GENE1507X	0.925311
NODE155X	GENE1032X	NODE154X	0.927663
NODE156X	NODE75X	GENE113X	0.925276
NODE157X	NODE156X	GENE1862X	0.937518
NODE158X	NODE125X	NODE157X	0.935829
NODE159X	NODE59X	GENE23X	0.925194
NODE160X	NODE27X	GENE571X	0.925145
NODE161X	GENE309X	NODE68X	0.925073
NODE162X	GENE1618X	GENE1243X	0.924958
NODE163X	NODE138X	GENE1726X	0.924933
NODE164X	GENE396X	NODE130X	0.924848
NODE165X	GENE1572X	GENE567X	0.924695
NODE166X	GENE195X	NODE165X	0.93034
NODE167X	NODE162X	NODE166X	0.93389
NODE168X	NODE73X	NODE164X	0.92427
NODE169X	GENE1171X	GENE1604X	0.924166
NODE170X	GENE1658X	NODE169X	0.924201
NODE171X	GENE1736X	NODE170X	0.925092
NODE172X	GENE1430X	NODE171X	0.924528
NODE173X	GENE1703X	NODE172X	0.924473
NODE174X	GENE1631X	NODE173X	0.928898
NODE175X	GENE1843X	NODE174X	0.929218
NODE176X	GENE185X	GENE760X	0.924065
NODE177X	GENE1617X	GENE1012X	0.923964
NODE178X	GENE1603X	GENE324X	0.923885
NODE179X	GENE1299X	GENE1799X	0.923827
NODE180X	NODE114X	NODE179X	0.924829
NODE181X	GENE1693X	GENE1719X	0.923707
NODE182X	GENE624X	GENE6X	0.923381
NODE183X	GENE596X	NODE106X	0.923225
NODE184X	GENE441X	GENE1587X	0.923191
NODE185X	GENE348X	GENE155X	0.923159
NODE186X	GENE404X	GENE1149X	0.922989
NODE187X	GENE1675X	GENE654X	0.922544
NODE188X	NODE100X	GENE587X	0.922388
NODE189X	GENE684X	NODE188X	0.924416
NODE190X	NODE183X	NODE189X	0.932938
NODE191X	NODE70X	GENE1701X	0.922385
NODE192X	NODE190X	GENE1707X	0.922239
NODE193X	GENE759X	GENE1488X	0.922112
NODE194X	NODE168X	GENE1779X	0.922108
NODE195X	GENE847X	GENE1553X	0.9221
NODE196X	NODE121X	GENE1771X	0.922086
NODE197X	GENE57X	GENE507X	0.922046
NODE198X	NODE197X	GENE339X	0.923927
NODE199X	GENE173X	GENE1549X	0.922029
NODE200X	GENE1471X	GENE1534X	0.921983
NODE201X	NODE88X	NODE200X	0.924242
NODE202X	NODE158X	GENE761X	0.921702
NODE203X	GENE418X	GENE1245X	0.921573
NODE204X	GENE718X	NODE203X	0.922293
NODE205X	GENE1194X	NODE204X	0.924906
NODE206X	GENE287X	NODE205X	0.923616
NODE207X	NODE23X	NODE206X	0.933538
NODE208X	GENE7X	NODE207X	0.93108
NODE209X	NODE29X	GENE692X	0.921226
NODE210X	GENE1079X	GENE1594X	0.921052
NODE211X	GENE1301X	NODE210X	0.924992
NODE212X	NODE194X	GENE1370X	0.921046
NODE213X	GENE746X	GENE881X	0.920732
NODE214X	GENE1122X	GENE899X	0.920518
NODE215X	NODE81X	GENE950X	0.920438
NODE216X	GENE1161X	GENE60X	0.920265
NODE217X	GENE354X	GENE1728X	0.920158
NODE218X	GENE1098X	NODE111X	0.919915
NODE219X	GENE1262X	GENE1438X	0.919714
NODE220X	GENE33X	GENE1321X	0.91951
NODE221X	GENE707X	GENE1873X	0.919486
NODE222X	GENE1352X	GENE1296X	0.919419
NODE223X	GENE1761X	NODE222X	0.92134
NODE224X	GENE1827X	NODE223X	0.919592
NODE225X	GENE623X	NODE212X	0.919014
NODE226X	GENE1635X	GENE1598X	0.918601
NODE227X	GENE1420X	GENE1763X	0.91836
NODE228X	GENE820X	GENE1131X	0.91801
NODE229X	GENE1456X	GENE1160X	0.91798
NODE230X	GENE1365X	NODE24X	0.917957
NODE231X	NODE103X	NODE151X	0.917583
NODE232X	NODE202X	NODE231X	0.91794
NODE233X	NODE38X	NODE232X	0.924278
NODE234X	GENE111X	NODE233X	0.925335
NODE235X	GENE1491X	NODE234X	0.920511
NODE236X	GENE1758X	GENE1602X	0.917466
NODE237X	GENE1511X	GENE138X	0.91746
NODE238X	NODE95X	NODE237X	0.92047
NODE239X	NODE208X	GENE979X	0.91738
NODE240X	NODE239X	GENE837X	0.921606
NODE241X	GENE1834X	GENE90X	0.91698
NODE242X	NODE145X	NODE152X	0.916718
NODE243X	GENE1742X	NODE225X	0.916524
NODE244X	NODE187X	GENE1773X	0.916513
NODE245X	NODE180X	GENE164X	0.916512
NODE246X	GENE1712X	NODE245X	0.919137
NODE247X	NODE246X	GENE1586X	0.917417
NODE248X	GENE1859X	GENE901X	0.9164
NODE249X	GENE1868X	NODE195X	0.916393
NODE250X	GENE1739X	GENE677X	0.916329
NODE251X	NODE220X	GENE668X	0.916208
NODE252X	GENE1522X	GENE30X	0.915997
NODE253X	NODE199X	NODE175X	0.915902
NODE254X	GENE968X	GENE1081X	0.915853
NODE255X	NODE167X	NODE80X	0.915822
NODE256X	GENE1421X	GENE1535X	0.91557
NODE257X	GENE764X	GENE1539X	0.915556
NODE258X	NODE2X	NODE213X	0.915542
NODE259X	NODE161X	NODE258X	0.919283
NODE260X	NODE259X	NODE196X	0.92286
NODE261X	GENE946X	NODE238X	0.915403
NODE262X	GENE1628X	NODE243X	0.91523
NODE263X	GENE1788X	NODE1X	0.915084
NODE264X	GENE1399X	GENE1730X	0.914955
NODE265X	NODE98X	NODE201X	0.914938
NODE266X	NODE261X	NODE265X	0.916663
NODE267X	GENE650X	GENE1203X	0.914734
NODE268X	GENE851X	GENE1641X	0.914452
NODE269X	GENE75X	GENE177X	0.914402
NODE270X	GENE1211X	GENE1550X	0.913993
NODE271X	GENE1744X	NODE270X	0.919606
NODE272X	NODE262X	GENE1772X	0.913704
NODE273X	GENE721X	GENE861X	0.913648
NODE274X	GENE1228X	NODE142X	0.913272
NODE275X	NODE242X	NODE274X	0.916343
NODE276X	GENE1006X	NODE275X	0.914697
NODE277X	NODE276X	GENE1797X	0.914145
NODE278X	GENE959X	GENE673X	0.913153
NODE279X	GENE1537X	NODE278X	0.917616
NODE280X	NODE279X	GENE1657X	0.922129
NODE281X	NODE99X	NODE280X	0.914146
NODE282X	GENE1672X	NODE224X	0.912815
NODE283X	GENE1482X	GENE1466X	0.912652
NODE284X	NODE283X	GENE1489X	0.925863
NODE285X	NODE218X	GENE1710X	0.912531
NODE286X	GENE232X	GENE532X	0.91246
NODE287X	GENE1229X	GENE1780X	0.912398
NODE288X	GENE978X	GENE1469X	0.912362
NODE289X	NODE288X	NODE272X	0.925873
NODE290X	NODE289X	GENE1042X	0.912487
NODE291X	GENE395X	GENE220X	0.912297
NODE292X	GENE1298X	NODE182X	0.912248
NODE293X	NODE290X	NODE216X	0.912098
NODE294X	GENE1455X	GENE1695X	0.911934
NODE295X	NODE155X	GENE526X	0.911606
NODE296X	GENE1835X	GENE109X	0.911556
NODE297X	GENE5X	GENE1528X	0.911251
NODE298X	GENE778X	GENE1483X	0.911229
NODE299X	GENE1844X	NODE298X	0.929697
NODE300X	NODE299X	NODE211X	0.924374
NODE301X	NODE300X	GENE1142X	0.91454
NODE302X	GENE58X	NODE67X	0.911167
NODE303X	GENE1632X	NODE198X	0.911111
NODE304X	GENE1089X	NODE303X	0.912726
NODE305X	NODE304X	GENE1019X	0.912179
NODE306X	GENE76X	GENE805X	0.911054
NODE307X	NODE250X	NODE134X	0.911007
NODE308X	NODE72X	NODE307X	0.919451
NODE309X	NODE277X	GENE1099X	0.910995
NODE310X	NODE309X	NODE257X	0.910299
NODE311X	GENE1674X	GENE1401X	0.910237
NODE312X	NODE305X	NODE302X	0.910224
NODE313X	NODE312X	GENE697X	0.922856
NODE314X	NODE313X	NODE293X	0.917418
NODE315X	NODE314X	NODE255X	0.911226
NODE316X	GENE1280X	GENE1416X	0.910159
NODE317X	GENE276X	GENE741X	0.910011
NODE318X	GENE1642X	NODE192X	0.909931
NODE319X	GENE1636X	GENE1275X	0.909584
NODE320X	NODE76X	NODE90X	0.909094
NODE321X	GENE733X	GENE1252X	0.909074
NODE322X	GENE1279X	GENE970X	0.909059
NODE323X	GENE272X	GENE1814X	0.909019
NODE324X	GENE470X	GENE1314X	0.90886
NODE325X	GENE87X	NODE324X	0.909252
NODE326X	GENE521X	GENE530X	0.908662
NODE327X	GENE436X	GENE178X	0.90853
NODE328X	NODE322X	NODE163X	0.908123
NODE329X	NODE328X	GENE1085X	0.911823
NODE330X	GENE1870X	GENE1864X	0.908092
NODE331X	NODE285X	NODE330X	0.915238
NODE332X	GENE1192X	GENE1353X	0.907749
NODE333X	GENE1529X	GENE1551X	0.907643
NODE334X	NODE333X	GENE1652X	0.921295
NODE335X	GENE613X	GENE235X	0.907542
NODE336X	NODE266X	GENE1817X	0.907464
NODE337X	NODE325X	GENE1619X	0.907443
NODE338X	NODE337X	NODE310X	0.914343
NODE339X	GENE1812X	GENE1351X	0.907383
NODE340X	GENE1429X	NODE339X	0.907654
NODE341X	NODE132X	GENE103X	0.907277
NODE342X	GENE417X	GENE1448X	0.907257
NODE343X	GENE244X	GENE186X	0.906796
NODE344X	GENE529X	GENE1198X	0.906737
NODE345X	NODE344X	NODE143X	0.921837
NODE346X	NODE345X	GENE255X	0.90808
NODE347X	GENE1504X	GENE278X	0.906632
NODE348X	GENE1216X	NODE9X	0.906514
NODE349X	GENE989X	GENE681X	0.90644
NODE350X	GENE819X	GENE1174X	0.906392
NODE351X	NODE318X	NODE350X	0.907575
NODE352X	NODE315X	GENE1047X	0.906324
NODE353X	GENE729X	NODE320X	0.906255
NODE354X	GENE546X	NODE353X	0.908166
NODE355X	NODE177X	GENE1848X	0.906211
NODE356X	NODE352X	GENE1794X	0.906099
NODE357X	NODE331X	NODE17X	0.906023
NODE358X	NODE253X	NODE357X	0.906367
NODE359X	GENE1249X	GENE1425X	0.90584
NODE360X	GENE1465X	NODE346X	0.905511
NODE361X	GENE1336X	NODE287X	0.905503
NODE362X	NODE79X	GENE1001X	0.905162
NODE363X	GENE1140X	GENE717X	0.905025
NODE364X	NODE122X	NODE311X	0.904951
NODE365X	NODE363X	GENE1242X	0.904738
NODE366X	GENE188X	GENE583X	0.904545
NODE367X	NODE241X	GENE1805X	0.904526
NODE368X	GENE489X	GENE971X	0.904498
NODE369X	NODE21X	NODE295X	0.904484
NODE370X	GENE877X	GENE895X	0.904416
NODE371X	GENE560X	GENE1146X	0.904361
NODE372X	NODE184X	GENE1443X	0.904243
NODE373X	GENE1457X	GENE1595X	0.904172
NODE374X	GENE1407X	GENE1563X	0.90416
NODE375X	GENE1705X	NODE374X	0.906449
NODE376X	GENE1754X	NODE375X	0.909169
NODE377X	NODE376X	GENE46X	0.906011
NODE378X	NODE377X	GENE1035X	0.914119
NODE379X	GENE828X	GENE1496X	0.904106
NODE380X	GENE35X	NODE57X	0.903872
NODE381X	NODE249X	GENE496X	0.903766
NODE382X	GENE1289X	NODE317X	0.90374
NODE383X	GENE1025X	NODE228X	0.903545
NODE384X	NODE360X	NODE364X	0.903394
NODE385X	NODE384X	NODE271X	0.905479
NODE386X	GENE1037X	NODE385X	0.910342
NODE387X	NODE49X	GENE1324X	0.903362
NODE388X	GENE1663X	GENE63X	0.903353
NODE389X	NODE388X	GENE297X	0.90648
NODE390X	GENE911X	GENE1459X	0.903325
NODE391X	NODE356X	NODE390X	0.906748
NODE392X	NODE263X	GENE282X	0.903317
NODE393X	NODE329X	GENE1532X	0.903035
NODE394X	GENE1519X	GENE275X	0.902992
NODE395X	NODE394X	GENE660X	0.918239
NODE396X	NODE358X	GENE1043X	0.902838
NODE397X	GENE1383X	GENE1432X	0.902763
NODE398X	GENE850X	GENE1244X	0.90267
NODE399X	NODE264X	NODE398X	0.908286
NODE400X	GENE1508X	GENE629X	0.902602
NODE401X	NODE215X	NODE372X	0.902556
NODE402X	NODE378X	NODE401X	0.914753
NODE403X	GENE751X	NODE402X	0.908338
NODE404X	GENE1727X	NODE379X	0.902418
NODE405X	NODE404X	GENE1874X	0.911542
NODE406X	NODE391X	NODE405X	0.906493
NODE407X	GENE1393X	NODE386X	0.902399
NODE408X	NODE406X	GENE1274X	0.902313
NODE409X	GENE1627X	GENE1023X	0.902162
NODE410X	GENE852X	GENE712X	0.901998
NODE411X	GENE1086X	GENE428X	0.901977
NODE412X	GENE53X	NODE369X	0.901967
NODE413X	GENE465X	GENE1582X	0.901832
NODE414X	GENE980X	GENE171X	0.901653
NODE415X	GENE1246X	NODE214X	0.901479
NODE416X	GENE1144X	NODE221X	0.901423
NODE417X	NODE416X	GENE771X	0.909542
NODE418X	NODE417X	NODE316X	0.912498
NODE419X	NODE191X	NODE418X	0.904391
NODE420X	GENE274X	NODE240X	0.901328
NODE421X	NODE351X	NODE420X	0.903464
NODE422X	NODE421X	GENE193X	0.91022
NODE423X	GENE671X	GENE1458X	0.901321
NODE424X	NODE413X	NODE193X	0.901007
NODE425X	NODE424X	GENE1214X	0.909416
NODE426X	NODE65X	NODE425X	0.908
NODE427X	GENE608X	GENE506X	0.900995
NODE428X	GENE816X	GENE1568X	0.900854
NODE429X	NODE422X	GENE1197X	0.900773
NODE430X	NODE244X	NODE365X	0.900662
NODE431X	GENE1530X	NODE126X	0.900468
NODE432X	GENE965X	NODE408X	0.90042
NODE433X	NODE432X	GENE61X	0.90131
NODE434X	GENE1596X	GENE1070X	0.900273
NODE435X	GENE1318X	GENE1172X	0.900271
NODE436X	NODE340X	NODE431X	0.90002
NODE437X	NODE251X	GENE1585X	0.900001
NODE438X	NODE94X	NODE437X	0.904682
NODE439X	NODE438X	NODE423X	0.910785
NODE440X	GENE934X	NODE439X	0.908359
NODE441X	GENE32X	NODE440X	0.912133
NODE442X	GENE922X	GENE905X	0.899988
NODE443X	GENE1784X	NODE442X	0.900556
NODE444X	GENE83X	NODE443X	0.902838
NODE445X	NODE407X	NODE444X	0.911067
NODE446X	NODE230X	NODE32X	0.899947
NODE447X	GENE1196X	GENE1113X	0.899859
NODE448X	GENE676X	GENE1224X	0.899748
NODE449X	GENE588X	NODE382X	0.899551
NODE450X	NODE47X	GENE1531X	0.89951
NODE451X	GENE1476X	NODE450X	0.910764
NODE452X	GENE908X	GENE162X	0.899477
NODE453X	GENE1091X	GENE948X	0.899143
NODE454X	GENE1180X	NODE397X	0.899097
NODE455X	NODE454X	GENE1358X	0.901217
NODE456X	GENE1669X	GENE1392X	0.899087
NODE457X	GENE1190X	GENE1132X	0.898682
NODE458X	GENE1686X	GENE1076X	0.898657
NODE459X	GENE745X	GENE208X	0.898563
NODE460X	NODE459X	GENE691X	0.91387
NODE461X	GENE1495X	GENE10X	0.898329
NODE462X	NODE461X	NODE118X	0.907325
NODE463X	NODE229X	GENE1344X	0.898166
NODE464X	NODE449X	GENE925X	0.898068
NODE465X	NODE464X	NODE260X	0.90668
NODE466X	NODE268X	NODE445X	0.89806
NODE467X	NODE466X	GENE1237X	0.898191
NODE468X	GENE206X	NODE433X	0.89798
NODE469X	GENE1303X	GENE45X	0.897856
NODE470X	NODE469X	NODE403X	0.906106
NODE471X	GENE784X	GENE412X	0.897823
NODE472X	NODE436X	NODE235X	0.897773
NODE473X	GENE1803X	NODE472X	0.899029
NODE474X	GENE889X	NODE473X	0.898498
NODE475X	GENE1361X	GENE218X	0.897685
NODE476X	NODE219X	GENE958X	0.897528
NODE477X	NODE476X	NODE426X	0.902269
NODE478X	GENE62X	NODE477X	0.899569
NODE479X	GENE1571X	GENE1400X	0.897435
NODE480X	GENE912X	NODE367X	0.897321
NODE481X	GENE1046X	NODE308X	0.897259
NODE482X	NODE327X	GENE858X	0.89719
NODE483X	GENE661X	NODE335X	0.896645
NODE484X	NODE483X	GENE675X	0.902092
NODE485X	NODE468X	NODE484X	0.904052
NODE486X	NODE254X	NODE334X	0.896615
NODE487X	GENE205X	GENE621X	0.896354
NODE488X	GENE1753X	NODE447X	0.896333
NODE489X	NODE457X	NODE380X	0.896296
NODE490X	GENE126X	NODE294X	0.8962
NODE491X	NODE429X	NODE475X	0.896175
NODE492X	GENE709X	GENE782X	0.896155
NODE493X	GENE88X	GENE1036X	0.896092
NODE494X	NODE493X	NODE338X	0.898221
NODE495X	NODE5X	GENE768X	0.896037
NODE496X	GENE1611X	NODE481X	0.895768
NODE497X	NODE412X	NODE496X	0.896776
NODE498X	GENE1768X	NODE497X	0.905737
NODE499X	GENE1573X	GENE1830X	0.895763
NODE500X	GENE646X	GENE1094X	0.89569
NODE501X	NODE301X	GENE1687X	0.895661
NODE502X	NODE501X	NODE393X	0.898147
NODE503X	NODE355X	GENE125X	0.8956
NODE504X	NODE349X	NODE474X	0.895585
NODE505X	GENE891X	NODE504X	0.896591
NODE506X	GENE1453X	NODE505X	0.897169
NODE507X	GENE1574X	GENE1096X	0.895475
NODE508X	GENE325X	GENE824X	0.895299
NODE509X	GENE1031X	GENE170X	0.895104
NODE510X	NODE248X	NODE509X	0.898107
NODE511X	GENE54X	GENE873X	0.895043
NODE512X	GENE102X	NODE381X	0.895037
NODE513X	GENE1755X	NODE153X	0.895022
NODE514X	NODE463X	NODE513X	0.895587
NODE515X	NODE514X	GENE1305X	0.900657
NODE516X	NODE515X	GENE584X	0.900258
NODE517X	NODE516X	NODE492X	0.903062
NODE518X	GENE1664X	NODE446X	0.895012
NODE519X	NODE284X	NODE518X	0.900057
NODE520X	NODE256X	GENE1689X	0.894863
NODE521X	GENE1666X	GENE991X	0.894549
NODE522X	NODE521X	GENE1774X	0.904655
NODE523X	GENE36X	NODE411X	0.894432
NODE524X	GENE936X	NODE490X	0.894332
NODE525X	NODE503X	NODE524X	0.900678
NODE526X	NODE500X	NODE485X	0.894239
NODE527X	GENE1175X	GENE598X	0.894227
NODE528X	NODE527X	GENE1337X	0.896781
NODE529X	NODE522X	NODE478X	0.894223
NODE530X	GENE374X	NODE470X	0.894187
NODE531X	GENE783X	GENE1515X	0.89404
NODE532X	GENE1217X	GENE1581X	0.894028
NODE533X	NODE119X	GENE3X	0.893991
NODE534X	GENE893X	NODE533X	0.897062
NODE535X	NODE342X	GENE49X	0.893983
NODE536X	GENE740X	NODE535X	0.899484
NODE537X	GENE1093X	GENE1526X	0.89393
NODE538X	NODE465X	GENE1119X	0.893876
NODE539X	GENE1308X	NODE286X	0.893838
NODE540X	NODE133X	GENE1424X	0.893725
NODE541X	GENE870X	GENE916X	0.89361
NODE542X	GENE429X	NODE131X	0.893531
NODE543X	GENE566X	NODE542X	0.911072
NODE544X	NODE502X	GENE39X	0.893512
NODE545X	GENE984X	NODE530X	0.893375
NODE546X	NODE526X	GENE1460X	0.893309
NODE547X	NODE511X	NODE498X	0.893097
NODE548X	GENE849X	NODE547X	0.893633
NODE549X	NODE348X	NODE82X	0.892715
NODE550X	GENE1505X	GENE1209X	0.892659
NODE551X	GENE47X	NODE488X	0.892601
NODE552X	NODE529X	GENE1579X	0.892492
NODE553X	GENE972X	GENE65X	0.89247
NODE554X	NODE546X	GENE476X	0.892388
NODE555X	GENE1109X	NODE39X	0.892301
NODE556X	GENE1026X	GENE1798X	0.892229
NODE557X	GENE1525X	GENE1226X	0.8922
NODE558X	GENE1014X	NODE557X	0.896755
NODE559X	NODE554X	NODE16X	0.892185
NODE560X	GENE1806X	NODE519X	0.89218
NODE561X	GENE649X	NODE396X	0.892044
NODE562X	GENE915X	GENE981X	0.891993
NODE563X	GENE1230X	GENE104X	0.891962
NODE564X	NODE50X	GENE1847X	0.891904
NODE565X	GENE343X	GENE951X	0.89189
NODE566X	GENE1783X	NODE414X	0.891889
NODE567X	GENE277X	NODE336X	0.891857
NODE568X	NODE479X	NODE368X	0.891662
NODE569X	GENE1653X	NODE178X	0.891453
NODE570X	NODE448X	NODE569X	0.894435
NODE571X	GENE116X	GENE1533X	0.891374
NODE572X	GENE1120X	GENE1673X	0.890804
NODE573X	GENE1436X	GENE611X	0.890798
NODE574X	GENE55X	NODE548X	0.8907
NODE575X	GENE139X	NODE567X	0.890512
NODE576X	NODE383X	NODE354X	0.89048
NODE577X	GENE1239X	GENE447X	0.890286
NODE578X	GENE1580X	NODE176X	0.890261
NODE579X	NODE568X	NODE566X	0.890224
NODE580X	NODE561X	NODE579X	0.91342
NODE581X	GENE50X	GENE533X	0.89019
NODE582X	NODE570X	NODE361X	0.890095
NODE583X	GENE1809X	NODE582X	0.897804
NODE584X	GENE628X	NODE583X	0.896749
NODE585X	NODE135X	NODE584X	0.891579
NODE586X	NODE487X	GENE333X	0.890015
NODE587X	NODE150X	GENE780X	0.889592
NODE588X	GENE1269X	NODE587X	0.906837
NODE589X	GENE1660X	NODE588X	0.903836
NODE590X	NODE559X	GENE1135X	0.889571
NODE591X	NODE590X	NODE586X	0.88944
NODE592X	GENE857X	GENE1153X	0.88941
NODE593X	GENE158X	GENE1468X	0.889346
NODE594X	GENE1734X	GENE1750X	0.889077
NODE595X	GENE239X	GENE181X	0.889014
NODE596X	GENE1793X	GENE270X	0.888955
NODE597X	GENE230X	NODE591X	0.888849
NODE598X	GENE1659X	NODE341X	0.888795
NODE599X	GENE1694X	GENE1463X	0.888755
NODE600X	GENE347X	GENE902X	0.888696
NODE601X	GENE626X	GENE725X	0.888675
NODE602X	GENE1447X	GENE1584X	0.888534
NODE603X	GENE451X	NODE560X	0.888402
NODE604X	GENE237X	GENE387X	0.888151
NODE605X	GENE736X	GENE518X	0.888124
NODE606X	GENE1765X	NODE399X	0.887959
NODE607X	GENE755X	NODE574X	0.887908
NODE608X	NODE494X	GENE792X	0.887894
NODE609X	GENE800X	GENE64X	0.88785
NODE610X	GENE84X	GENE672X	0.887707
NODE611X	GENE452X	GENE531X	0.88734
NODE612X	NODE551X	NODE611X	0.892112
NODE613X	NODE281X	NODE612X	0.892048
NODE614X	NODE545X	NODE613X	0.904721
NODE615X	GENE853X	NODE614X	0.889636
NODE616X	GENE1698X	NODE615X	0.892002
NODE617X	GENE1816X	NODE616X	0.889062
NODE618X	NODE572X	NODE226X	0.887216
NODE619X	NODE460X	GENE1375X	0.887038
NODE620X	NODE619X	NODE467X	0.889335
NODE621X	GENE1127X	GENE85X	0.886881
NODE622X	GENE1391X	GENE466X	0.886636
NODE623X	GENE1273X	NODE575X	0.886591
NODE624X	NODE597X	GENE1349X	0.886571
NODE625X	GENE1437X	NODE359X	0.886447
NODE626X	GENE1577X	GENE122X	0.886011
NODE627X	NODE491X	GENE1354X	0.885994
NODE628X	GENE1558X	GENE1626X	0.885883
NODE629X	GENE1130X	GENE630X	0.88583
NODE630X	NODE629X	GENE643X	0.901431
NODE631X	NODE630X	NODE608X	0.900342
NODE632X	GENE334X	NODE362X	0.885669
NODE633X	GENE163X	NODE247X	0.885068
NODE634X	GENE1258X	NODE633X	0.886706
NODE635X	NODE455X	GENE449X	0.884995
NODE636X	NODE623X	NODE556X	0.884924
NODE637X	GENE1509X	NODE585X	0.884685
NODE638X	GENE856X	GENE2X	0.884573
NODE639X	NODE620X	GENE815X	0.884555
NODE640X	NODE627X	GENE581X	0.884494
NODE641X	NODE520X	NODE282X	0.884433
NODE642X	NODE549X	NODE641X	0.89502
NODE643X	GENE1745X	GENE1822X	0.88442
NODE644X	NODE600X	NODE643X	0.890746
NODE645X	NODE644X	NODE525X	0.888373
NODE646X	GENE1492X	NODE645X	0.901845
NODE647X	GENE863X	GENE1667X	0.884374
NODE648X	GENE389X	GENE259X	0.884355
NODE649X	GENE1444X	NODE517X	0.884286
NODE650X	NODE539X	NODE323X	0.884283
NODE651X	NODE624X	NODE650X	0.904219
NODE652X	NODE392X	NODE419X	0.884037
NODE653X	NODE462X	GENE1548X	0.883948
NODE654X	NODE332X	GENE1547X	0.883913
NODE655X	GENE1570X	GENE1087X	0.883642
NODE656X	NODE528X	NODE15X	0.88349
NODE657X	NODE656X	NODE642X	0.895948
NODE658X	NODE628X	NODE657X	0.88428
NODE659X	NODE603X	NODE652X	0.883388
NODE660X	GENE803X	NODE659X	0.907733
NODE661X	GENE216X	NODE660X	0.886737
NODE662X	NODE159X	GENE22X	0.883363
NODE663X	GENE1162X	GENE1842X	0.883292
NODE664X	NODE639X	GENE1241X	0.883282
NODE665X	NODE321X	GENE48X	0.883234
NODE666X	GENE937X	GENE1379X	0.882927
NODE667X	NODE453X	GENE1433X	0.882923
NODE668X	GENE1110X	GENE1270X	0.882806
NODE669X	GENE475X	NODE291X	0.88244
NODE670X	GENE704X	GENE1088X	0.882302
NODE671X	NODE506X	GENE1716X	0.882207
NODE672X	GENE1148X	GENE460X	0.881806
NODE673X	GENE423X	GENE716X	0.881728
NODE674X	NODE673X	GENE1114X	0.88959
NODE675X	GENE1013X	GENE1040X	0.881653
NODE676X	GENE1826X	GENE1138X	0.881215
NODE677X	GENE564X	GENE1266X	0.880926
NODE678X	GENE1255X	GENE831X	0.880683
NODE679X	GENE682X	NODE678X	0.882801
NODE680X	GENE1699X	NODE679X	0.885242
NODE681X	NODE680X	NODE651X	0.88375
NODE682X	GENE1072X	GENE365X	0.880668
NODE683X	GENE1499X	NODE538X	0.880519
NODE684X	NODE441X	GENE34X	0.880463
NODE685X	NODE684X	NODE489X	0.885371
NODE686X	NODE267X	NODE685X	0.885231
NODE687X	NODE686X	GENE987X	0.881757
NODE688X	GENE1372X	GENE400X	0.880346
NODE689X	NODE552X	GENE1545X	0.880106
NODE690X	NODE689X	GENE1195X	0.880257
NODE691X	NODE690X	NODE606X	0.882506
NODE692X	NODE691X	GENE1363X	0.887847
NODE693X	NODE692X	NODE681X	0.883477
NODE694X	GENE1078X	NODE693X	0.886359
NODE695X	GENE1792X	NODE387X	0.879938
NODE696X	GENE1095X	GENE862X	0.879638
NODE697X	NODE696X	NODE649X	0.884157
NODE698X	NODE409X	NODE697X	0.886544
NODE699X	GENE794X	NODE671X	0.879594
NODE700X	NODE640X	GENE302X	0.879526
NODE701X	NODE694X	NODE601X	0.879369
NODE702X	NODE508X	GENE1676X	0.879183
NODE703X	NODE523X	GENE1108X	0.879131
NODE704X	GENE920X	NODE703X	0.888544
NODE705X	NODE536X	NODE326X	0.878888
NODE706X	GENE397X	GENE67X	0.878878
NODE707X	NODE653X	GENE577X	0.878817
NODE708X	NODE707X	NODE297X	0.883636
NODE709X	NODE708X	GENE1184X	0.887662
NODE710X	NODE471X	NODE709X	0.882487
NODE711X	NODE598X	NODE512X	0.878735
NODE712X	NODE631X	GENE1555X	0.878713
NODE713X	NODE236X	GENE134X	0.878576
NODE714X	NODE581X	GENE1126X	0.878555
NODE715X	GENE329X	NODE604X	0.878497
NODE716X	GENE1776X	GENE1435X	0.878482
NODE717X	GENE56X	NODE607X	0.878412
NODE718X	GENE422X	NODE717X	0.878519
NODE719X	GENE110X	NODE667X	0.878386
NODE720X	GENE1267X	NODE719X	0.887216
NODE721X	GENE914X	NODE720X	0.886783
NODE722X	GENE212X	GENE231X	0.87835
NODE723X	GENE1048X	NODE592X	0.878194
NODE724X	NODE537X	GENE1477X	0.878082
NODE725X	GENE880X	NODE389X	0.87806
NODE726X	NODE625X	NODE725X	0.883942
NODE727X	NODE726X	NODE701X	0.88375
NODE728X	NODE672X	NODE700X	0.877996
NODE729X	GENE86X	NODE621X	0.877973
NODE730X	NODE729X	GENE776X	0.878974
NODE731X	GENE1599X	GENE1592X	0.877951
NODE732X	GENE1284X	NODE319X	0.87778
NODE733X	NODE632X	GENE398X	0.877383
NODE734X	GENE1804X	GENE714X	0.877341
NODE735X	NODE370X	NODE510X	0.877306
NODE736X	GENE1347X	NODE727X	0.877195
NODE737X	NODE728X	NODE710X	0.877192
NODE738X	NODE737X	GENE8X	0.896549
NODE739X	NODE292X	NODE738X	0.887638
NODE740X	GENE115X	GENE240X	0.87684
NODE741X	GENE1084X	NODE740X	0.879087
NODE742X	GENE962X	GENE1311X	0.876813
NODE743X	GENE140X	NODE636X	0.876723
NODE744X	GENE830X	GENE52X	0.876696
NODE745X	GENE953X	NODE739X	0.876432
NODE746X	NODE578X	NODE116X	0.876287
NODE747X	GENE284X	NODE746X	0.889017
NODE748X	NODE745X	NODE747X	0.882411
NODE749X	GENE9X	NODE748X	0.885562
NODE750X	NODE595X	NODE749X	0.879353
NODE751X	NODE486X	NODE713X	0.876269
NODE752X	GENE1473X	NODE751X	0.876987
NODE753X	NODE273X	GENE1073X	0.876234
NODE754X	GENE1264X	NODE753X	0.876984
NODE755X	GENE1724X	GENE227X	0.876096
NODE756X	GENE990X	GENE796X	0.876096
NODE757X	NODE712X	NODE730X	0.876075
NODE758X	NODE757X	GENE435X	0.87934
NODE759X	NODE480X	NODE758X	0.875984
NODE760X	NODE759X	GENE1770X	0.875596
NODE761X	GENE1021X	NODE648X	0.875156
NODE762X	NODE564X	NODE688X	0.875031
NODE763X	NODE699X	NODE762X	0.88591
NODE764X	GENE614X	GENE1117X	0.874988
NODE765X	NODE580X	NODE602X	0.874984
NODE766X	NODE765X	GENE1692X	0.877254
NODE767X	GENE1181X	GENE1071X	0.874967
NODE768X	GENE141X	NODE743X	0.874828
NODE769X	GENE1253X	GENE1576X	0.874821
NODE770X	GENE954X	NODE769X	0.879593
NODE771X	GENE657X	GENE336X	0.874772
NODE772X	NODE661X	NODE646X	0.87434
NODE773X	NODE772X	GENE1405X	0.876005
NODE774X	GENE72X	GENE313X	0.874216
NODE775X	NODE543X	GENE1682X	0.874187
NODE776X	GENE823X	NODE400X	0.874135
NODE777X	NODE776X	NODE617X	0.881698
NODE778X	NODE227X	GENE1159X	0.873607
NODE779X	NODE430X	NODE778X	0.895133
NODE780X	NODE779X	NODE434X	0.890955
NODE781X	GENE1747X	NODE780X	0.88297
NODE782X	NODE781X	GENE1409X	0.87498
NODE783X	GENE644X	GENE27X	0.873566
NODE784X	GENE554X	GENE1486X	0.873502
NODE785X	GENE369X	GENE1501X	0.873477
NODE786X	NODE637X	NODE687X	0.873082
NODE787X	NODE373X	NODE786X	0.877777
NODE788X	GENE845X	GENE294X	0.873062
NODE789X	NODE768X	NODE698X	0.872825
NODE790X	NODE507X	NODE789X	0.881118
NODE791X	NODE790X	NODE677X	0.880806
NODE792X	NODE782X	NODE791X	0.873449
NODE793X	GENE536X	NODE669X	0.872814
NODE794X	GENE572X	GENE251X	0.872801
NODE795X	NODE750X	GENE667X	0.872753
NODE796X	NODE734X	GENE1824X	0.872717
NODE797X	NODE674X	GENE301X	0.872704
NODE798X	NODE797X	NODE683X	0.89496
NODE799X	NODE788X	GENE1418X	0.872521
NODE800X	NODE799X	GENE233X	0.878808
NODE801X	NODE540X	NODE482X	0.872455
NODE802X	GENE153X	GENE1116X	0.872454
NODE803X	GENE724X	GENE822X	0.872329
NODE804X	GENE123X	NODE415X	0.872325
NODE805X	GENE93X	NODE451X	0.872229
NODE806X	GENE854X	GENE1823X	0.872135
NODE807X	NODE610X	GENE574X	0.872124
NODE808X	GENE258X	GENE688X	0.872052
NODE809X	NODE718X	GENE1152X	0.872048
NODE810X	NODE809X	NODE798X	0.874753
NODE811X	NODE634X	GENE1057X	0.871969
NODE812X	GENE174X	GENE1428X	0.871767
NODE813X	NODE812X	NODE766X	0.891175
NODE814X	GENE594X	GENE473X	0.871518
NODE815X	NODE626X	GENE1759X	0.871369
NODE816X	GENE16X	GENE402X	0.871148
NODE817X	GENE963X	GENE738X	0.871042
NODE818X	GENE1644X	GENE1616X	0.870946
NODE819X	NODE763X	GENE1422X	0.870911
NODE820X	NODE808X	NODE777X	0.870879
NODE821X	NODE820X	NODE810X	0.87334
NODE822X	NODE795X	NODE821X	0.882183
NODE823X	NODE562X	GENE732X	0.87062
NODE824X	GENE11X	NODE670X	0.870485
NODE825X	GENE1083X	GENE1348X	0.87048
NODE826X	GENE540X	NODE825X	0.876705
NODE827X	NODE576X	GENE1413X	0.870438
NODE828X	NODE796X	GENE641X	0.870402
NODE829X	GENE1802X	GENE467X	0.870275
NODE830X	NODE736X	NODE544X	0.870235
NODE831X	NODE830X	GENE1546X	0.871858
NODE832X	NODE831X	NODE744X	0.870326
NODE833X	GENE1356X	NODE635X	0.869873
NODE834X	GENE269X	GENE1593X	0.869692
NODE835X	NODE499X	GENE1297X	0.869493
NODE836X	NODE819X	NODE806X	0.869281
NODE837X	GENE569X	GENE386X	0.869186
NODE838X	GENE1836X	NODE773X	0.869128
NODE839X	GENE887X	NODE838X	0.869583
NODE840X	NODE755X	NODE839X	0.869502
NODE841X	NODE723X	NODE801X	0.868727
NODE842X	NODE841X	NODE822X	0.878289
NODE843X	GENE1201X	GENE454X	0.868473
NODE844X	NODE843X	NODE813X	0.88044
NODE845X	NODE186X	GENE461X	0.868464
NODE846X	NODE845X	NODE827X	0.879022
NODE847X	GENE711X	GENE1777X	0.868311
NODE848X	GENE1500X	GENE1408X	0.868271
NODE849X	GENE357X	GENE1373X	0.868089
NODE850X	NODE664X	GENE95X	0.868067
NODE851X	GENE1236X	GENE1493X	0.867959
NODE852X	GENE669X	GENE1359X	0.867944
NODE853X	NODE852X	NODE395X	0.879438
NODE854X	GENE1097X	NODE666X	0.867909
NODE855X	GENE860X	GENE511X	0.867809
NODE856X	NODE855X	GENE497X	0.876053
NODE857X	GENE945X	GENE1731X	0.867788
NODE858X	NODE252X	GENE1748X	0.867768
NODE859X	GENE1410X	NODE858X	0.868057
NODE860X	GENE286X	GENE639X	0.867612
NODE861X	GENE1697X	GENE1829X	0.86712
NODE862X	GENE490X	GENE145X	0.867021
NODE863X	GENE1182X	NODE764X	0.866811
NODE864X	GENE1462X	GENE1775X	0.866784
NODE865X	GENE825X	GENE565X	0.866606
NODE866X	NODE760X	GENE892X	0.866561
NODE867X	NODE844X	NODE770X	0.866503
NODE868X	NODE859X	NODE573X	0.866348
NODE869X	NODE805X	NODE654X	0.866163
NODE870X	NODE869X	GENE91X	0.87515
NODE871X	NODE870X	GENE647X	0.86889
NODE872X	GENE1173X	GENE543X	0.866015
NODE873X	GENE1357X	GENE579X	0.865985
NODE874X	NODE705X	GENE1225X	0.865645
NODE875X	GENE1334X	GENE373X	0.865278
NODE876X	GENE442X	GENE1261X	0.865004
NODE877X	GENE94X	NODE871X	0.864796
NODE878X	GENE1290X	NODE609X	0.864679
NODE879X	NODE851X	NODE541X	0.864612
NODE880X	NODE792X	GENE142X	0.864591
NODE881X	GENE1629X	GENE799X	0.864582
NODE882X	GENE137X	GENE749X	0.864392
NODE883X	GENE1445X	NODE756X	0.864316
NODE884X	GENE846X	GENE1704X	0.863856
NODE885X	GENE1853X	NODE884X	0.873081
NODE886X	NODE885X	NODE828X	0.876418
NODE887X	GENE1082X	NODE886X	0.887549
NODE888X	GENE1559X	NODE558X	0.863824
NODE889X	NODE888X	NODE553X	0.871106
NODE890X	GENE617X	GENE1656X	0.863436
NODE891X	GENE969X	GENE1512X	0.863306
NODE892X	NODE832X	NODE891X	0.880871
NODE893X	NODE702X	NODE836X	0.863223
NODE894X	NODE880X	GENE1011X	0.863042
NODE895X	NODE658X	GENE744X	0.862779
NODE896X	NODE25X	GENE1446X	0.862725
NODE897X	GENE200X	GENE1063X	0.862717
NODE898X	NODE675X	NODE817X	0.862713
NODE899X	GENE351X	GENE502X	0.862481
NODE900X	GENE715X	NODE876X	0.86242
NODE901X	GENE1561X	NODE867X	0.862406
NODE902X	GENE1256X	GENE640X	0.862209
NODE903X	GENE405X	GENE187X	0.862095
NODE904X	GENE955X	GENE242X	0.862092
NODE905X	GENE1213X	GENE505X	0.862088
NODE906X	NODE160X	GENE1560X	0.862079
NODE907X	NODE894X	NODE906X	0.868949
NODE908X	GENE1791X	GENE1143X	0.862078
NODE909X	NODE874X	GENE367X	0.861543
NODE910X	NODE555X	NODE909X	0.861829
NODE911X	GENE433X	GENE500X	0.861441
NODE912X	NODE850X	NODE435X	0.861067
NODE913X	NODE853X	NODE842X	0.861026
NODE914X	GENE492X	GENE1665X	0.861017
NODE915X	NODE594X	GENE168X	0.860956
NODE916X	NODE892X	GENE582X	0.860828
NODE917X	GENE382X	GENE501X	0.8606
NODE918X	GENE68X	GENE829X	0.860491
NODE919X	GENE69X	NODE918X	0.884435
NODE920X	NODE919X	GENE900X	0.873895
NODE921X	NODE920X	GENE1510X	0.866714
NODE922X	GENE1210X	NODE752X	0.859775
NODE923X	NODE848X	NODE922X	0.861247
NODE924X	GENE1681X	GENE1382X	0.859644
NODE925X	NODE833X	GENE728X	0.859355
NODE926X	NODE861X	NODE901X	0.859235
NODE927X	GENE786X	GENE1137X	0.859102
NODE928X	NODE878X	GENE896X	0.8591
NODE929X	GENE413X	GENE1271X	0.859026
NODE930X	NODE767X	NODE893X	0.858974
NODE931X	GENE876X	NODE930X	0.859181
NODE932X	GENE1077X	GENE727X	0.858892
NODE933X	NODE410X	NODE932X	0.863639
NODE934X	GENE1304X	NODE933X	0.866364
NODE935X	NODE665X	NODE934X	0.866285
NODE936X	GENE146X	GENE1227X	0.858772
NODE937X	NODE866X	NODE877X	0.858671
NODE938X	GENE909X	GENE210X	0.858631
NODE939X	GENE1654X	GENE1861X	0.858439
NODE940X	NODE923X	NODE939X	0.866683
NODE941X	GENE942X	GENE1223X	0.858327
NODE942X	GENE1517X	GENE1544X	0.858216
NODE943X	GENE468X	NODE942X	0.865717
NODE944X	GENE1345X	NODE926X	0.858135
NODE945X	NODE622X	NODE13X	0.858109
NODE946X	GENE1100X	NODE935X	0.858053
NODE947X	NODE946X	GENE430X	0.859357
NODE948X	NODE945X	GENE1520X	0.857882
NODE949X	NODE937X	GENE1751X	0.857864
NODE950X	GENE701X	NODE618X	0.857857
NODE951X	NODE950X	GENE161X	0.870898
NODE952X	GENE1288X	NODE913X	0.857767
NODE953X	GENE1387X	GENE43X	0.85739
NODE954X	GENE947X	GENE894X	0.857238
NODE955X	NODE910X	GENE1782X	0.857055
NODE956X	NODE682X	GENE1167X	0.856912
NODE957X	NODE735X	GENE1825X	0.856882
NODE958X	NODE599X	GENE143X	0.856703
NODE959X	NODE907X	NODE958X	0.861026
NODE960X	GENE1176X	NODE605X	0.856229
NODE961X	NODE732X	GENE1821X	0.856203
NODE962X	NODE961X	GENE1104X	0.85893
NODE963X	GENE842X	NODE269X	0.855972
NODE964X	NODE761X	NODE771X	0.855896
NODE965X	GENE752X	NODE964X	0.87461
NODE966X	NODE916X	NODE965X	0.871462
NODE967X	NODE966X	NODE803X	0.855872
NODE968X	NODE967X	GENE38X	0.856324
NODE969X	GENE1150X	NODE785X	0.855853
NODE970X	NODE925X	GENE811X	0.855575
NODE971X	NODE960X	GENE1054X	0.855461
NODE972X	GENE1735X	GENE1212X	0.855398
NODE973X	NODE948X	GENE834X	0.855391
NODE974X	GENE279X	GENE253X	0.855357
NODE975X	NODE6X	NODE895X	0.855203
NODE976X	NODE903X	NODE912X	0.85504
NODE977X	NODE938X	NODE976X	0.857536
NODE978X	GENE1060X	NODE589X	0.854939
NODE979X	GENE202X	NODE800X	0.854926
NODE980X	NODE3X	NODE900X	0.854902
NODE981X	GENE868X	GENE1306X	0.854874
NODE982X	GENE1206X	NODE968X	0.854807
NODE983X	GENE133X	GENE1389X	0.854598
NODE984X	GENE826X	GENE1541X	0.85431
NODE985X	NODE984X	GENE705X	0.880784
NODE986X	NODE985X	NODE924X	0.86015
NODE987X	NODE908X	NODE986X	0.858261
NODE988X	GENE1247X	NODE306X	0.854171
NODE989X	NODE982X	NODE531X	0.85412
NODE990X	NODE963X	GENE1300X	0.854008
NODE991X	NODE784X	NODE889X	0.853908
NODE992X	GENE1840X	NODE991X	0.87422
NODE993X	GENE685X	GENE696X	0.853896
NODE994X	GENE1263X	NODE43X	0.853696
NODE995X	GENE622X	NODE994X	0.881391
NODE996X	NODE995X	GENE1591X	0.876627
NODE997X	GENE406X	GENE364X	0.85364
NODE998X	NODE714X	NODE989X	0.853407
NODE999X	GENE1685X	NODE823X	0.853169
NODE1000X	NODE834X	NODE999X	0.870774
NODE1001X	GENE1741X	GENE157X	0.853079
NODE1002X	GENE1309X	GENE1068X	0.853013
NODE1003X	GENE538X	GENE1442X	0.853012
NODE1004X	GENE1200X	GENE734X	0.853005
NODE1005X	NODE959X	NODE882X	0.852923
NODE1006X	NODE914X	NODE928X	0.852857
NODE1007X	GENE1838X	NODE1006X	0.853267
NODE1008X	GENE203X	GENE1866X	0.852845
NODE1009X	GENE1292X	NODE787X	0.852799
NODE1010X	NODE998X	NODE715X	0.852794
NODE1011X	NODE940X	NODE731X	0.852715
NODE1012X	NODE902X	GENE1053X	0.852699
NODE1013X	GENE523X	GENE24X	0.852676
NODE1014X	NODE863X	NODE1013X	0.864082
NODE1015X	NODE1014X	NODE662X	0.859864
NODE1016X	NODE921X	NODE706X	0.852648
NODE1017X	GENE519X	NODE883X	0.852621
NODE1018X	NODE896X	GENE898X	0.852598
NODE1019X	NODE1018X	NODE783X	0.855714
NODE1020X	NODE955X	GENE1789X	0.852407
NODE1021X	NODE1020X	NODE1010X	0.853995
NODE1022X	GENE1715X	NODE1021X	0.853943
NODE1023X	GENE1362X	NODE721X	0.852353
NODE1024X	NODE865X	GENE1402X	0.852344
NODE1025X	NODE638X	NODE1024X	0.874299
NODE1026X	NODE1025X	NODE952X	0.852448
NODE1027X	NODE981X	NODE1009X	0.852293
NODE1028X	NODE856X	GENE504X	0.852112
NODE1029X	GENE708X	GENE327X	0.851891
NODE1030X	NODE993X	GENE1286X	0.851851
NODE1031X	NODE1030X	NODE655X	0.853237
NODE1032X	NODE873X	NODE1001X	0.851846
NODE1033X	NODE1032X	GENE156X	0.863138
NODE1034X	GENE656X	NODE862X	0.851714
NODE1035X	GENE1480X	GENE1039X	0.851637
NODE1036X	NODE1035X	GENE355X	0.853635
NODE1037X	NODE1036X	NODE996X	0.86197
NODE1038X	NODE1022X	GENE1005X	0.851609
NODE1039X	NODE1000X	GENE1163X	0.851507
NODE1040X	GENE1141X	NODE1026X	0.851486
NODE1041X	GENE124X	NODE840X	0.851437
NODE1042X	GENE1643X	NODE887X	0.851242
NODE1043X	NODE807X	NODE977X	0.851194
NODE1044X	GENE960X	GENE809X	0.85106
NODE1045X	GENE318X	NODE936X	0.851046
NODE1046X	GENE446X	NODE1045X	0.861788
NODE1047X	NODE1046X	GENE317X	0.851474
NODE1048X	NODE1042X	NODE944X	0.851003
NODE1049X	NODE1048X	GENE1170X	0.867871
NODE1050X	NODE1049X	NODE957X	0.856965
NODE1051X	NODE1050X	NODE663X	0.856765
NODE1052X	GENE1254X	GENE983X	0.850953
NODE1053X	GENE209X	GENE438X	0.850886
NODE1054X	NODE1053X	NODE978X	0.853144
NODE1055X	NODE1054X	GENE1235X	0.851727
NODE1056X	GENE785X	GENE149X	0.850654
NODE1057X	NODE366X	GENE491X	0.850614
NODE1058X	NODE774X	GENE1516X	0.850586
NODE1059X	NODE532X	NODE1058X	0.86159
NODE1060X	GENE1506X	NODE1059X	0.859972
NODE1061X	GENE73X	NODE1060X	0.852234
NODE1062X	NODE181X	NODE949X	0.850578
NODE1063X	GENE1623X	GENE1355X	0.850384
NODE1064X	GENE1059X	NODE953X	0.850266
NODE1065X	NODE741X	GENE1055X	0.85023
NODE1066X	NODE1065X	GENE769X	0.855671
NODE1067X	NODE711X	GENE1514X	0.850022
NODE1068X	GENE71X	GENE391X	0.850007
NODE1069X	GENE1322X	NODE563X	0.849759
NODE1070X	NODE596X	GENE262X	0.849649
NODE1071X	GENE1648X	GENE1007X	0.849548
NODE1072X	GENE1315X	NODE943X	0.849384
NODE1073X	GENE445X	GENE832X	0.849341
NODE1074X	NODE929X	NODE1040X	0.84903
NODE1075X	GENE537X	NODE824X	0.849018
NODE1076X	NODE7X	GENE107X	0.848915
NODE1077X	GENE982X	NODE1070X	0.848805
NODE1078X	GENE743X	GENE1414X	0.848729
NODE1079X	GENE1536X	GENE1820X	0.848692
NODE1080X	NODE931X	GENE1257X	0.84829
NODE1081X	GENE679X	GENE1740X	0.848056
NODE1082X	GENE144X	NODE1081X	0.848421
NODE1083X	NODE1023X	GENE1503X	0.848044
NODE1084X	GENE1662X	NODE1005X	0.847795
NODE1085X	GENE966X	NODE846X	0.847682
NODE1086X	NODE1079X	NODE1080X	0.847414
NODE1087X	NODE1075X	GENE469X	0.847294
NODE1088X	NODE1087X	NODE1043X	0.858464
NODE1089X	GENE1185X	NODE704X	0.847149
NODE1090X	GENE1440X	NODE1089X	0.852786
NODE1091X	GENE999X	GENE268X	0.847052
NODE1092X	NODE1091X	GENE1557X	0.854038
NODE1093X	GENE885X	GENE1139X	0.84703
NODE1094X	GENE224X	GENE305X	0.846834
NODE1095X	NODE1004X	GENE1749X	0.846747
NODE1096X	NODE1095X	NODE1092X	0.867862
NODE1097X	NODE1096X	GENE1702X	0.848423
NODE1098X	GENE105X	GENE1164X	0.846628
NODE1099X	GENE1378X	NODE1041X	0.846585
NODE1100X	NODE1086X	NODE695X	0.84658
NODE1101X	NODE1100X	NODE1083X	0.847552
NODE1102X	GENE1688X	GENE273X	0.846537
NODE1103X	GENE1326X	NODE872X	0.846503
NODE1104X	GENE787X	GENE1796X	0.84644
NODE1105X	NODE811X	NODE716X	0.846407
NODE1106X	NODE1019X	GENE346X	0.846386
NODE1107X	GENE1575X	GENE869X	0.846203
NODE1108X	GENE1785X	NODE898X	0.84594
NODE1109X	NODE1108X	NODE904X	0.849479
NODE1110X	GENE1419X	GENE790X	0.845733
NODE1111X	NODE1055X	GENE226X	0.84532
NODE1112X	NODE857X	NODE1002X	0.845273
NODE1113X	NODE117X	NODE1112X	0.856664
NODE1114X	GENE1102X	NODE1090X	0.845222
NODE1115X	GENE603X	GENE590X	0.845058
NODE1116X	GENE1056X	GENE636X	0.844937
NODE1117X	NODE1038X	GENE1207X	0.844221
NODE1118X	NODE1117X	GENE798X	0.844507
NODE1119X	GENE840X	GENE1328X	0.843986
NODE1120X	GENE781X	NODE754X	0.843946
NODE1121X	GENE1018X	GENE298X	0.843845
NODE1122X	NODE1069X	NODE1067X	0.843777
NODE1123X	NODE1110X	NODE1122X	0.845477
NODE1124X	GENE250X	GENE1608X	0.843711
NODE1125X	NODE1066X	GENE939X	0.843342
NODE1126X	GENE328X	GENE434X	0.842643
NODE1127X	NODE979X	NODE1007X	0.842596
NODE1128X	NODE1127X	NODE973X	0.861847
NODE1129X	NODE1128X	NODE1118X	0.874788
NODE1130X	GENE557X	NODE1084X	0.842568
NODE1131X	NODE975X	GENE943X	0.842557
NODE1132X	GENE499X	GENE477X	0.842501
NODE1133X	GENE967X	GENE1222X	0.842476
NODE1134X	NODE1121X	NODE1093X	0.842373
NODE1135X	GENE482X	GENE77X	0.842367
NODE1136X	NODE864X	GENE310X	0.842347
NODE1137X	GENE340X	NODE1062X	0.842163
NODE1138X	GENE1390X	NODE1097X	0.842117
NODE1139X	NODE987X	NODE1138X	0.844821
NODE1140X	GENE924X	GENE81X	0.842114
NODE1141X	NODE829X	GENE663X	0.84196
NODE1142X	NODE1011X	NODE1141X	0.849086
NODE1143X	GENE1178X	NODE1052X	0.841518
NODE1144X	GENE1346X	NODE970X	0.841338
NODE1145X	GENE757X	NODE1144X	0.847906
NODE1146X	NODE371X	NODE854X	0.841334
NODE1147X	GENE82X	GENE652X	0.84133
NODE1148X	NODE1147X	NODE1088X	0.843717
NODE1149X	GENE471X	GENE1168X	0.841262
NODE1150X	NODE1149X	NODE724X	0.856467
NODE1151X	NODE1027X	NODE868X	0.841243
NODE1152X	NODE1151X	NODE1114X	0.844056
NODE1153X	GENE31X	NODE1152X	0.855257
NODE1154X	NODE947X	GENE1637X	0.841238
NODE1155X	GENE478X	NODE1130X	0.841125
NODE1156X	NODE775X	NODE1034X	0.840954
NODE1157X	NODE1047X	NODE1156X	0.850202
NODE1158X	NODE1157X	NODE969X	0.846257
NODE1159X	NODE1125X	GENE1451X	0.840892
NODE1160X	NODE1159X	GENE401X	0.844416
NODE1161X	NODE1160X	GENE1189X	0.842517
NODE1162X	NODE1031X	NODE1051X	0.840884
NODE1163X	GENE307X	GENE1708X	0.840858
NODE1164X	NODE1163X	NODE1072X	0.847729
NODE1165X	NODE990X	NODE1164X	0.845924
NODE1166X	GENE459X	NODE1165X	0.846911
NODE1167X	GENE601X	NODE1166X	0.846823
NODE1168X	GENE698X	GENE986X	0.840725
NODE1169X	NODE428X	GENE534X	0.840687
NODE1170X	NODE1137X	NODE1169X	0.858803
NODE1171X	NODE676X	NODE1162X	0.840474
NODE1172X	GENE51X	NODE1129X	0.840281
NODE1173X	GENE859X	GENE1010X	0.840108
NODE1174X	GENE997X	GENE169X	0.840095
NODE1175X	NODE1113X	NODE1148X	0.839482
NODE1176X	NODE911X	NODE1175X	0.84422
NODE1177X	NODE1056X	GENE464X	0.839481
NODE1178X	GENE1384X	NODE1033X	0.839422
NODE1179X	NODE1123X	GENE399X	0.839379
NODE1180X	GENE1158X	GENE1107X	0.839224
NODE1181X	GENE812X	NODE1136X	0.839101
NODE1182X	NODE1153X	GENE843X	0.839098
NODE1183X	NODE1182X	NODE818X	0.841482
NODE1184X	GENE1151X	GENE331X	0.838872
NODE1185X	GENE306X	NODE1184X	0.862309
NODE1186X	NODE905X	NODE1185X	0.841941
NODE1187X	NODE1186X	GENE576X	0.867584
NODE1188X	NODE733X	NODE1178X	0.838789
NODE1189X	GENE289X	GENE1075X	0.838749
NODE1190X	GENE453X	GENE463X	0.83873
NODE1191X	NODE1190X	GENE1377X	0.846013
NODE1192X	NODE1191X	GENE1157X	0.864908
NODE1193X	NODE1192X	GENE1233X	0.852285
NODE1194X	GENE690X	NODE1193X	0.847058
NODE1195X	GENE265X	NODE1074X	0.838437
NODE1196X	GENE1621X	NODE1195X	0.838613
NODE1197X	GENE929X	NODE1134X	0.838313
NODE1198X	GENE315X	NODE1197X	0.851298
NODE1199X	NODE1170X	NODE1198X	0.842134
NODE1200X	NODE1199X	GENE555X	0.840805
NODE1201X	NODE1200X	GENE416X	0.838758
NODE1202X	NODE1082X	GENE1569X	0.838154
NODE1203X	NODE1202X	NODE1155X	0.852794
NODE1204X	GENE1295X	NODE1203X	0.84048
NODE1205X	GENE606X	NODE1196X	0.837615
NODE1206X	NODE550X	NODE577X	0.837182
NODE1207X	GENE1406X	NODE1206X	0.852757
NODE1208X	NODE1207X	NODE988X	0.83744
NODE1209X	NODE1057X	GENE1668X	0.837047
NODE1210X	GENE1X	GENE996X	0.836919
NODE1211X	NODE1172X	NODE1078X	0.836704
NODE1212X	GENE266X	GENE304X	0.836473
NODE1213X	GENE1186X	NODE1115X	0.836296
NODE1214X	NODE815X	NODE1213X	0.854554
NODE1215X	GENE1396X	NODE1214X	0.845728
NODE1216X	GENE871X	NODE1099X	0.836229
NODE1217X	GENE431X	GENE1112X	0.836125
NODE1218X	GENE810X	GENE14X	0.835968
NODE1219X	NODE1039X	NODE917X	0.835802
NODE1220X	NODE1037X	GENE1811X	0.835762
NODE1221X	GENE552X	GENE1538X	0.835673
NODE1222X	GENE974X	GENE774X	0.835482
NODE1223X	NODE804X	NODE1215X	0.835394
NODE1224X	GENE547X	NODE951X	0.835297
NODE1225X	NODE1221X	NODE1224X	0.841017
NODE1226X	NODE452X	NODE1105X	0.834914
NODE1227X	NODE1201X	GENE835X	0.834896
NODE1228X	GENE180X	NODE860X	0.834871
NODE1229X	NODE1228X	NODE1204X	0.846862
NODE1230X	GENE694X	NODE1229X	0.838446
NODE1231X	GENE480X	GENE1614X	0.834749
NODE1232X	NODE1231X	GENE1307X	0.835106
NODE1233X	NODE826X	NODE1205X	0.834524
NODE1234X	GENE516X	NODE1176X	0.834458
NODE1235X	NODE1161X	NODE1077X	0.834435
NODE1236X	GENE127X	NODE1216X	0.834232
NODE1237X	GENE299X	GENE248X	0.834197
NODE1238X	NODE794X	NODE1230X	0.834093
NODE1239X	GENE1310X	GENE1330X	0.834086
NODE1240X	NODE1167X	NODE1239X	0.855499
NODE1241X	GENE377X	NODE1158X	0.833973
NODE1242X	NODE1212X	NODE1211X	0.833862
NODE1243X	NODE1143X	NODE1145X	0.833809
NODE1244X	NODE1243X	NODE1017X	0.839134
NODE1245X	NODE1238X	NODE1244X	0.852537
NODE1246X	GENE515X	NODE1016X	0.833667
NODE1247X	NODE1246X	GENE214X	0.833595
NODE1248X	GENE1052X	GENE221X	0.833568
NODE1249X	NODE983X	GENE1015X	0.833426
NODE1250X	NODE1249X	NODE1142X	0.856309
NODE1251X	NODE1102X	GENE1852X	0.833195
NODE1252X	NODE1227X	GENE1183X	0.833164
NODE1253X	GENE735X	NODE1171X	0.832842
NODE1254X	NODE1242X	GENE1022X	0.832837
NODE1255X	NODE802X	GENE593X	0.832658
NODE1256X	NODE20X	NODE565X	0.832534
NODE1257X	NODE1256X	GENE612X	0.846724
NODE1258X	NODE1257X	NODE1250X	0.843856
NODE1259X	GENE874X	NODE1219X	0.832478
NODE1260X	NODE1259X	NODE1183X	0.83549
NODE1261X	GENE670X	NODE1179X	0.832388
NODE1262X	NODE1187X	GENE722X	0.83237
NODE1263X	NODE1131X	NODE1234X	0.83232
NODE1264X	GENE1818X	GENE184X	0.83219
NODE1265X	GENE833X	NODE1254X	0.831837
NODE1266X	GENE1136X	GENE1714X	0.831775
NODE1267X	GENE604X	GENE1590X	0.831668
NODE1268X	NODE1265X	NODE1267X	0.857454
NODE1269X	NODE954X	GENE1472X	0.831486
NODE1270X	GENE1423X	GENE542X	0.831341
NODE1271X	NODE1268X	NODE1217X	0.831192
NODE1272X	NODE1271X	GENE41X	0.831479
NODE1273X	GENE1388X	NODE1252X	0.83114
NODE1274X	GENE988X	GENE40X	0.831023
NODE1275X	GENE280X	NODE1236X	0.830824
NODE1276X	NODE1269X	NODE1119X	0.830654
NODE1277X	NODE1109X	NODE1276X	0.857122
NODE1278X	NODE1277X	NODE1064X	0.845027
NODE1279X	NODE1154X	NODE1278X	0.860113
NODE1280X	NODE1279X	GENE243X	0.832744
NODE1281X	GENE379X	GENE758X	0.830274
NODE1282X	GENE514X	NODE897X	0.830273
NODE1283X	GENE748X	GENE44X	0.830138
NODE1284X	NODE974X	NODE1111X	0.83008
NODE1285X	GENE147X	NODE1241X	0.829791
NODE1286X	GENE1020X	GENE80X	0.829518
NODE1287X	NODE1233X	NODE534X	0.829451
NODE1288X	GENE99X	GENE1723X	0.82883
NODE1289X	GENE763X	GENE414X	0.828818
NODE1290X	NODE835X	NODE1275X	0.828769
NODE1291X	NODE816X	NODE1120X	0.828731
NODE1292X	NODE1168X	NODE1291X	0.844034
NODE1293X	GENE1578X	GENE121X	0.828691
NODE1294X	GENE1041X	NODE1139X	0.828661
NODE1295X	NODE1280X	NODE1294X	0.830259
NODE1296X	NODE1146X	NODE1295X	0.846233
NODE1297X	NODE1296X	GENE1523X	0.835247
NODE1298X	NODE1297X	NODE1248X	0.834798
NODE1299X	GENE525X	GENE655X	0.828426
NODE1300X	NODE962X	GENE1155X	0.828216
NODE1301X	GENE563X	GENE631X	0.828085
NODE1302X	GENE1205X	NODE1301X	0.837837
NODE1303X	GENE424X	NODE1266X	0.828014
NODE1304X	NODE742X	GENE648X	0.82793
NODE1305X	NODE1304X	NODE1085X	0.841752
NODE1306X	NODE296X	NODE1251X	0.827625
NODE1307X	NODE1174X	GENE120X	0.827253
NODE1308X	NODE1284X	GENE443X	0.827178
NODE1309X	GENE425X	GENE385X	0.827038
NODE1310X	NODE1272X	NODE1262X	0.826978
NODE1311X	GENE223X	GENE225X	0.826591
NODE1312X	NODE956X	NODE1311X	0.838809
NODE1313X	NODE1312X	GENE238X	0.836959
NODE1314X	NODE1313X	GENE371X	0.826852
NODE1315X	GENE295X	NODE1273X	0.826348
NODE1316X	GENE1601X	NODE1253X	0.826272
NODE1317X	GENE620X	GENE1718X	0.82605
NODE1318X	NODE1317X	NODE1290X	0.832964
NODE1319X	GENE907X	GENE1475X	0.825731
NODE1320X	NODE1261X	NODE1319X	0.832557
NODE1321X	NODE1320X	NODE1008X	0.826857
NODE1322X	GENE1691X	GENE517X	0.825389
NODE1323X	NODE1003X	GENE886X	0.824896
NODE1324X	GENE844X	NODE915X	0.824589
NODE1325X	NODE1324X	NODE879X	0.852214
NODE1326X	NODE1325X	NODE1222X	0.827174
NODE1327X	NODE1326X	NODE1316X	0.832081
NODE1328X	NODE217X	NODE1327X	0.826029
NODE1329X	GENE487X	GENE198X	0.824483
NODE1330X	NODE1329X	GENE375X	0.851966
NODE1331X	GENE527X	NODE1310X	0.823885
NODE1332X	GENE739X	NODE1225X	0.823816
NODE1333X	GENE427X	NODE1328X	0.823755
NODE1334X	NODE1281X	NODE992X	0.823714
NODE1335X	NODE1245X	GENE1737X	0.823648
NODE1336X	GENE403X	GENE1259X	0.823469
NODE1337X	NODE28X	GENE128X	0.82325
NODE1338X	GENE879X	NODE1337X	0.834626
NODE1339X	GENE977X	NODE1223X	0.823026
NODE1340X	NODE456X	NODE668X	0.822925
NODE1341X	NODE1101X	GENE841X	0.82289
NODE1342X	NODE185X	NODE1188X	0.822598
NODE1343X	NODE1226X	GENE247X	0.822511
NODE1344X	NODE1237X	GENE695X	0.822144
NODE1345X	NODE1300X	GENE380X	0.821635
NODE1346X	GENE642X	GENE4X	0.821273
NODE1347X	NODE1287X	NODE1344X	0.821169
NODE1348X	NODE1260X	GENE1380X	0.821164
NODE1349X	NODE1285X	NODE1335X	0.821074
NODE1350X	NODE1349X	NODE1181X	0.832388
NODE1351X	GENE1220X	NODE1341X	0.820803
NODE1352X	GENE559X	NODE1331X	0.82068
NODE1353X	NODE1315X	GENE1485X	0.82025
NODE1354X	GENE864X	NODE1346X	0.820096
NODE1355X	NODE1264X	NODE1318X	0.820014
NODE1356X	GENE151X	GENE211X	0.819419
NODE1357X	GENE342X	NODE1345X	0.818912
NODE1358X	NODE793X	NODE1334X	0.818835
NODE1359X	NODE1263X	GENE495X	0.818594
NODE1360X	GENE1125X	GENE1606X	0.818311
NODE1361X	NODE1360X	NODE1353X	0.843242
NODE1362X	NODE1298X	GENE42X	0.818133
NODE1363X	GENE66X	GENE362X	0.817631
NODE1364X	GENE1696X	NODE1363X	0.821003
NODE1365X	NODE1063X	NODE1362X	0.81747
NODE1366X	GENE37X	GENE1494X	0.817447
NODE1367X	NODE1348X	NODE1366X	0.826063
NODE1368X	GENE1467X	GENE821X	0.817406
NODE1369X	GENE1404X	GENE801X	0.817035
NODE1370X	GENE932X	NODE1361X	0.81697
NODE1371X	GENE191X	NODE1370X	0.817147
NODE1372X	NODE1132X	NODE1352X	0.816909
NODE1373X	GENE1743X	GENE693X	0.816439
NODE1374X	NODE1365X	GENE1340X	0.815966
NODE1375X	GENE183X	GENE770X	0.81589
NODE1376X	NODE1240X	NODE1208X	0.81588
NODE1377X	GENE1481X	NODE1376X	0.840426
NODE1378X	GENE74X	NODE1377X	0.834517
NODE1379X	NODE1314X	GENE539X	0.815807
NODE1380X	GENE312X	NODE980X	0.815726
NODE1381X	NODE1380X	NODE1340X	0.828435
NODE1382X	NODE1381X	GENE1497X	0.84119
NODE1383X	NODE1382X	GENE1398X	0.840207
NODE1384X	GENE906X	NODE1383X	0.819445
NODE1385X	GENE927X	NODE1333X	0.815645
NODE1386X	NODE1347X	NODE890X	0.815502
NODE1387X	NODE1322X	GENE194X	0.815421
NODE1388X	NODE1387X	NODE1385X	0.825009
NODE1389X	NODE1189X	NODE1140X	0.815354
NODE1390X	NODE1359X	NODE1389X	0.840284
NODE1391X	NODE1390X	NODE1116X	0.818572
NODE1392X	NODE1126X	GENE609X	0.814985
NODE1393X	GENE1452X	GENE1566X	0.814945
NODE1394X	GENE1764X	NODE1321X	0.814664
NODE1395X	GENE440X	GENE1368X	0.814633
NODE1396X	NODE1332X	NODE1343X	0.814443
NODE1397X	GENE1033X	NODE1305X	0.814439
NODE1398X	NODE1358X	NODE1015X	0.814126
NODE1399X	NODE1336X	GENE1717X	0.814067
NODE1400X	NODE1098X	NODE1394X	0.814033
NODE1401X	GENE1092X	GENE323X	0.813159
NODE1402X	GENE615X	GENE148X	0.812899
NODE1403X	GENE444X	NODE814X	0.812727
NODE1404X	NODE1403X	NODE941X	0.819976
NODE1405X	NODE1270X	GENE976X	0.812225
NODE1406X	NODE1405X	GENE1766X	0.816152
NODE1407X	NODE1194X	NODE1386X	0.812169
NODE1408X	NODE1407X	NODE1404X	0.814732
NODE1409X	NODE1308X	NODE1408X	0.813929
NODE1410X	NODE1355X	NODE1339X	0.812009
NODE1411X	NODE1410X	GENE1625X	0.820332
NODE1412X	NODE1374X	NODE1367X	0.812002
NODE1413X	NODE1150X	NODE1412X	0.842353
NODE1414X	NODE1372X	NODE1413X	0.840052
NODE1415X	NODE1414X	NODE1373X	0.820004
NODE1416X	NODE1415X	NODE1364X	0.814943
NODE1417X	NODE1416X	GENE1622X	0.813574
NODE1418X	NODE1044X	NODE1417X	0.81247
NODE1419X	GENE12X	NODE1391X	0.811999
NODE1420X	NODE1061X	NODE1369X	0.811933
NODE1421X	NODE1420X	NODE1107X	0.818804
NODE1422X	NODE495X	GENE632X	0.811642
NODE1423X	NODE1351X	GENE338X	0.811635
NODE1424X	GENE1756X	NODE1393X	0.81132
NODE1425X	NODE1388X	NODE1424X	0.834222
NODE1426X	GENE486X	NODE1371X	0.811163
NODE1427X	GENE719X	GENE409X	0.810692
NODE1428X	NODE1209X	GENE410X	0.810177
NODE1429X	GENE1369X	NODE1307X	0.809962
NODE1430X	NODE971X	GENE204X	0.808298
NODE1431X	NODE1397X	NODE899X	0.808177
NODE1432X	GENE1343X	GENE222X	0.8081
NODE1433X	NODE1431X	NODE997X	0.807175
NODE1434X	NODE1433X	GENE246X	0.808868
NODE1435X	NODE12X	GENE455X	0.806953
NODE1436X	NODE1426X	NODE1435X	0.817283
NODE1437X	GENE558X	GENE316X	0.806938
NODE1438X	NODE1437X	GENE1064X	0.834402
NODE1439X	GENE160X	GENE159X	0.806729
NODE1440X	NODE1282X	GENE753X	0.806718
NODE1441X	NODE1350X	GENE1700X	0.806475
NODE1442X	GENE106X	GENE1609X	0.806357
NODE1443X	NODE1430X	GENE1000X	0.806107
NODE1444X	NODE1398X	NODE1443X	0.82128
NODE1445X	NODE1444X	NODE1247X	0.816072
NODE1446X	GENE817X	NODE1445X	0.811817
NODE1447X	GENE322X	NODE1409X	0.80526
NODE1448X	NODE647X	NODE1384X	0.805216
NODE1449X	NODE1232X	NODE1218X	0.805193
NODE1450X	NODE1446X	NODE1449X	0.810307
NODE1451X	NODE1012X	GENE1374X	0.805145
NODE1452X	GENE432X	GENE1434X	0.805118
NODE1453X	NODE1441X	GENE777X	0.80428
NODE1454X	GENE458X	NODE1411X	0.804187
NODE1455X	NODE1447X	GENE236X	0.803533
NODE1456X	GENE985X	NODE1354X	0.802435
NODE1457X	GENE737X	GENE281X	0.801594
NODE1458X	GENE683X	GENE1074X	0.801176
NODE1459X	GENE658X	GENE1411X	0.801019
NODE1460X	NODE1418X	NODE1459X	0.806098
NODE1461X	GENE79X	GENE994X	0.800931
NODE1462X	NODE1461X	NODE1286X	0.802651
NODE1463X	GENE775X	NODE1071X	0.800739
NODE1464X	NODE1425X	NODE1463X	0.835052
NODE1465X	NODE1356X	GENE358X	0.800716
NODE1466X	NODE1465X	GENE855X	0.805248
NODE1467X	NODE1419X	NODE1436X	0.800579
NODE1468X	NODE1400X	GENE730X	0.799668
NODE1469X	GENE1556X	NODE1454X	0.799542
NODE1470X	NODE1274X	NODE1330X	0.799165
NODE1471X	NODE1470X	NODE1375X	0.829228
NODE1472X	GENE964X	NODE1471X	0.809231
NODE1473X	NODE1180X	GENE1188X	0.799066
NODE1474X	NODE1460X	NODE1473X	0.806323
NODE1475X	NODE1423X	GENE344X	0.798888
NODE1476X	NODE1467X	GENE638X	0.798835
NODE1477X	NODE458X	GENE390X	0.798719
NODE1478X	NODE1302X	NODE1477X	0.810971
NODE1479X	GENE910X	GENE368X	0.798698
NODE1480X	NODE1479X	NODE1469X	0.79983
NODE1481X	GENE1778X	NODE1235X	0.798009
NODE1482X	NODE1462X	GENE1680X	0.79798
NODE1483X	NODE1482X	NODE837X	0.806575
NODE1484X	NODE1448X	GENE1333X	0.79795
NODE1485X	NODE1438X	GENE1204X	0.797336
NODE1486X	NODE1485X	NODE1029X	0.798387
NODE1487X	GENE1285X	NODE1476X	0.797057
NODE1488X	GENE300X	NODE1402X	0.797052
NODE1489X	NODE1472X	GENE189X	0.796812
NODE1490X	NODE1489X	NODE1135X	0.805975
NODE1491X	NODE1490X	NODE1474X	0.800103
NODE1492X	NODE1491X	GENE713X	0.797612
NODE1493X	NODE1427X	NODE1106X	0.79651
NODE1494X	NODE1299X	NODE1493X	0.79727
NODE1495X	GENE1215X	NODE1450X	0.796335
NODE1496X	NODE1464X	GENE1645X	0.796123
NODE1497X	GENE1128X	NODE1399X	0.796095
NODE1498X	GENE1009X	GENE848X	0.795989
NODE1499X	GENE917X	GENE720X	0.795763
NODE1500X	GENE1335X	GENE1441X	0.79574
NODE1501X	NODE1492X	NODE1494X	0.795246
NODE1502X	GENE1191X	NODE1496X	0.795223
NODE1503X	NODE1395X	NODE1076X	0.79511
NODE1504X	GENE878X	NODE1283X	0.79503
NODE1505X	NODE1452X	NODE1502X	0.794942
NODE1506X	GENE96X	GENE1111X	0.794838
NODE1507X	NODE1506X	GENE1066X	0.798814
NODE1508X	NODE1505X	GENE665X	0.794741
NODE1509X	GENE680X	GENE108X	0.794601
NODE1510X	NODE1455X	NODE1124X	0.794527
NODE1511X	NODE1303X	GENE1415X	0.793936
NODE1512X	NODE1220X	GENE1202X	0.793663
NODE1513X	GENE192X	NODE1456X	0.792849
NODE1514X	GENE674X	NODE1508X	0.792324
NODE1515X	GENE838X	GENE308X	0.792209
NODE1516X	GENE1854X	NODE1514X	0.79213
NODE1517X	NODE1483X	NODE1487X	0.792118
NODE1518X	GENE806X	NODE1510X	0.791384
NODE1519X	NODE1396X	GENE918X	0.791269
NODE1520X	NODE1513X	GENE1757X	0.790895
NODE1521X	GENE767X	NODE1501X	0.790848
NODE1522X	NODE1428X	GENE1145X	0.790811
NODE1523X	NODE1421X	GENE70X	0.790486
NODE1524X	NODE1523X	NODE1406X	0.792721
NODE1525X	GENE666X	GENE793X	0.790059
NODE1526X	NODE1525X	NODE1133X	0.79073
NODE1527X	NODE1526X	NODE1507X	0.803058
NODE1528X	NODE1453X	GENE686X	0.789693
NODE1529X	NODE1258X	GENE1260X	0.789624
NODE1530X	NODE123X	GENE1069X	0.789216
NODE1531X	GENE261X	GENE710X	0.78877
NODE1532X	GENE1869X	NODE1255X	0.78877
NODE1533X	NODE1478X	NODE1173X	0.788455
NODE1534X	NODE1528X	GENE1115X	0.787207
NODE1535X	NODE1500X	GENE1671X	0.786818
NODE1536X	NODE1535X	GENE131X	0.791846
NODE1537X	NODE1534X	NODE849X	0.786816
NODE1538X	GENE791X	GENE293X	0.786242
NODE1539X	NODE1521X	GENE578X	0.786171
NODE1540X	NODE1503X	NODE881X	0.78602
NODE1541X	NODE1540X	NODE1509X	0.787504
NODE1542X	NODE1541X	NODE1306X	0.787367
NODE1543X	NODE1542X	NODE1475X	0.808752
NODE1544X	NODE1543X	NODE1468X	0.79865
NODE1545X	NODE1544X	NODE1481X	0.804821
NODE1546X	NODE571X	NODE1545X	0.794173
NODE1547X	GENE1332X	GENE296X	0.785444
NODE1548X	NODE1516X	NODE1547X	0.785849
NODE1549X	GENE361X	GENE607X	0.785137
NODE1550X	NODE1028X	NODE1549X	0.794021
NODE1551X	NODE1550X	GENE213X	0.797844
NODE1552X	NODE1517X	GENE903X	0.785064
NODE1553X	NODE1539X	GENE952X	0.784949
NODE1554X	GENE1612X	NODE1548X	0.784164
NODE1555X	GENE839X	NODE1434X	0.783825
NODE1556X	NODE1537X	GENE136X	0.783434
NODE1557X	GENE1338X	GENE634X	0.783314
NODE1558X	NODE1342X	GENE904X	0.782504
NODE1559X	NODE1553X	GENE548X	0.782409
NODE1560X	GENE1810X	GENE570X	0.782197
NODE1561X	NODE1560X	NODE1554X	0.798543
NODE1562X	GENE1313X	NODE1561X	0.782576
NODE1563X	GENE450X	NODE1518X	0.782165
NODE1564X	GENE1156X	NODE1562X	0.781844
NODE1565X	GENE1786X	NODE1378X	0.781738
NODE1566X	GENE1294X	GENE779X	0.781711
NODE1567X	NODE1524X	NODE1068X	0.781681
NODE1568X	NODE1497X	NODE875X	0.781674
NODE1569X	GENE1542X	GENE1265X	0.781548
NODE1570X	NODE1480X	GENE508X	0.78147
NODE1571X	GENE345X	GENE1177X	0.78143
NODE1572X	NODE1571X	GENE1403X	0.785098
NODE1573X	NODE1552X	NODE1572X	0.787957
NODE1574X	NODE1570X	GENE1045X	0.781039
NODE1575X	NODE1379X	NODE1533X	0.780969
NODE1576X	GENE175X	NODE1575X	0.814836
NODE1577X	NODE1292X	NODE1563X	0.780791
NODE1578X	GENE528X	NODE1177X	0.780586
NODE1579X	GENE580X	NODE1578X	0.781632
NODE1580X	GENE659X	NODE1529X	0.780484
NODE1581X	NODE1495X	GENE1044X	0.780469
NODE1582X	GENE26X	GENE1049X	0.780161
NODE1583X	NODE1582X	NODE1559X	0.816994
NODE1584X	NODE1579X	NODE1488X	0.780138
NODE1585X	GENE807X	NODE1584X	0.794284
NODE1586X	GENE1169X	GENE117X	0.779856
NODE1587X	NODE1556X	GENE1291X	0.779723
NODE1588X	NODE1585X	GENE836X	0.779319
NODE1589X	NODE1073X	GENE283X	0.779044
NODE1590X	NODE1573X	NODE1522X	0.779022
NODE1591X	NODE1519X	GENE1250X	0.778874
NODE1592X	GENE311X	NODE1574X	0.778847
NODE1593X	NODE1309X	GENE408X	0.778756
NODE1594X	NODE1590X	GENE535X	0.778336
NODE1595X	NODE11X	NODE1392X	0.778192
NODE1596X	NODE1576X	GENE1003X	0.77794
NODE1597X	NODE1596X	NODE1511X	0.780815
NODE1598X	GENE18X	GENE366X	0.777177
NODE1599X	NODE1567X	NODE1577X	0.776845
NODE1600X	NODE1338X	NODE1592X	0.775691
NODE1601X	NODE1565X	NODE1432X	0.774993
NODE1602X	NODE1589X	GENE407X	0.774869
NODE1603X	NODE1600X	GENE522X	0.773861
NODE1604X	GENE678X	NODE1499X	0.773752
NODE1605X	NODE1603X	GENE1317X	0.773258
NODE1606X	NODE1583X	GENE498X	0.772694
NODE1607X	NODE1606X	GENE494X	0.772903
NODE1608X	NODE1289X	GENE573X	0.772653
NODE1609X	NODE1601X	GENE356X	0.772499
NODE1610X	GENE1364X	NODE1599X	0.772161
NODE1611X	NODE1580X	GENE1325X	0.772122
NODE1612X	GENE1276X	NODE1429X	0.771374
NODE1613X	GENE1678X	GENE257X	0.770968
NODE1614X	GENE1583X	NODE1613X	0.791111
NODE1615X	GENE1080X	GENE415X	0.770549
NODE1616X	GENE167X	NODE1564X	0.770151
NODE1617X	GENE135X	NODE1587X	0.769969
NODE1618X	GENE619X	GENE1650X	0.769625
NODE1619X	GENE165X	NODE8X	0.769247
NODE1620X	GENE1865X	GENE973X	0.768513
NODE1621X	GENE457X	NODE1616X	0.768062
NODE1622X	NODE1532X	GENE1620X	0.767837
NODE1623X	NODE1442X	NODE1357X	0.767785
NODE1624X	NODE1605X	NODE1623X	0.776238
NODE1625X	NODE1527X	GENE1029X	0.767741
NODE1626X	GENE1133X	NODE1625X	0.773748
NODE1627X	GENE944X	NODE1626X	0.78111
NODE1628X	GENE199X	NODE1588X	0.767448
NODE1629X	GENE602X	GENE789X	0.766165
NODE1630X	GENE234X	GENE1105X	0.765571
NODE1631X	GENE1479X	NODE1504X	0.76549
NODE1632X	GENE804X	NODE1451X	0.764996
NODE1633X	NODE1368X	GENE166X	0.764856
NODE1634X	GENE1027X	NODE1621X	0.764788
NODE1635X	NODE1558X	NODE1632X	0.764674
NODE1636X	GENE260X	NODE1581X	0.764095
NODE1637X	NODE1609X	GENE568X	0.763812
NODE1638X	NODE1591X	NODE1439X	0.763451
NODE1639X	GENE1147X	NODE1607X	0.763315
NODE1640X	GENE1129X	GENE360X	0.762882
NODE1641X	GENE285X	NODE1531X	0.762812
NODE1642X	GENE1474X	NODE1641X	0.777994
NODE1643X	NODE1642X	GENE884X	0.784807
NODE1644X	NODE1639X	NODE1643X	0.785469
NODE1645X	GENE1221X	GENE0X	0.762691
NODE1646X	NODE1612X	NODE1458X	0.762414
NODE1647X	NODE1594X	GENE98X	0.761985
NODE1648X	GENE97X	GENE456X	0.760709
NODE1649X	NODE1647X	NODE1648X	0.779099
NODE1650X	NODE1636X	GENE961X	0.760539
NODE1651X	GENE762X	NODE1512X	0.760509
NODE1652X	GENE378X	NODE1634X	0.760508
NODE1653X	NODE1624X	GENE393X	0.760171
NODE1654X	GENE616X	NODE722X	0.759562
NODE1655X	NODE1610X	NODE1627X	0.759368
NODE1656X	GENE1412X	GENE372X	0.759305
NODE1657X	NODE1655X	NODE1656X	0.759333
NODE1658X	GENE217X	GENE1028X	0.759228
NODE1659X	GENE1218X	GENE1677X	0.759009
NODE1660X	GENE949X	NODE1638X	0.758856
NODE1661X	NODE1649X	NODE1440X	0.757867
NODE1662X	GENE1341X	GENE1597X	0.757549
NODE1663X	NODE1662X	GENE119X	0.777794
NODE1664X	NODE1611X	GENE635X	0.757509
NODE1665X	NODE1650X	NODE1644X	0.756666
NODE1666X	GENE154X	NODE347X	0.756638
NODE1667X	NODE1323X	NODE1604X	0.756493
NODE1668X	GENE890X	GENE485X	0.756073
NODE1669X	GENE384X	NODE1486X	0.755283
NODE1670X	GENE190X	NODE1669X	0.758248
NODE1671X	NODE1538X	GENE1607X	0.754978
NODE1672X	NODE1671X	NODE1657X	0.760111
NODE1673X	GENE1268X	GENE591X	0.754787
NODE1674X	NODE1498X	NODE1617X	0.754454
NODE1675X	NODE1595X	NODE1484X	0.754433
NODE1676X	NODE1586X	NODE1546X	0.754407
NODE1677X	NODE1593X	GENE1062X	0.754348
NODE1678X	NODE1677X	GENE15X	0.755973
NODE1679X	NODE1672X	NODE1678X	0.762058
NODE1680X	NODE1520X	NODE972X	0.754289
NODE1681X	NODE1680X	GENE599X	0.776565
NODE1682X	NODE1661X	NODE1681X	0.767551
NODE1683X	GENE1646X	GENE359X	0.753604
NODE1684X	NODE1682X	GENE1543X	0.752941
NODE1685X	GENE219X	GENE788X	0.751792
NODE1686X	NODE1633X	NODE1652X	0.751453
NODE1687X	NODE1568X	NODE1637X	0.751355
NODE1688X	NODE1566X	GENE1721X	0.750964
NODE1689X	GENE1219X	GENE510X	0.750624
NODE1690X	GENE263X	NODE1679X	0.750164
NODE1691X	NODE1536X	GENE1615X	0.748928
NODE1692X	NODE1691X	NODE1653X	0.76032
NODE1693X	GENE509X	NODE1686X	0.748921
NODE1694X	NODE1665X	GENE928X	0.748845
NODE1695X	NODE1694X	GENE872X	0.748556
NODE1696X	NODE1692X	NODE1293X	0.748324
NODE1697X	GENE349X	NODE1695X	0.748196
NODE1698X	NODE1689X	NODE1667X	0.74789
NODE1699X	GENE865X	NODE1698X	0.754466
NODE1700X	GENE13X	NODE1645X	0.747555
NODE1701X	GENE228X	NODE343X	0.747223
NODE1702X	GENE383X	NODE1103X	0.747179
NODE1703X	NODE1702X	NODE1635X	0.751138
NODE1704X	NODE1703X	GENE545X	0.757337
NODE1705X	GENE100X	GENE993X	0.746653
NODE1706X	GENE1732X	NODE209X	0.746375
NODE1707X	NODE1688X	NODE1706X	0.750448
NODE1708X	GENE750X	NODE1707X	0.748617
NODE1709X	NODE1651X	NODE1693X	0.74549
NODE1710X	GENE1283X	NODE1709X	0.749245
NODE1711X	GENE1123X	NODE1664X	0.745361
NODE1712X	NODE1674X	NODE1711X	0.747621
NODE1713X	NODE1712X	GENE1722X	0.757734
NODE1714X	GENE1841X	NODE1704X	0.744782
NODE1715X	GENE941X	GENE290X	0.741663
NODE1716X	NODE1697X	NODE1715X	0.750777
NODE1717X	NODE1690X	GENE370X	0.74101
NODE1718X	NODE1555X	NODE1717X	0.73926
NODE1719X	NODE1630X	NODE1716X	0.739218
NODE1720X	GENE742X	NODE1646X	0.738695
NODE1721X	NODE1719X	NODE1569X	0.738216
NODE1722X	NODE1608X	GENE1540X	0.737958
NODE1723X	NODE1666X	NODE1685X	0.737184
NODE1724X	NODE1721X	GENE337X	0.736406
NODE1725X	GENE376X	GENE353X	0.735895
NODE1726X	NODE1687X	GENE197X	0.734802
NODE1727X	GENE625X	GENE1320X	0.734691
NODE1728X	NODE1727X	NODE1718X	0.752001
NODE1729X	NODE1720X	GENE1058X	0.733597
NODE1730X	NODE1668X	NODE1618X	0.733203
NODE1731X	NODE1640X	NODE1730X	0.740007
NODE1732X	NODE427X	GENE363X	0.73311
NODE1733X	GENE152X	NODE1614X	0.732883
NODE1734X	NODE1597X	GENE923X	0.732866
NODE1735X	NODE1683X	GENE350X	0.731609
NODE1736X	NODE1735X	NODE1530X	0.733286
NODE1737X	NODE1736X	GENE1124X	0.767826
NODE1738X	NODE1710X	NODE1619X	0.731322
NODE1739X	NODE1724X	NODE1457X	0.730979
NODE1740X	NODE1705X	NODE1288X	0.730971
NODE1741X	NODE1684X	NODE1740X	0.733066
NODE1742X	NODE1210X	GENE17X	0.73049
NODE1743X	NODE1734X	GENE544X	0.730329
NODE1744X	NODE1622X	NODE1708X	0.729918
NODE1745X	NODE1741X	GENE1427X	0.729172
NODE1746X	NODE1737X	NODE1739X	0.728019
NODE1747X	NODE1094X	NODE1728X	0.727635
NODE1748X	NODE1738X	GENE1381X	0.727562
NODE1749X	GENE472X	NODE1676X	0.727387
NODE1750X	GENE520X	NODE1631X	0.727177
NODE1751X	GENE1845X	NODE1750X	0.743259
NODE1752X	NODE1713X	GENE651X	0.726748
NODE1753X	GENE1828X	NODE1743X	0.724642
NODE1754X	NODE1675X	GENE897X	0.724388
NODE1755X	NODE1746X	GENE766X	0.724056
NODE1756X	NODE1628X	NODE1696X	0.723951
NODE1757X	NODE1752X	NODE1756X	0.733736
NODE1758X	NODE1731X	NODE1757X	0.744036
NODE1759X	NODE1758X	GENE1490X	0.740563
NODE1760X	NODE1747X	NODE1742X	0.72326
NODE1761X	NODE1748X	NODE1660X	0.722581
NODE1762X	GENE488X	GENE439X	0.722439
NODE1763X	NODE1760X	NODE1422X	0.720615
NODE1764X	GENE321X	NODE1749X	0.720063
NODE1765X	GENE992X	NODE1761X	0.7194
NODE1766X	GENE176X	NODE1753X	0.718473
NODE1767X	GENE592X	NODE1751X	0.718077
NODE1768X	NODE1764X	GENE1199X	0.71773
NODE1769X	NODE1768X	NODE1699X	0.717303
NODE1770X	GENE1319X	GENE78X	0.716883
NODE1771X	NODE1723X	GENE132X	0.716286
NODE1772X	NODE1733X	NODE1744X	0.715848
NODE1773X	GENE118X	GENE292X	0.715428
NODE1774X	GENE1061X	GENE196X	0.715328
NODE1775X	NODE1766X	NODE847X	0.714555
NODE1776X	GENE773X	NODE1663X	0.713906
NODE1777X	GENE551X	GENE1513X	0.713164
NODE1778X	NODE1745X	GENE101X	0.71064
NODE1779X	NODE1770X	NODE1557X	0.708507
NODE1780X	NODE1778X	NODE1779X	0.721957
NODE1781X	GENE1232X	NODE1780X	0.709356
NODE1782X	GENE772X	NODE1759X	0.70821
NODE1783X	NODE1755X	NODE1754X	0.707026
NODE1784X	NODE1783X	GENE888X	0.706911
NODE1785X	NODE1714X	GENE700X	0.706696
NODE1786X	NODE1763X	GENE256X	0.706306
NODE1787X	NODE1722X	NODE1726X	0.70469
NODE1788X	NODE1786X	NODE1670X	0.704575
NODE1789X	GENE589X	NODE1782X	0.702209
NODE1790X	NODE593X	NODE1785X	0.70188
NODE1791X	GENE341X	NODE1658X	0.700048
NODE1792X	NODE1791X	NODE1551X	0.739717
NODE1793X	NODE1777X	NODE1620X	0.699639
NODE1794X	NODE1793X	GENE437X	0.70626
NODE1795X	NODE1784X	NODE1792X	0.69767
NODE1796X	NODE1769X	NODE1401X	0.697592
NODE1797X	NODE1659X	NODE1515X	0.697346
NODE1798X	NODE1796X	GENE241X	0.69678
NODE1799X	GENE1287X	NODE1788X	0.692958
NODE1800X	GENE332X	GENE1187X	0.69163
NODE1801X	NODE1104X	GENE747X	0.691538
NODE1802X	NODE1801X	NODE1729X	0.713059
NODE1803X	GENE553X	NODE1802X	0.690564
NODE1804X	NODE1800X	NODE1803X	0.68998
NODE1805X	NODE1789X	NODE1804X	0.695206
NODE1806X	NODE1629X	NODE1795X	0.686171
NODE1807X	NODE1794X	NODE1787X	0.68398
NODE1808X	NODE1790X	NODE1765X	0.683223
NODE1809X	NODE1805X	GENE1281X	0.682473
NODE1810X	NODE1598X	NODE1767X	0.681531
NODE1811X	GENE19X	NODE1806X	0.680619
NODE1812X	GENE245X	NODE1781X	0.68044
NODE1813X	GENE320X	NODE1809X	0.679016
NODE1814X	GENE627X	NODE1602X	0.678267
NODE1815X	NODE1799X	NODE1811X	0.671746
NODE1816X	NODE1807X	NODE1815X	0.700268
NODE1817X	GENE585X	NODE1816X	0.675976
NODE1818X	NODE1817X	NODE1810X	0.672214
NODE1819X	GENE1251X	NODE1725X	0.670978
NODE1820X	NODE1813X	NODE1776X	0.67028
NODE1821X	NODE1654X	NODE1812X	0.665743
NODE1822X	NODE1808X	GENE448X	0.66012
NODE1823X	GENE314X	NODE1820X	0.651339
NODE1824X	NODE1775X	NODE1822X	0.65005
NODE1825X	GENE1166X	GENE474X	0.647316
NODE1826X	GENE264X	GENE795X	0.646451
NODE1827X	NODE1814X	GENE1051X	0.643943
NODE1828X	NODE1798X	GENE1588X	0.640942
NODE1829X	NODE1774X	NODE1771X	0.63917
NODE1830X	GENE797X	NODE1818X	0.634009
NODE1831X	NODE1824X	GENE207X	0.628675
NODE1832X	GENE1679X	NODE1821X	0.627492
NODE1833X	NODE1823X	NODE1772X	0.619806
NODE1834X	NODE1819X	NODE1826X	0.619364
NODE1835X	GENE1552X	GENE25X	0.618524
NODE1836X	NODE1825X	NODE1835X	0.65986
NODE1837X	GENE513X	GENE957X	0.616697
NODE1838X	NODE1833X	GENE267X	0.616193
NODE1839X	NODE1762X	NODE1828X	0.61322
NODE1840X	GENE926X	NODE1838X	0.611762
NODE1841X	GENE254X	NODE1830X	0.608401
NODE1842X	GENE150X	GENE664X	0.605754
NODE1843X	GENE426X	NODE1840X	0.603649
NODE1844X	NODE1831X	NODE1829X	0.601455
NODE1845X	NODE927X	GENE330X	0.598717
NODE1846X	NODE1701X	NODE1841X	0.593436
NODE1847X	NODE1843X	NODE1842X	0.590784
NODE1848X	NODE1732X	NODE1836X	0.588453
NODE1849X	NODE1846X	NODE1848X	0.617234
NODE1850X	NODE1827X	NODE1832X	0.588347
NODE1851X	NODE1839X	NODE1466X	0.577227
NODE1852X	NODE1773X	NODE1847X	0.573713
NODE1853X	NODE1849X	NODE1615X	0.572256
NODE1854X	NODE1834X	GENE1649X	0.565817
NODE1855X	NODE1797X	NODE1851X	0.559244
NODE1856X	GENE182X	NODE1852X	0.53429
NODE1857X	GENE1004X	NODE1845X	0.530249
NODE1858X	NODE1844X	NODE1857X	0.508727
NODE1859X	GENE421X	NODE1856X	0.505998
NODE1860X	NODE1858X	NODE1854X	0.49898
NODE1861X	NODE1859X	GENE1709X	0.489913
NODE1862X	NODE1853X	GENE524X	0.486811
NODE1863X	NODE1837X	GENE1017X	0.480367
NODE1864X	NODE1700X	NODE1850X	0.476472
NODE1865X	NODE1861X	NODE1860X	0.472682
NODE1866X	GENE1008X	NODE1863X	0.463092
NODE1867X	GENE179X	NODE1865X	0.458122
NODE1868X	GENE420X	NODE1867X	0.422027
NODE1869X	NODE1868X	GENE326X	0.325633
NODE1870X	NODE1864X	NODE1855X	0.321072
NODE1871X	NODE1673X	NODE1862X	0.285546
NODE1872X	NODE1866X	GENE637X	0.280693
NODE1873X	NODE1872X	NODE1871X	0.128626
NODE1874X	NODE1873X	NODE1870X	-0.125101
NODE1875X	NODE1869X	NODE1874X	-0.740882
